# Supplementary material for: Bovine hepatic miRNAome profiling and differential miRNA expression analyses between beef steers with divergent feed efficiency phenotypes
Source: Sci Rep. 2020 Nov 9;10:19309. doi: 10.1038/s41598-020-73885-5 (PMC7653039; doi:10.1038/s41598-020-73885-5)
Supplement: Supplementary file 2 — Supplementary Information 2. [file 41598_2020_73885_MOESM2_ESM.xlsx]

## Sheet: Angus
Average expression of identified known miRNAs
Known miRNA miRBase ID	Average aligned read count	miRBase Mature sequence
bta-miR-192	867342	cugaccuaugaauugacagccag
bta-miR-143	613476	ugagaugaagcacuguagcucg
bta-miR-148a	479349	ucagugcacuacagaacuuugu
bta-miR-26a	177987	uucaaguaauccaggauaggcu
bta-miR-30a-5p	163172	uguaaacauccucgacuggaagcu
bta-miR-22-3p	145620	aagcugccaguugaagaacug
bta-miR-27b	110066	uucacaguggcuaaguucugc
bta-let-7f	108663	ugagguaguagauuguauaguu
bta-miR-27a-3p	70791.4	uucacaguggcuaaguuccg
bta-miR-101	65613.6	uacaguacugugauaacugaa
bta-miR-126-5p	56376.4	cauuauuacuuuugguacgcg
bta-miR-21-5p	52293.1	uagcuuaucagacugauguugacu
bta-miR-92a	44492.8	uauugcacuugucccggccugu
bta-miR-191	42487.6	caacggaaucccaaaagcagcug
bta-let-7a-5p	38479.6	ugagguaguagguuguauaguu
bta-miR-215	35905.3	augaccuaugaauugacagaca
bta-miR-486	30488.4	uccuguacugagcugccccgag
bta-miR-30e-5p	29999.8	uguaaacauccuugacuggaagcu
bta-miR-100	29097.3	aacccguagauccgaacuugug
bta-miR-181a	28291.8	aacauucaacgcugucggugaguu
bta-miR-26b	27471.2	uucaaguaauucaggauagguu
bta-miR-122	27007.5	uggagugugacaaugguguuug
bta-miR-186	21274.1	caaagaauucuccuuuugggcu
bta-miR-10a	17400.2	uacccuguagauccgaauuugug
bta-miR-30d	14311.2	uguaaacauccccgacuggaagcu
bta-let-7i	12994.9	ugagguaguaguuugugcuguu
bta-miR-151-3p	12563.1	cuagacugaagcuccuugagg
bta-miR-142-5p	12113.6	cauaaaguagaaagcacuac
bta-miR-127	11998.2	ucggauccgucugagcuuggcu
bta-miR-99b	10963.9	cacccguagaaccgaccuugcg
bta-let-7g	10644.2	ugagguaguaguuuguacaguu
bta-miR-10b	10181.7	uacccuguagaaccgaauuugug
bta-miR-151-5p	10131.8	ucgaggagcucacagucuagu
bta-miR-411a	9978.4	auaguagaccguauagcguacg
bta-miR-125a	9106.65	ucccugagacccuuuaaccugug
bta-miR-25	7393.5	cauugcacuugucucggucuga
bta-miR-125b	7193.35	ucccugagacccuaacuuguga
bta-miR-194	6965.15	uguaacagcaacuccaugugga
bta-miR-103	6896.15	agcagcauuguacagggcuauga
bta-miR-126-3p	6317.15	cguaccgugaguaauaaugcg
bta-miR-140	5354.75	uaccacaggguagaaccacgga
bta-miR-199a-3p	4673.85	acaguagucugcacauugguua
bta-miR-99a-5p	4331.6	aacccguagauccgaucuugu
bta-let-7b	4264.6	ugagguaguagguugugugguu
bta-miR-423-5p	4015.75	ugaggggcagagagcgagacuuu
bta-miR-660	3930.5	uacccauugcauaucggagcug
bta-miR-146a	3886.2	ugagaacugaauuccauagguugu
bta-miR-16b	3851.65	uagcagcacguaaauauuggc
bta-miR-199c	3583.25	uacaguagucugcacauugg
bta-miR-30c	3142.45	uguaaacauccuacacucucagc
bta-miR-107	3106.2	agcagcauuguacagggcuauc
bta-miR-29a	2996.9	cuagcaccaucugaaaucgguua
bta-let-7c	2911.95	ugagguaguagguuguaugguu
bta-miR-378	2898.7	acuggacuuggagucagaaggc
bta-miR-10174-3p	2866.8	aucacauugccagggauuaccacg
bta-miR-23b-3p	2842.75	aucacauugccagggauuaccac
bta-miR-193b	2806.8	aacuggcccacaaagucccgcuuu
bta-miR-16a	2470.55	uagcagcacguaaauauuggug
bta-miR-1468	2346.9	cuccguuugccuguuuugcuga
bta-miR-451	2284.25	aaaccguuaccauuacugaguuu
bta-miR-98	2135.05	ugagguaguaaguuguauuguu
bta-miR-2284x	1961.55	ugaaaaguucguucggguuuu
bta-miR-24-3p	1879.15	uggcucaguucagcaggaacag
bta-miR-30b-5p	1708.05	uguaaacauccuacacucagcu
bta-miR-148b	1607.7	ucagugcaucacagaacuuugu
bta-miR-28	1588.55	aaggagcucacagucuauugag
bta-miR-2285f	1558.55	aaaaccugaaugaacuuuuugg
bta-miR-93	1547.85	caaagugcuguucgugcaggua
bta-miR-339a	1521.4	ucccuguccuccaggagcucac
bta-miR-320a	1468.85	aaaagcuggguugagagggcga
bta-miR-182	1401.2	uuuggcaaugguagaacucacacu
bta-miR-181b	1340.95	aacauucauugcugucgguggguu
bta-miR-30f	1288.5	uguaaacacccuacacucucagcu
bta-miR-15a	1250.05	uagcagcacauaaugguuugu
bta-let-7e	1232.35	ugagguaggagguuguauagu
bta-let-7d	1228.85	agagguaguagguugcauaguu
bta-miR-339b	1208.9	ucccuguccuccaggagcuc
bta-miR-6119-5p	1196.25	agagguaaaaaauugauuugacu
bta-miR-19b	1171.75	ugugcaaauccaugcaaaacuga
bta-miR-145	1129.9	guccaguuuucccaggaaucccu
bta-miR-199a-5p	1035.65	cccaguguucagacuaccuguu
bta-miR-146b	1028	ugagaacugaauuccauaggcugu
bta-miR-130a	955.15	cagugcaauguuaaaagggcau
bta-miR-152	891.65	ucagugcaugacagaacuuggg
bta-miR-423-3p	864.15	aagcucggucugaggccccucagu
bta-miR-195	833.15	uagcagcacagaaauauuggca
bta-miR-365-3p	705.3	uaaugccccuaaaaauccuuau
bta-miR-204	701.35	uucccuuugucauccuaugccu
bta-miR-31	642.45	aggcaagaugcuggcauagcu
bta-miR-342	601.65	ucucacacagaaaucgcacccaucu
bta-miR-23a	577.95	aucacauugccagggauuucca
bta-miR-450b	570.35	uuuugcaauauguuccugaaua
bta-miR-532	559.4	caugccuugaguguaggaccgu
bta-miR-141	547.3	uaacacugucugguaaagaugg
bta-miR-142-3p	542.65	aguguuuccuacuuuauggaug
bta-miR-425-5p	516.95	augacacgaucacucccguuga
bta-miR-2285k	514.35	aaaaccggaaugaacuuuuug
bta-miR-32	512.9	uauugcacaugacuaaguugcau
bta-miR-769	495.05	ugagaccuccggguucugagcu
bta-miR-1839	487.45	aagguagauagaacaggucuuguu
bta-miR-410	472.15	aauauaacacagauggccugu
bta-miR-381	471.1	uauacaagggcaagcucucugu
bta-miR-2285ce	466	gaaaaccugaaugaacuuuuuga
bta-miR-361	465.8	uuaucagaaucuccagggguac
bta-miR-92b	459.65	uauugcacucgucccggccucc
bta-miR-301a	457.7	cagugcaauaguauugucaaagcau
bta-miR-2285bn	413.9	aaaaccugaaugaacuuuuugu
bta-miR-10225a	399.65	ccgagccugacagaucacaca
bta-miR-2285da	397.35	gaaaaccugaaugaacuuuuuu
bta-miR-2285dd	396.25	gaaaaccugaaugaacuuuuua
bta-miR-497	394.35	cagcagcacacugugguuugua
bta-miR-2285t	394.15	agaaucuggaugaacuuuuugg
bta-miR-181c	374.5	aacauucaaccugucggugaguuu
bta-miR-6529a	354.75	gagagaucagaggcgcagagu
bta-miR-374a	323.35	uuauaauacaaccugauaagug
bta-miR-421	313.5	aucaacagacauuaauugggcgc
bta-miR-2284y	299.25	aaaaguucguucggguuuuuc
bta-miR-150	284.45	ucucccaacccuuguaccagugu
bta-miR-10172-3p	280.75	ucacugggcauccucugcuuua
bta-miR-375	275.95	uuuuguucguucggcucgcguga
bta-miR-185	275.7	uggagagaaaggcaguuccuga
bta-miR-2285av	267.6	aaaaguucguucggguuuuu
bta-miR-199b	262.85	cccaguguuuagacuaucuguuc
bta-miR-21-3p	258.75	aacagcagucgaugggcugucu
bta-miR-331-3p	257.2	gccccugggccuauccuagaa
bta-miR-155	240.35	uuaaugcuaaucgugauaggggu
bta-miR-1388-5p	240.25	aggacuguccaaccugagaau
bta-miR-128	234.95	ucacagugaaccggucucuuu
bta-miR-11986b	231.55	uuuuccaaugaguuaguccuuu
bta-miR-455-5p	230	uaugugccuuuggacuacauc
bta-miR-2419-5p	227.9	aucgcaucaacacucgucuguu
bta-miR-154c	220.4	agauauugcacgguugaucucu
bta-miR-139	218.65	ucuacagugcacgugucuccagu
bta-miR-2284z	204.5	aaaaaaguuuguuuggguuuuu
bta-miR-2284aa	203.8	aaaaaaguuuguuuggguuuu
bta-miR-29c	201.8	uagcaccauuugaaaucgguua
bta-miR-20a	189.55	uaaagugcuuauagugcagguag
bta-miR-874	186	cugcccuggcccgagggaccga
bta-miR-380-3p	176.2	uauguaaugugguccacgucu
bta-miR-484	166.8	ucaggcucaguccccucccgau
bta-miR-708	166	aaggagcuuacaaucuagcuggg
bta-miR-22-5p	157.35	aguucuucaguggcaagcuuua
bta-miR-106b	156.5	uaaagugcugacagugcagau
bta-miR-221	153.5	agcuacauugucugcuggguuu
bta-miR-409a	140.15	agguuacccgagcaacuuugcau
bta-miR-2285ci	139.85	gaaaccugaaugaacuuuugg
bta-miR-193a-3p	138.5	aacuggccuacaaagucccagu
bta-miR-200a	138.25	uaacacugucugguaacgauguu
bta-miR-19a	138	ugugcaaaucuaugcaaaacuga
bta-miR-17-5p	137.3	caaagugcuuacagugcagguagu
bta-miR-374b	134.85	auauaauacaaccugcuaagug
bta-miR-210	134.75	acugugcgugugacagcggcuga
bta-miR-214	131.75	acagcaggcacagacaggcagu
bta-miR-450a	125.95	uuuugcgauguguuccuaauau
bta-miR-338	124.55	uccagcaucagugauuuuguuga
bta-miR-133a	121.9	uuugguccccuucaaccagcug
bta-miR-1307	121.5	acucggcguggcgucggucgug
bta-miR-502a	121.15	aaugcaccugggcaaggauuca
bta-miR-136	113.1	acuccauuuguuuugaugaugga
bta-miR-99a-3p	112.9	caagcucgcuucuaugggu
bta-miR-885	111.8	uccauuacacuacccugccucu
bta-miR-6524	111.2	uuacucugaguaaccuaacug
bta-miR-223	110.05	ugucaguuugucaaauacccca
bta-miR-2478	107.1	guaucccacuucugacacca
bta-miR-1271	105.45	cuuggcaccuaguaaguacuca
bta-miR-144	103.45	uacaguauagaugauguacuag
bta-let-7a-3p	102.85	cuauacaaucuacugucuuuc
bta-miR-222	101.3	agcuacaucuggcuacugggu
bta-miR-378c	100.8	acuggacuuggagucagaagu
bta-miR-1260b	99.1	aucccaccacugccacca
bta-miR-197	96	uucaccaccuucuccacccagc
bta-miR-2285q	94.25	aaggaccugaaugaacuuucugg
bta-miR-411c-5p	92.95	gguugaucagagaacauacauu
bta-miR-455-3p	92.95	gcaguccaugggcauauacacu
bta-miR-664b	92.1	uauucauuuaucucccagccuac
bta-miR-369-3p	90.3	aauaauacaugguugaucuuu
bta-miR-2336	86.15	cuaaccguaacuuugaagugcu
bta-miR-29b	86.05	uagcaccauuugaaaucaguguu
bta-miR-505	84.4	cgucaacacuugcugguuuccu
bta-miR-2285x	80	gaaaaaucugaaugaacuuuugg
bta-miR-2285cs	77.6	aaaacccugaaugaacuuuuuga
bta-miR-10225b	77.5	ucgagccugacagaucacaca
bta-miR-15b	77.05	uagcagcacaucaugguuuaca
bta-miR-11971	76.75	ugaggggcagagagugagaa
bta-miR-224	76.65	caagucacuagugguuccguuua
bta-miR-432	74.05	ucuuggaguaggucauugggugg
bta-miR-652	71.3	aauggcgccacuaggguugug
bta-miR-1246	68.65	aauggauuuuuggagcagg
bta-miR-2285ba	66.35	aaacccugaacgaacuuuuugg
bta-miR-2285g	61.9	aaaccugaacaagcuuuuugg
bta-miR-345-3p	61.9	ccugaacuaggggucuggag
bta-miR-424-5p	61.85	cagcagcaauucauguuuuga
bta-miR-502b	60.5	aauccaccugggcaaggauuc
bta-miR-487b	60.25	aaucguacagggucauccacuu
bta-miR-369-5p	57.9	aucgaccguguuauauucgc
bta-miR-744	56.1	ugcggggcuagggcuaacagca
bta-miR-335	55.8	ucaagagcaauaacgaaaaaugu
bta-miR-3431	54.75	ccucagucagccuuguggaugu
bta-miR-429	54.2	uaauacugucugguaaugccgu
bta-miR-183	52.8	uauggcacugguagaauucacug
bta-miR-181d	52.05	aacauucauuguugucggugggu
bta-miR-379	49.75	ugguagacuauggaacguagg
bta-miR-2284ab	48.9	uaaaaguuugguuggguuuuu
bta-miR-296-3p	47.85	gaggguugggcggaggcuuucc
bta-miR-11995	46.9	uuguccuacuucucagcugucu
bta-miR-2284w	45	aagaguuuguucggguuucuc
bta-miR-2299-5p	44.55	acuggauucauuucucugaaa
bta-miR-10172-5p	44.5	aaguacaggaugcccaaugaau
bta-miR-200b	43.35	uaauacugccugguaaugaug
bta-miR-378b	42.6	acuugacuuggagucagaaggc
bta-miR-326	41.75	ccucugggcccuuccuccag
bta-miR-34a	40.85	uggcagugucuuagcugguugu
bta-miR-7	39.3	uggaagacuagugauuuuguuguu
bta-miR-574	38.75	ugagugugugugugugagugugug
bta-miR-331-5p	38.7	ucuagguauggucccagg
bta-miR-218	38.25	uugugcuugaucuaaccaugug
bta-miR-2284h-5p	37.85	cccaaaaguucguucggguuu
bta-miR-1388-3p	37.65	aucucagguuugucagcccgca
bta-miR-495	36.05	aaacaaacauggugcacuucuu
bta-miR-493	35.5	ugaaggucuacugugugccagg
bta-miR-3432a	34.65	ugcgggaucuuuaguuguggug
bta-miR-2415-3p	33.75	ccaggccugcuggaccgacgc
bta-miR-9-5p	29.45	ucuuugguuaucuagcuguaug
bta-miR-1343-3p	29.2	cuccuggggcccgcacucuc
bta-miR-328	28.95	cuggcccucucugcccuuccgu
bta-miR-425-3p	28.6	aucgggaaugucguguccgccc
bta-miR-200c	28.45	uaauacugccggguaaugaugga
bta-miR-2285au	28.45	aaaaaguucguucggguuuucu
bta-miR-130b	28.1	cagugcaaugaugaaagggcau
bta-miR-2332	26.6	cgguuuaaggucuuggagacaaag
bta-miR-2285ar	25.3	aaacccugaugaacuuuuuggc
bta-miR-2285by	25.3	aaaaguuugguuggguuuuucu
bta-miR-11977	24.3	ugucucaguucagcaggaag
bta-miR-193a-5p	24	ugggucuuugcgggcgagauga
bta-miR-452	23	uguuugcagaggaaacugagac
bta-miR-17-3p	22.75	acugcagugaaggcacuugu
bta-miR-149-5p	22.6	ucuggcuccgugucuucacuccc
bta-miR-2285ai-5p	22.55	aaaauguucgcuuggcuuuuu
bta-miR-2284ac	21.9	aaauguucgcuuggcuuuuucc
bta-miR-4449	21.05	cgucccggggccgcucgaggca
bta-miR-2285dh	21	aggacccaaaugaacuuuuugg
bta-miR-2484	20.6	gagcuaugaugacuuugauugcau
bta-miR-96	20.55	uuuggcacuagcacauuuuugcu
bta-miR-483	20.05	ucacuccucuccucccgucuu
bta-miR-543	19.6	aaacauucgcggugcacuucuu
bta-miR-18a	19.55	uaaggugcaucuagugcagaua
bta-miR-3613a	19.4	uguuguacuuuuuuuuuuguuc
bta-miR-29d-3p	19.35	uagcaccauuugaaaucgauua
bta-miR-10164-3p	19.15	caacuguuaggaggcuuggcugc
bta-miR-2285o	18.85	aaacccgaacgaacuuuugg
bta-miR-1249	18.75	acgcccuucccccccuucuuca
bta-miR-454	18.4	uagugcaauauugcuuauagggu
bta-miR-877	18.35	guagaggagauggcgcaggg
bta-miR-378d	18.2	cuggacuuggagucagaagacc
bta-miR-2285aa	18.15	aaaacuggaacgaacuuuugggc
bta-miR-340	17.9	uccgucucaguuacuuuauagcc
bta-miR-2284j	17.5	gaaaaguucguucagguuuu
bta-miR-6120-3p	16.7	uauguuggacaacguggauagc
bta-miR-2285bj	16.35	caacccugaaugaacuuuuugg
bta-miR-11991	16.1	auguucuguaucuugauugua
bta-miR-12001	16	ccugugagggcuucacccugga
bta-miR-2285aj-5p	16	ugaaaaguucguuuggguuuuu
bta-miR-345-5p	16	gcugacuccuaguccagugcu
bta-miR-665	15.55	accaguaggccgaggccccu
bta-miR-2285bd	15.3	aaacccugaugaacuuuuug
bta-miR-6123	15.3	ugccaagcccacguucaaagg
bta-miR-2411-3p	15.25	gcugaacugucuuacucccacaucc
bta-miR-132	15.15	uaacagucuacagccauggucg
bta-miR-2285cm	15.05	aaaaccugaacaaacuuuuugga
bta-miR-592	14.95	auugugucaauaugcgaugaugu
bta-miR-654	14.9	uaugucugcugaccaucaccuu
bta-miR-2435	14.85	aaacucgaaugaacucuuuggc
bta-miR-12044	14.6	aauggauuacuucugauugcu
bta-miR-370	14.55	gccugcugggguggaaccuggu
bta-miR-2285aw	14.25	aaaaccugaacaaacuuuuug
bta-miR-106a	14.15	aaaagugcuuacagugcaggua
bta-miR-655	14.1	auaauacaugguuaaccucucu
bta-miR-2285b	14	aaaaucugagugaacuuuuugg
bta-miR-29d-5p	14	ugaccgauuucuccugguguu
bta-miR-2285bu	13.9	aagaccugaaugaacuuuuugg
bta-miR-33a	13.45	gugcauuguaguugcauugca
bta-miR-133b	12.85	uuugguccccuucaaccagcua
bta-miR-2284v	12.45	aaaaaguucguuugggguuu
bta-miR-2285r	12.35	agaaaccuggaugaacuuuuugg
bta-miR-154b	12.05	agaggucuuccauggugcauucg
bta-miR-147	12	gugugcggaaaugcuucugcua
bta-miR-6521	12	guggcgccagcucugagcagagu
bta-miR-363	11.9	auugcacgguauccaucugcg
bta-miR-490	11.85	caaccuggaggacuccaugcug
bta-miR-2285u	11.7	gaaaaacccgaacgaacuuu
bta-miR-2399-5p	11.4	cuuucuguagcuguuggaacua
bta-miR-2285bt	11.2	aaaaaguucauuuggguugucu
bta-miR-362-5p	11.15	aauccuuggaaccuaggugugagu
bta-miR-6520	10.9	uugaguauugucagagagagc
bta-miR-449a	10.7	uggcaguguauuguuagcuggu
bta-miR-95	10.65	uucaacggguauuuauugagca
bta-miR-11986c	10.6	gaacugaguccuuuggaaaaga
bta-miR-1296	10.1	uuagggcccuggcuccaucucc
bta-miR-2285cy	10.05	aaaaccagaaugaacuuuuuug
bta-miR-376b	10	aucauagaggaaaauccauguu
bta-miR-2285cc	9.75	aaaaaccugaaugaaccuuuuga
bta-miR-2285cf	9.65	caaaguucguucggguuuuuc
bta-miR-494	9.6	ugaaacauacacgggaaaccuc
bta-miR-2904	9.55	gggagccucgguuggccuc
bta-miR-500	9	uaauccuugcuaccugggugaga
bta-miR-2284b	8.65	aaaaguucguuugguuuuuuc
bta-miR-6119-3p	8.65	gcaaaucauuuuuuacucuccaa
bta-miR-191b	8.6	gaacgaaauccaagcgcagcug
bta-miR-2285e	8.6	aaaccugaacgaacuuuuuggc
bta-miR-382	8.6	gaaguuguucgugguggauucg
bta-miR-299	8.4	ugguuuaccgucccacauacau
bta-miR-411c-3p	8.25	uguaugucaacugauccacagu
bta-miR-10167-3p	8.15	cggguggucggggcgggucag
bta-miR-11985	8.1	cccaccgcucuccucccgcc
bta-miR-24	8.1	gugccuacugagcugauaucagu
bta-miR-507b	7.95	ugauugguacuucuuagagugga
bta-miR-424-3p	7.9	caaaacgugaggcgcugcuau
bta-miR-6522	7.9	ucggaauuguuuguguaccugu
bta-miR-2285i	7.65	aaaaccggaacgaacuuuuugg
bta-miR-542-5p	7.55	ucggggaucaucaugucacgag
bta-miR-2285bc	7.45	aaaaaccugaaugacccuuuugg
bta-miR-2285n	7.2	aaaaacccgaaugaacuuuugg
bta-miR-2285dl-3p	7.15	auaaccugaaugaacuuuuugg
bta-miR-2887	7	cgggaccgggguccggugcg
bta-miR-2285as	6.75	aagcccugaaugaacuuuuugg
bta-miR-2285br	6.65	aaaaccugaaugaacuuucugu
bta-miR-376e	6.6	aacauagaggaaaauccacauu
bta-miR-2468	6.45	auaggaacauggaagauuguca
bta-miR-27a-5p	6.3	agggcuuagcugcuugugagca
bta-miR-365-5p	6.3	agggacuuuugggggcagaugug
bta-miR-11989	6.2	cccagggauguagcuccuagugc
bta-miR-677	6.2	cucacugaugagcagcuucugac
bta-miR-376d	6.15	aucauagaggaaaauccacau
bta-miR-1842	6.05	uggcucugugaggucggcuca
bta-miR-2474	6.05	uaccgggccagcuggaaggaga
bta-miR-7859	6.05	aaaaacuggcagcuucauguaa
bta-miR-2285cj	6	aaaacuggaaugaacuuuuugu
bta-miR-2411-5p	5.95	uggagugacugucagaugcagcca
bta-miR-1306	5.8	ccaccuccccugcaaacgucc
bta-miR-11992	5.7	uccuaggggauugacauagucugu
bta-miR-2285bf	5.55	aaaacacgaacaaacuuuuug
bta-miR-767	5.55	ugcaccaugguugucugagcaug
bta-miR-1291	5.5	uggcccugacugaagaccugcagu
bta-miR-487a	5.4	aaucauacagggacauccagu
bta-miR-2443	5.35	ugagggcaggaccguaugaggugu
bta-miR-7180	5.3	uguggccucuggguguguacccuc
bta-miR-1185	5.25	agaggauacccuuuguauguu
bta-miR-12004	5.25	cuggcucuggcucucugccuccu
bta-miR-301b	5.25	cagugcaaugauauugucaaagcau
bta-miR-362-3p	5.25	aacacaccuauucaaggauuc
bta-miR-6517	5.25	ucaggguccgugagcuccucggc
bta-miR-2284k	5.2	gaaaaguucggucggguuuuu
bta-miR-376a	5.15	aucauagaggaaaauccacgu
bta-miR-2285bg	5.05	aaacccgaacgaacuuuuug
bta-miR-2424	5.05	agaucuuugguaaucugauggcu
bta-miR-628	4.9	augcugacauauuuacuagagg
bta-miR-2431-3p	4.75	cacccccacuugcaugacccuga
bta-miR-545-5p	4.75	ucaguaaauguuuauuggaug
bta-miR-2284m	4.7	gaaaaguuuguucggguuuu
bta-miR-30b-3p	4.7	cugggagguggauguuuacuu
bta-miR-4286	4.65	accccacuccugguacc
bta-miR-2483-5p	4.55	cgucaaccauccagcuguuuga
bta-miR-499	4.45	uuaagacuugcagugauguuu
bta-miR-34c	4.4	aggcaguguaguuagcugauug
bta-miR-485	4.35	agaggcuggccgugaugaauucg
bta-miR-545-3p	4.35	aucaacaaacauuuauugugug
bta-miR-2461-3p	4.25	ucagacugagagcagugugccu
bta-miR-2285ak-5p	4.15	aaagguucguucggguuuuccu
bta-miR-2376	4.1	ccucugagaucuugcuaggcgcu
bta-miR-190a	4.05	ugauauguuugauauauuaggu
bta-miR-2285bm	4.05	aaaaaaccgaguggacuuuuug
bta-miR-2353	4	uagccugcaguacagaggacugg
bta-miR-11982	3.95	uucggcgccaccacccugcgggu
bta-miR-2285bh	3.9	aaagguucguucggguuuuucu
bta-miR-138	3.85	agcugguguugugaaucaggccg
bta-miR-6523a	3.85	ucugggguaacuuugagcaggg
bta-miR-324	3.7	cgcauccccuagggcauuggugu
bta-miR-504	3.7	agacccuggucugcacucuguc
bta-miR-2346	3.65	acugaugugaaggugguuuggc
bta-miR-2285cd	3.6	aacaaccuggaugaacuuuuugg
bta-miR-296-5p	3.55	gagggccccccccaauccu
bta-miR-2285an	3.4	aaagcccgaaugaacuuuuuag
bta-miR-2318	3.4	guguaugaugaauuaucugacc
bta-miR-323b-3p	3.4	cacaauacacggucggccucu
bta-miR-491	3.4	aguggggaacccuuccaugagg
bta-miR-10182-3p	3.3	gcggcccgcgggcucggaugcu
bta-miR-190b	3.3	ugauauguuugauauuggguu
bta-miR-2339	3.25	ucacuggaccuagcagagcu
bta-miR-374c	3.25	uuacaauacaaccugauaagu
bta-miR-541	3.25	uggugggcacagaauccggccu
bta-miR-671	3.2	aggaagcccuggaggggcuggag
bta-miR-2284f	3.15	aaaguucguucggauuuuuc
bta-miR-3957	3.15	cucggagagugcagcugugg
bta-miR-433	3.1	aucaugaugggcuccucggugu
bta-miR-6518	3.1	ucacggagaggagaaacugcac
bta-miR-2285c	2.95	aaaccugaacaaacuuuuuggc
bta-miR-2285ca	2.95	aagggaccugaaugaacuuuuug
bta-miR-2285bo	2.9	ugaaaaguucguucgaguuuu
bta-miR-12036	2.85	cggcuccgugacucguccguggac
bta-miR-2312	2.85	aaaaccugaacgaacuuuuc
bta-miR-3956	2.8	acguggaugcugaaggucagagg
bta-miR-2284c	2.75	aaaaaguucguuuugguuuu
bta-miR-188	2.7	caucccuugcaugguggagggu
bta-miR-7858	2.7	acgcaauucuucaaaaucuuagc
bta-miR-10166-5p	2.65	gugcagcugaucacagacugug
bta-miR-2285bs	2.65	cuaaccuggaugaacuuuuugg
bta-miR-2284r	2.6	uuggcccaaaaguucguucggau
bta-miR-2285ad	2.55	aaaacccaaaugaacuuuuugg
bta-miR-1247-5p	2.5	acccgucccgugcguccccgga
bta-miR-2285bl	2.5	aaaaccugaaugaacucuuuggu
bta-miR-2285co	2.45	aaaaccugaaugaacucuuugg
bta-miR-2446	2.45	uaaaauauauuugaaaucgggcc
bta-miR-758	2.45	uuugugaccugguccacuaacc
bta-miR-9851	2.45	uggcaccagcacuggcggugg
bta-miR-2431-5p	2.4	caggucauauaaguguggaguu
bta-miR-3432b	2.4	uucgggaucuuuaguuguggu
bta-miR-2403	2.35	cucgggaagcuagcuggccuu
bta-miR-2457	2.35	uugccaacugcagagccgcgcu
bta-miR-2460	2.3	uggagcucuugaggccuggcau
bta-miR-6516	2.2	uuugcaguaacaggugugaac
bta-miR-2285s	2.15	aagacccaagugaacucuuugg
bta-miR-2285am-5p	2.1	aaaaaguuaguuuagguuuuu
bta-miR-2285dc	2.1	aaaaaguuaguuuagguuuuuc
bta-miR-582	2.1	uuacaguuguucaaccaguuacu
bta-miR-2285j	2.05	aaaaaccagaacgaacuuuuug
bta-miR-2285bz	2	aauaaguucguuuggguuuuu
bta-miR-2285cp	2	aaaaguucguuuagguuuuucu
bta-miR-2419-3p	1.95	caggcgggugcuaauacgauca
bta-miR-1197	1.9	uaggacacauggucuacuucu
bta-miR-129	1.9	cuuuuugcggucugggcuugcu
bta-miR-129-5p	1.9	cuuuuugcggucugggcuugcu
bta-miR-134	1.9	ugugacugguugaccagagugg
bta-miR-2284n	1.9	aaaaaguuuauucggguuuuu
bta-miR-33b	1.9	gugcauugcuguugcauugc
bta-miR-2285l	1.85	aaaacccgcaugaacuuuuuggc
bta-miR-2465	1.85	ugagccacaguagagccuuggau
bta-miR-503-3p	1.85	ggaguauuguuucugcugcccgg
bta-miR-11984	1.8	acacgcguccuuggauccugacu
bta-miR-10182-5p	1.75	caguccggucccgcggugucuccg
bta-miR-2285ch	1.75	aucaaugaacuuuuuggccagc
bta-miR-2285v	1.75	agaaccggaacgaacuuuuug
bta-miR-2483-3p	1.75	aaacaucugguugguugagaga
bta-miR-2284o	1.65	aaaguucguucgggguuuuc
bta-miR-377	1.65	aucacacaaaggcaacuuuugu
bta-miR-2285at	1.6	aaaacccgaaggaacuuuuug
bta-miR-2285bb	1.6	gaaaguuuguugggguuuuucu
bta-miR-11999	1.55	ucagacccauauucucauaggc
bta-miR-18b	1.55	uaaggugcaucuagugcaguua
bta-miR-2320-5p	1.55	uggcacaggguccagcugucggc
bta-miR-11976	1.5	ggcggcggcggcgccggggcg
bta-miR-11990	1.5	uaggcagagaugacagucauacu
bta-miR-376c	1.5	guggauauuccuucuauguuua
bta-miR-212	1.45	accuuggcucuagacugcuuacu
bta-miR-2285cr	1.45	aaaaguucguucagguuucu
bta-miR-2285m	1.45	aaaacgcaaaugaacuuuuugg
bta-miR-2397-3p	1.45	cagagcaguggcaagaacgcau
bta-miR-2284e	1.4	aaguucguucggauuuuucc
bta-miR-323	1.4	gcacauuacacggucgaccucu
bta-miR-656	1.4	aauauuauacagucaaccucu
bta-miR-2285ap	1.35	aaacccggaugaacuuuuuggc
bta-miR-11986	1.3	uuguccaaugaguuaguccuu
bta-miR-2285ab	1.3	aaaaccugaaugaacuucuugg
bta-miR-11973	1.25	cuugcugagugaccucccugcu
bta-miR-11975	1.25	ggcggcggcggcgccggggc
bta-miR-2285cx	1.25	aacacccaaaugaacuuuuuga
bta-miR-330	1.25	gcaaagcacacggccugcagaga
bta-miR-11993	1.2	gaccugugcguguacacucaug
bta-miR-12041	1.2	acugaaggccuugcaccucugaau
bta-miR-20b	1.2	caaagugcucacagugcaggua
bta-miR-488	1.2	uugaaaggcuguuucuugguc
bta-miR-153	1.15	uugcauagucacaaaagugauc
bta-miR-2285dg	1.15	aaaaaccgaaaugaacuuuugg
bta-miR-551b	1.15	ggcgacccauacuugguuucag
bta-miR-760-3p	1.15	cggcucugggucugugggga
bta-miR-873	1.15	gcaggaacuugugagucuccu
bta-miR-2320-3p	1.1	ucgaugauggucccuguguuuu
bta-miR-2368-3p	1.1	acugucagaccaccucugcc
bta-miR-11997	1.05	aaccaagggugugggccgaga
bta-miR-2316	1.05	acuccggccuggacugcggcggg
bta-miR-10175-3p	1	aagccaccagagcucuguccuca
bta-miR-129-3p	1	aagcccuuaccccaaaaagcau
bta-miR-184	1	uggacggagaacugauaagggu
bta-miR-194b-3p	1	acauggaguugcuguuacaaucg
bta-miR-211	1	uucccuuugucauccuuugcc
bta-miR-2285bp	1	aaaaccagaacgaacuuugugu
bta-miR-2285dk	1	ccugaaugaacauuuuggccaacu
bta-miR-2284t-3p	0.95	aaacucgaaugaauguuuuggc
bta-miR-431	0.95	ugucuugcaggccgucaugcagg
bta-miR-12006	0.9	ugcugaaacucuguucaaccc
bta-miR-137	0.9	uuauugcuuaagaauacgcguag
bta-miR-219b-3p	0.9	agaauugcguuuggacaaucagu
bta-miR-2284d	0.9	aaaaaguucguuaggguuuuuc
bta-miR-2285h	0.9	gaaaaccgaaacgaacuuuaug
bta-miR-12003	0.85	agcauuggguuggccauagguuc
bta-miR-1949	0.85	uauaccaggaugccagcauaguu
bta-miR-2285be	0.85	aaaacucgagcaaacuuuuugg
bta-miR-2400	0.85	ccagcacaggcagcucggacuga
bta-miR-496	0.85	ugaguauuacauggccaaucuc
bta-miR-6775	0.85	cauggucccuguucucugccccaga
bta-miR-12024	0.8	uuuaggauccaaacaacacu
bta-miR-2285bq	0.8	aaaacccgaaugaacuucuuggc
bta-miR-2285de	0.8	aaaaguucuuucagguuuuucu
bta-miR-507-3p	0.8	auuggcaugucuuggaaugaa
bta-miR-6525	0.8	cuggggaaagcaggagugag
bta-miR-194b	0.75	cacauggaguugcuguuaca
bta-miR-10162-5p	0.7	uggacaggccaagccgcugugca
bta-miR-2285af	0.7	gccaaaaagcuuguucagguu
bta-miR-2285al-5p	0.7	acaaaguuuguucggguuuua
bta-miR-2285bw	0.7	agaaaaaccgaaaugaacuuuu
bta-miR-2308	0.7	uugggcuugcagcagagaguaa
bta-miR-2347	0.7	ugcagaggaacaaggcugaac
bta-miR-3533	0.7	augaagugugacguggacau
bta-miR-668-3p	0.7	augucacucggcccacuaccc
bta-miR-7861	0.7	ugcuaccuagucugagugaguga
bta-miR-11998	0.65	uucucuaguguguuuucccaac
bta-miR-1434-3p	0.65	gaagaaaucuaaggucugagg
bta-miR-2285cn	0.65	aaacccaaaugaacuucuuugg
bta-miR-2408	0.65	cacgugugugagcucagccgg
bta-miR-1	0.6	uggaauguaaagaaguauguau
bta-miR-1248	0.6	accuucuuguauaagcacugugcuaaa
bta-miR-2285p	0.6	aaaaacuugagugaacuuuugg
bta-miR-6531	0.6	uagacuugguguacuuugagaga
bta-miR-11987	0.55	cgaggaaucucugguggaggu
bta-miR-12046	0.55	uucugcucccugcccuguag
bta-miR-3660	0.55	acugacaggagagcauuuuaa
bta-miR-6536	0.55	uuuaaguauacgaugaacugc
bta-miR-11988	0.5	aaggggacgacagaggaugaga
bta-miR-1277	0.5	uacguagauauauauguauuuu
bta-miR-1434-5p	0.5	guacaugaugacuaaaauuucu
bta-miR-154a	0.5	uagguuauccguguagccuucg
bta-miR-219	0.5	agaguugagucuggacgucccg
bta-miR-2284p	0.5	ugaaaguuuguucgggauuuu
bta-miR-2285ay	0.5	aaacccugaaugaaccuuuugg
bta-miR-2285db	0.5	aaaaguucguucagauuuuucu
bta-miR-2285y	0.5	aaaacccaaacaaacuuuuuu
bta-miR-2319a	0.5	cuacucuguauuaggcacuuag
bta-miR-2319b	0.5	uacucuguauuaggcacuuag
bta-miR-2409	0.5	ucucacauggacgcugcccu
bta-miR-383	0.5	agaucagaaggugauuguggcu
bta-miR-412	0.5	acuucaccugguccacuagcugu
bta-miR-449c	0.5	aggcagugcaucucuagcugg

## Sheet: Charolais
Average expression of identified known miRNAs
Known miRNA miRBase ID	Average aligned read count	miRBase Mature sequence
bta-miR-192	1.06083e+06	cugaccuaugaauugacagccag
bta-miR-143	778165	ugagaugaagcacuguagcucg
bta-miR-148a	535207	ucagugcacuacagaacuuugu
bta-miR-26a	225551	uucaaguaauccaggauaggcu
bta-miR-30a-5p	180528	uguaaacauccucgacuggaagcu
bta-miR-22-3p	156016	aagcugccaguugaagaacug
bta-miR-27b	120648	uucacaguggcuaaguucugc
bta-let-7f	117980	ugagguaguagauuguauaguu
bta-miR-27a-3p	77866.4	uucacaguggcuaaguuccg
bta-miR-101	74408.4	uacaguacugugauaacugaa
bta-miR-21-5p	66515.9	uagcuuaucagacugauguugacu
bta-miR-126-5p	66356.9	cauuauuacuuuugguacgcg
bta-miR-191	51924.3	caacggaaucccaaaagcagcug
bta-miR-215	49126.3	augaccuaugaauugacagaca
bta-miR-92a	47179.4	uauugcacuugucccggccugu
bta-let-7a-5p	43198.5	ugagguaguagguuguauaguu
bta-miR-122	37748.5	uggagugugacaaugguguuug
bta-miR-181a	36215.4	aacauucaacgcugucggugaguu
bta-miR-26b	33504.7	uucaaguaauucaggauagguu
bta-miR-30e-5p	32822.2	uguaaacauccuugacuggaagcu
bta-miR-486	29936.3	uccuguacugagcugccccgag
bta-miR-100	29883.2	aacccguagauccgaacuugug
bta-miR-186	24115.6	caaagaauucuccuuuugggcu
bta-miR-10a	23878.2	uacccuguagauccgaauuugug
bta-miR-10b	20871.5	uacccuguagaaccgaauuugug
bta-miR-30d	16660.2	uguaaacauccccgacuggaagcu
bta-let-7i	16355	ugagguaguaguuugugcuguu
bta-miR-127	15550.9	ucggauccgucugagcuuggcu
bta-miR-142-5p	14658.2	cauaaaguagaaagcacuac
bta-miR-151-3p	13821.4	cuagacugaagcuccuugagg
bta-let-7g	12836.4	ugagguaguaguuuguacaguu
bta-miR-411a	11747.4	auaguagaccguauagcguacg
bta-miR-99b	11495.4	cacccguagaaccgaccuugcg
bta-miR-151-5p	10477.8	ucgaggagcucacagucuagu
bta-miR-125a	9423.5	ucccugagacccuuuaaccugug
bta-miR-25	8976.35	cauugcacuugucucggucuga
bta-miR-194	8880.3	uguaacagcaacuccaugugga
bta-miR-103	7980.75	agcagcauuguacagggcuauga
bta-miR-126-3p	7515.4	cguaccgugaguaauaaugcg
bta-miR-125b	7340.05	ucccugagacccuaacuuguga
bta-miR-140	7049.5	uaccacaggguagaaccacgga
bta-miR-199a-3p	5486.5	acaguagucugcacauugguua
bta-let-7b	5467.1	ugagguaguagguugugugguu
bta-miR-146a	5391.35	ugagaacugaauuccauagguugu
bta-miR-99a-5p	5120	aacccguagauccgaucuugu
bta-miR-660	4499.3	uacccauugcauaucggagcug
bta-miR-16b	4488.85	uagcagcacguaaauauuggc
bta-miR-199c	4201.95	uacaguagucugcacauugg
bta-miR-423-5p	3897.3	ugaggggcagagagcgagacuuu
bta-let-7c	3691.95	ugagguaguagguuguaugguu
bta-miR-378	3663.5	acuggacuuggagucagaaggc
bta-miR-107	3585.95	agcagcauuguacagggcuauc
bta-miR-29a	3378.85	cuagcaccaucugaaaucgguua
bta-miR-30c	3307.7	uguaaacauccuacacucucagc
bta-miR-10174-3p	3160.65	aucacauugccagggauuaccacg
bta-miR-23b-3p	3135.25	aucacauugccagggauuaccac
bta-miR-193b	2911.7	aacuggcccacaaagucccgcuuu
bta-miR-16a	2849	uagcagcacguaaauauuggug
bta-miR-98	2592.25	ugagguaguaaguuguauuguu
bta-miR-24-3p	2506.6	uggcucaguucagcaggaacag
bta-miR-1468	2486.15	cuccguuugccuguuuugcuga
bta-miR-2284x	2430.75	ugaaaaguucguucggguuuu
bta-miR-182	2314.5	uuuggcaaugguagaacucacacu
bta-miR-451	2239.45	aaaccguuaccauuacugaguuu
bta-miR-2285f	2210.35	aaaaccugaaugaacuuuuugg
bta-miR-148b	1976.3	ucagugcaucacagaacuuugu
bta-miR-30b-5p	1927.25	uguaaacauccuacacucagcu
bta-miR-28	1854.5	aaggagcucacagucuauugag
bta-miR-93	1799.1	caaagugcuguucgugcaggua
bta-miR-320a	1710.95	aaaagcuggguugagagggcga
bta-miR-339a	1674.45	ucccuguccuccaggagcucac
bta-miR-146b	1589.2	ugagaacugaauuccauaggcugu
bta-miR-181b	1565.2	aacauucauugcugucgguggguu
bta-let-7e	1530.8	ugagguaggagguuguauagu
bta-miR-145	1450.7	guccaguuuucccaggaaucccu
bta-miR-15a	1415.6	uagcagcacauaaugguuugu
bta-let-7d	1407.85	agagguaguagguugcauaguu
bta-miR-152	1374.1	ucagugcaugacagaacuuggg
bta-miR-30f	1357.1	uguaaacacccuacacucucagcu
bta-miR-339b	1340.7	ucccuguccuccaggagcuc
bta-miR-6119-5p	1317.75	agagguaaaaaauugauuugacu
bta-miR-19b	1304.2	ugugcaaauccaugcaaaacuga
bta-miR-199a-5p	1173.3	cccaguguucagacuaccuguu
bta-miR-195	1013.4	uagcagcacagaaauauuggca
bta-miR-130a	969.8	cagugcaauguuaaaagggcau
bta-miR-423-3p	915.8	aagcucggucugaggccccucagu
bta-miR-365-3p	798.35	uaaugccccuaaaaauccuuau
bta-miR-31	788.05	aggcaagaugcuggcauagcu
bta-miR-342	734.1	ucucacacagaaaucgcacccaucu
bta-miR-141	730.75	uaacacugucugguaaagaugg
bta-miR-204	710.25	uucccuuugucauccuaugccu
bta-miR-23a	707.95	aucacauugccagggauuucca
bta-miR-142-3p	663.05	aguguuuccuacuuuauggaug
bta-miR-532	632.15	caugccuugaguguaggaccgu
bta-miR-32	612.75	uauugcacaugacuaaguugcau
bta-miR-1839	591.7	aagguagauagaacaggucuuguu
bta-miR-425-5p	586.85	augacacgaucacucccguuga
bta-miR-2285k	580.2	aaaaccggaaugaacuuuuug
bta-miR-450b	577.75	uuuugcaauauguuccugaaua
bta-miR-361	575.25	uuaucagaaucuccagggguac
bta-miR-410	572.95	aauauaacacagauggccugu
bta-miR-10225a	570.7	ccgagccugacagaucacaca
bta-miR-381	560.35	uauacaagggcaagcucucugu
bta-miR-2285ce	545.85	gaaaaccugaaugaacuuuuuga
bta-miR-301a	538.05	cagugcaauaguauugucaaagcau
bta-miR-769	505	ugagaccuccggguucugagcu
bta-miR-2285bn	493.8	aaaaccugaaugaacuuuuugu
bta-miR-2285t	493.1	agaaucuggaugaacuuuuugg
bta-miR-2285dd	476.7	gaaaaccugaaugaacuuuuua
bta-miR-2285da	476.5	gaaaaccugaaugaacuuuuuu
bta-miR-497	461.4	cagcagcacacugugguuugua
bta-miR-181c	457.6	aacauucaaccugucggugaguuu
bta-miR-92b	437.3	uauugcacucgucccggccucc
bta-miR-374a	431.9	uuauaauacaaccugauaagug
bta-miR-150	376.35	ucucccaacccuuguaccagugu
bta-miR-2284y	375.9	aaaaguucguucggguuuuuc
bta-miR-6529a	365.15	gagagaucagaggcgcagagu
bta-miR-421	364.75	aucaacagacauuaauugggcgc
bta-miR-2419-5p	362.45	aucgcaucaacacucgucuguu
bta-miR-375	342.55	uuuuguucguucggcucgcguga
bta-miR-2285av	336.2	aaaaguucguucggguuuuu
bta-miR-1388-5p	334.25	aggacuguccaaccugagaau
bta-miR-155	321.25	uuaaugcuaaucgugauaggggu
bta-miR-331-3p	294.8	gccccugggccuauccuagaa
bta-miR-10172-3p	294.75	ucacugggcauccucugcuuua
bta-miR-185	281.7	uggagagaaaggcaguuccuga
bta-miR-21-3p	280.45	aacagcagucgaugggcugucu
bta-miR-139	277.6	ucuacagugcacgugucuccagu
bta-miR-199b	277.45	cccaguguuuagacuaucuguuc
bta-miR-154c	269.45	agauauugcacgguugaucucu
bta-miR-455-5p	267.7	uaugugccuuuggacuacauc
bta-miR-29c	232.8	uagcaccauuugaaaucgguua
bta-miR-380-3p	221.45	uauguaaugugguccacgucu
bta-miR-128	218.75	ucacagugaaccggucucuuu
bta-miR-11986b	218.2	uuuuccaaugaguuaguccuuu
bta-miR-20a	213.3	uaaagugcuuauagugcagguag
bta-miR-2284z	213.05	aaaaaaguuuguuuggguuuuu
bta-miR-2284aa	211.9	aaaaaaguuuguuuggguuuu
bta-miR-221	211.55	agcuacauugucugcuggguuu
bta-miR-874	211.5	cugcccuggcccgagggaccga
bta-miR-2285ci	191.8	gaaaccugaaugaacuuuugg
bta-miR-484	182.9	ucaggcucaguccccucccgau
bta-miR-106b	180.7	uaaagugcugacagugcagau
bta-miR-374b	176.85	auauaauacaaccugcuaagug
bta-miR-200a	176.25	uaacacugucugguaacgauguu
bta-miR-22-5p	167.75	aguucuucaguggcaagcuuua
bta-miR-214	165.1	acagcaggcacagacaggcagu
bta-miR-210	164	acugugcgugugacagcggcuga
bta-miR-17-5p	162.05	caaagugcuuacagugcagguagu
bta-miR-885	160.8	uccauuacacuacccugccucu
bta-miR-409a	158.85	agguuacccgagcaacuuugcau
bta-miR-133a	153.85	uuugguccccuucaaccagcug
bta-miR-19a	153.75	ugugcaaaucuaugcaaaacuga
bta-miR-708	153.1	aaggagcuuacaaucuagcuggg
bta-miR-1307	147.6	acucggcguggcgucggucgug
bta-miR-193a-3p	141.15	aacuggccuacaaagucccagu
bta-miR-664b	138.7	uauucauuuaucucccagccuac
bta-miR-378c	135.8	acuggacuuggagucagaagu
bta-miR-223	132.6	ugucaguuugucaaauacccca
bta-miR-338	132.55	uccagcaucagugauuuuguuga
bta-miR-136	131.15	acuccauuuguuuugaugaugga
bta-miR-99a-3p	129.05	caagcucgcuucuaugggu
bta-miR-222	128.85	agcuacaucuggcuacugggu
bta-miR-450a	128.4	uuuugcgauguguuccuaauau
bta-miR-6524	125.65	uuacucugaguaaccuaacug
bta-miR-1271	124.75	cuuggcaccuaguaaguacuca
bta-miR-2285x	122.95	gaaaaaucugaaugaacuuuugg
bta-miR-502a	122.55	aaugcaccugggcaaggauuca
bta-miR-455-3p	118.6	gcaguccaugggcauauacacu
bta-let-7a-3p	112.8	cuauacaaucuacugucuuuc
bta-miR-2478	112.35	guaucccacuucugacacca
bta-miR-10225b	108.35	ucgagccugacagaucacaca
bta-miR-2285q	105.75	aaggaccugaaugaacuuucugg
bta-miR-411c-5p	102.75	gguugaucagagaacauacauu
bta-miR-1260b	101.5	aucccaccacugccacca
bta-miR-369-3p	98.6	aauaauacaugguugaucuuu
bta-miR-29b	97.85	uagcaccauuugaaaucaguguu
bta-miR-2336	96.95	cuaaccguaacuuugaagugcu
bta-miR-432	96.45	ucuuggaguaggucauugggugg
bta-miR-379	93.55	ugguagacuauggaacguagg
bta-miR-197	93.3	uucaccaccuucuccacccagc
bta-miR-652	92.85	aauggcgccacuaggguugug
bta-miR-144	92.8	uacaguauagaugauguacuag
bta-miR-505	92.75	cgucaacacuugcugguuuccu
bta-miR-2285cs	92.15	aaaacccugaaugaacuuuuuga
bta-miR-224	89.25	caagucacuagugguuccguuua
bta-miR-15b	86	uagcagcacaucaugguuuaca
bta-miR-183	85.55	uauggcacugguagaauucacug
bta-miR-3431	78.65	ccucagucagccuuguggaugu
bta-miR-11971	78.45	ugaggggcagagagugagaa
bta-miR-345-3p	74.7	ccugaacuaggggucuggag
bta-miR-2285ba	73.15	aaacccugaacgaacuuuuugg
bta-miR-1246	72.4	aauggauuuuuggagcagg
bta-miR-369-5p	68	aucgaccguguuauauucgc
bta-miR-502b	66.9	aauccaccugggcaaggauuc
bta-miR-429	66.8	uaauacugucugguaaugccgu
bta-miR-7	64.4	uggaagacuagugauuuuguuguu
bta-miR-487b	63.55	aaucguacagggucauccacuu
bta-miR-2285g	62.7	aaaccugaacaagcuuuuugg
bta-miR-181d	60.75	aacauucauuguugucggugggu
bta-miR-574	60.7	ugagugugugugugugagugugug
bta-miR-744	59.8	ugcggggcuagggcuaacagca
bta-miR-424-5p	59.6	cagcagcaauucauguuuuga
bta-miR-2284w	59.3	aagaguuuguucggguuucuc
bta-miR-296-3p	58.25	gaggguugggcggaggcuuucc
bta-miR-2284ab	57.5	uaaaaguuugguuggguuuuu
bta-miR-11995	57.25	uuguccuacuucucagcugucu
bta-miR-378b	56.65	acuugacuuggagucagaaggc
bta-miR-326	50.95	ccucugggcccuuccuccag
bta-miR-2299-5p	50.35	acuggauucauuucucugaaa
bta-miR-335	50.05	ucaagagcaauaacgaaaaaugu
bta-miR-2284h-5p	49.75	cccaaaaguucguucggguuu
bta-miR-34a	48.8	uggcagugucuuagcugguugu
bta-miR-1388-3p	46.65	aucucagguuugucagcccgca
bta-miR-200b	46.65	uaauacugccugguaaugaug
bta-miR-218	46.5	uugugcuugaucuaaccaugug
bta-miR-3432a	45.85	ugcgggaucuuuaguuguggug
bta-miR-493	45.8	ugaaggucuacugugugccagg
bta-miR-331-5p	43.6	ucuagguauggucccagg
bta-miR-11977	43.15	ugucucaguucagcaggaag
bta-miR-2415-3p	43.15	ccaggccugcuggaccgacgc
bta-miR-10172-5p	40.75	aaguacaggaugcccaaugaau
bta-miR-495	40.5	aaacaaacauggugcacuucuu
bta-miR-425-3p	39.4	aucgggaaugucguguccgccc
bta-miR-130b	38.3	cagugcaaugaugaaagggcau
bta-miR-200c	36.6	uaauacugccggguaaugaugga
bta-miR-9-5p	32.85	ucuuugguuaucuagcuguaug
bta-miR-2285au	32.2	aaaaaguucguucggguuuucu
bta-miR-2332	30.55	cgguuuaaggucuuggagacaaag
bta-miR-2285by	30.15	aaaaguuugguuggguuuuucu
bta-miR-328	29.85	cuggcccucucugcccuuccgu
bta-miR-193a-5p	26.9	ugggucuuugcgggcgagauga
bta-miR-96	25.75	uuuggcacuagcacauuuuugcu
bta-miR-6120-3p	25.45	uauguuggacaacguggauagc
bta-miR-17-3p	25.35	acugcagugaaggcacuugu
bta-miR-2284j	25.1	gaaaaguucguucagguuuu
bta-miR-378d	25	cuggacuuggagucagaagacc
bta-miR-2484	24.45	gagcuaugaugacuuugauugcau
bta-miR-3613a	24.3	uguuguacuuuuuuuuuuguuc
bta-miR-29d-3p	24	uagcaccauuugaaaucgauua
bta-miR-2285dh	23.9	aggacccaaaugaacuuuuugg
bta-miR-454	23.9	uagugcaauauugcuuauagggu
bta-miR-452	23.8	uguuugcagaggaaacugagac
bta-miR-149-5p	23.45	ucuggcuccgugucuucacuccc
bta-miR-2285aj-5p	22.7	ugaaaaguucguuuggguuuuu
bta-miR-543	22.55	aaacauucgcggugcacuucuu
bta-miR-18a	22.45	uaaggugcaucuagugcagaua
bta-miR-877	22.15	guagaggagauggcgcaggg
bta-miR-1343-3p	21.6	cuccuggggcccgcacucuc
bta-miR-10164-3p	21.4	caacuguuaggaggcuuggcugc
bta-miR-2285bj	20.9	caacccugaaugaacuuuuugg
bta-miR-483	20.7	ucacuccucuccucccgucuu
bta-miR-2285o	20.65	aaacccgaacgaacuuuugg
bta-miR-490	20.5	caaccuggaggacuccaugcug
bta-miR-2285ai-5p	20.35	aaaauguucgcuuggcuuuuu
bta-miR-132	20.05	uaacagucuacagccauggucg
bta-miR-2284ac	19.9	aaauguucgcuuggcuuuuucc
bta-miR-2285cm	19.9	aaaaccugaacaaacuuuuugga
bta-miR-1249	19.7	acgcccuucccccccuucuuca
bta-miR-340	19.6	uccgucucaguuacuuuauagcc
bta-miR-2285ar	19.35	aaacccugaugaacuuuuuggc
bta-miR-2285aw	18.9	aaaaccugaacaaacuuuuug
bta-miR-29d-5p	18.8	ugaccgauuucuccugguguu
bta-miR-2285b	18.5	aaaaucugagugaacuuuuugg
bta-miR-2285aa	18.4	aaaacuggaacgaacuuuugggc
bta-miR-345-5p	18.4	gcugacuccuaguccagugcu
bta-miR-106a	18.25	aaaagugcuuacagugcaggua
bta-miR-147	18.25	gugugcggaaaugcuucugcua
bta-miR-2411-3p	17.25	gcugaacugucuuacucccacaucc
bta-miR-654	17.25	uaugucugcugaccaucaccuu
bta-miR-11991	17	auguucuguaucuugauugua
bta-miR-154b	16.75	agaggucuuccauggugcauucg
bta-miR-4449	16.75	cgucccggggccgcucgaggca
bta-miR-6123	16.35	ugccaagcccacguucaaagg
bta-miR-33a	16	gugcauuguaguugcauugca
bta-miR-362-5p	15.9	aauccuuggaaccuaggugugagu
bta-miR-592	15.65	auugugucaauaugcgaugaugu
bta-miR-12044	15.4	aauggauuacuucugauugcu
bta-miR-2284b	15.4	aaaaguucguuugguuuuuuc
bta-miR-12001	15.2	ccugugagggcuucacccugga
bta-miR-133b	14.65	uuugguccccuucaaccagcua
bta-miR-2285bu	14.55	aagaccugaaugaacuuuuugg
bta-miR-655	14.55	auaauacaugguuaaccucucu
bta-miR-2435	14.3	aaacucgaaugaacucuuuggc
bta-miR-6520	14.2	uugaguauugucagagagagc
bta-miR-2285r	13.6	agaaaccuggaugaacuuuuugg
bta-miR-363	13.6	auugcacgguauccaucugcg
bta-miR-11986c	13.45	gaacugaguccuuuggaaaaga
bta-miR-2284v	13.45	aaaaaguucguuugggguuu
bta-miR-2285i	13.3	aaaaccggaacgaacuuuuugg
bta-miR-382	13.05	gaaguuguucgugguggauucg
bta-miR-665	12.9	accaguaggccgaggccccu
bta-miR-2285cf	12.4	caaaguucguucggguuuuuc
bta-miR-95	12.35	uucaacggguauuuauugagca
bta-miR-411c-3p	12.2	uguaugucaacugauccacagu
bta-miR-2285u	11.85	gaaaaacccgaacgaacuuu
bta-miR-494	11.85	ugaaacauacacgggaaaccuc
bta-miR-2399-5p	11.8	cuuucuguagcuguuggaacua
bta-miR-2285bd	11.4	aaacccugaugaacuuuuug
bta-miR-191b	11.2	gaacgaaauccaagcgcagcug
bta-miR-370	11.2	gccugcugggguggaaccuggu
bta-miR-2285bt	10.75	aaaaaguucauuuggguugucu
bta-miR-10167-3p	10.5	cggguggucggggcgggucag
bta-miR-2285cc	10.3	aaaaaccugaaugaaccuuuuga
bta-miR-500	10.2	uaauccuugcuaccugggugaga
bta-miR-299	10.05	ugguuuaccgucccacauacau
bta-miR-6521	9.95	guggcgccagcucugagcagagu
bta-miR-1296	9.7	uuagggcccuggcuccaucucc
bta-miR-376b	9.65	aucauagaggaaaauccauguu
bta-miR-2285dl-3p	9.3	auaaccugaaugaacuuuuugg
bta-miR-2284k	9.2	gaaaaguucggucggguuuuu
bta-miR-449a	9.1	uggcaguguauuguuagcuggu
bta-miR-2285cy	8.85	aaaaccagaaugaacuuuuuug
bta-miR-2904	8.75	gggagccucgguuggccuc
bta-miR-507b	8.75	ugauugguacuucuuagagugga
bta-miR-376e	8.7	aacauagaggaaaauccacauu
bta-miR-542-5p	8.65	ucggggaucaucaugucacgag
bta-miR-677	8.55	cucacugaugagcagcuucugac
bta-miR-2285bc	8.35	aaaaaccugaaugacccuuuugg
bta-miR-365-5p	8.2	agggacuuuugggggcagaugug
bta-miR-6119-3p	8.1	gcaaaucauuuuuuacucuccaa
bta-miR-24	8	gugccuacugagcugauaucagu
bta-miR-2285e	7.7	aaaccugaacgaacuuuuuggc
bta-miR-2285n	7.45	aaaaacccgaaugaacuuuugg
bta-miR-34c	7.35	aggcaguguaguuagcugauug
bta-miR-2285br	7.3	aaaaccugaaugaacuuucugu
bta-miR-6523a	7.25	ucugggguaacuuugagcaggg
bta-miR-7180	7.2	uguggccucuggguguguacccuc
bta-miR-2468	7.15	auaggaacauggaagauuguca
bta-miR-11985	7.1	cccaccgcucuccucccgcc
bta-miR-2285bf	7.05	aaaacacgaacaaacuuuuug
bta-miR-1842	6.85	uggcucugugaggucggcuca
bta-miR-2411-5p	6.8	uggagugacugucagaugcagcca
bta-miR-2474	6.8	uaccgggccagcuggaaggaga
bta-miR-12004	6.75	cuggcucuggcucucugccuccu
bta-miR-545-5p	6.7	ucaguaaauguuuauuggaug
bta-miR-27a-5p	6.65	agggcuuagcugcuugugagca
bta-miR-11989	6.5	cccagggauguagcuccuagugc
bta-miR-6522	6.5	ucggaauuguuuguguaccugu
bta-miR-1185	6.45	agaggauacccuuuguauguu
bta-miR-1291	6.2	uggcccugacugaagaccugcagu
bta-miR-1306	6.2	ccaccuccccugcaaacgucc
bta-miR-2483-5p	6.15	cgucaaccauccagcuguuuga
bta-miR-362-3p	6.15	aacacaccuauucaaggauuc
bta-miR-2887	6.1	cgggaccgggguccggugcg
bta-miR-767	6.1	ugcaccaugguugucugagcaug
bta-miR-2285as	6.05	aagcccugaaugaacuuuuugg
bta-miR-11992	6	uccuaggggauugacauagucugu
bta-miR-2376	6	ccucugagaucuugcuaggcgcu
bta-miR-2443	5.95	ugagggcaggaccguaugaggugu
bta-miR-2424	5.9	agaucuuugguaaucugauggcu
bta-miR-2285bh	5.85	aaagguucguucggguuuuucu
bta-miR-30b-3p	5.85	cugggagguggauguuuacuu
bta-miR-424-3p	5.85	caaaacgugaggcgcugcuau
bta-miR-2461-3p	5.75	ucagacugagagcagugugccu
bta-miR-2284m	5.7	gaaaaguuuguucggguuuu
bta-miR-2285cj	5.7	aaaacuggaaugaacuuuuugu
bta-miR-2346	5.65	acugaugugaaggugguuuggc
bta-miR-487a	5.65	aaucauacagggacauccagu
bta-miR-4286	5.6	accccacuccugguacc
bta-miR-485	5.5	agaggcuggccgugaugaauucg
bta-miR-2285ak-5p	5.45	aaagguucguucggguuuuccu
bta-miR-541	5.45	uggugggcacagaauccggccu
bta-miR-301b	5.3	cagugcaaugauauugucaaagcau
bta-miR-628	5.3	augcugacauauuuacuagagg
bta-miR-374c	5.2	uuacaauacaaccugauaagu
bta-miR-499	5.2	uuaagacuugcagugauguuu
bta-miR-6517	5.2	ucaggguccgugagcuccucggc
bta-miR-2284c	4.95	aaaaaguucguuuugguuuu
bta-miR-324	4.95	cgcauccccuagggcauuggugu
bta-miR-2285bo	4.8	ugaaaaguucguucgaguuuu
bta-miR-2285c	4.8	aaaccugaacaaacuuuuuggc
bta-miR-2285bm	4.7	aaaaaaccgaguggacuuuuug
bta-miR-190b	4.6	ugauauguuugauauuggguu
bta-miR-545-3p	4.55	aucaacaaacauuuauugugug
bta-miR-376d	4.45	aucauagaggaaaauccacau
bta-miR-504	4.45	agacccuggucugcacucuguc
bta-miR-671	4.45	aggaagcccuggaggggcuggag
bta-miR-2285co	4.4	aaaaccugaaugaacucuuugg
bta-miR-7859	4.35	aaaaacuggcagcuucauguaa
bta-miR-2285an	4.3	aaagcccgaaugaacuuuuuag
bta-miR-11982	4.25	uucggcgccaccacccugcgggu
bta-miR-2285bl	4.25	aaaaccugaaugaacucuuuggu
bta-miR-2339	4.25	ucacuggaccuagcagagcu
bta-miR-2285cd	4.15	aacaaccuggaugaacuuuuugg
bta-miR-323b-3p	4.1	cacaauacacggucggccucu
bta-miR-2284f	4.05	aaaguucguucggauuuuuc
bta-miR-2419-3p	4.05	caggcgggugcuaauacgauca
bta-miR-296-5p	4.05	gagggccccccccaauccu
bta-miR-2431-3p	4	cacccccacuugcaugacccuga
bta-miR-3957	4	cucggagagugcagcugugg
bta-miR-2285bg	3.95	aaacccgaacgaacuuuuug
bta-miR-138	3.85	agcugguguugugaaucaggccg
bta-miR-188	3.85	caucccuugcaugguggagggu
bta-miR-2285bs	3.85	cuaaccuggaugaacuuuuugg
bta-miR-2285cp	3.85	aaaaguucguuuagguuuuucu
bta-miR-433	3.85	aucaugaugggcuccucggugu
bta-miR-6518	3.85	ucacggagaggagaaacugcac
bta-miR-2312	3.8	aaaaccugaacgaacuuuuc
bta-miR-129	3.75	cuuuuugcggucugggcuugcu
bta-miR-129-5p	3.75	cuuuuugcggucugggcuugcu
bta-miR-2353	3.75	uagccugcaguacagaggacugg
bta-miR-376a	3.75	aucauagaggaaaauccacgu
bta-miR-758	3.7	uuugugaccugguccacuaacc
bta-miR-3956	3.65	acguggaugcugaaggucagagg
bta-miR-9851	3.55	uggcaccagcacuggcggugg
bta-miR-491	3.45	aguggggaacccuuccaugagg
bta-miR-190a	3.4	ugauauguuugauauauuaggu
bta-miR-2285ca	3.4	aagggaccugaaugaacuuuuug
bta-miR-2285j	3.4	aaaaaccagaacgaacuuuuug
bta-miR-873	3.3	gcaggaacuugugagucuccu
bta-miR-2318	3.25	guguaugaugaauuaucugacc
bta-miR-3432b	3.25	uucgggaucuuuaguuguggu
bta-miR-2284o	3.2	aaaguucguucgggguuuuc
bta-miR-2284r	3.1	uuggcccaaaaguucguucggau
bta-miR-212	2.95	accuuggcucuagacugcuuacu
bta-miR-33b	2.9	gugcauugcuguugcauugc
bta-miR-2446	2.85	uaaaauauauuugaaaucgggcc
bta-miR-12006	2.55	ugcugaaacucuguucaaccc
bta-miR-2431-5p	2.55	caggucauauaaguguggaguu
bta-miR-503-3p	2.55	ggaguauuguuucugcugcccgg
bta-miR-582	2.55	uuacaguuguucaaccaguuacu
bta-miR-2403	2.45	cucgggaagcuagcuggccuu
bta-miR-11984	2.35	acacgcguccuuggauccugacu
bta-miR-211	2.35	uucccuuugucauccuuugcc
bta-miR-2457	2.35	uugccaacugcagagccgcgcu
bta-miR-10166-5p	2.25	gugcagcugaucacagacugug
bta-miR-11990	2.25	uaggcagagaugacagucauacu
bta-miR-2285bz	2.25	aauaaguucguuuggguuuuu
bta-miR-2465	2.25	ugagccacaguagagccuuggau
bta-miR-134	2.2	ugugacugguugaccagagugg
bta-miR-2285v	2.2	agaaccggaacgaacuuuuug
bta-miR-2285s	2.15	aagacccaagugaacucuuugg
bta-miR-11999	2.1	ucagacccauauucucauaggc
bta-miR-2285ad	2.1	aaaacccaaaugaacuuuuugg
bta-miR-2285at	2.05	aaaacccgaaggaacuuuuug
bta-miR-10182-3p	1.9	gcggcccgcgggcucggaugcu
bta-miR-18b	1.9	uaaggugcaucuagugcaguua
bta-miR-2320-5p	1.9	uggcacaggguccagcugucggc
bta-miR-6516	1.85	uuugcaguaacaggugugaac
bta-miR-20b	1.8	caaagugcucacagugcaggua
bta-miR-2285bb	1.8	gaaaguuuguugggguuuuucu
bta-miR-2460	1.8	uggagcucuugaggccuggcau
bta-miR-12036	1.75	cggcuccgugacucguccguggac
bta-miR-1247-5p	1.75	acccgucccgugcguccccgga
bta-miR-2284d	1.75	aaaaaguucguuaggguuuuuc
bta-miR-137	1.7	uuauugcuuaagaauacgcguag
bta-miR-2284e	1.7	aaguucguucggauuuuucc
bta-miR-496	1.7	ugaguauuacauggccaaucuc
bta-miR-11976	1.65	ggcggcggcggcgccggggcg
bta-miR-11993	1.65	gaccugugcguguacacucaug
bta-miR-2285de	1.65	aaaaguucuuucagguuuuucu
bta-miR-1197	1.6	uaggacacauggucuacuucu
bta-miR-11986	1.6	uuguccaaugaguuaguccuu
bta-miR-184	1.6	uggacggagaacugauaagggu
bta-miR-2284n	1.6	aaaaaguuuauucggguuuuu
bta-miR-2285cr	1.6	aaaaguucguucagguuucu
bta-miR-2483-3p	1.6	aaacaucugguugguugagaga
bta-miR-323	1.6	gcacauuacacggucgaccucu
bta-miR-431	1.6	ugucuugcaggccgucaugcagg
bta-miR-10162-5p	1.55	uggacaggccaagccgcugugca
bta-miR-2285m	1.55	aaaacgcaaaugaacuuuuugg
bta-miR-2284t-3p	1.5	aaacucgaaugaauguuuuggc
bta-miR-376c	1.5	guggauauuccuucuauguuua
bta-miR-11975	1.45	ggcggcggcggcgccggggc
bta-miR-2285dg	1.45	aaaaaccgaaaugaacuuuugg
bta-miR-2320-3p	1.45	ucgaugauggucccuguguuuu
bta-miR-2425-5p	1.45	ccagggcacggauccaugaacu
bta-miR-2285l	1.4	aaaacccgcaugaacuuuuuggc
bta-miR-488	1.4	uugaaaggcuguuucuugguc
bta-miR-7858	1.4	acgcaauucuucaaaaucuuagc
bta-miR-2285am-5p	1.35	aaaaaguuaguuuagguuuuu
bta-miR-2285be	1.35	aaaacucgagcaaacuuuuugg
bta-miR-2285dc	1.35	aaaaaguuaguuuagguuuuuc
bta-miR-330	1.35	gcaaagcacacggccugcagaga
bta-miR-377	1.35	aucacacaaaggcaacuuuugu
bta-miR-194b-3p	1.3	acauggaguugcuguuacaaucg
bta-miR-129-3p	1.25	aagcccuuaccccaaaaagcau
bta-miR-2285ch	1.25	aucaaugaacuuuuuggccagc
bta-miR-2285cx	1.25	aacacccaaaugaacuuuuuga
bta-miR-2285dk	1.25	ccugaaugaacauuuuggccaacu
bta-miR-6536	1.25	uuuaaguauacgaugaacugc
bta-miR-1	1.2	uggaauguaaagaaguauguau
bta-miR-11973	1.2	cuugcugagugaccucccugcu
bta-miR-11998	1.2	uucucuaguguguuuucccaac
bta-miR-153	1.2	uugcauagucacaaaagugauc
bta-miR-2285ap	1.2	aaacccggaugaacuuuuuggc
bta-miR-668-3p	1.2	augucacucggcccacuaccc
bta-miR-2284u	1.15	aaaaguucguucgguuuuucu
bta-miR-2285di	1.15	aaacccugaaggaacauuuuggu
bta-miR-2316	1.15	acuccggccuggacugcggcggg
bta-miR-2397-3p	1.15	cagagcaguggcaagaacgcau
bta-miR-10175-3p	1.1	aagccaccagagcucuguccuca
bta-miR-1949	1.1	uauaccaggaugccagcauaguu
bta-miR-194b	1.1	cacauggaguugcuguuaca
bta-miR-219b-3p	1.1	agaauugcguuuggacaaucagu
bta-miR-2284p	1.1	ugaaaguuuguucgggauuuu
bta-miR-2285ab	1.1	aaaaccugaaugaacuucuugg
bta-miR-2285p	1.1	aaaaacuugagugaacuuuugg
bta-miR-12024	1.05	uuuaggauccaaacaacacu
bta-miR-12041	1.05	acugaaggccuugcaccucugaau
bta-miR-551b	1.05	ggcgacccauacuugguuucag
bta-miR-10182-5p	1	caguccggucccgcggugucuccg
bta-miR-11997	1	aaccaagggugugggccgaga
bta-miR-2285bq	1	aaaacccgaaugaacuucuuggc
bta-miR-2285db	1	aaaaguucguucagauuuuucu
bta-miR-656	1	aauauuauacagucaaccucu
bta-miR-760-3p	1	cggcucugggucugugggga
bta-miR-7861	1	ugcuaccuagucugagugaguga
bta-miR-2285ay	0.95	aaacccugaaugaaccuuuugg
bta-miR-3660	0.95	acugacaggagagcauuuuaa
bta-miR-6527	0.95	cacguggacgaagagauggga
bta-miR-2285h	0.9	gaaaaccgaaacgaacuuuaug
bta-miR-2367-5p	0.9	acccuguaacucagccaucagag
bta-miR-2408	0.9	cacgugugugagcucagccgg
bta-miR-6525	0.9	cuggggaaagcaggagugag
bta-miR-6531	0.9	uagacuugguguacuuugagaga
bta-miR-2285al-5p	0.85	acaaaguuuguucggguuuua
bta-miR-2300b-3p	0.85	gggagacaaaacuagcugagga
bta-miR-12003	0.8	agcauuggguuggccauagguuc
bta-miR-3533	0.8	augaagugugacguggacau
bta-miR-196b	0.75	uagguaguuuccuguuguuggga
bta-miR-219	0.75	agaguugagucuggacgucccg
bta-miR-507-3p	0.75	auuggcaugucuuggaaugaa
bta-miR-2285bw	0.7	agaaaaaccgaaaugaacuuuu
bta-miR-10178-5p	0.65	ccuccugggaccugaggcagca
bta-miR-2285ac	0.6	aaaaccugaagagacuuuuugg
bta-miR-2347	0.6	ugcagaggaacaaggcugaac
bta-miR-2427	0.6	aggucauuucaaagagggcug
bta-miR-412	0.6	acuucaccugguccacuagcugu
bta-miR-449b	0.6	aggcaguguauuguuagcuggc
bta-miR-6775	0.6	cauggucccuguucucugccccaga
bta-miR-8550	0.6	caggcucuggaacacgggagc
bta-miR-11987	0.55	cgaggaaucucugguggaggu
bta-miR-12034	0.55	ccccggggagcccggcggu
bta-miR-1277	0.55	uacguagauauauauguauuuu
bta-miR-154a	0.55	uagguuauccguguagccuucg
bta-miR-2285cw	0.55	aaaaguuaguucagguuuuucu
bta-miR-2344	0.55	gcacgaugauggcggaucugaguu
bta-miR-2368-3p	0.55	acugucagaccaccucugcc
bta-miR-2400	0.55	ccagcacaggcagcucggacuga
bta-miR-2409	0.55	ucucacauggacgcugcccu
bta-miR-2432	0.55	ucaggauucuaggcuuagaggu
bta-miR-299-2	0.55	guaugugggacgguaaaccau
bta-miR-7857-3p	0.55	auuguucuccaaccuggcucuuu
bta-miR-1248	0.5	accuucuuguauaagcacugugcuaaa
bta-miR-1434-5p	0.5	guacaugaugacuaaaauuucu
bta-miR-2285bp	0.5	aaaaccagaacgaacuuugugu
bta-miR-2308	0.5	uugggcuugcagcagagaguaa
bta-miR-2323	0.5	ugaccugaucaugcuuacugagc
bta-miR-411b	0.5	uggucgaccauaaaacguacgu

## Sheet: KC
Average expression of identified known miRNAs
Known miRNA miRBase ID	Average aligned read count	miRBase Mature sequence
bta-miR-192	1.2728e+06	cugaccuaugaauugacagccag
bta-miR-143	961386	ugagaugaagcacuguagcucg
bta-miR-148a	656136	ucagugcacuacagaacuuugu
bta-miR-26a	273009	uucaaguaauccaggauaggcu
bta-miR-30a-5p	225973	uguaaacauccucgacuggaagcu
bta-miR-22-3p	183337	aagcugccaguugaagaacug
bta-miR-27b	154701	uucacaguggcuaaguucugc
bta-let-7f	126846	ugagguaguagauuguauaguu
bta-miR-27a-3p	96650.8	uucacaguggcuaaguuccg
bta-miR-101	90249.4	uacaguacugugauaacugaa
bta-miR-126-5p	84323.4	cauuauuacuuuugguacgcg
bta-miR-21-5p	73379.8	uagcuuaucagacugauguugacu
bta-miR-191	69342.2	caacggaaucccaaaagcagcug
bta-miR-92a	60130.3	uauugcacuugucccggccugu
bta-miR-100	53848.9	aacccguagauccgaacuugug
bta-let-7a-5p	50790.4	ugagguaguagguuguauaguu
bta-miR-215	46908.2	augaccuaugaauugacagaca
bta-miR-122	45063.4	uggagugugacaaugguguuug
bta-miR-486	42147.1	uccuguacugagcugccccgag
bta-miR-26b	41432.5	uucaaguaauucaggauagguu
bta-miR-181a	41028.7	aacauucaacgcugucggugaguu
bta-miR-30e-5p	40958.8	uguaaacauccuugacuggaagcu
bta-miR-186	31809.4	caaagaauucuccuuuugggcu
bta-miR-10a	30464.2	uacccuguagauccgaauuugug
bta-miR-30d	20206.6	uguaaacauccccgacuggaagcu
bta-miR-99b	19675.2	cacccguagaaccgaccuugcg
bta-miR-142-5p	18184	cauaaaguagaaagcacuac
bta-miR-10b	17578.7	uacccuguagaaccgaauuugug
bta-let-7i	17439.8	ugagguaguaguuugugcuguu
bta-miR-151-3p	17134.2	cuagacugaagcuccuugagg
bta-miR-127	15580.5	ucggauccgucugagcuuggcu
bta-miR-125a	15485.4	ucccugagacccuuuaaccugug
bta-let-7g	15365.6	ugagguaguaguuuguacaguu
bta-miR-151-5p	14656.8	ucgaggagcucacagucuagu
bta-miR-125b	11799.3	ucccugagacccuaacuuguga
bta-miR-411a	11259	auaguagaccguauagcguacg
bta-miR-194	10595.2	uguaacagcaacuccaugugga
bta-miR-25	10378.7	cauugcacuugucucggucuga
bta-miR-103	9738.6	agcagcauuguacagggcuauga
bta-miR-126-3p	9353	cguaccgugaguaauaaugcg
bta-miR-140	8860.35	uaccacaggguagaaccacgga
bta-miR-99a-5p	7792.95	aacccguagauccgaucuugu
bta-miR-199a-3p	7116.7	acaguagucugcacauugguua
bta-miR-146a	6815.25	ugagaacugaauuccauagguugu
bta-let-7b	6426.05	ugagguaguagguugugugguu
bta-miR-660	5685.85	uacccauugcauaucggagcug
bta-miR-16b	5671.9	uagcagcacguaaauauuggc
bta-miR-199c	5451.05	uacaguagucugcacauugg
bta-miR-423-5p	4741.3	ugaggggcagagagcgagacuuu
bta-miR-378	4582.95	acuggacuuggagucagaaggc
bta-miR-29a	4492.7	cuagcaccaucugaaaucgguua
bta-miR-30c	4336.65	uguaaacauccuacacucucagc
bta-miR-107	4273.9	agcagcauuguacagggcuauc
bta-miR-10174-3p	4167.65	aucacauugccagggauuaccacg
bta-miR-23b-3p	4130.75	aucacauugccagggauuaccac
bta-miR-193b	4104.7	aacuggcccacaaagucccgcuuu
bta-let-7c	3879.05	ugagguaguagguuguaugguu
bta-miR-16a	3691.45	uagcagcacguaaauauuggug
bta-miR-24-3p	3204.6	uggcucaguucagcaggaacag
bta-miR-451	3115.7	aaaccguuaccauuacugaguuu
bta-miR-1468	2889.9	cuccguuugccuguuuugcuga
bta-miR-98	2851.1	ugagguaguaaguuguauuguu
bta-miR-2284x	2740.75	ugaaaaguucguucggguuuu
bta-miR-2285f	2644.15	aaaaccugaaugaacuuuuugg
bta-miR-148b	2427.1	ucagugcaucacagaacuuugu
bta-miR-30b-5p	2390.55	uguaaacauccuacacucagcu
bta-miR-28	2340	aaggagcucacagucuauugag
bta-miR-339a	2304.3	ucccuguccuccaggagcucac
bta-miR-182	2284.85	uuuggcaaugguagaacucacacu
bta-miR-93	2245	caaagugcuguucgugcaggua
bta-miR-320a	2215.9	aaaagcuggguugagagggcga
bta-miR-146b	2010.3	ugagaacugaauuccauaggcugu
bta-miR-30f	1893.5	uguaaacacccuacacucucagcu
bta-miR-181b	1879.15	aacauucauugcugucgguggguu
bta-miR-339b	1837.15	ucccuguccuccaggagcuc
bta-miR-145	1782.65	guccaguuuucccaggaaucccu
bta-miR-15a	1734	uagcagcacauaaugguuugu
bta-miR-199a-5p	1655.55	cccaguguucagacuaccuguu
bta-miR-19b	1653.4	ugugcaaauccaugcaaaacuga
bta-miR-6119-5p	1612.2	agagguaaaaaauugauuugacu
bta-let-7e	1602.35	ugagguaggagguuguauagu
bta-let-7d	1595.35	agagguaguagguugcauaguu
bta-miR-152	1548.4	ucagugcaugacagaacuuggg
bta-miR-195	1313.7	uagcagcacagaaauauuggca
bta-miR-423-3p	1245.85	aagcucggucugaggccccucagu
bta-miR-130a	1202.25	cagugcaauguuaaaagggcau
bta-miR-204	1152.7	uucccuuugucauccuaugccu
bta-miR-365-3p	1010.9	uaaugccccuaaaaauccuuau
bta-miR-31	972.25	aggcaagaugcuggcauagcu
bta-miR-342	949.65	ucucacacagaaaucgcacccaucu
bta-miR-23a	922.2	aucacauugccagggauuucca
bta-miR-2285k	911.45	aaaaccggaaugaacuuuuug
bta-miR-142-3p	888.1	aguguuuccuacuuuauggaug
bta-miR-141	830.25	uaacacugucugguaaagaugg
bta-miR-10225a	818.6	ccgagccugacagaucacaca
bta-miR-532	809.45	caugccuugaguguaggaccgu
bta-miR-32	769.8	uauugcacaugacuaaguugcau
bta-miR-450b	756	uuuugcaauauguuccugaaua
bta-miR-361	752.75	uuaucagaaucuccagggguac
bta-miR-2285ce	698.65	gaaaaccugaaugaacuuuuuga
bta-miR-425-5p	689.55	augacacgaucacucccguuga
bta-miR-769	658	ugagaccuccggguucugagcu
bta-miR-301a	655.85	cagugcaauaguauugucaaagcau
bta-miR-1839	653.55	aagguagauagaacaggucuuguu
bta-miR-92b	647.1	uauugcacucgucccggccucc
bta-miR-2285bn	624.15	aaaaccugaaugaacuuuuugu
bta-miR-2285dd	598.25	gaaaaccugaaugaacuuuuua
bta-miR-2285da	597.6	gaaaaccugaaugaacuuuuuu
bta-miR-181c	593.6	aacauucaaccugucggugaguuu
bta-miR-497	588.65	cagcagcacacugugguuugua
bta-miR-374a	578.1	uuauaauacaaccugauaagug
bta-miR-381	563.2	uauacaagggcaagcucucugu
bta-miR-410	553.65	aauauaacacagauggccugu
bta-miR-155	489.15	uuaaugcuaaucgugauaggggu
bta-miR-1388-5p	461.15	aggacuguccaaccugagaau
bta-miR-6529a	451.55	gagagaucagaggcgcagagu
bta-miR-150	448.15	ucucccaacccuuguaccagugu
bta-miR-2284y	417.4	aaaaguucguucggguuuuuc
bta-miR-421	415.3	aucaacagacauuaauugggcgc
bta-miR-2285t	414.1	agaaucuggaugaacuuuuugg
bta-miR-199b	399.5	cccaguguuuagacuaucuguuc
bta-miR-455-5p	380.3	uaugugccuuuggacuacauc
bta-miR-2285av	373.3	aaaaguucguucggguuuuu
bta-miR-139	373	ucuacagugcacgugucuccagu
bta-miR-185	365.95	uggagagaaaggcaguuccuga
bta-miR-375	354.9	uuuuguucguucggcucgcguga
bta-miR-21-3p	351.95	aacagcagucgaugggcugucu
bta-miR-331-3p	351.65	gccccugggccuauccuagaa
bta-miR-2419-5p	343.15	aucgcaucaacacucgucuguu
bta-miR-11986b	318.65	uuuuccaaugaguuaguccuuu
bta-miR-874	314.05	cugcccuggcccgagggaccga
bta-miR-20a	302.8	uaaagugcuuauagugcagguag
bta-miR-29c	284.95	uagcaccauuugaaaucgguua
bta-miR-128	282.75	ucacagugaaccggucucuuu
bta-miR-2284z	277.6	aaaaaaguuuguuuggguuuuu
bta-miR-2284aa	275.1	aaaaaaguuuguuuggguuuu
bta-miR-221	260.85	agcuacauugucugcuggguuu
bta-miR-154c	259.05	agauauugcacgguugaucucu
bta-miR-484	258.45	ucaggcucaguccccucccgau
bta-miR-10172-3p	257.65	ucacugggcauccucugcuuua
bta-miR-885	240.05	uccauuacacuacccugccucu
bta-miR-106b	232.2	uaaagugcugacagugcagau
bta-miR-214	225	acagcaggcacagacaggcagu
bta-miR-17-5p	218.25	caaagugcuuacagugcagguagu
bta-miR-409a	218.2	agguuacccgagcaacuuugcau
bta-miR-374b	218.1	auauaauacaaccugcuaagug
bta-miR-502a	216.05	aaugcaccugggcaaggauuca
bta-miR-2285ci	215.85	gaaaccugaaugaacuuuugg
bta-miR-133a	212	uuugguccccuucaaccagcug
bta-miR-380-3p	209.6	uauguaaugugguccacgucu
bta-miR-22-5p	204.75	aguucuucaguggcaagcuuua
bta-miR-210	197.9	acugugcgugugacagcggcuga
bta-miR-455-3p	197.5	gcaguccaugggcauauacacu
bta-miR-200a	196.15	uaacacugucugguaacgauguu
bta-miR-19a	195.5	ugugcaaaucuaugcaaaacuga
bta-miR-193a-3p	193.55	aacuggccuacaaagucccagu
bta-miR-338	188.4	uccagcaucagugauuuuguuga
bta-miR-1271	186.45	cuuggcaccuaguaaguacuca
bta-miR-450a	182.6	uuuugcgauguguuccuaauau
bta-miR-223	181.4	ugucaguuugucaaauacccca
bta-miR-1307	177.85	acucggcguggcgucggucgug
bta-miR-6524	164.2	uuacucugaguaaccuaacug
bta-miR-222	163.3	agcuacaucuggcuacugggu
bta-let-7a-3p	157.8	cuauacaaucuacugucuuuc
bta-miR-99a-3p	154.8	caagcucgcuucuaugggu
bta-miR-664b	154.6	uauucauuuaucucccagccuac
bta-miR-708	152.3	aaggagcuuacaaucuagcuggg
bta-miR-378c	146.9	acuggacuuggagucagaagu
bta-miR-1260b	145.6	aucccaccacugccacca
bta-miR-136	145.4	acuccauuuguuuugaugaugga
bta-miR-2478	142.5	guaucccacuucugacacca
bta-miR-197	139	uucaccaccuucuccacccagc
bta-miR-144	134.2	uacaguauagaugauguacuag
bta-miR-29b	131.55	uagcaccauuugaaaucaguguu
bta-miR-505	131.35	cgucaacacuugcugguuuccu
bta-miR-10225b	128.65	ucgagccugacagaucacaca
bta-miR-2285q	127.85	aaggaccugaaugaacuuucugg
bta-miR-1246	126.6	aauggauuuuuggagcagg
bta-miR-2285x	125.35	gaaaaaucugaaugaacuuuugg
bta-miR-2336	121.1	cuaaccguaacuuugaagugcu
bta-miR-15b	117.3	uagcagcacaucaugguuuaca
bta-miR-11971	116.95	ugaggggcagagagugagaa
bta-miR-224	114.9	caagucacuagugguuccguuua
bta-miR-2285cs	113.85	aaaacccugaaugaacuuuuuga
bta-miR-369-3p	112.1	aauaauacaugguugaucuuu
bta-miR-652	108.8	aauggcgccacuaggguugug
bta-miR-424-5p	101.5	cagcagcaauucauguuuuga
bta-miR-2285ba	98.9	aaacccugaacgaacuuuuugg
bta-miR-411c-5p	97.9	gguugaucagagaacauacauu
bta-miR-345-3p	97.7	ccugaacuaggggucuggag
bta-miR-183	97	uauggcacugguagaauucacug
bta-miR-2285g	96	aaaccugaacaagcuuuuugg
bta-miR-7	92.95	uggaagacuagugauuuuguuguu
bta-miR-502b	92.6	aauccaccugggcaaggauuc
bta-miR-3431	88.8	ccucagucagccuuguggaugu
bta-miR-432	85.7	ucuuggaguaggucauugggugg
bta-miR-2284ab	76.7	uaaaaguuugguuggguuuuu
bta-miR-181d	76.5	aacauucauuguugucggugggu
bta-miR-574	75.45	ugagugugugugugugagugugug
bta-miR-379	73.9	ugguagacuauggaacguagg
bta-miR-335	72.8	ucaagagcaauaacgaaaaaugu
bta-miR-34a	72.25	uggcagugucuuagcugguugu
bta-miR-429	71.55	uaauacugucugguaaugccgu
bta-miR-296-3p	70.9	gaggguugggcggaggcuuucc
bta-miR-487b	68.85	aaucguacagggucauccacuu
bta-miR-369-5p	68.5	aucgaccguguuauauucgc
bta-miR-326	67.5	ccucugggcccuuccuccag
bta-miR-11995	65.8	uuguccuacuucucagcugucu
bta-miR-2284w	65.3	aagaguuuguucggguuucuc
bta-miR-744	64.7	ugcggggcuagggcuaacagca
bta-miR-2299-5p	63.75	acuggauucauuucucugaaa
bta-miR-200b	61.95	uaauacugccugguaaugaug
bta-miR-378b	59.1	acuugacuuggagucagaaggc
bta-miR-218	58.2	uugugcuugaucuaaccaugug
bta-miR-1388-3p	55.15	aucucagguuugucagcccgca
bta-miR-331-5p	54.85	ucuagguauggucccagg
bta-miR-3432a	51.6	ugcgggaucuuuaguuguggug
bta-miR-2284h-5p	48.8	cccaaaaguucguucggguuu
bta-miR-10172-5p	48.7	aaguacaggaugcccaaugaau
bta-miR-130b	47.45	cagugcaaugaugaaagggcau
bta-miR-495	46.5	aaacaaacauggugcacuucuu
bta-miR-200c	46.3	uaauacugccggguaaugaugga
bta-miR-493	45.9	ugaaggucuacugugugccagg
bta-miR-2415-3p	45	ccaggccugcuggaccgacgc
bta-miR-425-3p	44.2	aucgggaaugucguguccgccc
bta-miR-9-5p	42.9	ucuuugguuaucuagcuguaug
bta-miR-328	40.35	cuggcccucucugcccuuccgu
bta-miR-2285by	39.55	aaaaguuugguuggguuuuucu
bta-miR-1343-3p	38.85	cuccuggggcccgcacucuc
bta-miR-2285au	38.35	aaaaaguucguucggguuuucu
bta-miR-193a-5p	38.2	ugggucuuugcgggcgagauga
bta-miR-11977	38.1	ugucucaguucagcaggaag
bta-miR-29d-3p	36	uagcaccauuugaaaucgauua
bta-miR-96	35.75	uuuggcacuagcacauuuuugcu
bta-miR-3613a	35.2	uguuguacuuuuuuuuuuguuc
bta-miR-483	34.85	ucacuccucuccucccgucuu
bta-miR-452	34.05	uguuugcagaggaaacugagac
bta-miR-149-5p	32.6	ucuggcuccgugucuucacuccc
bta-miR-2285ar	31.8	aaacccugaugaacuuuuuggc
bta-miR-17-3p	31.05	acugcagugaaggcacuugu
bta-miR-2285ai-5p	30.2	aaaauguucgcuuggcuuuuu
bta-miR-2285dh	29.8	aggacccaaaugaacuuuuugg
bta-miR-1249	29.65	acgcccuucccccccuucuuca
bta-miR-2285o	29.65	aaacccgaacgaacuuuugg
bta-miR-2284ac	29.5	aaauguucgcuuggcuuuuucc
bta-miR-2332	29.3	cgguuuaaggucuuggagacaaag
bta-miR-10164-3p	28.75	caacuguuaggaggcuuggcugc
bta-miR-18a	28	uaaggugcaucuagugcagaua
bta-miR-12001	27.5	ccugugagggcuucacccugga
bta-miR-345-5p	27.5	gcugacuccuaguccagugcu
bta-miR-6120-3p	27.25	uauguuggacaacguggauagc
bta-miR-2285aa	26.95	aaaacuggaacgaacuuuugggc
bta-miR-2484	26.8	gagcuaugaugacuuugauugcau
bta-miR-340	26.1	uccgucucaguuacuuuauagcc
bta-miR-454	26.1	uagugcaauauugcuuauagggu
bta-miR-2285cm	25.85	aaaaccugaacaaacuuuuugga
bta-miR-877	25.7	guagaggagauggcgcaggg
bta-miR-2285aw	24.8	aaaaccugaacaaacuuuuug
bta-miR-449a	23.8	uggcaguguauuguuagcuggu
bta-miR-378d	23.45	cuggacuuggagucagaagacc
bta-miR-490	23.3	caaccuggaggacuccaugcug
bta-miR-543	23.25	aaacauucgcggugcacuucuu
bta-miR-132	23.1	uaacagucuacagccauggucg
bta-miR-2285aj-5p	22.7	ugaaaaguucguuuggguuuuu
bta-miR-29d-5p	22.4	ugaccgauuucuccugguguu
bta-miR-362-5p	22.4	aauccuuggaaccuaggugugagu
bta-miR-6123	22.35	ugccaagcccacguucaaagg
bta-miR-11991	22.1	auguucuguaucuugauugua
bta-miR-2284j	22	gaaaaguucguucagguuuu
bta-miR-33a	21.1	gugcauuguaguugcauugca
bta-miR-106a	20.9	aaaagugcuuacagugcaggua
bta-miR-2285bj	20.55	caacccugaaugaacuuuuugg
bta-miR-6521	20.55	guggcgccagcucugagcagagu
bta-miR-4449	20.15	cgucccggggccgcucgaggca
bta-miR-11986c	19.6	gaacugaguccuuuggaaaaga
bta-miR-2285bu	19.6	aagaccugaaugaacuuuuugg
bta-miR-12044	19.4	aauggauuacuucugauugcu
bta-miR-363	19	auugcacgguauccaucugcg
bta-miR-2285bd	18.8	aaacccugaugaacuuuuug
bta-miR-592	18.8	auugugucaauaugcgaugaugu
bta-miR-2285b	18	aaaaucugagugaacuuuuugg
bta-miR-2435	17.95	aaacucgaaugaacucuuuggc
bta-miR-2285u	17.65	gaaaaacccgaacgaacuuu
bta-miR-190a	17.3	ugauauguuugauauauuaggu
bta-miR-665	17.2	accaguaggccgaggccccu
bta-miR-655	16.8	auaauacaugguuaaccucucu
bta-miR-147	16.7	gugugcggaaaugcuucugcua
bta-miR-133b	16.55	uuugguccccuucaaccagcua
bta-miR-2284v	16.55	aaaaaguucguuugggguuu
bta-miR-654	16.3	uaugucugcugaccaucaccuu
bta-miR-1296	16.25	uuagggcccuggcuccaucucc
bta-miR-2285cy	16.2	aaaaccagaaugaacuuuuuug
bta-miR-95	16.15	uucaacggguauuuauugagca
bta-miR-2411-3p	15.7	gcugaacugucuuacucccacaucc
bta-miR-2285r	15.65	agaaaccuggaugaacuuuuugg
bta-miR-6520	15.3	uugaguauugucagagagagc
bta-miR-500	14.65	uaauccuugcuaccugggugaga
bta-miR-2904	14.5	gggagccucgguuggccuc
bta-miR-154b	14.35	agaggucuuccauggugcauucg
bta-miR-2285n	14.1	aaaaacccgaaugaacuuuugg
bta-miR-2399-5p	14	cuuucuguagcuguuggaacua
bta-miR-191b	12.95	gaacgaaauccaagcgcagcug
bta-miR-2285bt	12.95	aaaaaguucauuuggguugucu
bta-miR-10167-3p	12.8	cggguggucggggcgggucag
bta-miR-370	12.6	gccugcugggguggaaccuggu
bta-miR-382	12.55	gaaguuguucgugguggauucg
bta-miR-2285cc	12.5	aaaaaccugaaugaaccuuuuga
bta-miR-299	12.25	ugguuuaccgucccacauacau
bta-miR-376b	12.2	aucauagaggaaaauccauguu
bta-miR-24	11.8	gugccuacugagcugauaucagu
bta-miR-494	11.4	ugaaacauacacgggaaaccuc
bta-miR-6119-3p	11.25	gcaaaucauuuuuuacucuccaa
bta-miR-365-5p	11.2	agggacuuuugggggcagaugug
bta-miR-411c-3p	11.2	uguaugucaacugauccacagu
bta-miR-2285cf	10.25	caaaguucguucggguuuuuc
bta-miR-2285bf	10.1	aaaacacgaacaaacuuuuug
bta-miR-2887	10.05	cgggaccgggguccggugcg
bta-miR-507b	10	ugauugguacuucuuagagugga
bta-miR-542-5p	9.95	ucggggaucaucaugucacgag
bta-miR-2285br	9.8	aaaaccugaaugaacuuucugu
bta-miR-2284b	9.55	aaaaguucguuugguuuuuuc
bta-miR-2285e	9.5	aaaccugaacgaacuuuuuggc
bta-miR-2468	9.45	auaggaacauggaagauuguca
bta-miR-1842	9.1	uggcucugugaggucggcuca
bta-miR-677	9.1	cucacugaugagcagcuucugac
bta-miR-301b	9.05	cagugcaaugauauugucaaagcau
bta-miR-6522	8.95	ucggaauuguuuguguaccugu
bta-miR-11985	8.9	cccaccgcucuccucccgcc
bta-miR-34c	8.9	aggcaguguaguuagcugauug
bta-miR-767	8.8	ugcaccaugguugucugagcaug
bta-miR-2474	8.75	uaccgggccagcuggaaggaga
bta-miR-362-3p	8.7	aacacaccuauucaaggauuc
bta-miR-1306	8.65	ccaccuccccugcaaacgucc
bta-miR-2285dl-3p	8.65	auaaccugaaugaacuuuuugg
bta-miR-2431-3p	8.65	cacccccacuugcaugacccuga
bta-miR-424-3p	8.6	caaaacgugaggcgcugcuau
bta-miR-1291	8.55	uggcccugacugaagaccugcagu
bta-miR-2461-3p	8.55	ucagacugagagcagugugccu
bta-miR-324	8.55	cgcauccccuagggcauuggugu
bta-miR-376e	8.55	aacauagaggaaaauccacauu
bta-miR-628	8.5	augcugacauauuuacuagagg
bta-miR-2285as	8.35	aagcccugaaugaacuuuuugg
bta-miR-2285bc	8.35	aaaaaccugaaugacccuuuugg
bta-miR-2285i	8.15	aaaaccggaacgaacuuuuugg
bta-miR-11989	8.1	cccagggauguagcuccuagugc
bta-miR-7180	8	uguggccucuggguguguacccuc
bta-miR-7859	7.8	aaaaacuggcagcuucauguaa
bta-miR-6523a	7.75	ucugggguaacuuugagcaggg
bta-miR-11992	7.5	uccuaggggauugacauagucugu
bta-miR-499	7.5	uuaagacuugcagugauguuu
bta-miR-2285cj	7.45	aaaacuggaaugaacuuuuugu
bta-miR-2443	7.3	ugagggcaggaccguaugaggugu
bta-miR-2376	6.8	ccucugagaucuugcuaggcgcu
bta-miR-2483-5p	6.8	cgucaaccauccagcuguuuga
bta-miR-30b-3p	6.8	cugggagguggauguuuacuu
bta-miR-2411-5p	6.75	uggagugacugucagaugcagcca
bta-miR-545-5p	6.75	ucaguaaauguuuauuggaug
bta-miR-1185	6.7	agaggauacccuuuguauguu
bta-miR-4286	6.65	accccacuccugguacc
bta-miR-2339	6.55	ucacuggaccuagcagagcu
bta-miR-2285bh	6.5	aaagguucguucggguuuuucu
bta-miR-27a-5p	6.5	agggcuuagcugcuugugagca
bta-miR-12004	6.4	cuggcucuggcucucugccuccu
bta-miR-2285an	6.4	aaagcccgaaugaacuuuuuag
bta-miR-376d	6.4	aucauagaggaaaauccacau
bta-miR-485	6.35	agaggcuggccgugaugaauucg
bta-miR-6517	6.35	ucaggguccgugagcuccucggc
bta-miR-2285ak-5p	6.2	aaagguucguucggguuuuccu
bta-miR-2285bg	6.2	aaacccgaacgaacuuuuug
bta-miR-487a	6.2	aaucauacagggacauccagu
bta-miR-2424	6.1	agaucuuugguaaucugauggcu
bta-miR-504	5.9	agacccuggucugcacucuguc
bta-miR-671	5.75	aggaagcccuggaggggcuggag
bta-miR-11982	5.6	uucggcgccaccacccugcgggu
bta-miR-2284c	5.6	aaaaaguucguuuugguuuu
bta-miR-545-3p	5.6	aucaacaaacauuuauugugug
bta-miR-376a	5.5	aucauagaggaaaauccacgu
bta-miR-2285bm	5.4	aaaaaaccgaguggacuuuuug
bta-miR-9851	5.3	uggcaccagcacuggcggugg
bta-miR-541	5.25	uggugggcacagaauccggccu
bta-miR-190b	5.2	ugauauguuugauauuggguu
bta-miR-2346	5.05	acugaugugaaggugguuuggc
bta-miR-2284f	5	aaaguucguucggauuuuuc
bta-miR-2353	4.95	uagccugcaguacagaggacugg
bta-miR-2284m	4.9	gaaaaguuuguucggguuuu
bta-miR-296-5p	4.9	gagggccccccccaauccu
bta-miR-188	4.75	caucccuugcaugguggagggu
bta-miR-323b-3p	4.75	cacaauacacggucggccucu
bta-miR-138	4.65	agcugguguugugaaucaggccg
bta-miR-2285c	4.55	aaaccugaacaaacuuuuuggc
bta-miR-2285cd	4.55	aacaaccuggaugaacuuuuugg
bta-miR-491	4.55	aguggggaacccuuccaugagg
bta-miR-212	4.4	accuuggcucuagacugcuuacu
bta-miR-10182-3p	4.35	gcggcccgcgggcucggaugcu
bta-miR-6518	4.25	ucacggagaggagaaacugcac
bta-miR-374c	4.2	uuacaauacaaccugauaagu
bta-miR-433	4.15	aucaugaugggcuccucggugu
bta-miR-2285ad	4.1	aaaacccaaaugaacuuuuugg
bta-miR-3957	4.1	cucggagagugcagcugugg
bta-miR-2285co	4	aaaaccugaaugaacucuuugg
bta-miR-6516	4	uuugcaguaacaggugugaac
bta-miR-129	3.95	cuuuuugcggucugggcuugcu
bta-miR-129-5p	3.95	cuuuuugcggucugggcuugcu
bta-miR-2284k	3.95	gaaaaguucggucggguuuuu
bta-miR-2285bl	3.95	aaaaccugaaugaacucuuuggu
bta-miR-2318	3.95	guguaugaugaauuaucugacc
bta-miR-11999	3.8	ucagacccauauucucauaggc
bta-miR-2285cp	3.75	aaaaguucguuuagguuuuucu
bta-miR-2419-3p	3.75	caggcgggugcuaauacgauca
bta-miR-2431-5p	3.65	caggucauauaaguguggaguu
bta-miR-3432b	3.65	uucgggaucuuuaguuguggu
bta-miR-2285bs	3.6	cuaaccuggaugaacuuuuugg
bta-miR-11984	3.5	acacgcguccuuggauccugacu
bta-miR-2284r	3.5	uuggcccaaaaguucguucggau
bta-miR-2285j	3.45	aaaaaccagaacgaacuuuuug
bta-miR-33b	3.45	gugcauugcuguugcauugc
bta-miR-3956	3.45	acguggaugcugaaggucagagg
bta-miR-2285bb	3.4	gaaaguuuguugggguuuuucu
bta-miR-2285bz	3.4	aauaaguucguuuggguuuuu
bta-miR-2285ca	3.25	aagggaccugaaugaacuuuuug
bta-miR-2403	3.25	cucgggaagcuagcuggccuu
bta-miR-2446	3.2	uaaaauauauuugaaaucgggcc
bta-miR-2312	3.1	aaaaccugaacgaacuuuuc
bta-miR-2285s	3.05	aagacccaagugaacucuuugg
bta-miR-11990	3	uaggcagagaugacagucauacu
bta-miR-2460	3	uggagcucuugaggccuggcau
bta-miR-134	2.95	ugugacugguugaccagagugg
bta-miR-10166-5p	2.9	gugcagcugaucacagacugug
bta-miR-12036	2.85	cggcuccgugacucguccguggac
bta-miR-2285v	2.85	agaaccggaacgaacuuuuug
bta-miR-2425-5p	2.85	ccagggcacggauccaugaacu
bta-miR-582	2.85	uuacaguuguucaaccaguuacu
bta-miR-758	2.8	uuugugaccugguccacuaacc
bta-miR-2465	2.7	ugagccacaguagagccuuggau
bta-miR-2457	2.65	uugccaacugcagagccgcgcu
bta-miR-1247-5p	2.6	acccgucccgugcguccccgga
bta-miR-7858	2.6	acgcaauucuucaaaaucuuagc
bta-miR-2285cx	2.55	aacacccaaaugaacuuuuuga
bta-miR-503-3p	2.5	ggaguauuguuucugcugcccgg
bta-miR-11997	2.4	aaccaagggugugggccgaga
bta-miR-2320-3p	2.4	ucgaugauggucccuguguuuu
bta-miR-330	2.35	gcaaagcacacggccugcagaga
bta-miR-11993	2.2	gaccugugcguguacacucaug
bta-miR-2320-5p	2.2	uggcacaggguccagcugucggc
bta-miR-1197	2.15	uaggacacauggucuacuucu
bta-miR-184	2.15	uggacggagaacugauaagggu
bta-miR-2284n	2.15	aaaaaguuuauucggguuuuu
bta-miR-2284o	2.15	aaaguucguucgggguuuuc
bta-miR-2285ap	2.15	aaacccggaugaacuuuuuggc
bta-miR-2285p	2.1	aaaaacuugagugaacuuuugg
bta-miR-12006	2.05	ugcugaaacucuguucaaccc
bta-miR-2284e	2	aaguucguucggauuuuucc
bta-miR-2285at	2	aaaacccgaaggaacuuuuug
bta-miR-2284d	1.95	aaaaaguucguuaggguuuuuc
bta-miR-2285am-5p	1.95	aaaaaguuaguuuagguuuuu
bta-miR-2285dc	1.95	aaaaaguuaguuuagguuuuuc
bta-miR-323	1.95	gcacauuacacggucgaccucu
bta-miR-873	1.95	gcaggaacuugugagucuccu
bta-miR-153	1.9	uugcauagucacaaaagugauc
bta-miR-2285l	1.9	aaaacccgcaugaacuuuuuggc
bta-miR-10182-5p	1.85	caguccggucccgcggugucuccg
bta-miR-2285ch	1.85	aucaaugaacuuuuuggccagc
bta-miR-376c	1.85	guggauauuccuucuauguuua
bta-miR-2483-3p	1.8	aaacaucugguugguugagaga
bta-miR-2285dg	1.75	aaaaaccgaaaugaacuuuugg
bta-miR-2397-3p	1.75	cagagcaguggcaagaacgcau
bta-miR-20b	1.7	caaagugcucacagugcaggua
bta-miR-488	1.7	uugaaaggcuguuucuugguc
bta-miR-11998	1.65	uucucuaguguguuuucccaac
bta-miR-2285m	1.65	aaaacgcaaaugaacuuuuugg
bta-miR-6525	1.65	cuggggaaagcaggagugag
bta-miR-1	1.55	uggaauguaaagaaguauguau
bta-miR-12003	1.55	agcauuggguuggccauagguuc
bta-miR-12041	1.55	acugaaggccuugcaccucugaau
bta-miR-137	1.55	uuauugcuuaagaauacgcguag
bta-miR-18b	1.55	uaaggugcaucuagugcaguua
bta-miR-194b-3p	1.55	acauggaguugcuguuacaaucg
bta-miR-551b	1.55	ggcgacccauacuugguuucag
bta-miR-760-3p	1.55	cggcucugggucugugggga
bta-miR-10162-5p	1.5	uggacaggccaagccgcugugca
bta-miR-129-3p	1.5	aagcccuuaccccaaaaagcau
bta-miR-2284t-3p	1.5	aaacucgaaugaauguuuuggc
bta-miR-2285cr	1.45	aaaaguucguucagguuucu
bta-miR-431	1.45	ugucuugcaggccgucaugcagg
bta-miR-211	1.4	uucccuuugucauccuuugcc
bta-miR-2284u	1.4	aaaaguucguucgguuuuucu
bta-miR-2285be	1.4	aaaacucgagcaaacuuuuugg
bta-miR-2308	1.4	uugggcuugcagcagagaguaa
bta-miR-2316	1.4	acuccggccuggacugcggcggg
bta-miR-2367-5p	1.4	acccuguaacucagccaucagag
bta-miR-10175-3p	1.35	aagccaccagagcucuguccuca
bta-miR-11973	1.35	cuugcugagugaccucccugcu
bta-miR-1949	1.35	uauaccaggaugccagcauaguu
bta-miR-2285bo	1.35	ugaaaaguucguucgaguuuu
bta-miR-2285bq	1.35	aaaacccgaaugaacuucuuggc
bta-miR-11976	1.3	ggcggcggcggcgccggggcg
bta-miR-2285ab	1.3	aaaaccugaaugaacuucuugg
bta-miR-2368-3p	1.3	acugucagaccaccucugcc
bta-miR-194b	1.25	cacauggaguugcuguuaca
bta-miR-3533	1.25	augaagugugacguggacau
bta-miR-496	1.25	ugaguauuacauggccaaucuc
bta-miR-6536	1.25	uuuaaguauacgaugaacugc
bta-miR-219b-3p	1.2	agaauugcguuuggacaaucagu
bta-miR-6527	1.2	cacguggacgaagagauggga
bta-miR-10178-5p	1.15	ccuccugggaccugaggcagca
bta-miR-12024	1.15	uuuaggauccaaacaacacu
bta-miR-2285dk	1.15	ccugaaugaacauuuuggccaacu
bta-miR-2313-3p	1.15	ccaguuccacgcugcaugcc
bta-miR-2347	1.15	ugcagaggaacaaggcugaac
bta-miR-1248	1.1	accuucuuguauaagcacugugcuaaa
bta-miR-656	1.1	aauauuauacagucaaccucu
bta-miR-668-3p	1.1	augucacucggcccacuaccc
bta-miR-11975	1.05	ggcggcggcggcgccggggc
bta-miR-6531	1.05	uagacuugguguacuuugagaga
bta-miR-2285ay	1	aaacccugaaugaaccuuuugg
bta-miR-449b	1	aggcaguguauuguuagcuggc
bta-miR-1434-5p	0.95	guacaugaugacuaaaauuucu
bta-miR-219	0.95	agaguugagucuggacgucccg
bta-miR-2285ag-3p	0.95	uccaagugaacuuuuuggcuaa
bta-miR-3660	0.95	acugacaggagagcauuuuaa
bta-miR-377	0.95	aucacacaaaggcaacuuuugu
bta-miR-2285ac	0.9	aaaaccugaagagacuuuuugg
bta-miR-2285bp	0.9	aaaaccagaacgaacuuugugu
bta-miR-2285h	0.9	gaaaaccgaaacgaacuuuaug
bta-miR-105a	0.85	ucaaaugcucagacuccuguggu
bta-miR-2285af	0.85	gccaaaaagcuuguucagguu
bta-miR-2285bw	0.85	agaaaaaccgaaaugaacuuuu
bta-miR-2285cb	0.85	aacacccggaugaacuuuugg
bta-miR-2285cn	0.85	aaacccaaaugaacuucuuugg
bta-miR-2300b-3p	0.85	gggagacaaaacuagcugagga
bta-miR-2400	0.85	ccagcacaggcagcucggacuga
bta-miR-2408	0.85	cacgugugugagcucagccgg
bta-miR-449c	0.85	aggcagugcaucucuagcugg
bta-miR-7857-3p	0.85	auuguucuccaaccuggcucuuu
bta-miR-2284p	0.8	ugaaaguuuguucgggauuuu
bta-miR-2285al-5p	0.8	acaaaguuuguucggguuuua
bta-miR-2285bv	0.8	aaaacacucgaacaaacauuuu
bta-miR-2436-3p	0.8	cccgcccgaccgccucgcccaa
bta-miR-2903	0.8	uuccgcgcucuacgccagc
bta-miR-7861	0.8	ugcuaccuagucugagugaguga
bta-miR-219-5p	0.75	ugauuguccaaacgcaauucuu
bta-miR-2313-5p	0.75	agugcagcugaggaccaaggca
bta-miR-2344	0.75	gcacgaugauggcggaucugaguu
bta-miR-2417	0.75	agauggaggcacugaaaauuu
bta-miR-11986	0.7	uuguccaaugaguuaguccuu
bta-miR-2323	0.7	ugaccugaucaugcuuacugagc
bta-miR-2397-5p	0.7	ugcguucuuaccacuggccugua
bta-miR-34b	0.7	aggcaguguaauuagcugauug
bta-miR-8550	0.7	caggcucuggaacacgggagc
bta-miR-11987	0.65	cgaggaaucucugguggaggu
bta-miR-11988	0.65	aaggggacgacagaggaugaga
bta-miR-12008	0.65	cuuuaacucuucauccuuuuggg
bta-miR-2285ax	0.65	aaaacuugaaugaaccuuuugg
bta-miR-2355-5p	0.65	cccagauacaauggacaauaugc
bta-miR-2409	0.65	ucucacauggacgcugcccu
bta-miR-2448-5p	0.65	cugcggauacaaccaaacacgg
bta-miR-7857-5p	0.65	auagccaguuggggaagaaugc
bta-miR-11994	0.6	ugagaguucccuguucuggaug
bta-miR-12046	0.6	uucugcucccugcccuguag
bta-miR-196b	0.6	uagguaguuuccuguuguuggga
bta-miR-2285cz	0.6	caaacccgaaugaauuuuuugu
bta-miR-299-2	0.6	guaugugggacgguaaaccau
bta-miR-507-3p	0.6	auuggcaugucuuggaaugaa
bta-miR-1277	0.55	uacguagauauauauguauuuu
bta-miR-2285y	0.55	aaaacccaaacaaacuuuuuu
bta-miR-2349	0.55	uggcacuucuggucucagacuca
bta-miR-6775	0.55	cauggucccuguucucugccccaga
bta-miR-12005	0.5	augaaguccuuaaggggagggu
bta-miR-12059	0.5	ucuccucccacccugccuccu
bta-miR-1247-3p	0.5	cgggaacgucgggacuggagc
bta-miR-2370-3p	0.5	uaagcaacuuuccuuucucca
bta-miR-2447	0.5	ucugggaaccgguuuggcugcu
bta-miR-412	0.5	acuucaccugguccacuagcugu
bta-miR-6533	0.5	ugcggcagagcauuagagaac
bta-miR-2285ao	1	aaacccagacgaacuuuuuggc
