# Supplementary material for: Bovine hepatic miRNAome profiling and differential miRNA expression analyses between beef steers with divergent feed efficiency phenotypes
Source: Sci Rep. 2020 Nov 9;10:19309. doi: 10.1038/s41598-020-73885-5 (PMC7653039; doi:10.1038/s41598-020-73885-5)
Supplement: Supplementary file 3 — Supplementary Information 3. [file 41598_2020_73885_MOESM3_ESM.xlsx]

## Sheet: Angus_novel_miRNAs
Novel miRNAs predicted in the liver tissue of Angus steers
Provisional id	miRDeep2 score	estimated probability that the miRNA candidate is a true positive	rfam alert	total read count	mature read count	loop read count	star read count	significant randfold p-value	miRBase miRNA	example miRBase miRNA with the same seed	UCSC browser	NCBI blastn	consensus mature sequence	consensus star sequence	consensus precursor sequence	precursor coordinate
bta-miR-AB-10	18895.5	83 +/- 5%	-	37061	37060	0	1	yes	-	-	-	-	aaagcugaaugaacuuuuuggc	caacaaguucauuugggguuu	caacaaguucauuugggguuuucuguaccagcuucugguuaaagcugaaugaacuuuuuggc	UMD3.1:ChrX:118460421..118460483:-
bta-miR-AB-10	18893.8	83 +/- 5%	-	37058	37040	0	18	yes	-	-	-	-	aaagcugaaugaacuuuuuggc	caaaaaguuuguucagguugu	caaaaaguuuguucagguuguuaguaaaaccguacagcuaaagcugaaugaacuuuuuggc	UMD3.1:Chr14:62420781..62420842:+
bta-miR-AB-9	4.9	77 +/- 4%	-	35497	35497	0	0	yes	-	hsa-miR-143-3p	-	-	agagaugaagcacuggagc	ucgcugcuuccauuucaga	agagaugaagcacuggagcaugaccagcagggagucaucugcugcugcuuucauccucgcugcuuccauuucaga	UMD3.1:Chr1:140314460..140314535:+
bta-miR-AB-122	5.5	83 +/- 4%	-	9964	9533	407	24	yes	-	hsa-miR-6829-5p	-	-	ugggcugcagugcgcuaugcc	cgcgccuguagucccagc	cgcgccuguagucccagcuacuugggaggcugaggcugcaggaucgcuugagcucaggaguugugggcugcagugcgcuaugcc	UMD3.1:Chr9:2105902..2105986:+
bta-miR-AB-83	3438.3	83 +/- 5%	-	6743	6742	0	1	yes	-	-	-	-	aaaaccugaaugaacuuuu	gaaaguucguguggguuuu	gaaaguucguguggguuuucuauaagcugugccgaaaaaccugaaugaacuuuu	UMD3.1:Chr13:31179946..31180000:-
bta-miR-AB-93	1927.8	83 +/- 5%	-	3784	3783	0	1	yes	-	-	-	-	aaagaaguuuguuuggguuuu	ccuccaaugaacuuuuuggc	aaagaaguuuguuuggguuuuucuguaaguauggaaauccuccaaugaacuuuuuggc	UMD3.1:Chr4:113819046..113819104:+
bta-miR-AB-59	5.1	83 +/- 4%	-	3766	3745	0	21	yes	-	hsa-miR-12136	-	-	caaaaaguuuguuuggguuuu	aaaaccuggaugaacuucu	caaaaaguuuguuuggguuuuuuuauaauguuaugaaaaaaccuggaugaacuucu	UMD3.1:Chr3:69344780..69344836:-
bta-miR-AB-65	1854.7	83 +/- 5%	-	3641	3443	0	198	yes	-	-	-	-	aaaaagguuuguuuggguuuu	aaccugaaugaacuuuuuggcc	aaaaagguuuguuuggguuuuucauaagauguuuaaccugaaugaacuuuuuggcc	UMD3.1:Chr22:28132962..28133018:-
bta-miR-AB-27	1789.4	83 +/- 5%	-	3501	3480	0	21	yes	-	hsa-miR-12136	-	-	aaaaaaguuuguuuggauuuu	aaacucaaaugaacuuuuuggu	aaaaaaguuuguuuggauuuuuugugacaucuuacagaaaaacucaaaugaacuuuuuggu	UMD3.1:Chr1:83506645..83506706:-
bta-miR-AB-95	5.2	83 +/- 4%	-	3466	3437	0	29	yes	-	hsa-miR-12136	-	-	aaaaaaguuuguguggguuuu	caaaugaacuuuuuggccaacc	aaaaaaguuuguguggguuuuuccauaugauguuacugaaaaauccaaaugaacuuuuuggccaacc	UMD3.1:Chr5:85277022..85277089:-
bta-miR-AB-27	1703.6	83 +/- 5%	-	3333	3274	0	59	yes	-	hsa-miR-12136	-	-	aaaaaaguuuguuuggauuuu	aaaaaccugaacaaacguuu	aaaaaaguuuguuuggauuuuccuguuacaucucauggaaaaaaccugaacaaacguuu	UMD3.1:Chr6:106027087..106027146:-
bta-miR-AB-27	1681.7	83 +/- 5%	-	3292	3269	0	23	yes	-	hsa-miR-12136	-	-	aaaaaaguuuguuuggauuuu	aacccaaaugaacuuuuuggcc	aaaaaaguuuguuuggauuuuccauaugaugucacagaagaacccaaaugaacuuuuuggcc	UMD3.1:Chr1:86633982..86634044:-
bta-miR-AB-52	1663.5	83 +/- 5%	-	3254	3226	0	28	yes	-	hsa-miR-12136	-	-	aaaaaaguuuguuugguuuuu	aaaacccaaaugaacuuuu	aaaaaaguuuguuugguuuuuaccguaagauguuauggaaaaacccaaaugaacuuuu	UMD3.1:Chr22:16417112..16417170:+
bta-miR-AB-29	1435.9	83 +/- 5%	-	2816	2808	0	8	yes	-	-	-	-	acucgaacgaauuuuuggcc	ccagaaaauucguucggcuuuc	ccagaaaauucguucggcuuuccauaacaucuuacgggaaaacucgaacgaauuuuuggcc	UMD3.1:Chr16:43411028..43411089:-
bta-miR-AB-3	4.8	77 +/- 4%	-	2725	2725	0	0	yes	-	hsa-miR-145-5p	-	-	guccaguuuucccaggaa	cuaggagaaacuagauuugccug	cuaggagaaacuagauuugccugguuaaggcuguuugccccugagccaguccaguuuucccaggaa	UMD3.1:Chr12:21161306..21161372:+
bta-miR-AB-2	6.2	84 +/- 5%	-	1536	1536	0	0	yes	-	hsa-miR-128-1-5p	-	-	gggggccggcggcggcggcggc	cagccgcggcgugcggggcuccgg	cagccgcggcgugcggggcuccgggacccgcgggucaguccgcggggagcucugggggccggcggcggcggcggc	UMD3.1:Chr12:25199123..25199198:+
bta-miR-AB-54	4.6	77 +/- 4%	-	1210	1206	0	4	yes	-	hsa-miR-12136	-	-	gaaaaaguuuguuuggguuu	aaacccagaaugaauuuuu	gaaaaaguuuguuuggguuuccccauaagauaguaccaaaaacccagaaugaauuuuu	UMD3.1:Chr2:95094001..95094059:+
bta-miR-AB-67	4.3	77 +/- 4%	-	1116	1116	0	0	yes	-	hsa-miR-12136	-	-	aaaaaaguuuguuugggauu	cccugaacaaacauuuuuga	aaaaaaguuuguuugggauuaaaacccugaacaaacauuuuuga	UMD3.1:Chr8:18678848..18678892:+
bta-miR-AB-28	4.8	77 +/- 4%	-	1051	1051	0	0	yes	-	hsa-miR-12136	-	-	caaaaaguucguccagauuuu	aaaacccaaacaaauuuuuuggc	caaaaaguucguccagauuuuuguaauauuuuauggaaaaacccaaacaaauuuuuuggc	UMD3.1:Chr6:72695822..72695882:+
bta-miR-AB-12	4.9	77 +/- 4%	-	1041	1041	0	0	yes	-	hsa-miR-3156-3p	-	-	aucccacuucugacacca	gaguuaucaggggucc	gaguuaucagggguccuuucuggaucccacuucugacacca	UMD3.1:Chr11:105689585..105689626:+
bta-miR-AB-23	502	83 +/- 5%	-	985	984	0	1	yes	-	-	-	-	acaaccugaaugaacuuuuuga	aaaaguucaucuggguuuu	aaaaguucaucuggguuuucccauaccaugaacaaccugaaugaacuuuuuga	UMD3.1:Chr29:29944689..29944742:+
bta-miR-AB-19	5.1	83 +/- 4%	-	976	976	0	0	yes	-	hsa-miR-5697	-	-	ucaaguagcucacagucuag	ggaugagagcgcuggg	ggaugagagcgcugggaaggugcgggggauucucccaucuuguccucaaguagcucacagucuag	UMD3.1:Chr3:26943985..26944050:+
bta-miR-AB-63	467.3	83 +/- 5%	-	915	803	111	1	yes	-	-	-	-	ggaauaccggguacuguaggcu	ccugcagugcaggagacc	ggaauaccggguacuguaggcuuuugggggcuuuuccgauagcucaguugguaaagaaucugccugcagugcaggagacc	UMD3.1:Chr8:19979212..19979292:-
bta-miR-AB-96	5.5	83 +/- 4%	-	819	819	0	0	yes	-	hsa-miR-4763-5p	-	-	ugccugccugagcgucgc	gaagcccagccagggcaga	ugccugccugagcgucgccggcucugccaggaggaagcccagccagggcaga	UMD3.1:Chr2:58762102..58762154:+
bta-miR-AB-106	325.7	83 +/- 5%	-	637	626	0	11	yes	-	-	-	-	gaaacugaaugaacuuuuuggc	aaaaaguuuguucagauuuuu	aaaaaguuuguucagauuuuuccauaggauguuauggaacgaaacugaaugaacuuuuuggc	UMD3.1:Chr12:66957074..66957136:+
bta-miR-AB-18	324.5	83 +/- 5%	-	630	606	0	24	yes	-	hsa-miR-6732-3p	-	-	aaacccugaaggaacuuuu	agaaguucguucagguuuuuc	agaaguucguucagguuuuuccauaucuuacaaaaaacccugaaggaacuuuu	UMD3.1:Chr8:39407236..39407289:+
bta-miR-AB-7	261.4	83 +/- 5%	-	511	450	0	61	yes	-	-	-	-	aaaacugaaugaacauuuuggc	aaaaaguuuguuugguuuuuc	aaaaaguuuguuugguuuuucucauaugaugguaugaaaacugaaugaacauuuuggc	UMD3.1:Chr21:16614522..16614580:+
bta-miR-AB-47	189.1	83 +/- 5%	-	369	169	0	200	yes	-	-	-	-	aaaaguucguuucgguuuuucc	aaaacccgaaugaacuuuu	aaaaguucguuucgguuuuuccguaagaucuuagagaaaaacccgaaugaacuuuu	UMD3.1:Chr10:71809965..71810021:+
bta-miR-AB-69	4.5	77 +/- 4%	-	343	343	0	0	yes	-	hsa-miR-378a-3p	-	-	acuggacuuggagucaga	ugauuucaaguccugacu	acuggacuuggagucagaacauuugauuucaaguccugacu	UMD3.1:ChrX:85333819..85333860:+
bta-miR-AB-88	164.9	83 +/- 5%	-	322	158	0	164	yes	-	-	-	-	aaagaugaaugaacuuuuuggc	aaaaaguucguuuggguuu	aaaaaguucguuuggguuuuuuauaucuuauggaaaaagaugaaugaacuuuuuggc	UMD3.1:Chr4:59404040..59404097:+
bta-miR-AB-48	139.7	83 +/- 5%	-	273	269	0	4	yes	-	-	-	-	cgaaaaguucguuuggguuuu	aaccugaacaaauuuucuggcca	cgaaaaguucguuuggguuuuccauaacaucuuccagaaaaaccugaacaaauuuucuggcca	UMD3.1:Chr29:17290674..17290737:-
bta-miR-AB-34	117	83 +/- 5%	-	228	225	0	3	yes	-	-	-	-	ucuagaagcucacagucuag	uagauuguaagcuccuugagggc	ucuagaagcucacagucuagaugcguucaugugcaagucguuuacccccagcuagauuguaagcuccuugagggc	UMD3.1:Chr29:16686243..16686318:-
bta-miR-AB-58	113.9	83 +/- 5%	-	220	219	0	1	yes	-	-	-	-	caccuagugcauggucuugggc	ccaagaccauacauuaggugua	ccaagaccauacauuagguguacuguccuaauauacaccuagugcauggucuugggc	UMD3.1:Chr1:118508632..118508689:-
bta-miR-AB-15	4.2	77 +/- 4%	-	220	220	0	0	yes	-	hsa-miR-4305	-	-	acuagacacaaggguuug	aacugaagugggaaagaga	acuagacacaaggguuuggggccuuuguagaacacuucucuuuuaugaugcaaagccccuaaacugaagugggaaagaga	UMD3.1:Chr5:3442232..3442312:-
bta-miR-AB-57	5.3	83 +/- 4%	-	219	219	0	0	yes	-	hsa-miR-12136	-	-	aaaaaaguuuguuugguuu	acccgaacgaacauuuugg	aaaaaaguuuguuugguuugcggaacagacccgaacgaacauuuugg	UMD3.1:Chr15:25075581..25075628:-
bta-miR-AB-13	106	83 +/- 5%	-	200	195	0	5	yes	-	hsa-miR-6756-5p	-	-	cgggugggaagaggcggg	ccgccugcuugcccgcccg	cgggugggaagaggcggguucuccuccgccugcuugcccgcccg	UMD3.1:Chr25:32460509..32460553:+
bta-miR-AB-114	99.5	83 +/- 5%	-	194	192	0	2	yes	-	-	-	-	aggcuccuguguuguugaacc	ugcaaccuuguaccaggcagcccgaccc	aggcuccuguguuguugaaccugcccaguugugggugcaaccuuguaccaggcagcccgaccc	UMD3.1:Chr19:55419644..55419707:+
bta-miR-AB-11	99.2	83 +/- 5%	-	193	182	0	11	yes	-	-	-	-	uccaggauaugugcguguaacuc	gucacauacauauccuagggc	uccaggauaugugcguguaacucuauuugaaguuagugggggucacauacauauccuagggc	UMD3.1:Chr9:24769323..24769385:-
bta-miR-AB-120	79.4	83 +/- 5%	-	157	156	0	1	yes	-	-	-	-	aaaaguucguuuggguuuuuc	aaaaccaaacaaacuuuu	aaaaguucguuuggguuuuuccauaagaucuuauugcaaaaaccaaacaaacuuuu	UMD3.1:Chr24:22569283..22569339:-
bta-miR-AB-4	6	84 +/- 5%	-	148	147	1	0	yes	-	hsa-miR-4467	-	-	cggcggcggcggcgacuc	gccgccgccgccgccucc	gccgccgccgccgccuccuccagaggcuccgcagacuccgccgucucuggcagcggcggcggcggcgacuc	UMD3.1:Chr14:32908533..32908604:-
bta-miR-AB-91	73.6	83 +/- 5%	-	143	142	0	1	yes	-	-	-	-	uucauaggaaggugucauuc	aaugccacuuuuuugugaaga	uucauaggaaggugucauucauguggucuacaauuugaaugccacuuuuuugugaaga	UMD3.1:ChrX:29148301..29148359:+
bta-miR-AB-101	64.2	83 +/- 5%	-	124	81	0	43	yes	-	-	-	-	aaaaaguucauuuggguuuu	aaagcugaaugaacuuuguggc	aaaaaguucauuuggguuuuucuaugacaucauacagaaaaagcugaaugaacuuuguggc	UMD3.1:Chr26:11593423..11593484:+
bta-miR-AB-62	4.5	77 +/- 4%	-	119	119	0	0	yes	-	hsa-miR-4435	-	-	uuggccagaaaguucguuuggau	ucaggaggacucuguuugac	ucaggaggacucuguuugacucaugguaaaccugggacacuccaggaaguauggguuuggccagaaaguucguuuggau	UMD3.1:Chr26:37630044..37630123:-
bta-miR-AB-89	5.1	83 +/- 4%	-	116	80	0	36	yes	-	hsa-miR-12135	-	-	aaaagguucguuuagguuuuc	aaaaacucaaaugaacuuuc	aaaagguucguuuagguuuucucauaagauguuauagaaaaacucaaaugaacuuuc	UMD3.1:Chr13:36808079..36808136:-
bta-miR-AB-64	4	77 +/- 4%	-	113	113	0	0	yes	-	hsa-miR-4529-3p	-	-	auuggacuuggagucagaaa	ucugcuucuucauugu	auuggacuuggagucagaaaacuugaauuucagucuuguuuucugcuucuucauugu	UMD3.1:Chr9:69505682..69505739:+
bta-miR-AB-55	4.4	77 +/- 4%	-	101	101	0	0	yes	-	hsa-miR-548at-3p	-	-	aaaaaccggaaugaauuuuuuga	aagaaguucauuuggguuucccc	aagaaguucauuuggguuuccccacaacaucuuacagaaaaaccggaaugaauuuuuuga	UMD3.1:Chr17:44700967..44701027:+
bta-miR-AB-39	51.6	83 +/- 5%	-	99	95	0	4	yes	-	-	-	-	aaaaaauucguucggguuuuuc	aaaacccgagcaaacuuuu	aaaaaauucguucggguuuuucuguaugauaagaugguacagaaaaacccgagcaaacuuuu	UMD3.1:Chr10:10896659..10896721:-
bta-miR-AB-25	4.9	77 +/- 4%	-	80	79	0	1	yes	-	hsa-miR-122b-5p	-	-	uuuagugugauaauggcguu	aacaccauugucacacucca	uuuagugugauaauggcguuugauaguuuggacacaaacaccauugucacacucca	UMD3.1:Chr24:58095655..58095711:-
bta-miR-AB-31	4.5	77 +/- 4%	-	80	80	0	0	yes	-	hsa-miR-581	-	-	ucuuguguguguauauuggca	cacauauacacacacacucaa	ucuuguguguguauauuggcauguuuguucacauaugcacauauacacacacacucaa	UMD3.1:Chr17:13627902..13627960:-
bta-miR-AB-46	43.9	83 +/- 5%	-	78	75	2	1	yes	-	hsa-miR-23a-3p	-	-	uucacauuuucucaguuc	acuggaguggggugccau	acuggaguggggugccauuuccuucuccagaggaucuucuggcaaaggacagucuugcuucacauuuucucaguuc	UMD3.1:Chr1:59389043..59389119:-
bta-miR-AB-68	38.8	83 +/- 5%	-	78	61	0	17	yes	-	-	-	-	aaacccaaaugaacuuuuuggc	caaaaauucguucggguuuuuc	caaaaauucguucggguuuuuccauaacaucuuacagacaaacccaaaugaacuuuuuggc	UMD3.1:Chr4:67532544..67532605:+
bta-miR-AB-81	36.8	83 +/- 5%	-	72	71	0	1	yes	-	-	-	-	gagaaugggcugacugca	cgaggcggccgaaucuucc	cgaggcggccgaaucuuccuucaggauaucaagaugaugaccgggagaaugggcugacugca	UMD3.1:Chr29:19922458..19922520:+
bta-miR-AB-35	4.7	77 +/- 4%	-	70	70	0	0	yes	-	hsa-miR-1253	-	-	ugagaagaagcaguggagu	gccauaacuucaucaucagu	gccauaacuucaucaucaguccauucuuccccgucggaggcagaguugagaagaagcaguggagu	UMD3.1:Chr1:70076625..70076690:-
bta-miR-AB-20	4.9	77 +/- 4%	-	65	65	0	0	yes	-	hsa-miR-28-3p	-	-	cacuagauugggagcucc	uguuuccuuucuuuggg	cacuagauugggagcuccuugaaggcagggccuguguuuccuuucuuuggg	UMD3.1:Chr4:64867553..64867604:-
bta-miR-AB-113	4.8	77 +/- 4%	-	65	65	0	0	yes	-	hsa-miR-2392	-	-	caggauggccgagugguuaag	uaagauccaaugggcuagugcc	caggauggccgagugguuaagguguuggacuuaagauccaaugggcuagugcc	UMD3.1:Chr18:38977424..38977477:-
bta-miR-AB-102	5.1	83 +/- 4%	-	63	63	0	0	yes	-	hsa-miR-4667-5p	-	-	acuggggacugagcauccuc	ggaaggcauuaggccccagucu	acuggggacugagcauccuccacccauccuggaggaaggcauuaggccccagucu	UMD3.1:Chr15:55252179..55252234:-
bta-miR-AB-60	28.7	83 +/- 5%	-	59	32	0	27	yes	-	-	-	-	uuggcuagggaggaaugcugaac	uuuggucuuuuuuccuuggcag	uuggcuagggaggaaugcugaacuuuucauauauguauuuaaguuuggucuuuuuuccuuggcag	UMD3.1:Chr19:23333063..23333128:-
bta-miR-AB-22	29.9	83 +/- 5%	-	57	53	0	4	yes	-	-	-	-	uucugggcauguucuguggcacc	uuacacggagcagcgcccagac	uucugggcauguucuguggcaccgccucagcugguuacacggagcagcgcccagac	UMD3.1:Chr17:74224788..74224844:-
bta-miR-AB-42	5.5	83 +/- 4%	-	55	55	0	0	yes	-	hsa-miR-1234-3p	-	-	gcggccuguccccagugc	gauggggacagccgccc	gcggccuguccccagugcuugucauuuccugacaugccugacaggauggggacagccgccc	UMD3.1:Chr12:25939068..25939129:-
bta-miR-AB-33	4.9	77 +/- 4%	-	55	55	0	0	yes	-	hsa-miR-125a-3p	-	-	ucaggugaagcacuguagg	ugcaugugcccauguggagc	ucaggugaagcacuguagggagaggcggcagggugccucugggaccugguguuugucugcaugugcccauguggagc	UMD3.1:Chr20:41863612..41863689:-
bta-miR-AB-66	25.6	83 +/- 5%	-	48	47	0	1	yes	-	-	-	-	uuauuuuugacgucccagaac	ucugggaugucaaaaacagua	ucugggaugucaaaaacaguacagucagauacagugauguuauuuuugacgucccagaac	UMD3.1:Chr20:13415665..13415725:+
bta-miR-AB-92	24.9	83 +/- 5%	-	47	40	0	7	yes	-	-	-	-	aaaaguucauuuggguuuuuc	aaaaccuggaugaacauuu	aaaaguucauuuggguuuuuccauaagaugcuacagaaaaaccuggaugaacauuu	UMD3.1:ChrX:10126471..10126527:-
bta-miR-AB-127	4.7	77 +/- 4%	-	43	43	0	0	yes	-	hsa-miR-665	-	-	uccaggagcucacaguccag	gguauuggcuuagccacugggaa	gguauuggcuuagccacugggaauagaaaagugaauaaaaacuuucucuuccuuccaggagcucacaguccag	UMD3.1:Chr7:25087729..25087802:-
bta-miR-AB-50	4	77 +/- 4%	-	43	43	0	0	yes	-	hsa-miR-487a-5p	-	-	gugguuaucacauucgccuc	gggaaaaaaaguauauucacag	gggaaaaaaaguauauucacagcaguguaucaaguuuccauacuguugugguuaucacauucgccuc	UMD3.1:Chr22:52110608..52110675:+
bta-miR-AB-56	22.4	83 +/- 5%	-	42	26	0	16	yes	-	-	-	-	aaauguucguucggguuuu	aaauccugaaugagcuuuu	aaauguucguucggguuuucacauaagaggugugaaaauccugaaugagcuuuu	UMD3.1:Chr5:94690886..94690940:+
bta-miR-AB-36	6.1	84 +/- 5%	-	41	41	0	0	yes	-	hsa-miR-6784-5p	-	-	accggggcggagcuuaagagcg	cucucgggcacccgccccgccug	accggggcggagcuuaagagcggaggagcgaaugcacgagcgccgcucucgggcacccgccccgccug	UMD3.1:Chr24:39256159..39256227:+
bta-miR-AB-17	21.4	83 +/- 5%	-	41	28	0	13	yes	-	-	-	-	aaagcugaaugaaauuuuuggu	caaaaauuuuguuuggguuuu	caaaaauuuuguuuggguuuuacugugagauguuauggaaaaagcugaaugaaauuuuuggu	UMD3.1:Chr16:40831085..40831147:+
bta-miR-AB-121	21.3	83 +/- 5%	-	40	37	0	3	yes	-	-	-	-	auaaauucguuuggauuuu	aaacccaaaugaauuuuuuggcc	auaaauucguuuggauuuuuccuuaagauguaacggaaaaacccaaaugaauuuuuuggcc	UMD3.1:Chr18:53294333..53294394:-
bta-miR-AB-104	18.6	83 +/- 5%	-	35	30	0	5	yes	-	-	-	-	aaaacccgaauguaccuuuuga	agaaguucauuuggguuuuuc	agaaguucauuuggguuuuuccauaagauguaaugaaaaaacccgaauguaccuuuuga	UMD3.1:Chr25:28746759..28746818:+
bta-miR-AB-76	5.7	83 +/- 4%	-	35	35	0	0	yes	-	hsa-miR-504-5p	-	-	ugacccugacuucugaccccaca	ggagguuggugggcuggugugagg	ggagguuggugggcuggugugaggcugagggggucugcccugaccucaggccugacccugacuucugaccccaca	UMD3.1:Chr22:50704205..50704280:-
bta-miR-AB-79	19.6	83 +/- 5%	-	34	27	0	7	yes	-	hsa-miR-548as-3p	-	-	aaaaacccaaaugaacuuu	aaaauucguucagguuuuuc	aaaauucguucagguuuuuccauaagaugcuuuuugaaaaacccaaaugaacuuu	UMD3.1:Chr24:54812463..54812518:+
bta-miR-AB-115	17.3	83 +/- 5%	-	32	30	0	2	yes	-	-	-	-	gcuccuuauuucacuuucc	aagugaaauaaggaacuggcugc	aagugaaauaaggaacuggcugcuaccagcuccuuauuucacuuucc	UMD3.1:Chr15:51472459..51472506:+
bta-miR-AB-1	16.6	83 +/- 5%	-	31	15	0	16	yes	-	-	-	-	uugcccgccgaggucuguucuga	uuacagacucuuguccgggcac	uugcccgccgaggucuguucugacuuggacagucuuacagacucuuguccgggcac	UMD3.1:Chr13:59137983..59138039:+
bta-miR-AB-116	5.8	83 +/- 4%	-	31	31	0	0	yes	-	hsa-miR-511-3p	-	-	aauguguaguagauuauagcc	uuauaaucuacuauacauugc	uuauaaucuacuauacauugcuuggcuuuguaagcaauguguaguagauuauagcc	UMD3.1:Chr27:18805384..18805440:-
bta-miR-AB-84	5	83 +/- 4%	-	31	31	0	0	yes	-	hsa-miR-320a-3p	-	-	aaaagcugaaugaacuuucuggc	caaaaaguuucauucaggcuuuccu	caaaaaguuucauucaggcuuuccuguaccauccuauggaaaaagcugaaugaacuuucuggc	UMD3.1:Chr13:65216123..65216186:-
bta-miR-AB-21	20.1	83 +/- 5%	-	30	29	0	1	yes	-	hsa-miR-500b-3p	-	-	ucacccaggacccucacagcuc	cuguggggagcuggguggccccc	cuguggggagcuggguggcccccaacccugggagauacggggucacccaggacccucacagcuc	UMD3.1:Chr21:22871012..22871076:+
bta-miR-AB-5	16.8	83 +/- 5%	-	30	23	0	7	yes	-	-	-	-	ggccaggggcgugucgggcuc	agcccgucauggcccuggcc	agcccgucauggcccuggccuuggacccgcggagggccaggggcgugucgggcuc	UMD3.1:Chr17:74856139..74856194:-
bta-miR-AB-43	15.5	83 +/- 5%	-	30	12	0	18	yes	-	-	-	-	aaacccgaacgaacuuuau	aaaaguuuguucaaguuuuuc	aaaaguuuguucaaguuuuucuauaaugucaugcaagaaaacccgaacgaacuuuau	UMD3.1:Chr3:110683871..110683928:-
bta-miR-AB-49	15.5	83 +/- 5%	-	28	24	0	4	yes	-	-	-	-	cucaaccagacugauuuugcc	caaaaucagucuggcugagaac	cucaaccagacugauuuugcccucucuggaacaacuggcaaaaucagucuggcugagaac	UMD3.1:Chr7:14965066..14965126:+
bta-miR-AB-90	14.9	83 +/- 5%	-	28	20	0	8	yes	-	-	-	-	aaaaacucaaacgaaccuuuuga	aaaaaguucauucggauuu	aaaaaguucauucggauuuuucauaacaucuuguggaaaaacucaaacgaaccuuuuga	UMD3.1:Chr7:84814154..84814213:+
bta-miR-AB-40	5.6	83 +/- 4%	-	27	27	0	0	yes	-	hsa-miR-5693	-	-	ucaguggcagagugcagggacc	ggucugucucugccacugcca	ucaguggcagagugcagggaccucgcgaccagagaggagggucugucucugccacugcca	UMD3.1:Chr16:71150567..71150627:+
bta-miR-AB-94	14.7	83 +/- 5%	-	26	25	0	1	yes	-	-	-	-	ugaagccgccggucuccccagc	cgggggaggcugggcggccccaga	cgggggaggcugggcggccccagacuaugucugugggaucugaagccgccggucuccccagc	UMD3.1:Chr11:9949604..9949666:-
bta-miR-AB-98	12.6	83 +/- 5%	-	26	8	0	18	yes	-	-	-	-	agagcccaaaugaacuuuuug	aaaaaguuuguucagguuuuc	aaaaaguuuguucagguuuuccuguaagaucauauggaagagcccaaaugaacuuuuug	UMD3.1:Chr2:80299464..80299523:-
bta-miR-AB-126	5.3	83 +/- 4%	-	26	26	0	0	yes	-	hsa-miR-505-3p	-	-	ugucaacauccuccacucca	gggguggggggaacaac	ugucaacauccuccacuccaucccugcaggaagaagagaaaaacagcagggguggggguggggggaacaac	UMD3.1:Chr1:69521127..69521198:-
bta-miR-AB-53	4.4	77 +/- 4%	-	26	26	0	0	yes	-	hsa-miR-6758-3p	-	-	gcucauucuaucccaguacau	guaauuguggugauagaaauguau	guaauuguggugauagaaauguauuagccucggaugcuaccgagguggcucauucuaucccaguacau	UMD3.1:Chr3:50787797..50787865:-
bta-miR-AB-78	16.6	83 +/- 5%	-	24	22	0	2	yes	-	hsa-miR-6779-3p	-	-	aagcccugugguuacuggaugc	ucuccaguggauaugaggggcuaga	aagcccugugguuacuggaugcuguugugcagguacagcucuccaguggauaugaggggcuaga	UMD3.1:Chr8:85346706..85346770:-
bta-miR-AB-112	11.4	83 +/- 5%	-	22	18	0	4	yes	-	-	-	-	ugaccuuguggcuuuuuccagg	augggaaaaaccugaagguca	augggaaaaaccugaaggucaggaagaauugcuccugaccuuguggcuuuuuccagg	UMD3.1:Chr26:44081757..44081814:-
bta-miR-AB-41	10.4	83 +/- 5%	-	22	20	0	2	yes	-	-	-	-	aaaaccucaaacgaacuuu	aaguucauucgggcuuuucc	aaguucauucgggcuuuuccauaaucacaucuuauuaaaaaaccucaaacgaacuuu	UMD3.1:Chr5:24017775..24017832:+
bta-miR-AB-37	4.3	77 +/- 4%	-	22	22	0	0	yes	-	hsa-miR-12131	-	-	auuggagauggugggaccc	gacucagagucaucuuugaaug	auuggagauggugggaccccagacucagagucaucuuugaaug	UMD3.1:Chr11:82098624..82098667:-
bta-miR-AB-77	12	83 +/- 5%	-	21	19	0	2	yes	-	-	-	-	auguccgcggguucccugucccag	ggugcggaacccgcggauacgga	auguccgcggguucccugucccagguugguugaguucacgggugcggaacccgcggauacgga	UMD3.1:Chr5:112083859..112083922:+
bta-miR-AB-129	11.8	83 +/- 5%	-	21	18	0	3	yes	-	-	-	-	aacgggagugaucgugucauuc	cggacacgacauucccga	cggacacgacauucccgauggcuucuugggugcccacucaacgggagugaucgugucauuc	UMD3.1:Chr22:51543963..51544024:-
bta-miR-AB-8	6.1	84 +/- 5%	-	19	19	0	0	yes	-	hsa-miR-10392-3p	-	-	ccggccccgcgagcuccccgcga	gcggggagccgaggcggccagcg	gcggggagccgaggcggccagcgcagcggguucagagcaccggccccggccccgcgagcuccccgcga	UMD3.1:Chr3:78601737..78601805:+
bta-miR-AB-24	5.2	83 +/- 4%	-	19	19	0	0	yes	-	hsa-miR-3169	-	-	aaggacugcccugucucc	ggacagaggcauucugcguguga	aaggacugcccugucuccugacaccugucaagggcaucacaaaagggacagaggcauucugcguguga	UMD3.1:Chr25:501273..501341:-
bta-miR-AB-103	10.3	83 +/- 5%	-	18	13	0	5	yes	-	-	-	-	cucaauaugcucuuggauuug	aaauccaagagcauacugag	aaauccaagagcauacugaguuguauuuaaaagucucaauaugcucuuggauuug	UMD3.1:Chr13:8141779..8141834:+
bta-miR-AB-26	4.1	77 +/- 4%	-	18	18	0	0	yes	-	hsa-miR-28-5p	-	-	aaggagcucacauucuau	caaaugucccuccuugu	caaaugucccuccuugugcaaaacucuggccacaaggagcucacauucuau	UMD3.1:Chr2:130516870..130516921:-
bta-miR-AB-119	9.8	83 +/- 5%	-	17	11	2	4	yes	-	-	-	-	uaggcucuagagugugugggc	cucccaggcucuagagcccaggc	uaggcucuagagugugugggcuucaguagucguggcucccaggcucuagagcccaggc	UMD3.1:Chr17:46142451..46142509:-
bta-miR-AB-14	5.6	83 +/- 4%	-	17	17	0	0	yes	-	hsa-miR-6765-3p	-	-	ccaccuggccugacagcaccc	ggccaggucccagggaggggga	ggccaggucccagggagggggaggcugcacacagcccccaccuggccugacagcaccc	UMD3.1:Chr29:50906540..50906598:+
bta-miR-AB-32	4.2	77 +/- 4%	-	17	17	0	0	yes	-	hsa-miR-28-5p	-	-	aaggagcucacagccuau	uggcugugaacuaaccau	uggcugugaacuaaccauaugauuagcagaggucuuugcuguuuucauuucaaggagcucacagccuau	UMD3.1:Chr16:12671895..12671964:-
bta-miR-AB-124	4	77 +/- 4%	-	17	14	2	1	yes	-	hsa-miR-134-5p	-	-	ugugacuguuccugguau	caaccauaggcagucacauac	ugugacuguuccugguauugauugcauuuguuggucguacagugcaaccauaggcagucacauac	UMD3.1:Chr10:13200055..13200120:-
bta-miR-AB-107	5.6	83 +/- 4%	-	15	15	0	0	yes	-	hsa-miR-367-5p	-	-	ucuguugcccgucguagc	uacaaugcacagcagaaa	ucuguugcccgucguagcuggcugaguuugcgugacccagcuacaaugcacagcagaaa	UMD3.1:Chr28:278966..279025:-
bta-miR-AB-6	5.2	83 +/- 4%	-	15	15	0	0	yes	-	hsa-miR-4256	-	-	uucugaccgcucuugucggc	agacaagguggucuuaacc	agacaagguggucuuaaccccguccuuuucagcagagguucugaccgcucuugucggc	UMD3.1:Chr10:76510186..76510244:+
bta-miR-AB-87	4.7	77 +/- 4%	-	15	15	0	0	yes	-	hsa-miR-5187-3p	-	-	ccugaaucaacagcucugacc	ccagagcugcugccucagagaa	ccagagcugcugccucagagaagagaaguauggucucccugaaucaacagcucugacc	UMD3.1:Chr11:104464204..104464262:-
bta-miR-AB-44	5.2	83 +/- 4%	-	14	14	0	0	yes	-	hsa-miR-500b-3p	-	-	ccacccaggcucugaccc	gucuugaggccagcugggggca	ccacccaggcucugacccuugggcuugcucaccagccagcugagcugagcaccaaagcccaguugucuugaggccagcugggggca	UMD3.1:Chr3:27005362..27005448:-
bta-miR-AB-30	4.7	77 +/- 4%	-	14	14	0	0	yes	-	hsa-miR-4529-3p	-	-	uuuggacuugacauugcauguu	cacagaaagucaaguccaaauu	uuuggacuugacauugcauguuuauaaacauauuucauauguaaacacagaaagucaaguccaaauu	UMD3.1:Chr1:44198330..44198397:-
bta-miR-AB-105	10.7	83 +/- 5%	-	13	12	0	1	yes	-	hsa-miR-3059-5p	-	-	uuuccucuauuugacuuauaa	uguaagucaaauagaggaaaga	uguaagucaaauagaggaaagaaauuaccuucaguucuuuccucuauuugacuuauaa	UMD3.1:Chr12:21797005..21797063:-
bta-miR-AB-100	7.6	83 +/- 5%	-	13	12	0	1	yes	-	-	-	-	ugugucugagaaucugcuuuag	uagagcagacgacucagauaccg	uagagcagacgacucagauaccgcgagaggaggggagcugcugugucugagaaucugcuuuag	UMD3.1:Chr20:5593898..5593961:+
bta-miR-AB-123	7.3	83 +/- 5%	-	13	12	0	1	yes	-	-	-	-	uuucaucaaauuuucaggaag	uuccugaaaauuugaugaaa	uuccugaaaauuugaugaaaaaggcgauuuuucaucaaauuuucaggaag	UMD3.1:Chr3:31038351..31038401:+
bta-miR-AB-109	7.2	83 +/- 5%	-	13	9	0	4	yes	-	-	-	-	acagucuuacagaucaggagac	uuuccucaucuguaagacaau	acagucuuacagaucaggagacuaagguacucagcaucuuaguuuccucaucuguaagacaau	UMD3.1:Chr5:107983110..107983173:+
bta-miR-AB-61	5.6	83 +/- 4%	-	13	13	0	0	yes	-	hsa-miR-6821-3p	-	-	ugaccucugaccuuugccuccca	ggaggcaggggguggucagu	ggaggcaggggguggucagugccagugcccugaccucugaccuuugccuccca	UMD3.1:Chr7:13579982..13580035:+
bta-miR-AB-85	5	83 +/- 4%	-	13	13	0	0	yes	-	hsa-miR-3675-5p	-	-	aauggggcugagcacugaggaag	accuugaucaccuccgcguc	accuugaucaccuccgcgucuacuggcaggagcugcugaaccugcacauggaaauggggcugagcacugaggaag	UMD3.1:Chr18:34710507..34710582:+
bta-miR-AB-118	4.9	77 +/- 4%	-	13	13	0	0	yes	-	hsa-miR-4726-3p	-	-	acccagguuagucguuuacuga	aguaauggcuuaucugggacc	acccagguuagucguuuacugacuuugaccauagauuaguaauggcuuaucugggacc	UMD3.1:Chr19:39934760..39934818:-
bta-miR-AB-16	6.1	84 +/- 5%	-	12	11	0	1	yes	-	-	-	-	cgaggaagaccagagugcuugc	cauucucucugcucuuccucag	cgaggaagaccagagugcuugcucuguauaaggcaucuuccacuaagccauucucucugcucuuccucag	UMD3.1:Chr13:66633094..66633164:-
bta-miR-AB-108	7	83 +/- 5%	-	11	9	0	2	yes	-	-	-	-	aacggucccucugugcccugaga	acggggcaaacagggggacuguu	acggggcaaacagggggacuguugagccacaaagaacggucccucugugcccugaga	UMD3.1:Chr22:59488815..59488872:+
bta-miR-AB-117	5	83 +/- 4%	-	11	11	0	0	yes	-	hsa-miR-1236-5p	-	-	agagugaccugugcggcugcc	gagcugcccaggucacagcucu	gagcugcccaggucacagcucugugcaugagugauucuaguccccagagagugaccugugcggcugcc	UMD3.1:Chr22:1073869..1073937:-
bta-miR-AB-82	6.2	84 +/- 5%	-	10	2	0	8	yes	-	-	-	-	ugagcucuagagcacaggc	acagacucuagagcacacaggc	acagacucuagagcacacaggcccaguagucguggccugugagcucuagagcacaggc	UMD3.1:Chr7:73865090..73865148:-
bta-miR-AB-86	5.1	83 +/- 4%	-	10	10	0	0	yes	-	hsa-miR-4750-3p	-	-	acugacccuggccccccucag	uuggggcgggcggggugggggu	uuggggcgggcggggugggggugcugccggcgggcgagcgcacugacccuggccccccucag	UMD3.1:Chr21:71368828..71368890:+
bta-miR-AB-110	4.7	77 +/- 4%	-	10	9	1	0	yes	-	hsa-miR-3158-5p	-	-	ccugcagaggauuuugggac	gccaggccugugcugggug	ccugcagaggauuuugggaccuucuucucugccgugauugaugccaagguacaggggggugccaggccugugcugggug	UMD3.1:Chr2:134375366..134375445:+
bta-miR-AB-131	4.6	77 +/- 4%	-	10	10	0	0	yes	-	hsa-miR-4713-5p	-	-	uucucccagcccugugccgcc	cggcacaggcgggaaaagg	cggcacaggcgggaaaaggaucaggaccugcauuccaaacccuucucccagcccugugccgcc	UMD3.1:Chr26:25856215..25856278:+
bta-miR-AB-130	4	77 +/- 4%	-	10	10	0	0	yes	-	hsa-miR-501-5p	-	-	uauccuuuucaggacugaac	ucaguccuaaaaaggauacu	ucaguccuaaaaaggauacugacagcaguauccuuuucaggacugaac	UMD3.1:Chr13:1808916..1808964:-
bta-miR-AB-45	9.2	83 +/- 5%	-	9	8	0	1	yes	-	hsa-miR-7150	-	-	uuggcaggggaagcugacacucc	agccaugucucuccugcccaca	uuggcaggggaagcugacacuccugggugaccaggagccaugucucuccugcccaca	UMD3.1:Chr19:34802114..34802171:+
bta-miR-AB-51	4.5	77 +/- 4%	-	9	9	0	0	yes	-	hsa-let-7i-3p	-	-	cugcgcaaagcgucgggccccgg	ggcggccggcgcuggccgcggcc	ggcggccggcgcuggccgcggccugcggggcuggcugcgcaaagcgucgggccccgg	UMD3.1:Chr29:51095159..51095216:-
bta-miR-AB-128	4	77 +/- 4%	-	9	9	0	0	yes	-	hsa-miR-3674	-	-	uuuguagagcccuggauuccuc	gaauccaggcccugugaacc	gaauccaggcccugugaaccucaugcuggguuuguagagcccuggauuccuc	UMD3.1:Chr10:52098160..52098212:-
bta-miR-AB-125	4.3	77 +/- 4%	-	8	8	0	0	yes	-	hsa-miR-3127-3p	-	-	uccccuuccuuccggccuccgcccu	ggccggggcgcgcagggagggggcg	ggccggggcgcgcagggagggggcggcuggcuuuguccgagcccguccccuuccuuccggccuccgcccu	UMD3.1:Chr21:69896673..69896743:+
bta-miR-AB-99	4	77 +/- 4%	-	8	8	0	0	yes	-	hsa-miR-8060	-	-	ucaugaagucuguagauguuuuc	aaacaucuacagacuucaugauu	aaacaucuacagacuucaugauucacaugaaucaugaagucuguagauguuuuc	UMD3.1:Chr1:122549697..122549751:+
bta-miR-AB-97	8.1	83 +/- 5%	-	7	2	0	5	yes	-	hsa-miR-4260	-	-	guuggggcucugccuggggucc	uccccagaagugccccugcaa	guuggggcucugccugggguccagccaggcucugguccccagaagugccccugcaa	UMD3.1:Chr19:55223689..55223745:+
bta-miR-AB-75	4.8	77 +/- 4%	-	6	5	0	1	yes	-	-	-	-	uaacugcuuccccauauauugg	caauauauggggaagcgguuau	uaacugcuuccccauauauugggauucauggggucccaauauauggggaagcgguuau	UMD3.1:Chr19:15415502..15415560:-
bta-miR-AB-38	4.4	77 +/- 4%	-	6	4	0	2	yes	-	-	-	-	uuaggaaugcagaguccagcc	acuggccccguaguccugacc	acuggccccguaguccugaccaccgggggugguuaggaaugcagaguccagcc	UMD3.1:Chr12:90526560..90526613:+
bta-miR-AB-111	7.4	83 +/- 5%	-	5	4	0	1	yes	-	hsa-miR-6840-5p	-	-	ucccccgggcucuccagcuuacc	ugagcuggggcccagggaac	ucccccgggcucuccagcuuaccaggccucaaaccaacaggugagcuggggcccagggaac	UMD3.1:Chr13:18778899..18778960:+
bta-miR-AB-80	7	83 +/- 5%	-	5	3	0	2	yes	-	hsa-miR-6509-3p	-	-	uuccacugaucccugaaggc	cuauuucagagaucagccuggugaccc	cuauuucagagaucagccuggugaccccagcuccugcugggccccauagcaauguuccacugaucccugaaggc	UMD3.1:Chr1:141278846..141278920:+

## Sheet: Charolais_novel_miRNAs
Novel miRNAs predicted in the liver tissue of Charolais steers
Provisional id	miRDeep2 score	estimated probability that the miRNA candidate is a true positive	rfam alert	total read count	mature read count	loop read count	star read count	significant randfold p-value	miRBase miRNA	example miRBase miRNA with the same seed	UCSC browser	NCBI blastn	consensus mature sequence	consensus star sequence	consensus precursor sequence	precursor coordinate
bta-miR-AB-10	29069.9	77 +/- 6%	-	57018	56998	0	20	yes	-	-	-	-	aaagcugaaugaacuuuuuggc	caaaaaguuuguucagguugu	caaaaaguuuguucagguuguuaguaaaaccguacagcuaaagcugaaugaacuuuuuggc	UMD3.1Chr14:62420781..62420842:+
bta-miR-AB-9	4.9	70 +/- 4%	-	54090	54090	0	0	yes	-	hsa-miR-143-3p	-	-	agagaugaagcacuggagc	ucgcugcuuccauuucaga	agagaugaagcacuggagcaugaccagcagggagucaucugcugcugcuuucauccucgcugcuuccauuucaga	UMD3.1Chr1:140314460..140314535:+
bta-miR-AB-3	4.8	70 +/- 4%	-	3570	3570	0	0	yes	-	hsa-miR-145-5p	-	-	guccaguuuucccaggaa	cuaggagaaacuagauuugccug	cuaggagaaacuagauuugccugguuaaggcuguuugccccugagccaguccaguuuucccaggaa	UMD3.1Chr12:21161306..21161372:+
bta-miR-AB-29	1680.6	77 +/- 6%	-	3296	3283	0	13	yes	-	-	-	-	acucgaacgaauuuuuggcc	ccagaaaauucguucggcuuuc	ccagaaaauucguucggcuuuccauaacaucuuacgggaaaacucgaacgaauuuuuggcc	UMD3.1Chr16:43411028..43411089:-
bta-miR-AB-19	5.1	78 +/- 5%	-	1897	1897	0	0	yes	-	hsa-miR-5697	-	-	ucaaguagcucacagucuag	ggaugagagcgcuggg	ggaugagagcgcugggaaggugcgggggauucucccaucuuguccucaaguagcucacagucuag	UMD3.1Chr3:26943985..26944050:+
bta-miR-AB-2	6.2	78 +/- 5%	-	1291	1290	0	1	yes	-	hsa-miR-128-1-5p	-	-	gggggccggcggcggcggcggc	ugcggggcuccgggaccc	ugcggggcuccgggacccgcgggucaguccgcggggagcucugggggccggcggcggcggcggc	UMD3.1Chr12:25199134..25199198:+
bta-miR-AB-12	4.9	70 +/- 4%	-	1173	1173	0	0	yes	-	hsa-miR-3156-3p	-	-	aucccacuucugacacca	gaguuaucaggggucc	gaguuaucagggguccuuucuggaucccacuucugacacca	UMD3.1Chr11:105689585..105689626:+
bta-miR-AB-23	569.8	77 +/- 6%	-	1118	1117	0	1	yes	-	-	-	-	acaaccugaaugaacuuuuuga	uaaaaaguucaucuggguuuuc	uaaaaaguucaucuggguuuucccauaccaugaacaaccugaaugaacuuuuuga	UMD3.1Chr29:29944687..29944742:+
bta-miR-AB-148	561.9	77 +/- 6%	-	1101	936	164	1	yes	-	-	-	-	uuguccgacucuuagcgg	gcaagaguacuggaguggag	uuguccgacucuuagcggccccauggacuauagccuaccaggcuucucuguccaugggauuuuccaggcaagaguacuggaguggag	UMD3.1Chr9:31655156..31655243:+
bta-miR-AB-28	4.8	70 +/- 4%	-	1046	1046	0	0	yes	-	hsa-miR-12136	-	-	caaaaaguucguccagauuuu	aaaacccaaacaaauuuuuuggc	caaaaaguucguccagauuuuuguaauauuuuauggaaaaacccaaacaaauuuuuuggc	UMD3.1Chr6:72695822..72695882:+
bta-miR-AB-137	416.7	77 +/- 6%	-	818	815	0	3	yes	-	-	-	-	aaaucugaacaagcuuuuuggc	caaaaauuuuguuuggguau	caaaaauuuuguuuggguauuuccacaacaucuuauggaaaaaucugaacaagcuuuuuggc	UMD3.1Chr8:44755160..44755222:-
bta-miR-AB-156	406.5	77 +/- 6%	-	796	483	0	313	yes	-	-	-	-	aaaaaguucguuuggguuuuu	aaagaugaaugaacuuuuuggc	aaaaaguucguuuggguuuuuuauaucuuauggaaaaagaugaaugaacuuuuuggc	UMD3.1Chr4:59404040..59404097:+
bta-miR-AB-7	401.1	77 +/- 6%	-	785	730	0	55	yes	-	-	-	-	aaaacugaaugaacauuuuggc	aaaaaguuuguuugguuuuuc	aaaaaguuuguuugguuuuucucauaugaugguaugaaaacugaaugaacauuuuggc	UMD3.1Chr21:16614522..16614580:+
bta-miR-AB-48	333.4	77 +/- 6%	-	653	644	0	9	yes	-	-	-	-	cgaaaaguucguuuggguuuu	aaccugaacaaauuuucuggcca	cgaaaaguucguuuggguuuuccauaacaucuuccagaaaaaccugaacaaauuuucuggcca	UMD3.1Chr29:17290674..17290737:-
bta-miR-AB-47	251.3	77 +/- 6%	-	491	245	0	246	yes	-	-	-	-	aaaaguucguuucgguuuuucc	aaaacccgaaugaacuuuuugg	aaaaguucguuucgguuuuuccguaagaucuuagagaaaaacccgaaugaacuuuuugg	UMD3.1Chr10:71809965..71810024:+
bta-miR-AB-145	4.3	70 +/- 4%	-	381	381	0	0	yes	-	hsa-miR-432-5p	-	-	ucuuggagcucaccgucuag	aggugguagguauacagaga	aggugguagguauacagagauagaaaagauaugguuucugaucucuuggagcucaccgucuag	UMD3.1Chr18:1326306..1326369:-
bta-miR-AB-168	4.7	70 +/- 4%	-	375	375	0	0	yes	-	hsa-miR-192-5p	-	-	cugaccuaugaauugaag	ucucaagggucagaa	cugaccuaugaauugaagaccuguagacgacaacagaguuauucucaagggucagaa	UMD3.1Chr2:112911438..112911495:-
bta-miR-AB-158	190.1	77 +/- 6%	-	372	267	0	105	yes	-	-	-	-	aaaaaguuccuuuggguuuuc	auaaccggaaugaacuuuu	aaaaaguuccuuuggguuuucccauaagaugguauggcauaaccggaaugaacuuuu	UMD3.1Chr24:6436127..6436184:+
bta-miR-AB-34	174.6	77 +/- 6%	-	341	338	0	3	yes	-	-	-	-	ucuagaagcucacagucuag	uagauuguaagcuccuugagggc	ucuagaagcucacagucuagaugcguucaugugcaagucguuuacccccagcuagauuguaagcuccuugagggc	UMD3.1Chr29:16686243..16686318:-
bta-miR-AB-146	171.8	77 +/- 6%	-	335	333	0	2	yes	-	-	-	-	uucucagguuggacaguccuga	cgggcugacaaaccugagauuguccc	cgggcugacaaaccugagauugucccuggaugcucaccauucucagguuggacaguccuga	UMD3.1Chr13:54375941..54376002:-
bta-miR-AB-133	4.1	70 +/- 4%	-	324	324	0	0	yes	-	hsa-miR-22-3p	-	-	uagcugccagaugaagaac	uuaauaucuggccaggcagau	uuaauaucuggccaggcagaugugaugcaguggggcaucaauguauuagcugccagaugaagaac	UMD3.1Chr24:41374348..41374413:-
bta-miR-AB-147	146.2	77 +/- 6%	-	287	199	0	88	yes	-	-	-	-	aaaaaguuuguuuggguuuuu	aagaccugaaugaacucuu	aaaaaguuuguuuggguuuuucuguacaucuuauggaaagaccugaaugaacucuu	UMD3.1Chr16:66494759..66494815:+
bta-miR-AB-139	135.6	77 +/- 6%	-	269	244	0	25	yes	-	-	-	-	aaccugaaugaacuuuuuggcc	aaaaagguuuguuuggguuuu	aaaaagguuuguuuggguuuuucauaagauguuuaaccugaaugaacuuuuuggcc	UMD3.1Chr22:28132962..28133018:-
bta-miR-AB-15	4.2	70 +/- 4%	-	259	259	0	0	yes	-	hsa-miR-4305	-	-	acuagacacaaggguuug	aacugaagugggaaagaga	acuagacacaaggguuuggggccuuuguagaacacuucucuuuuaugaugcaaagccccuaaacugaagugggaaagaga	UMD3.1Chr5:3442232..3442312:-
bta-miR-AB-13	130	77 +/- 6%	-	247	239	0	8	yes	-	hsa-miR-6756-5p	-	-	cgggugggaagaggcggg	uccgccugcuugcccgcc	cgggugggaagaggcggguucuccuccgccugcuugcccgcc	UMD3.1Chr25:32460509..32460551:+
bta-miR-AB-11	119.1	77 +/- 6%	-	232	211	0	21	yes	-	-	-	-	uccaggauaugugcguguaacuc	ggucacauacauauccuagggc	uccaggauaugugcguguaacucuauuugaaguuagugggggucacauacauauccuagggc	UMD3.1Chr9:24769323..24769385:-
bta-miR-AB-143	105.8	77 +/- 6%	-	208	160	0	48	yes	-	-	-	-	cacagguuuugcuuccaucac	ggugacaaugagaccuguaacauu	cacagguuuugcuuccaucacuguaauuuuacugcaguggugacaaugagaccuguaacauu	UMD3.1Chr25:3753460..3753522:+
bta-miR-AB-143	105.3	77 +/- 6%	-	208	160	0	48	yes	-	-	-	-	cacagguuuugcuuccaucac	ggugacaaugagaccuguaacauu	cacagguuuugcuuccaucacuguaauuuuauugcaguggugacaaugagaccuguaacauu	UMD3.1Chr29:1066292..1066354:+
bta-miR-AB-147	105.3	77 +/- 6%	-	205	199	0	6	yes	-	-	-	-	aaaaaguuuguuuggguuuuu	aaaacuggaaugaaccuuu	aaaaaguuuguuuggguuuuucuguaacagcuuauggaaaaacuggaaugaaccuuu	UMD3.1ChrX:30190501..30190558:+
bta-miR-AB-35	4.7	70 +/- 4%	-	203	202	1	0	yes	-	hsa-miR-1253	-	-	ugagaagaagcaguggagu	gccauaacuucaucaucagu	gccauaacuucaucaucaguccauucuuccccgucggaggcagaguugagaagaagcaguggagu	UMD3.1Chr1:70076625..70076690:-
bta-miR-AB-33	4.9	70 +/- 4%	-	202	202	0	0	yes	-	hsa-miR-125a-3p	-	-	ucaggugaagcacuguagg	ugcaugugcccauguggagc	ucaggugaagcacuguagggagaggcggcagggugccucugggaccugguguuugucugcaugugcccauguggagc	UMD3.1Chr20:41863612..41863689:-
bta-miR-AB-167	97.4	77 +/- 6%	-	184	124	0	60	yes	-	hsa-miR-6732-3p	-	-	aaacccugaaggaacuuuuuga	agaaguucguucagguuuuuc	agaaguucguucagguuuuuccauaucuuacaaaaaacccugaaggaacuuuuuga	UMD3.1Chr8:39407236..39407292:+
bta-miR-AB-39	80.7	77 +/- 6%	-	156	154	0	2	yes	-	-	-	-	aaaaaauucguucggguuuuuc	aaaacccgagcaaacuuuu	aaaaaauucguucggguuuuucuguaugauaagaugguacagaaaaacccgagcaaacuuuu	UMD3.1Chr10:10896659..10896721:-
bta-miR-AB-4	81.7	77 +/- 6%	-	150	149	0	1	yes	-	hsa-miR-4467	-	-	cggcggcggcggcgacuc	ccgccgccgccgccuccucc	ccgccgccgccgccuccuccagaggcuccgcagacuccgccgucucuggcagcggcggcggcggcgacuc	UMD3.1Chr14:32908533..32908603:-
bta-miR-AB-46	5	78 +/- 5%	-	143	138	5	0	yes	-	hsa-miR-23a-3p	-	-	uucacauuuucucaguuc	acuggaguggggu	acuggaguggggugccauuuccuucuccagaggaucuucuggcaaaggacagucuugcuucacauuuucucaguuc	UMD3.1Chr1:59389043..59389119:-
bta-miR-AB-171	69	77 +/- 6%	-	135	131	0	4	yes	-	-	-	-	aaaaaguuuguuuggguuucc	aaacccagaaugaauuuuu	aaaaaguuuguuuggguuuccccauaagauaguaccaaaaacccagaaugaauuuuu	UMD3.1Chr2:95094002..95094059:+
bta-miR-AB-135	68.5	77 +/- 6%	-	133	98	0	35	yes	-	-	-	-	aaaaaguuuguuuggauuuuc	aaaaaccugaacaaacguuu	aaaaaguuuguuuggauuuuccuguuacaucucauggaaaaaaccugaacaaacguuu	UMD3.1Chr6:106027087..106027145:-
bta-miR-AB-151	64.7	77 +/- 6%	-	118	82	0	36	yes	-	hsa-miR-12136	-	-	aaaaaaguuuguuugguuuuua	aaaacccaaaugaacuuuu	aaaaaaguuuguuugguuuuuaccguaagauguuauggaaaaacccaaaugaacuuuu	UMD3.1Chr22:16417112..16417170:+
bta-miR-AB-73	54.4	77 +/- 6%	-	105	101	0	4	yes	-	-	-	-	uauagucaggugaauaacagga	uauguuauucaccugacuauauc	uauguuauucaccugacuauaucuggugauauagucaggugaauaacagga	UMD3.1Chr6:58783946..58783997:+
bta-miR-AB-153	50.8	77 +/- 6%	-	99	97	0	2	yes	-	-	-	-	aaacguucguucggguuucuc	aaaaaccugaaggaacuuc	aaacguucguucggguuucuccagaacagcuuacggaaaaaccugaaggaacuuc	UMD3.1Chr18:55003840..55003895:+
bta-miR-AB-25	4.9	70 +/- 4%	-	93	92	0	1	yes	-	hsa-miR-122b-5p	-	-	uuuagugugauaauggcguu	aacaccauugucacacuc	uuuagugugauaauggcguuugauaguuuggacacaaacaccauugucacacuc	UMD3.1Chr24:58095657..58095711:-
bta-miR-AB-20	4.9	70 +/- 4%	-	91	91	0	0	yes	-	hsa-miR-28-3p	-	-	cacuagauugggagcucc	uguuuccuuucuuuggg	cacuagauugggagcuccuugaaggcagggccuguguuuccuuucuuuggg	UMD3.1Chr4:64867553..64867604:-
bta-miR-AB-17	40.8	77 +/- 6%	-	79	63	0	16	yes	-	-	-	-	aaagcugaaugaaauuuuuggu	caaaaauuuuguuuggguuuu	caaaaauuuuguuuggguuuuacugugagauguuauggaaaaagcugaaugaaauuuuuggu	UMD3.1Chr16:40831085..40831147:+
bta-miR-AB-176	39.9	77 +/- 6%	-	76	75	0	1	yes	-	-	-	-	ucauggagcucauagucuag	gggacugugagcuccaugaagga	gggacugugagcuccaugaaggagccuaugccuucauggagcucauagucuag	UMD3.1Chr18:34898309..34898362:+
bta-miR-AB-174	39.3	77 +/- 6%	-	75	72	0	3	yes	-	-	-	-	uaaacgauccguuuggccaag	uuggccaaacgggucguucagga	uuggccaaacgggucguucaggauuuucuguaagacuuacagaaagaucuaaacgauccguuuggccaag	UMD3.1Chr2:131962684..131962754:-
bta-miR-AB-22	36.5	77 +/- 6%	-	70	63	0	7	yes	-	-	-	-	uucugggcauguucuguggcacc	uuacacggagcagcgcccaga	uucugggcauguucuguggcaccgccucagcugguuacacggagcagcgcccaga	UMD3.1Chr17:74224789..74224844:-
bta-miR-AB-138	35.8	77 +/- 6%	-	70	69	0	1	yes	-	-	-	-	aaaaaguuugguuggguuuuc	aaauaucugaaugaauuuuu	aaaaaguuugguuggguuuucuguaagauuuuacagaaauaucugaaugaauuuuu	UMD3.1Chr13:6138052..6138108:+
bta-miR-AB-27	5.3	78 +/- 5%	-	66	34	0	32	yes	-	hsa-miR-12136	-	-	aaaaaaguuuguuuggauuuu	aaaaacucaaaugaacuuuuug	aaaaaaguuuguuuggauuuuuugugacaucuuacagaaaaacucaaaugaacuuuuug	UMD3.1Chr1:83506647..83506706:-
bta-miR-AB-31	4.5	70 +/- 4%	-	66	65	0	1	yes	-	hsa-miR-581	-	-	ucuuguguguguauauuggca	ugcacauauacacacacacuc	ucuuguguguguauauuggcauguuuguucacauaugcacauauacacacacacuc	UMD3.1Chr17:13627904..13627960:-
bta-miR-AB-42	5.5	78 +/- 5%	-	52	52	0	0	yes	-	hsa-miR-1234-3p	-	-	gcggccuguccccagugc	gauggggacagccgccc	gcggccuguccccagugcuugucauuuccugacaugccugacaggauggggacagccgccc	UMD3.1Chr12:25939068..25939129:-
bta-miR-AB-18	4.9	70 +/- 4%	-	51	51	0	0	yes	-	hsa-miR-6732-3p	-	-	aaacccugaaggaacuuuu	aaguucuguuggguuuuc	aaguucuguuggguuuucucgaaggagguuuugaaaacccugaaggaacuuuu	UMD3.1Chr1:128789097..128789150:-
bta-miR-AB-170	27.2	77 +/- 6%	-	49	41	0	8	yes	-	hsa-miR-548as-3p	-	-	aaaaacccaaaugaacuuuug	aaaauucguucagguuuuuc	aaaauucguucagguuuuuccauaagaugcuuuuugaaaaacccaaaugaacuuuug	UMD3.1Chr24:54812463..54812520:+
bta-miR-AB-140	23	77 +/- 6%	-	47	26	0	21	yes	-	-	-	-	caaaaauucguucggguuuuuc	aaacccaaaugaacuuuuuggc	caaaaauucguucggguuuuuccauaacaucuuacagacaaacccaaaugaacuuuuuggc	UMD3.1Chr4:67532544..67532605:+
bta-miR-AB-1	24.3	77 +/- 6%	-	46	19	0	27	yes	-	-	-	-	uugcccgccgaggucuguucuga	uuacagacucuuguccgggcaccu	uugcccgccgaggucuguucugacuuggacagucuuacagacucuuguccgggcaccu	UMD3.1Chr13:59137983..59138041:+
bta-miR-AB-41	20.7	77 +/- 6%	-	44	41	0	3	yes	-	-	-	-	aaaaccucaaacgaacuuu	aaauucauuuggguuuuucug	aaauucauuuggguuuuucuguaagaugaaaagaaaaccucaaacgaacuuu	UMD3.1Chr12:13693008..13693060:+
bta-miR-AB-169	4.4	70 +/- 4%	-	43	43	0	0	yes	-	hsa-miR-1324	-	-	ucagacaggauugagugac	cuuuaaauccuuccugccu	ucagacaggauugagugacuaaacugagcugaccaaggcaucaaacugaaugaaaucugucuugcagcucacagucuuuaaauccuuccugccu	UMD3.1Chr9:28306458..28306552:-
bta-miR-AB-32	4.2	70 +/- 4%	-	41	41	0	0	yes	-	hsa-miR-28-5p	-	-	aaggagcucacagccuau	uggcugugaacuaaccau	uggcugugaacuaaccauaugauuagcagaggucuuugcuguuuucauuucaaggagcucacagccuau	UMD3.1Chr16:12671895..12671964:-
bta-miR-AB-37	4.3	70 +/- 4%	-	39	39	0	0	yes	-	hsa-miR-12131	-	-	auuggagauggugggaccc	gacucagagucaucuuugaaug	auuggagauggugggaccccagacucagagucaucuuugaaug	UMD3.1Chr11:82098624..82098667:-
bta-miR-AB-155	20.6	77 +/- 6%	-	38	37	0	1	yes	-	-	-	-	ucacggagaggagaaacugcga	ugcaguuucuccucuccgugagc	ugcaguuucuccucuccgugagccuggcagacgcucacggagaggagaaacugcga	UMD3.1Chr15:42911516..42911572:-
bta-miR-AB-36	6.1	78 +/- 5%	-	34	34	0	0	yes	-	hsa-miR-6784-5p	-	-	accggggcggagcuuaagagcg	cucucgggcacccgccccgccug	accggggcggagcuuaagagcggaggagcgaaugcacgagcgccgcucucgggcacccgccccgccug	UMD3.1Chr24:39256159..39256227:+
bta-miR-AB-144	18.6	77 +/- 6%	-	34	12	0	22	yes	-	-	-	-	caaaaguucauucggguuuuuc	aaacaccgggacgaacuuuu	caaaaguucauucggguuuuuccguuacaucuuauggaaacaccgggacgaacuuuu	UMD3.1Chr12:80287484..80287541:+
bta-miR-AB-5	17.3	77 +/- 6%	-	31	22	0	9	yes	-	-	-	-	ggccaggggcgugucgggcuc	agcccgucauggcccuggcc	agcccgucauggcccuggccuuggacccgcggagggccaggggcgugucgggcuc	UMD3.1Chr17:74856139..74856194:-
bta-miR-AB-142	16.8	77 +/- 6%	-	31	30	0	1	yes	-	-	-	-	uauuauuccauacuuaaggc	uuaaguauggaauaauacug	uauuauuccauacuuaaggcuacagccaccguagccuuaaguauggaauaauacug	UMD3.1Chr7:53753019..53753075:-
bta-miR-AB-165	17	77 +/- 6%	-	30	11	0	19	yes	-	hsa-miR-10a-3p	-	-	aaaauucguucagguuuuuc	aaaaacccgaacaaacuuuu	aaaauucguucagguuuuucuguaccagcuuaugaaaaaacccgaacaaacuuuu	UMD3.1Chr8:78448851..78448906:-
bta-miR-AB-50	4	70 +/- 4%	-	30	30	0	0	yes	-	hsa-miR-487a-5p	-	-	gugguuaucacauucgccuc	gggaaaaaaaguauauucacag	gggaaaaaaaguauauucacagcaguguaucaaguuuccauacuguugugguuaucacauucgccuc	UMD3.1Chr22:52110608..52110675:+
bta-miR-AB-43	14	77 +/- 6%	-	27	13	0	14	yes	-	-	-	-	aaacccgaacgaacuuuau	aaaaguuuguucaaguuuuuc	aaaaguuuguucaaguuuuucuauaaugucaugcaagaaaacccgaacgaacuuuau	UMD3.1Chr3:110683871..110683928:-
bta-miR-AB-21	5.6	78 +/- 5%	-	26	26	0	0	yes	-	hsa-miR-500b-3p	-	-	ucacccaggacccucacagcuc	gcuguggggagcuggguggcc	gcuguggggagcuggguggcccccaacccugggagauacggggucacccaggacccucacagcuc	UMD3.1Chr21:22871011..22871076:+
bta-miR-AB-6	5.2	78 +/- 5%	-	23	23	0	0	yes	-	hsa-miR-4256	-	-	uucugaccgcucuugucggc	agacaagguggucuuaacc	agacaagguggucuuaaccccguccuuuucagcagagguucugaccgcucuugucggc	UMD3.1Chr10:76510186..76510244:+
bta-miR-AB-164	12.3	77 +/- 6%	-	22	19	0	3	yes	-	-	-	-	caggcccaggucagaucuag	uggacccugggccucccgag	caggcccaggucagaucuagaagcaggcugucuggacccugggccucccgag	UMD3.1Chr26:44043529..44043581:-
bta-miR-AB-173	4.7	70 +/- 4%	-	22	22	0	0	yes	-	hsa-miR-5187-3p	-	-	ccugaaucaacagcucugac	cagagcugcugccucagagaa	cagagcugcugccucagagaagagaaguauggucucccugaaucaacagcucugac	UMD3.1Chr11:104464205..104464261:-
bta-miR-AB-157	5.4	78 +/- 5%	-	21	16	0	5	yes	-	hsa-miR-1827	-	-	agaggcagagagaaacauacac	uguuucucucugccucugcc	agaggcagagagaaacauacacagguguguuucucucugccucugcc	UMD3.1Chr10:3222519..3222566:+
bta-miR-AB-40	15.5	77 +/- 6%	-	21	18	0	3	yes	-	hsa-miR-5693	-	-	ucaguggcagagugcagggacc	gggucugucucugccacugcc	ucaguggcagagugcagggaccucgcgaccagagaggagggucugucucugccacugcc	UMD3.1Chr16:71150567..71150626:+
bta-miR-AB-49	11.9	77 +/- 6%	-	21	20	0	1	yes	-	-	-	-	cucaaccagacugauuuugcc	caaaaucagucuggcugagaac	cucaaccagacugauuuugcccucucuggaacaacuggcaaaaucagucuggcugagaac	UMD3.1Chr7:14965066..14965126:+
bta-miR-AB-26	4.1	70 +/- 4%	-	21	21	0	0	yes	-	hsa-miR-28-5p	-	-	aaggagcucacauucuau	caaaugucccuccuugu	caaaugucccuccuugugcaaaacucuggccacaaggagcucacauucuau	UMD3.1Chr2:130516870..130516921:-
bta-miR-AB-162	11.1	77 +/- 6%	-	20	18	0	2	yes	-	-	-	-	ugcauggucucccccuucccag	uggggagacggggaccaacugcac	uggggagacggggaccaacugcacggaguccagcccuaacccugcauggucucccccuucccag	UMD3.1Chr25:3969466..3969530:-
bta-miR-AB-30	4.7	70 +/- 4%	-	20	20	0	0	yes	-	hsa-miR-4529-3p	-	-	uuuggacuugacauugcauguu	cacagaaagucaaguccaaauu	uuuggacuugacauugcauguuuauaaacauauuucauauguaaacacagaaagucaaguccaaauu	UMD3.1Chr1:44198330..44198397:-
bta-miR-AB-8	6.1	78 +/- 5%	-	18	18	0	0	yes	-	hsa-miR-10392-3p	-	-	ccggccccgcgagcuccccgcga	gcggggagccgaggcggccagcg	gcggggagccgaggcggccagcgcagcggguucagagcaccggccccggccccgcgagcuccccgcga	UMD3.1Chr3:78601737..78601805:+
bta-miR-AB-163	5.7	78 +/- 5%	-	18	18	0	0	yes	-	hsa-miR-504-5p	-	-	ugacccugacuucugaccccacagg	uggagguuggugggcuggugugagg	uggagguuggugggcuggugugaggcugagggggucugcccugaccucaggccugacccugacuucugaccccacagg	UMD3.1Chr22:50704203..50704281:-
bta-miR-AB-161	5.1	78 +/- 5%	-	18	15	0	3	yes	-	hsa-miR-6779-3p	-	-	aagcccugugguuacuggaugcugu	ucuccaguggauaugaggggc	aagcccugugguuacuggaugcuguugugcagguacagcucuccaguggauaugaggggc	UMD3.1Chr8:85346710..85346770:-
bta-miR-AB-160	13.9	77 +/- 6%	-	18	14	0	4	yes	-	hsa-miR-4713-5p	-	-	uucucccagcccugugccgccuc	aggcggcacaggcgggaaaagg	aggcggcacaggcgggaaaaggaucaggaccugcauuccaaacccuucucccagcccugugccgccuc	UMD3.1Chr26:25856212..25856280:+
bta-miR-AB-136	10.7	77 +/- 6%	-	18	16	0	2	yes	-	-	-	-	caccuagagaccguuggcuau	ggucaacggucucuaggugcug	ggucaacggucucuaggugcugggugaggagagcccagcaccuagagaccguuggcuau	UMD3.1Chr28:14208477..14208536:+
bta-miR-AB-16	8.6	78 +/- 5%	-	17	15	0	2	yes	-	-	-	-	cgaggaagaccagagugcuugc	cauucucucugcucuuccucagg	cgaggaagaccagagugcuugcucuguauaaggcaucuuccacuaagccauucucucugcucuuccucagg	UMD3.1:Chr13:66633093..66633164:-
bta-miR-AB-70	5.4	78 +/- 5%	-	16	15	0	1	yes	-	hsa-miR-1236-5p	-	-	agagugaccugugcggcugccac	ugcccaggucacagcucug	ugcccaggucacagcucugugcaugagugauucuaguccccagagagugaccugugcggcugccac	UMD3.1Chr22:1073867..1073933:-
bta-miR-AB-177	4.8	70 +/- 4%	-	16	16	0	0	yes	-	hsa-miR-874-3p	-	-	uugcccuggccugugguu	ucacuggccauuuguacac	ucacuggccauuuguacacuuucccugaagaaauguuuuuucagacccuuugcccuggccugugguu	UMD3.1Chr14:2346575..2346642:-
bta-miR-AB-175	4.2	70 +/- 4%	-	16	16	0	0	yes	-	hsa-miR-7-1-3p	-	-	gaacaaaucacagucugcc	cagagucugaguagaaauucuc	gaacaaaucacagucugcccaguucaacaacucagggcagagucugaguagaaauucuc	UMD3.1Chr28:40985706..40985765:+
bta-miR-AB-38	8.5	78 +/- 5%	-	14	13	0	1	yes	-	-	-	-	uuaggaaugcagaguccagcc	cuggccccguaguccugacc	cuggccccguaguccugaccaccgggggugguuaggaaugcagaguccagcc	UMD3.1:Chr12:90526561..90526613:+
bta-miR-AB-72	5.9	78 +/- 5%	-	14	14	0	0	yes	-	hsa-miR-6787-3p	-	-	ccucagcuaaaggucgaccggc	ccgaccuuuagccgaaggc	ccgaccuuuagccgaaggccccgcgggcgcagggagguccccgggcccucagcuaaaggucgaccggc	UMD3.1Chr17:74630247..74630315:+
bta-miR-AB-150	5	78 +/- 5%	-	14	9	5	0	yes	-	hsa-miR-3675-5p	-	-	aauggggcugagcacugagga	cuugaucaccuccgcguc	cuugaucaccuccgcgucuacuggcaggagcugcugaaccugcacauggaaauggggcugagcacugagga	UMD3.1Chr18:34710509..34710580:+
bta-miR-AB-172	5.7	78 +/- 5%	-	13	13	0	0	yes	-	hsa-miR-6821-3p	-	-	ugaccucugaccuuugccucc	aggcaggggguggucagu	aggcaggggguggucagugccagugcccugaccucugaccuuugccucc	UMD3.1Chr7:13579984..13580033:+
bta-miR-AB-45	5.4	78 +/- 5%	-	13	13	0	0	yes	-	hsa-miR-7150	-	-	uuggcaggggaagcugacacucc	agccaugucucuccugcccaca	uuggcaggggaagcugacacuccugggugaccaggagccaugucucuccugcccaca	UMD3.1Chr19:34802114..34802171:+
bta-miR-AB-134	4.9	70 +/- 4%	-	13	13	0	0	yes	-	ptr-miR-510	-	-	uacccagguuagucguuuac	uaauggcuuaucugggacc	uacccagguuagucguuuacugacuuugaccauagauuaguaauggcuuaucugggacc	UMD3.1Chr19:39934760..39934819:-
bta-miR-AB-74	5.4	78 +/- 5%	-	12	12	0	0	yes	-	hsa-miR-145-5p	-	-	guccaguuuucccaggag	cuucugggcaacaaggugaggug	cuucugggcaacaaggugaggugcccgcccucgauccgugcaucuguggggcaggcaguccaguuuucccaggag	UMD3.1Chr5:32664138..32664213:+
bta-miR-AB-44	5.3	78 +/- 5%	-	12	12	0	0	yes	-	hsa-miR-500b-3p	-	-	ccacccaggcucugaccc	gucuugaggccagcugggggca	ccacccaggcucugacccuugggcuugcucaccagccagcugagcugagcaccaaagcccaguugucuugaggccagcugggggca	UMD3.1Chr3:27005362..27005448:-
bta-miR-AB-132	7.2	77 +/- 6%	-	12	6	0	6	yes	-	-	-	-	uuaguuauuagaccucucagc	ugagaggucuguaauaacuaaca	ugagaggucuguaauaacuaacauuuauguagagguuguuaguuauuagaccucucagc	UMD3.1Chr7:83830837..83830896:-
bta-miR-AB-154	8	78 +/- 5%	-	11	10	0	1	yes	-	hsa-miR-6165	-	-	aagcaggauccaauuacaacg	auugucuuugcccccugcuc	aagcaggauccaauuacaacguagcugagaagugcugcauugucuuugcccccugcuc	UMD3.1:Chr1:84254685..84254743:-
bta-miR-AB-71	4.4	70 +/- 4%	-	11	11	0	0	yes	-	hsa-miR-32-3p	-	-	aaauuuagcagagcucucuga	aaagagcucugcuaauagguc	aaagagcucugcuaauagguccuguucccaccccccacugcccccuagaacagagucugugaaauuuagcagagcucucuga	UMD3.1Chr27:23981688..23981770:-
bta-miR-AB-14	4.7	70 +/- 4%	-	10	10	0	0	yes	-	hsa-miR-6765-3p	-	-	ccaccuggccugacagcaccc	ggccaggucccagggaggggga	ggccaggucccagggagggggaggcugcacacagcccccaccuggccugacagcaccc	UMD3.1Chr29:50906540..50906598:+
bta-miR-AB-152	4.6	70 +/- 4%	-	10	10	0	0	yes	-	hsa-miR-4685-5p	-	-	accagggcuggaagcugcuuc	ggcagcucacagcccuggagc	accagggcuggaagcugcuucugcaguggccgcugcggcagcucacagcccuggagc	UMD3.1Chr19:9534050..9534107:+
bta-miR-AB-24	4.3	70 +/- 4%	-	10	10	0	0	yes	-	hsa-miR-3169	-	-	aaggacugcccugucucc	ggacagaggcauucugcguguga	aaggacugcccugucuccugacaccugucaagggcaucacaaaagggacagaggcauucugcguguga	UMD3.1Chr25:501273..501341:-
bta-miR-AB-149	5.7	78 +/- 5%	-	9	8	0	1	yes	-	-	-	-	ucaauaugcucuuggauuug	aaauccaagagcauacugagu	aaauccaagagcauacugaguuguauuuaaaagucucaauaugcucuuggauuug	UMD3.1Chr13:8141779..8141834:+
bta-miR-AB-141	9.2	77 +/- 6%	-	9	8	0	1	yes	-	hsa-miR-665	-	-	cccaggagaaugagggaugagc	ucuuuuccucucuccugcag	cccaggagaaugagggaugagccgacuccccugcgcucuuuuccucucuccugcag	UMD3.1Chr21:26962677..26962733:+
bta-miR-AB-159	4.4	70 +/- 4%	-	9	9	0	0	yes	-	hsa-miR-4297	-	-	ugccuuccaccucugcccccag	gaggggcagggcggcgggcagc	gaggggcagggcggcgggcagccaaggggaggccccucugagcugccuuccaccucugcccccag	UMD3.1Chr18:56685896..56685961:+
bta-miR-AB-166	5	78 +/- 5%	-	8	6	0	2	yes	-	-	-	-	uccccagaagugccccugcaa	guuggggcucugccuggggucc	guuggggcucugccugggguccagccaggcucugguccccagaagugccccugcaa	UMD3.1Chr19:55223689..55223745:+

## Sheet: KC_novel_miRNAs
Novel miRNAs predicted in the liver tissue of KC steers
Provisional id	miRDeep2 score	estimated probability that the miRNA candidate is a true positive	rfam alert	total read count	mature read count	loop read count	star read count	significant randfold p-value	miRBase miRNA	example miRBase miRNA with the same seed	UCSC browser	NCBI blastn	consensus mature sequence	consensus star sequence	consensus precursor sequence	precursor coordinate
bta-miR-AB-10	32819.1	80 +/- 5%	-	64372	64349	0	23	yes	-	-	-	-	aaagcugaaugaacuuuuuggc	caaaaaguuuguucagguugu	caaaaaguuuguucagguuguuaguaaaaccguacagcuaaagcugaaugaacuuuuuggc	UMD3.1:Chr14:62420781..62420842:+
bta-miR-AB-9	4.9	74 +/- 4%	-	51210	51210	0	0	yes	-	hsa-miR-143-3p	-	-	agagaugaagcacuggagc	ucgcugcuuccauuucaga	agagaugaagcacuggagcaugaccagcagggagucaucugcugcugcuuucauccucgcugcuuccauuucaga	UMD3.1:Chr1:140314460..140314535:+
bta-miR-AB-225	3118.6	80 +/- 5%	-	6111	6110	0	1	yes	-	hsa-miR-516a-5p	-	-	cucucgagucgcgacguguaucuc	ggagacaggcauucaucucgag	ggagacaggcauucaucucgaguggaagcaaagaagcccgcucugcucucgagucgcgacguguaucuc	UMD3.1:Chr29:6985793..6985862:+
bta-miR-AB-59	5.1	80 +/- 4%	-	5151	5136	0	15	yes	-	hsa-miR-12136	-	-	caaaaaguuuguuuggguuuu	aaaaccuggaugaacuucu	caaaaaguuuguuuggguuuuuuuauaauguuaugaaaaaaccuggaugaacuucu	UMD3.1:Chr3:69344780..69344836:-
bta-miR-AB-65	2566.5	80 +/- 5%	-	5037	4754	0	283	yes	-	-	-	-	aaaaagguuuguuuggguuuu	aaccugaaugaacuuuuuggc	aaaaagguuuguuuggguuuuucauaagauguuuaaccugaaugaacuuuuuggc	UMD3.1:Chr22:28132963..28133018:-
bta-miR-AB-206	5.2	80 +/- 4%	-	5028	5018	0	10	yes	-	hsa-miR-12136	-	-	gaaaaaguuuguuuggguuuu	aaaacuggaaugaaccuuu	gaaaaaguuuguuuggguuuuucuguaacagcuuauggaaaaacuggaaugaaccuuu	UMD3.1:ChrX:30190500..30190558:+
bta-miR-AB-206	4.9	74 +/- 4%	-	5019	5015	0	4	yes	-	hsa-miR-12136	-	-	gaaaaaguuuguuuggguuuu	agaacccaaaugaacuuuu	gaaaaaguuuguuuggguuuuuccauaagauguuaggaagaacccaaaugaacuuuu	UMD3.1:Chr11:61588124..61588181:+
bta-miR-AB-27	5.3	80 +/- 4%	-	4809	4785	0	24	yes	-	hsa-miR-12136	-	-	aaaaaaguuuguuuggauuuu	aaaaacucaaaugaacuuu	aaaaaaguuuguuuggauuuuuugugacaucuuacagaaaaacucaaaugaacuuu	UMD3.1:Chr1:83506650..83506706:-
bta-miR-AB-3	4.8	74 +/- 4%	-	4745	4745	0	0	yes	-	hsa-miR-145-5p	-	-	guccaguuuucccaggaa	cuaggagaaacuagauuugccug	cuaggagaaacuagauuugccugguuaaggcuguuugccccugagccaguccaguuuucccaggaa	UMD3.1:Chr12:21161306..21161372:+
bta-miR-AB-27	2410.2	80 +/- 5%	-	4719	4425	0	294	yes	-	hsa-miR-12136	-	-	aaaaaaguuuguuuggauuuu	aaaaccugaacaaacguuu	aaaaaaguuuguuuggauuuuccuguuacaucucauggaaaaaaccugaacaaacguuu	UMD3.1:Chr6:106027087..106027146:-
bta-miR-AB-27	4.1	74 +/- 4%	-	4466	4416	0	50	yes	-	hsa-miR-12136	-	-	aaaaaaguuuguuuggauuuu	aacccaaaugaacuuuuuggcc	aaaaaaguuuguuuggauuuuccauaugaugucacagaagaacccaaaugaacuuuuuggcc	UMD3.1:Chr1:86633982..86634044:-
bta-miR-AB-52	2256.4	80 +/- 5%	-	4417	4358	0	59	yes	-	hsa-miR-12136	-	-	aaaaaaguuuguuugguuuuu	aaaacccaaaugaacuuuu	aaaaaaguuuguuugguuuuuaccguaagauguuauggaaaaacccaaaugaacuuuu	UMD3.1:Chr22:16417112..16417170:+
bta-miR-AB-29	2249.6	80 +/- 5%	-	4412	4397	0	15	yes	-	-	-	-	acucgaacgaauuuuuggcc	ccagaaaauucguucggcuuuc	ccagaaaauucguucggcuuuccauaacaucuuacgggaaaacucgaacgaauuuuuggcc	UMD3.1:Chr16:43411028..43411089:-
bta-miR-AB-29	2233.7	80 +/- 5%	-	4380	4371	0	9	yes	-	-	-	-	acucgaacgaauuuuuggcc	aaaaguucauuuggguuuu	aaaaguucauuuggguuuuguauaagauguuauggaaacacuugaaccaauauaacucgaacgaauuuuuggcc	UMD3.1:Chr10:9309416..9309490:-
bta-miR-AB-63	1079.1	80 +/- 5%	-	2115	1872	240	3	yes	-	-	-	-	ggaauaccggguacuguaggcu	gccugcagugcaggagacc	ggaauaccggguacuguaggcuuuugggggcuuuuccgauagcucaguugguaaagaaucugccugcagugcaggagacc	UMD3.1:Chr8:19979212..19979292:-
bta-miR-AB-54	4.6	74 +/- 4%	-	1591	1578	0	13	yes	-	hsa-miR-12136	-	-	gaaaaaguuuguuuggguuu	aaacccagaaugaauuuuu	gaaaaaguuuguuuggguuuccccauaagauaguaccaaaaacccagaaugaauuuuu	UMD3.1:Chr2:95094001..95094059:+
bta-miR-AB-28	4.8	74 +/- 4%	-	1502	1502	0	0	yes	-	hsa-miR-12136	-	-	caaaaaguucguccagauuuu	aaaacccaaacaaauuuuuuggc	caaaaaguucguccagauuuuuguaauauuuuauggaaaaacccaaacaaauuuuuuggc	UMD3.1:Chr6:72695822..72695882:+
bta-miR-AB-23	750.3	80 +/- 5%	-	1472	1471	0	1	yes	-	-	-	-	acaaccugaaugaacuuuuuga	uaaaaaguucaucuggguuu	uaaaaaguucaucuggguuuucccauaccaugaacaaccugaaugaacuuuuuga	UMD3.1:Chr29:29944687..29944742:+
bta-miR-AB-67	4.3	74 +/- 4%	-	1434	1434	0	0	yes	-	hsa-miR-12136	-	-	aaaaaaguuuguuugggauu	cccugaacaaacauuuuuga	aaaaaaguuuguuugggauuaaaacccugaacaaacauuuuuga	UMD3.1:Chr8:18678848..18678892:+
bta-miR-AB-12	4.9	74 +/- 4%	-	1429	1429	0	0	yes	-	hsa-miR-3156-3p	-	-	aucccacuucugacacca	gaguuaucaggggucc	gaguuaucagggguccuuucuggaucccacuucugacacca	UMD3.1:Chr11:105689585..105689626:+
bta-miR-AB-2	6.2	80 +/- 5%	-	1320	1320	0	0	yes	-	hsa-miR-128-1-5p	-	-	gggggccggcggcggcggcggc	cagccgcggcgugcggggcuccgg	cagccgcggcgugcggggcuccgggacccgcgggucaguccgcggggagcucugggggccggcggcggcggcggc	UMD3.1:Chr12:25199123..25199198:+
bta-miR-AB-18	406.1	80 +/- 5%	-	790	771	0	19	yes	-	hsa-miR-6732-3p	-	-	aaacccugaaggaacuuuu	agaaguucguucagguuuuuc	agaaguucguucagguuuuuccauaucuuacaaaaaacccugaaggaacuuuu	UMD3.1:Chr8:39407236..39407289:+
bta-miR-AB-7	376.6	80 +/- 5%	-	737	658	0	79	yes	-	-	-	-	aaaacugaaugaacauuuuggc	aaaaaguuuguuugguuuuuc	aaaaaguuuguuugguuuuucucauaugaugguaugaaaacugaaugaacauuuuggc	UMD3.1:Chr21:16614522..16614580:+
bta-miR-AB-198	289.8	80 +/- 5%	-	567	557	0	10	yes	-	-	-	-	aaaaucugaacaaacuuuu	aaaaguucauucagguuuuuc	aaaaguucauucagguuuuucuguauccucauggaaaaaucugaacaaacuuuu	UMD3.1:Chr15:68404192..68404246:-
bta-miR-AB-69	4.5	74 +/- 4%	-	526	526	0	0	yes	-	hsa-miR-378a-3p	-	-	acuggacuuggagucaga	ugauuucaaguccugacu	acuggacuuggagucagaacauuugauuucaaguccugacu	UMD3.1:ChrX:85333819..85333860:+
bta-miR-AB-187	236.7	80 +/- 5%	-	463	462	0	1	yes	-	-	-	-	aaaguucguucagguuuuuc	aaaccccaaacaaacuuuu	aaaguucguucagguuuuucuccauuuuacaggaaaccccaaacaaacuuuu	UMD3.1:Chr8:77517115..77517167:-
bta-miR-AB-19	5.1	80 +/- 4%	-	385	385	0	0	yes	-	hsa-miR-5697	-	-	ucaaguagcucacagucuag	ggaugagagcgcuggg	ggaugagagcgcugggaaggugcgggggauucucccaucuuguccucaaguagcucacagucuag	UMD3.1:Chr3:26943985..26944050:+
bta-miR-AB-13	174.9	80 +/- 5%	-	335	323	0	12	yes	-	hsa-miR-6756-5p	-	-	cgggugggaagaggcggg	ccgccugcuugcccgcccgcgcc	cgggugggaagaggcggguucuccuccgccugcuugcccgcccgcgcc	UMD3.1:Chr25:32460509..32460557:+
bta-miR-AB-58	159.8	80 +/- 5%	-	310	307	0	3	yes	-	-	-	-	caccuagugcauggucuugggc	ccaagaccauacauuaggug	ccaagaccauacauuagguguacuguccuaauauacaccuagugcauggucuugggc	UMD3.1:Chr1:118508632..118508689:-
bta-miR-AB-57	158.4	80 +/- 5%	-	302	298	0	4	yes	-	hsa-miR-12136	-	-	aaaaaaguuuguuugguuu	cccgaacgaacauuuuggcca	aaaaaaguuuguuugguuugcggaacagacccgaacgaacauuuuggcca	UMD3.1:Chr15:25075578..25075628:-
bta-miR-AB-205	135.1	80 +/- 5%	-	269	259	0	10	yes	-	-	-	-	aaaacccgaacaaacuuuu	aauucguucagguuuuucug	aauucguucagguuuuucuguaccagcuuaugaaaaaacccgaacaaacuuuu	UMD3.1:Chr8:78448851..78448904:-
bta-miR-AB-219	136.8	80 +/- 5%	-	267	265	0	2	yes	-	-	-	-	uucauaggaaggugucauuca	aaugccacuuuuuugugaaga	uucauaggaaggugucauucauguggucuacaauuugaaugccacuuuuuugugaaga	UMD3.1:ChrX:29148301..29148359:+
bta-miR-AB-11	130.8	80 +/- 5%	-	255	229	0	26	yes	-	-	-	-	uccaggauaugugcguguaacuc	gucacauacauauccuagggc	uccaggauaugugcguguaacucuauuugaaguuagugggggucacauacauauccuagggc	UMD3.1:Chr9:24769323..24769385:-
bta-miR-AB-15	4.2	74 +/- 4%	-	251	251	0	0	yes	-	hsa-miR-4305	-	-	acuagacacaaggguuug	aacugaagugggaaagaga	acuagacacaaggguuuggggccuuuguagaacacuucucuuuuaugaugcaaagccccuaaacugaagugggaaagaga	UMD3.1:Chr5:3442232..3442312:-
bta-miR-AB-4	6	80 +/- 5%	-	246	244	0	2	yes	-	hsa-miR-4467	-	-	cggcggcggcggcgacuc	ugccgccgccgccgccucc	ugccgccgccgccgccuccuccagaggcuccgcagacuccgccgucucuggcagcggcggcggcggcgacuc	UMD3.1:Chr14:32908533..32908605:-
bta-miR-AB-241	102.3	80 +/- 5%	-	203	120	0	83	yes	-	-	-	-	uguucaguggcuaaguuc	gcgaccccauggacuaca	uguucaguggcuaaguucugucugauucuuggcgaccccauggacuaca	UMD3.1:Chr7:11029432..11029481:+
bta-miR-AB-62	98.7	80 +/- 5%	-	184	175	0	9	yes	-	hsa-miR-4435	-	-	uuggccagaaaguucguuuggau	cccagaugaacuuuuggccaacc	uuggccagaaaguucguuuggauuuccuauaagcucuuaugggaaacccagaugaacuuuuggccaacc	UMD3.1:Chr26:37629998..37630067:-
bta-miR-AB-185	90.9	80 +/- 5%	-	178	153	0	25	yes	-	-	-	-	caagguccauuuguaggagaa	cuccccugcuaggaccucc	cuccccugcuaggaccuccagacaagcucucaagguccauuuguaggagaa	UMD3.1:Chr22:56958724..56958775:+
bta-miR-AB-55	91.3	80 +/- 5%	-	172	168	0	4	yes	-	hsa-miR-548at-3p	-	-	aaaaaccggaaugaauuuuuuga	aagaaguucauuuggguuu	aagaaguucauuuggguuuccccacaacaucuuacagaaaaaccggaaugaauuuuuuga	UMD3.1:Chr17:44700967..44701027:+
bta-miR-AB-228	85.7	80 +/- 5%	-	167	166	0	1	yes	-	-	-	-	aaaaguucguucagguuuu	aaaccuagaugaacuuuugg	aaaaguucguucagguuuuuggucucaucuuacggagaaaccuagaugaacuuuugg	UMD3.1:Chr17:10514163..10514220:-
bta-miR-AB-64	4	74 +/- 4%	-	155	155	0	0	yes	-	hsa-miR-4529-3p	-	-	auuggacuuggagucagaaa	ucugcuucuucauugu	auuggacuuggagucagaaaacuugaauuucagucuuguuuucugcuucuucauugu	UMD3.1:Chr9:69505682..69505739:+
bta-miR-AB-188	76.8	80 +/- 5%	-	141	140	0	1	yes	-	hsa-miR-548s	-	-	uuggccaaacaguucguuuggg	aaacgaauuuuuggccaaccc	uuggccaaacaguucguuuggguuuuucuguaauauguuagggaaaagcccaaacgaauuuuuggccaaccc	UMD3.1:Chr17:18025240..18025312:-
bta-miR-AB-180	69.3	80 +/- 5%	-	134	133	0	1	yes	-	-	-	-	uaugaggauguuuauuuauu	auaaauaaauauccucacgguau	uaugaggauguuuauuuauuugauagucugugaauauaaauaaauaaauauccucacgguau	UMD3.1:Chr27:24459686..24459748:+
bta-miR-AB-73	67.7	80 +/- 5%	-	131	126	0	5	yes	-	-	-	-	uauagucaggugaauaacagga	uauguuauucaccugacuaua	uauguuauucaccugacuauaucuggugauauagucaggugaauaacagga	UMD3.1:Chr6:58783946..58783997:+
bta-miR-AB-31	4.5	74 +/- 4%	-	119	119	0	0	yes	-	hsa-miR-581	-	-	ucuuguguguguauauuggca	cacauauacacacacacucaa	ucuuguguguguauauuggcauguuuguucacauaugcacauauacacacacacucaa	UMD3.1:Chr17:13627902..13627960:-
bta-miR-AB-25	4.9	74 +/- 4%	-	117	111	0	6	yes	-	hsa-miR-122b-5p	-	-	uuuagugugauaauggcguu	aacaccauugucacacuccac	uuuagugugauaauggcguuugauaguuuggacacaaacaccauugucacacuccac	UMD3.1:Chr24:58095654..58095711:-
bta-miR-AB-184	49.4	80 +/- 5%	-	96	94	0	2	yes	-	-	-	-	aaagccgaaugaacuuuuuggc	aaaagguucguucggguu	aaaagguucguucggguucuucuguaacauugcguggaaaaagccgaaugaacuuuuuggc	UMD3.1:Chr19:18950121..18950182:+
bta-miR-AB-60	47.6	80 +/- 5%	-	96	49	0	47	yes	-	-	-	-	uuggcuagggaggaaugcugaac	uuuggucuuuuuuccuuggcag	uuggcuagggaggaaugcugaacuuuucauauauguauuuaaguuuggucuuuuuuccuuggcag	UMD3.1:Chr19:23333063..23333128:-
bta-miR-AB-68	45.9	80 +/- 5%	-	92	79	0	13	yes	-	-	-	-	aaacccaaaugaacuuuuuggc	caaaaauucguucggguuuuuc	caaaaauucguucggguuuuuccauaacaucuuacagacaaacccaaaugaacuuuuuggc	UMD3.1:Chr4:67532544..67532605:+
bta-miR-AB-214	4.8	74 +/- 4%	-	92	92	0	0	yes	-	hsa-miR-103a-3p	-	-	agcagcauuguccagggca	gcuuggaaguguugagga	agcagcauuguccagggcagccagggcuuggaaguguugagga	UMD3.1:Chr11:37746741..37746784:-
bta-miR-AB-22	44.1	80 +/- 5%	-	85	78	0	7	yes	-	-	-	-	uucugggcauguucuguggcacc	uuacacggagcagcgcccaga	uucugggcauguucuguggcaccgccucagcugguuacacggagcagcgcccaga	UMD3.1:Chr17:74224789..74224844:-
bta-miR-AB-20	4.9	74 +/- 4%	-	85	85	0	0	yes	-	hsa-miR-28-3p	-	-	cacuagauugggagcucc	uguuuccuuucuuuggg	cacuagauugggagcuccuugaaggcagggccuguguuuccuuucuuuggg	UMD3.1:Chr4:64867553..64867604:-
bta-miR-AB-1	39.1	80 +/- 5%	-	75	38	0	37	yes	-	-	-	-	uugcccgccgaggucuguucuga	uuacagacucuuguccgggcacc	uugcccgccgaggucuguucugacuuggacagucuuacagacucuuguccgggcacc	UMD3.1:Chr13:59137983..59138040:+
bta-miR-AB-240	35.3	80 +/- 5%	-	72	68	0	4	yes	-	-	-	-	aaaacccaaaugaacuuuu	aaaauucguucagguuuuuc	aaaauucguucagguuuuuccauaagaugcuuuuugaaaaacccaaaugaacuuuu	UMD3.1:Chr24:54812463..54812519:+
bta-miR-AB-216	4.7	74 +/- 4%	-	70	70	0	0	yes	-	hsa-miR-339-5p	-	-	ucccuguccuccgggagcua	acucuaagguggggagggaca	ucccuguccuccgggagcuaacacucuaagguggggagggaca	UMD3.1:Chr18:48870393..48870436:-
bta-miR-AB-233	34	80 +/- 5%	-	65	64	0	1	yes	-	-	-	-	aauaaauucguuuggauuuu	aaacccaaaugaauuuuuuggc	aauaaauucguuuggauuuuuccuuaagauguaacggaaaaacccaaaugaauuuuuuggc	UMD3.1:Chr18:53294334..53294395:-
bta-miR-AB-229	5.9	80 +/- 4%	-	65	65	0	0	yes	-	hsa-miR-494-3p	-	-	ugaaacaucagaugcuggacug	guccagcaucugguguuucaua	guccagcaucugguguuucauacucuucauggguuucucaguaugaaacaucagaugcuggacug	UMD3.1:Chr16:73212399..73212464:+
bta-miR-AB-56	32.1	80 +/- 5%	-	61	35	0	26	yes	-	-	-	-	aaauguucguucggguuuu	aaauccugaaugagcuuuu	aaauguucguucggguuuucacauaagaggugugaaaauccugaaugagcuuuu	UMD3.1:Chr5:94690886..94690940:+
bta-miR-AB-227	4.8	74 +/- 4%	-	56	56	0	0	yes	-	hsa-miR-3926	-	-	uggccaaagaguuuguucgggu	ccgcgcauacuuuuuuuggucaac	uggccaaagaguuuguucggguuuuucuguaccauuuuauggagaaacccgcgcauacuuuuuuuggucaac	UMD3.1:Chr14:65282088..65282160:+
bta-miR-AB-21	32.3	80 +/- 5%	-	54	53	0	1	yes	-	hsa-miR-500b-3p	-	-	ucacccaggacccucacagcuc	cuguggggagcuggguggccccc	cuguggggagcuggguggcccccaacccugggagauacggggucacccaggacccucacagcuc	UMD3.1:Chr21:22871012..22871076:+
bta-miR-AB-191	24	80 +/- 5%	-	45	44	0	1	yes	-	-	-	-	cugaaagaacuuucuggcca	ggucagaaaguuccuucaggau	ggucagaaaguuccuucaggaugauaugggaaaaccugaaagaacuuucuggcca	UMD3.1:Chr5:24350956..24351011:-
bta-miR-AB-66	24	80 +/- 5%	-	45	43	0	2	yes	-	-	-	-	uuauuuuugacgucccagaac	ucugggaugucaaaaacaguac	ucugggaugucaaaaacaguacagucagauacagugauguuauuuuugacgucccagaac	UMD3.1:Chr20:13415665..13415725:+
bta-miR-AB-215	6.1	80 +/- 5%	-	43	43	0	0	yes	-	hsa-miR-6784-5p	-	-	accggggcggagcuuaagagc	ucucgggcacccgccccgccug	accggggcggagcuuaagagcggaggagcgaaugcacgagcgccgcucucgggcacccgccccgccug	UMD3.1:Chr24:39256159..39256227:+
bta-miR-AB-5	21.9	80 +/- 5%	-	40	26	0	14	yes	-	-	-	-	ggccaggggcgugucgggcuc	agcccgucauggcccuggcc	agcccgucauggcccuggccuuggacccgcggagggccaggggcgugucgggcuc	UMD3.1:Chr17:74856139..74856194:-
bta-miR-AB-53	4.2	74 +/- 4%	-	40	40	0	0	yes	-	hsa-miR-6758-3p	-	-	gcucauucuaucccaguacau	guaauuguggugauagaaauguau	guaauuguggugauagaaauguauuagccucggaugcuaccgagguggcucauucuaucccaguacau	UMD3.1:Chr3:50787797..50787865:-
bta-miR-AB-17	20.4	80 +/- 5%	-	39	34	0	5	yes	-	-	-	-	aaagcugaaugaaauuuuuggu	caaaaauuuuguuuggguuu	caaaaauuuuguuuggguuuuacugugagauguuauggaaaaagcugaaugaaauuuuuggu	UMD3.1:Chr16:40831085..40831147:+
bta-miR-AB-8	23.6	80 +/- 5%	-	36	34	0	2	yes	-	hsa-miR-10392-3p	-	-	ccggccccgcgagcuccccgcga	gcggggagccgaggcggccagc	gcggggagccgaggcggccagcgcagcggguucagagcaccggccccggccccgcgagcuccccgcga	UMD3.1:Chr3:78601737..78601805:+
bta-miR-AB-213	16.1	80 +/- 5%	-	35	34	0	1	yes	-	-	-	-	aaaccucaaacgaacuuu	aaauucauuuggguuuuucug	aaauucauuuggguuuuucuguaagaugaaaagaaaaccucaaacgaacuuu	UMD3.1:Chr12:13693008..13693060:+
bta-miR-AB-195	5.7	80 +/- 4%	-	33	33	0	0	yes	-	hsa-miR-504-5p	-	-	ugacccugacuucugaccccacag	ggagguuggugggcuggugugagg	ggagguuggugggcuggugugaggcugagggggucugcccugaccucaggccugacccugacuucugaccccacag	UMD3.1:Chr22:50704204..50704280:-
bta-miR-AB-223	17.6	80 +/- 5%	-	32	31	0	1	yes	-	-	-	-	auguccgcggguucccuguccca	gugcggaacccgcggauacgga	auguccgcggguucccugucccagguugguugaguucacgggugcggaacccgcggauacgga	UMD3.1:Chr5:112083859..112083922:+
bta-miR-AB-204	16.9	80 +/- 5%	-	32	24	0	8	yes	-	-	-	-	acucgacugacagcugcagagg	cucugauggcucagucuggcac	acucgacugacagcugcagagggcgcugcauucacccucugauggcucagucuggcac	UMD3.1:Chr20:65483494..65483552:-
bta-miR-AB-236	4.7	74 +/- 4%	-	32	32	0	0	yes	-	hsa-miR-345-3p	-	-	ucccugaaucaacagcucuga	agagcugcugccucagagaagaga	agagcugcugccucagagaagagaaguauggucucccugaaucaacagcucuga	UMD3.1:Chr11:104464206..104464260:-
bta-miR-AB-26	4.1	74 +/- 4%	-	32	32	0	0	yes	-	hsa-miR-28-5p	-	-	aaggagcucacauucuau	caaaugucccuccuugu	caaaugucccuccuugugcaaaacucuggccacaaggagcucacauucuau	UMD3.1:Chr2:130516870..130516921:-
bta-miR-AB-239	15.4	80 +/- 5%	-	30	5	4	21	yes	-	-	-	-	cagcaugugggaucuuaguucc	acaacauggauucuaacuacugga	cagcaugugggaucuuaguuccgaccagggauugaaccuacaguccccugugguacaacauggauucuaacuacugga	UMD3.1:Chr7:15473102..15473180:-
bta-miR-AB-6	5.2	80 +/- 4%	-	30	30	0	0	yes	-	hsa-miR-4256	-	-	uucugaccgcucuugucggc	agacaagguggucuuaacc	agacaagguggucuuaaccccguccuuuucagcagagguucugaccgcucuugucggc	UMD3.1:Chr10:76510186..76510244:+
bta-miR-AB-182	5.2	80 +/- 4%	-	28	26	2	0	yes	-	hsa-miR-222-5p	-	-	gucaguaggaucaaaagacuac	agucuuuugauccuaccaaccu	agucuuuugauccuaccaaccugaaagaugaacuccccaggucaguaggaucaaaagacuac	UMD3.1:Chr5:63059898..63059960:+
bta-miR-AB-238	18.5	80 +/- 5%	-	27	5	0	22	yes	-	hsa-miR-6753-3p	-	-	gggucugucucugccacugcc	ucaguggcagagugcagggaccuc	ucaguggcagagugcagggaccucgcgaccagagaggagggucugucucugccacugcc	UMD3.1:Chr16:71150567..71150626:+
bta-miR-AB-196	14.9	80 +/- 5%	-	27	20	0	7	yes	-	-	-	-	uuaggcucuagagugugugggc	cucccaggcucuagagcccagg	uuaggcucuagagugugugggcuucaguagucguggcucccaggcucuagagcccagg	UMD3.1:Chr17:46142452..46142510:-
bta-miR-AB-222	4.3	74 +/- 4%	-	27	27	0	0	yes	-	hsa-miR-620	-	-	uuggagauggugggaccc	gacucagagucaucuuugaau	uuggagauggugggaccccagacucagagucaucuuugaau	UMD3.1:Chr11:82098625..82098666:-
bta-miR-AB-220	4	74 +/- 4%	-	27	27	0	0	yes	-	hsa-miR-487a-5p	-	-	gugguuaucacauucgcc	ggaaaaaaaguauauucacag	ggaaaaaaaguauauucacagcaguguaucaaguuuccauacuguugugguuaucacauucgcc	UMD3.1:Chr22:52110609..52110673:+
bta-miR-AB-210	17.4	80 +/- 5%	-	26	21	4	1	yes	-	hsa-miR-3675-5p	-	-	aauggggcugagcacugagg	cuugaucaccuccgcguc	cuugaucaccuccgcgucuacuggcaggagcugcugaaccugcacauggaaauggggcugagcacugagg	UMD3.1:Chr18:34710509..34710579:+
bta-miR-AB-178	14.4	80 +/- 5%	-	26	24	0	2	yes	-	-	-	-	cucagccgcccccccucacac	gugaggcgggguggcugcgaccc	gugaggcgggguggcugcgacccgggggccccaggggccucagccgcccccccucacac	UMD3.1:Chr17:46183531..46183590:-
bta-miR-AB-190	14.3	80 +/- 5%	-	26	10	0	16	yes	-	-	-	-	aaaaguucauucagguuuuuc	aaaccgggaugaauuuuuug	aaaaguucauucagguuuuucuguaaaguuauaggcaaaaaccgggaugaauuuuuug	UMD3.1:Chr13:31885007..31885065:-
bta-miR-AB-186	13.8	80 +/- 5%	-	25	24	0	1	yes	-	-	-	-	uucggggaaggcugucagagcag	ugcucugacuccuuggccuuucc	uucggggaaggcugucagagcaggcuccccucguggcugcucugacuccuuggccuuucc	UMD3.1:Chr10:77217515..77217575:-
bta-miR-AB-14	5.6	80 +/- 4%	-	24	24	0	0	yes	-	hsa-miR-6765-3p	-	-	ccaccuggccugacagcaccc	ggccaggucccagggaggggga	ggccaggucccagggagggggaggcugcacacagcccccaccuggccugacagcaccc	UMD3.1:Chr29:50906540..50906598:+
bta-miR-AB-71	4.8	74 +/- 4%	-	22	22	0	0	yes	-	hsa-miR-32-3p	-	-	aaauuuagcagagcucucuga	aaagagcucugcuaauagguc	aaagagcucugcuaauagguccuguucccaccccccacugcccccuagaacagagucugugaaauuuagcagagcucucuga	UMD3.1:Chr27:23981688..23981770:-
bta-miR-AB-217	11.8	80 +/- 5%	-	21	17	0	4	yes	-	-	-	-	ugagaggucuguaauaacuaaca	uuaguuauuagaccucucagc	ugagaggucuguaauaacuaacauuuauguagagguuguuaguuauuagaccucucagc	UMD3.1:Chr7:83830837..83830896:-
bta-miR-AB-231	11.7	80 +/- 5%	-	21	17	0	4	yes	-	-	-	-	cauggucucccccuucccag	uggggagacggggaccaacugca	uggggagacggggaccaacugcacggaguccagcccuaacccugcauggucucccccuucccag	UMD3.1:Chr25:3969466..3969530:-
bta-miR-AB-194	10.8	80 +/- 5%	-	21	15	0	6	yes	-	-	-	-	aaaacccgaaggaacuuuuuaa	aaaaguucauuugaguuuu	aaaaguucauuugaguuuucccauaauauguuauggaaaaacccgaaggaacuuuuuaa	UMD3.1:Chr19:59732213..59732272:-
bta-miR-AB-192	5.3	80 +/- 4%	-	21	21	0	0	yes	-	hsa-miR-423-5p	-	-	ugaggggcagagagccagag	ucggcucccugcuuuccccagg	ugaggggcagagagccagagcuuggaguuucggcucccugcuuuccccagg	UMD3.1:Chr5:79000096..79000147:+
bta-miR-AB-207	10.9	80 +/- 5%	-	20	19	0	1	yes	-	-	-	-	uguguccaauaauaggggauug	auccccucuaguugggcacu	uguguccaauaauaggggauugcaucauguuagugauccccucuaguugggcacu	UMD3.1:Chr18:55496820..55496875:-
bta-miR-AB-181	4.9	74 +/- 4%	-	20	20	0	0	yes	-	ptr-miR-510	-	-	uacccagguuagucguuuacuga	aguaauggcuuaucugggacc	uacccagguuagucguuuacugacuuugaccauagauuaguaauggcuuaucugggacc	UMD3.1:Chr19:39934760..39934819:-
bta-miR-AB-221	4.1	74 +/- 4%	-	20	20	0	0	yes	-	hsa-miR-889-5p	-	-	aauggcuguuuacaaaagcuggac	gcagcuaauguguucagccuagga	aauggcuguuuacaaaagcuggacuaguauaauacucagcagcuaauguguucagccuagga	UMD3.1:Chr22:11898728..11898790:+
bta-miR-AB-30	4.7	74 +/- 4%	-	19	19	0	0	yes	-	hsa-miR-4529-3p	-	-	uuuggacuugacauugcauguu	cacagaaagucaaguccaaauu	uuuggacuugacauugcauguuuauaaacauauuucauauguaaacacagaaagucaaguccaaauu	UMD3.1:Chr1:44198330..44198397:-
bta-miR-AB-230	13.8	80 +/- 5%	-	18	13	1	4	yes	-	hsa-miR-3978	-	-	uuggaaagaggagagaugggagg	ucccugcccuccuccuuuccagu	uuggaaagaggagagaugggaggggugaggcuguggcucauaguccuggauuaauccccucccugcccuccuccuuuccagu	UMD3.1:Chr29:26693616..26693698:-
bta-miR-AB-72	5.9	80 +/- 4%	-	18	18	0	0	yes	-	hsa-miR-6787-3p	-	-	ccucagcuaaaggucgaccggc	ccgaccuuuagccgaaggc	ccgaccuuuagccgaaggccccgcgggcgcagggagguccccgggcccucagcuaaaggucgaccggc	UMD3.1:Chr17:74630247..74630315:+
bta-miR-AB-193	5.1	80 +/- 4%	-	17	17	0	0	yes	-	hsa-miR-548as-3p	-	-	gaaaacccgaaggaacuuuu	aaguucauuuagguuucucua	aaguucauuuagguuucucuaugcuaguucauggaaaacccgaaggaacuuuu	UMD3.1:Chr10:77286761..77286814:-
bta-miR-AB-189	9.4	80 +/- 5%	-	16	14	0	2	yes	-	-	-	-	ucucaaccagacugauuuugcc	gcaaaaucagucuggcugag	ucucaaccagacugauuuugcccucucuggaacaacuggcaaaaucagucuggcugag	UMD3.1:Chr7:14965065..14965123:+
bta-miR-AB-224	9.2	80 +/- 5%	-	16	13	0	3	yes	-	-	-	-	ugacuaaacuuuuuggccaacc	uuggccaaaaaguuugguugggu	uuggccaaaaaguuugguuggguauuuucaaaaaccugacuaaacuuuuuggccaacc	UMD3.1:Chr22:22099549..22099607:-
bta-miR-AB-16	8.1	80 +/- 5%	-	16	14	0	2	yes	-	-	-	-	cgaggaagaccagagugcuugc	cauucucucugcucuuccucagg	cgaggaagaccagagugcuugcucuguauaaggcaucuuccacuaagccauucucucugcucuuccucagg	UMD3.1:Chr13:66633093..66633164:-
bta-miR-AB-211	8.9	80 +/- 5%	-	15	13	0	2	yes	-	-	-	-	uaauguguugauucugggaaa	uucccagaauugacacauua	uaauguguugauucugggaaagucaaugauaaagccuucccagaauugacacauua	UMD3.1:Chr10:4475528..4475584:-
bta-miR-AB-61	5.7	80 +/- 4%	-	15	15	0	0	yes	-	hsa-miR-6821-3p	-	-	ugaccucugaccuuugccuccca	ggaggcaggggguggucagu	ggaggcaggggguggucagugccagugcccugaccucugaccuuugccuccca	UMD3.1:Chr7:13579982..13580035:+
bta-miR-AB-202	5.4	80 +/- 4%	-	15	15	0	0	yes	-	hsa-miR-6796-5p	-	-	auguggggaagaaccagc	uggucucccaggugg	auguggggaagaaccagcuguuuggucucccaggugg	UMD3.1:Chr15:26494760..26494797:-
bta-miR-AB-74	5.4	80 +/- 4%	-	14	14	0	0	yes	-	hsa-miR-145-5p	-	-	guccaguuuucccaggag	cuucugggcaacaaggugaggug	cuucugggcaacaaggugaggugcccgcccucgauccgugcaucuguggggcaggcaguccaguuuucccaggag	UMD3.1:Chr5:32664138..32664213:+
bta-miR-AB-212	5.1	80 +/- 4%	-	14	10	0	4	yes	-	-	-	-	uugacaaggacaauagccu	ugcuacugucugagucaaggcc	ugcuacugucugagucaaggccucaacccagguuuuacccuugacaaggacaauagccu	UMD3.1:Chr10:10076006..10076065:+
bta-miR-AB-183	4.9	74 +/- 4%	-	14	14	0	0	yes	-	hsa-miR-3187-3p	-	-	auggccaucuuucauuuugcagga	cuguaacauggagguggccagag	auggccaucuuucauuuugcaggaacaugccugacuucuguaacauggagguggccagag	UMD3.1:Chr5:116343233..116343293:-
bta-miR-AB-230	5.4	80 +/- 4%	-	13	13	0	0	yes	-	hsa-miR-3978	-	-	uuggaaagaggagagaugggagg	uuccuuggcuccucucagagu	uuccuuggcuccucucagagucauugaucccuuggaaagaggagagaugggagg	UMD3.1:Chr29:26693675..26693729:-
bta-miR-AB-235	10.5	80 +/- 5%	-	11	8	0	3	yes	-	hsa-miR-4722-3p	-	-	cccugccaccugucucccccaga	ugggggguucaggaggcuguuguc	ugggggguucaggaggcuguugucccagggcgugacccugccaccugucucccccaga	UMD3.1:Chr29:43174817..43174875:+
bta-miR-AB-209	9.2	80 +/- 5%	-	11	10	0	1	yes	-	hsa-miR-548k	-	-	uaaaguacuucaucucucaag	ugagacugugaaguacuuuaua	uaaaguacuucaucucucaagucuaauguuugcuacugagacugugaaguacuuuaua	UMD3.1:Chr20:11666633..11666691:+
bta-miR-AB-203	6.7	80 +/- 5%	-	11	9	0	2	yes	-	-	-	-	acagacucuagagcacacagg	ugugagcucuagagcaca	acagacucuagagcacacaggcccaguagucguggccugugagcucuagagcaca	UMD3.1:Chr7:73865093..73865148:-
bta-miR-AB-51	5.6	80 +/- 4%	-	11	10	0	1	yes	-	hsa-let-7i-3p	-	-	cugcgcaaagcgucgggccccgg	gcgcuggccgcggccugc	gcgcuggccgcggccugcggggcuggcugcgcaaagcgucgggccccgg	UMD3.1:Chr29:51095159..51095208:-
bta-miR-AB-232	5.2	80 +/- 4%	-	11	10	0	1	yes	-	hsa-miR-4632-5p	-	-	uagggcagggcgagggcggg	ccauuuccccugcccucgcc	uagggcagggcgagggcgggugauucacgugccccauuuccccugcccucgcc	UMD3.1:Chr3:113622609..113622662:+
bta-miR-AB-24	4.8	74 +/- 4%	-	11	11	0	0	yes	-	hsa-miR-3169	-	-	aaggacugcccugucucc	ggacagaggcauucugcguguga	aaggacugcccugucuccugacaccugucaagggcaucacaaaagggacagaggcauucugcguguga	UMD3.1:Chr25:501273..501341:-
bta-miR-AB-200	5.5	80 +/- 4%	-	10	9	0	1	yes	-	-	-	-	uuucucugucuuccgcaauccagg	agggggguggaagcuagagaga	agggggguggaagcuagagagaagaacuugaggccuuucucugucuuccgcaauccagg	UMD3.1:Chr19:27575434..27575493:-
bta-miR-AB-237	4.3	74 +/- 4%	-	10	10	0	0	yes	-	hsa-miR-145-5p	-	-	uuccaguuaauagcucuguuaa	acagagcuauuaauuggcaga	acagagcuauuaauuggcagaaucuuguuuuaaauccugucucuuccaguuaauagcucuguuaa	UMD3.1:Chr14:84186874..84186939:+
bta-miR-AB-226	4	74 +/- 4%	-	10	10	0	0	yes	-	hsa-miR-4323	-	-	uagccccagugaugucugac	cagacagcacugggacagc	uagccccagugaugucugacuccucagcaggaaggacagccagacagcacugggacagc	UMD3.1:Chr7:32164348..32164407:-
bta-miR-AB-197	9.5	80 +/- 5%	-	9	7	0	2	yes	-	hsa-miR-6871-5p	-	-	gaugggagaggacgggcacuga	ugugcccucuucucccuccuc	gaugggagaggacgggcacugagcuggggagucugugcccucuucucccuccuc	UMD3.1:Chr19:43574450..43574504:+
bta-miR-AB-201	5.3	80 +/- 4%	-	9	7	0	2	yes	-	-	-	-	uuucaucaaauuuucaggaaga	cuuccugaaaauuugaugaaa	cuuccugaaaauuugaugaaaaaucgccuuuuucaucaaauuuucaggaaga	UMD3.1:Chr3:31038349..31038401:-
bta-miR-AB-201	5.3	80 +/- 4%	-	9	7	0	2	yes	-	-	-	-	uuucaucaaauuuucaggaaga	cuuccugaaaauuugaugaaa	cuuccugaaaauuugaugaaaaaggcgauuuuucaucaaauuuucaggaaga	UMD3.1:Chr3:31038350..31038402:+
bta-miR-AB-218	5.3	80 +/- 4%	-	9	3	0	6	yes	-	-	-	-	agagcacacgcaucuuggguc	uccaagauguguggucugcucac	agagcacacgcaucuugggucugagugcuccaagauguguggucugcucac	UMD3.1:Chr29:48034954..48035005:+
bta-miR-AB-208	4.4	74 +/- 4%	-	9	9	0	0	yes	-	hsa-miR-765	-	-	gggaggaggcgggcggcggc	uccgcuccggcuccccucg	gggaggaggcgggcggcggcuguuugcuccgcuccggcuccccucg	UMD3.1:Chr9:43937354..43937400:+
bta-miR-AB-199	4.3	74 +/- 4%	-	9	9	0	0	yes	-	hsa-miR-4999-5p	-	-	ugcuguauuucacaauugguc	ccgauuguggaaugcagcaua	ugcuguauuucacaauuggucuaagacccagcaguuagaccgauuguggaaugcagcaua	UMD3.1:Chr1:130294950..130295010:-
bta-miR-AB-179	4.2	74 +/- 4%	-	9	9	0	0	yes	-	hsa-miR-548as-3p	-	-	uaaaacccgagcuccuuguua	acgaggaguuuggauuucccc	acgaggaguuuggauuuccccugaaagagcaacugggguaaaacccgagcuccuuguua	UMD3.1:Chr17:62891173..62891232:+
bta-miR-AB-70	4	74 +/- 4%	-	9	9	0	0	yes	-	hsa-miR-1236-5p	-	-	agagugaccugugcggcugccac	ggagcugcccaggucacagcucu	ggagcugcccaggucacagcucugugcaugagugauucuaguccccagagagugaccugugcggcugccac	UMD3.1:Chr22:1073867..1073938:-
bta-miR-AB-234	4	74 +/- 4%	-	9	9	0	0	yes	-	hsa-miR-1537-5p	-	-	agcuguaaccgguugggc	cuaaaggcuacagggcgucg	cuaaaggcuacagggcgucgcuaggggagugagcuguaaccgguugggc	UMD3.1:Chr15:54357962..54358011:+
