# Supplementary material for: Bovine hepatic miRNAome profiling and differential miRNA expression analyses between beef steers with divergent feed efficiency phenotypes
Source: Sci Rep. 2020 Nov 9;10:19309. doi: 10.1038/s41598-020-73885-5 (PMC7653039; doi:10.1038/s41598-020-73885-5)
Supplement: Supplementary file 4 — Supplementary Information 4. [file 41598_2020_73885_MOESM4_ESM.xlsx]

## Sheet: Targets_top 18_miRNAs
Predicted (from Targetscan_7)target genes for the 18 most expressed miRNAs (16 known and 2 novel) across the three breeds
Target Gene Symbol	Refseq_ID	Bovine Ensembl ID	Mirbase_ID	Site Type	UTR start	UTR end	Site type contribution	3' pairing contribution	local AU contribution	Min_dist contribution	sRNA1A contribution	sRNA1C contribution	sRNA1G contribution	sRNA8A contribution	sRNA8C contribution	sRNA8G contribution	site8A contribution	site8C contribution	site8G contribution	3' UTR length contribution	SA contribution	ORF length contribution	ORF 8mer contribution	Offset 6mer contribution	TA contribution	SPS contribution	PCT contribution	context score	context_score_percentile	AIR	weighted context score	weighted_context_score_percentile	mRNA-miRNA Correlation_Angus	mRNA-miRNA Correlation_Charolais	mRNA-miRNA Correlation_KC
ABCA1	ENST00000423487.2	ENSBTAG00000020661	bta-miR-126-5p	7mer-m8	126	132	-0.224	-0.044	-0.192	-0.042	0	0.014	0	0.004	0	0	0	0	0	-0.036	-0.148	0.028	0	-0.011	0.116	0.225	0	-0.31	99	1	-0.31	99	0.26	-0.41	-0.09
ABCB7	ENST00000253577.3	ENSBTAG00000011028	bta-miR-148a	8mer-1a	46	53	-0.589	-0.008	-0.22	0.001	0	0	0	0.022	0	0	0	0	0	0.106	-0.066	0.121	0	-0.02	0.119	0.06	0	-0.474	99	1	-0.474	99	-0.25	-0.38	-0.24
ABCG5	ENST00000260645.1	ENSBTAG00000016365	bta-miR-192	8mer-1a	292	299	-0.589	-0.016	-0.236	0.072	0	-0.021	0	0.022	0	0	0	0	0	0.093	-0.032	0.107	0	-0.02	0.042	0.103	0	-0.475	99	0.06673	-0.0273	46	-0.23	-0.1	0.12
ABCG5	ENST00000260645.1	ENSBTAG00000016365	bta-miR-215	8mer-1a	292	299	-0.589	-0.016	-0.236	0.072	-0.018	0	0	0.022	0	0	0	0	0	0.093	-0.032	0.107	0	-0.02	0.042	0.103	0	-0.472	99	0.06673	-0.0271	43	-0.39	-0.1	0.04
ABHD17B	ENST00000333421.6	ENSBTAG00000006816	bta-miR-101	8mer-1a	251	258	-0.589	-0.016	-0.238	0.066	0	0	0	0	0.012	0	0	0	0	0.155	-0.096	0.033	0	-0.02	0.127	0.128	0	-0.438	99	1	-0.438	99	0	0.27	0.04
ABHD6	ENST00000295962.4	ENSBTAG00000016615	bta-miR-126-5p	8mer-1a	687	694	-0.589	-0.024	-0.281	0.019	0	-0.021	0	0.022	0	0	0	0	0	0.119	-0.108	0.047	0	-0.02	0.189	0.352	0	-0.295	99	0.78441	-0.2261	99	0.06	0.15	-0.21
ACAT1	ENST00000299355.6	ENSBTAG00000012885	bta-miR-30a-5p	8mer-1a	758	765	-0.589	-0.024	-0.289	0.015	0	0	0	0.022	0	0	0	0	0	0.128	-0.059	-0.023	0	-0.02	0.135	0.22	0	-0.484	99	1	-0.484	99	-0.15	0.11	0.07
ACAT2	ENST00000541436.1	ENSBTAG00000002827	bta-miR-126-5p	8mer-1a	32	39	-0.589	0	-0.143	-0.006	0	-0.021	0	0.022	0	0	0	0	0	-0.148	-0.123	0.068	0	-0.02	0.189	0.352	0	-0.419	99	0.96205	-0.4007	99	0.06	0.03	-0.06
ACKR4	ENST00000249887.2	ENSBTAG00000019577	bta-miR-26a	8mer-1a	381	388	-0.589	-0.008	-0.271	0.068	0	0	0	0.022	0	0	0	0	0	0.103	-0.105	0.051	0	-0.02	0.142	0.19	0	-0.417	99	1	-0.417	99	-0.13	0	-0.06
ACTC1	ENST00000290378.4	ENSBTAG00000005714	bta-miR-30a-5p	8mer-1a	105	112	-0.589	-0.016	-0.169	0.02	0	0	0	0.022	0	0	0	0	0	-0.015	-0.093	0.058	0	-0.02	0.135	0.22	0	-0.447	99	1	-0.447	99	0.03	0.1	-0.26
ADAM10	ENST00000402627.1	ENSBTAG00000005481	bta-miR-215	8mer-1a	834	841	-0.589	-0.008	-0.189	0.082	-0.018	0	0	0.022	0	0	0	0	0	0.186	-0.082	-0.091	0	-0.02	0.042	0.103	0	-0.562	99	0.92311	-0.5101	99	-0.16	-0.24	-0.49
ADAM10	ENST00000402627.1	ENSBTAG00000005481	bta-miR-192	8mer-1a	834	841	-0.589	-0.008	-0.189	0.082	0	-0.021	0	0.022	0	0	0	0	0	0.186	-0.082	-0.091	0	-0.02	0.042	0.103	0	-0.565	99	0.92311	-0.5128	99	-0.24	-0.26	-0.46
ADAM2	ENST00000347580.4	ENSBTAG00000009408	bta-miR-148a	8mer-1a	85	92	-0.589	-0.016	-0.256	0.035	0	0	0	0.022	0	0	0	0	0	0.044	-0.111	0.106	0	-0.02	0.119	0.06	0	-0.606	99	0.998	-0.6045	99	NA	NA	NA
ADAMTS12	ENST00000515401.1	ENSBTAG00000012558	bta-miR-101	7mer-m8	61	67	-0.224	-0.022	-0.182	0.006	0	0	0	0	-0.031	0	0	0	0	-0.043	-0.097	0.008	0	-0.011	0.081	0.082	0	-0.433	99	0.11119	-0.0422	74	-0.6	-0.52	-0.18
ADM	ENST00000525063.1	ENSBTAG00000021048	bta-miR-26a	8mer-1a	263	270	-0.589	-0.032	-0.142	0.062	0	0	0	0.022	0	0	0	0	0	0.078	-0.099	-0.006	0	-0.02	0.142	0.19	0	-0.394	99	0.99675	-0.3925	99	-0.2	-0.15	-0.44
ADM	ENST00000525063.1	ENSBTAG00000021048	bta-miR-26a	8mer-1a	263	270	-0.589	-0.032	-0.142	0.062	0	0	0	0.022	0	0	0	0	0	0.078	-0.099	-0.006	0	-0.02	0.142	0.19	0	-0.394	99	0.99675	-0.3925	99	-0.2	-0.15	-0.44
ADORA2B	ENST00000304222.2	ENSBTAG00000007581	bta-miR-27a-3p	8mer-1a	316	323	-0.589	-0.016	-0.236	-0.013	0	0	0	0	0	0	0	0	0	0.035	-0.086	0.046	0	-0.02	0.169	0.112	0	-0.598	99	0.02635	-0.013	53	-0.33	-0.52	-0.3
ADORA2B	ENST00000304222.2	ENSBTAG00000007581	bta-miR-27b	8mer-1a	316	323	-0.589	-0.016	-0.236	-0.013	0	0	0	0	0	0	0	0	0	0.035	-0.086	0.046	0	-0.02	0.169	0.112	0	-0.598	99	0.02635	-0.013	53	-0.34	-0.55	-0.32
ADRB2	ENST00000305988.4	ENSBTAG00000002144	bta-let-7a-5p	8mer-1a	287	294	-0.589	-0.016	-0.226	0.067	0	0	0	0	0	0.015	0	0	0	0.084	-0.111	0.066	0	-0.02	0.083	0.07	0	-0.577	99	0.95216	-0.5435	99	-0.07	0.37	-0.16
ADRB2	ENST00000305988.4	ENSBTAG00000002144	bta-let-7f	8mer-1a	287	294	-0.589	-0.016	-0.226	0.067	0	0	0	0	0	0.015	0	0	0	0.084	-0.111	0.066	0	-0.02	0.083	0.07	0	-0.577	99	0.95216	-0.5435	99	-0.04	0.33	0.01
AEBP2	ENST00000360995.4	ENSBTAG00000010818	bta-miR-101	8mer-1a	551	558	-0.589	-0.048	-0.245	0.077	0	0	0	0	0.012	0	0	0	0	0.154	-0.023	0.037	-0.118	-0.02	0.127	0.128	0	-0.508	99	0.99652	-0.5059	99	-0.04	-0.02	-0.02
AGK	ENST00000492693.1	ENSBTAG00000019265	bta-miR-143	8mer-1a	649	656	-0.589	-0.008	-0.185	0.014	0	0	0	0.022	0	0	0	0	0	0.112	-0.078	-0.098	0	-0.02	0.137	0.125	0	-0.568	99	1	-0.568	99	0.06	0.08	0.22
AGK	ENST00000492693.1	ENSBTAG00000019265	bta-miR-143	8mer-1a	649	656	-0.589	-0.008	-0.185	0.014	0	0	0	0.022	0	0	0	0	0	0.112	-0.078	-0.098	0	-0.02	0.137	0.125	0	-0.568	99	1	-0.568	99	0.06	0.08	0.22
AGR2	ENST00000419304.2	ENSBTAG00000024406	bta-miR-143	8mer-1a	369	376	-0.589	-0.016	-0.176	0.08	0	0	0	0.022	0	0	0	0	0	0.148	-0.128	-0.012	0	-0.02	0.137	0.125	0	-0.429	99	0.39677	-0.1553	89	-0.15	-0.2	0.28
AKR1B10	ENST00000359579.4	ENSBTAG00000001582	bta-miR-126-5p	8mer-1a	289	296	-0.589	-0.016	-0.22	-0.098	0	-0.021	0	0.022	0	0	0	0	0	0.02	-0.134	0.042	0	-0.02	0.189	0.352	0	-0.473	99	1	-0.473	99	0.04	-0.2	0.1
AKR1B15	ENST00000457545.2	ENSBTAG00000001582	bta-miR-126-5p	8mer-1a	290	297	-0.589	-0.016	-0.221	-0.04	0	-0.021	0	0.022	0	0	0	0	0	0.023	-0.134	0.022	0	-0.02	0.189	0.352	0	-0.433	99	1	-0.433	99	0.04	-0.2	0.1
AL357673.1	ENST00000536061.1	ENSBTAG00000020037	bta-miR-26a	8mer-1a	627	634	-0.589	-0.008	-0.243	0.044	0	0	0	0.022	0	0	0	0	0	0.12	-0.12	-0.07	0	-0.02	0.142	0.19	0	-0.532	99	1	-0.532	99	0.11	0.19	0.26
ALDH1A1	ENST00000297785.3	ENSBTAG00000008103	bta-miR-21-5p	8mer-1a	109	116	-0.589	-0.016	-0.2	0.042	0	0	0	0	0	0	0	0	0	0.031	-0.086	0.083	0	-0.02	0.056	0.194	0	-0.505	99	1	-0.505	99	-0.13	0.09	-0.1
ALG10	ENST00000538927.1	ENSBTAG00000030632	bta-miR-26a	8mer-1a	1233	1240	-0.589	-0.016	-0.297	0.062	0	0	0	0.022	0	0	0	0	0	0.191	-0.08	-0.041	0	-0.02	0.142	0.19	0	-0.436	99	0.00056	-2e-04	18	-0.08	0.35	0.05
ALG2	ENST00000476832.1	ENSBTAG00000002454	bta-miR-26a	8mer-1a	123	130	-0.589	0	-0.238	0.047	0	0	0	0.022	0	0	0	0	0	0.062	-0.111	0.067	0	-0.02	0.142	0.19	0	-0.428	99	0.89536	-0.3768	99	0.16	0.03	0.11
ALG5	ENST00000443765.1	ENSBTAG00000011850	bta-miR-192	8mer-1a	214	221	-0.589	-0.016	-0.223	0.004	0	-0.021	0	0.022	0	0	0	0	0	0.002	-0.1	0.035	0	-0.02	0.042	0.103	0	-0.761	99	0.01155	-0.0068	27	0.23	-0.04	-0.21
ALG5	ENST00000443765.1	ENSBTAG00000011850	bta-miR-192	8mer-1a	214	221	-0.589	-0.016	-0.223	0.004	0	-0.021	0	0.022	0	0	0	0	0	0.002	-0.1	0.035	0	-0.02	0.042	0.103	0	-0.761	99	0.01155	-0.0068	27	0.23	-0.04	-0.21
ALG5	ENST00000443765.1	ENSBTAG00000011850	bta-miR-215	8mer-1a	214	221	-0.589	-0.016	-0.223	0.004	-0.018	0	0	0.022	0	0	0	0	0	0.002	-0.1	0.035	0	-0.02	0.042	0.103	0	-0.758	99	0.01155	-0.0068	25	0.13	-0.09	-0.19
ALG5	ENST00000443765.1	ENSBTAG00000011850	bta-miR-215	8mer-1a	214	221	-0.589	-0.016	-0.223	0.004	-0.018	0	0	0.022	0	0	0	0	0	0.002	-0.1	0.035	0	-0.02	0.042	0.103	0	-0.758	99	0.01155	-0.0068	25	0.13	-0.09	-0.19
ANAPC13	ENST00000510994.1	ENSBTAG00000014461	bta-miR-143	8mer-1a	1052	1059	-0.589	-0.024	-0.165	0.067	0	0	0	0.022	0	0	0	0	0	0.18	-0.07	-0.087	0	-0.02	0.137	0.125	0	-0.424	99	0.011	-0.004	27	-0.31	0.08	-0.07
ANG	ENST00000336811.6	ENSBTAG00000045492	bta-miR-215	8mer-1a	1614	1621	-0.589	-0.032	-0.217	0.112	-0.018	0	0	0.022	0	0	0	0	0	0.258	-0.084	-0.029	0	-0.02	0.042	0.103	0	-0.452	99	1e-04	0	7	-0.16	-0.16	-0.52
ANG	ENST00000336811.6	ENSBTAG00000045492	bta-miR-215	8mer-1a	1614	1621	-0.589	-0.032	-0.217	0.112	-0.018	0	0	0.022	0	0	0	0	0	0.258	-0.084	-0.029	0	-0.02	0.042	0.103	0	-0.452	99	1e-04	0	7	-0.16	-0.16	-0.52
ANG	ENST00000336811.6	ENSBTAG00000045492	bta-miR-192	8mer-1a	1614	1621	-0.589	-0.032	-0.217	0.112	0	-0.021	0	0.022	0	0	0	0	0	0.258	-0.084	-0.029	0	-0.02	0.042	0.103	0	-0.455	99	1e-04	0	9	-0.19	-0.13	-0.52
ANG	ENST00000336811.6	ENSBTAG00000045492	bta-miR-192	8mer-1a	1614	1621	-0.589	-0.032	-0.217	0.112	0	-0.021	0	0.022	0	0	0	0	0	0.258	-0.084	-0.029	0	-0.02	0.042	0.103	0	-0.455	99	1e-04	0	9	-0.19	-0.13	-0.52
ANG	ENST00000336811.6	ENSBTAG00000045492	bta-miR-192	8mer-1a	1097	1104	-0.589	-0.016	-0.14	0.052	0	-0.021	0	0.022	0	0	0	0	0	0.176	-0.099	-0.029	0	-0.02	0.042	0.103	0	-0.519	99	0.02637	-0.0115	32	-0.19	-0.13	-0.52
ANG	ENST00000336811.6	ENSBTAG00000045492	bta-miR-192	8mer-1a	1097	1104	-0.589	-0.016	-0.14	0.052	0	-0.021	0	0.022	0	0	0	0	0	0.176	-0.099	-0.029	0	-0.02	0.042	0.103	0	-0.519	99	0.02637	-0.0115	32	-0.19	-0.13	-0.52
ANG	ENST00000336811.6	ENSBTAG00000045492	bta-miR-215	8mer-1a	1097	1104	-0.589	-0.016	-0.14	0.052	-0.018	0	0	0.022	0	0	0	0	0	0.176	-0.099	-0.029	0	-0.02	0.042	0.103	0	-0.516	99	0.02637	-0.0115	30	-0.16	-0.16	-0.52
ANG	ENST00000336811.6	ENSBTAG00000045492	bta-miR-215	8mer-1a	1097	1104	-0.589	-0.016	-0.14	0.052	-0.018	0	0	0.022	0	0	0	0	0	0.176	-0.099	-0.029	0	-0.02	0.042	0.103	0	-0.516	99	0.02637	-0.0115	30	-0.16	-0.16	-0.52
ANGEL2	ENST00000366962.3	ENSBTAG00000003702	bta-miR-22-3p	8mer-1a	818	825	-0.589	-0.016	-0.231	0.087	-0.018	0	0	0	0.012	0	0	0	0	0.187	-0.088	0.091	0	-0.02	0.113	-0.026	0	-0.498	99	0.2006	-0.0871	78	-0.38	0	0.03
ANGEL2	ENST00000535388.1	ENSBTAG00000003702	bta-miR-22-3p	8mer-1a	1180	1187	-0.589	-0.016	-0.231	0.087	-0.018	0	0	0	0.012	0	0	0	0	0.207	-0.088	0.006	0	-0.02	0.113	-0.026	0	-0.563	99	0.17761	-0.0853	78	-0.38	0	0.03
ANK3	ENST00000460468.1	ENSBTAG00000019052	bta-miR-148a	8mer-1a	224	231	-0.589	0	-0.096	0.059	0	0	0	0.022	0	0	0	0	0	0.057	-0.079	-0.074	0	-0.02	0.119	0.06	0	-0.541	99	1	-0.541	99	0.12	-0.26	-0.22
ANK3	ENST00000460468.1	ENSBTAG00000019052	bta-miR-148a	8mer-1a	224	231	-0.589	0	-0.096	0.059	0	0	0	0.022	0	0	0	0	0	0.057	-0.079	-0.074	0	-0.02	0.119	0.06	0	-0.541	99	1	-0.541	99	0.12	-0.26	-0.22
ANKRA2	ENST00000296785.3	ENSBTAG00000018452	bta-miR-30a-5p	8mer-1a	420	427	-0.589	-0.032	-0.24	0.019	0	0	0	0.022	0	0	0	0	0	0.071	-0.067	0.041	0	-0.02	0.135	0.22	0	-0.44	99	0.88678	-0.3829	98	-0.06	-0.11	0.05
ANKRD11	ENST00000378330.2	ENSBTAG00000016006	bta-miR-101	8mer-1a	663	670	-0.589	-0.032	-0.237	0.017	0	0	0	0	0.012	0	0	0	0	0.115	-0.082	0.235	-0.118	-0.02	0.127	0.128	0	-0.444	99	1	-0.444	99	-0.36	0.18	-0.2
ANKRD34B	ENST00000338682.3	ENSBTAG00000007633	bta-miR-22-3p	8mer-1a	556	563	-0.589	-0.016	-0.227	0.092	-0.018	0	0	0	0.012	0	0	0	0	0.201	-0.078	0.086	0	-0.02	0.113	-0.026	0	-0.47	99	1	-0.47	99	0.01	NA	0.15
ANKRD42	ENST00000260047.6	ENSBTAG00000001391	bta-miR-143	8mer-1a	77	84	-0.589	-0.016	-0.253	0.026	0	0	0	0.022	0	0	0	0	0	-0.057	-0.083	0.087	0	-0.02	0.137	0.125	0	-0.621	99	1	-0.621	99	-0.09	0.05	-0.05
ANKRD42	ENST00000531895.1	ENSBTAG00000001391	bta-miR-143	8mer-1a	121	128	-0.589	-0.016	-0.253	0.026	0	0	0	0.022	0	0	0	0	0	-0.029	-0.083	0.084	0	-0.02	0.137	0.125	0	-0.596	99	0.31006	-0.1599	90	-0.09	0.05	-0.05
ANXA3	ENST00000264908.6	ENSBTAG00000010153	bta-miR-126-5p	8mer-1a	142	149	-0.589	-0.016	-0.179	0.047	0	-0.021	0	0.022	0	0	0	0	0	0.018	-0.109	0.044	0	-0.02	0.189	0.352	0	-0.262	99	1	-0.262	99	-0.22	-0.52	-0.2
AP1AR	ENST00000274000.5	ENSBTAG00000003941	bta-miR-27b	8mer-1a	347	354	-0.589	-0.024	-0.226	0.061	0	0	0	0	0	0	0	0	0	0.087	-0.053	0.038	0	-0.02	0.169	0.112	0	-0.445	99	1	-0.445	99	-0.06	-0.01	0.17
AP1AR	ENST00000274000.5	ENSBTAG00000003941	bta-miR-27a-3p	8mer-1a	347	354	-0.589	-0.024	-0.226	0.061	0	0	0	0	0	0	0	0	0	0.087	-0.053	0.038	0	-0.02	0.169	0.112	0	-0.445	99	1	-0.445	99	-0.08	0.03	0.16
AP3M1	ENST00000355264.4	ENSBTAG00000021883	bta-miR-22-3p	8mer-1a	1586	1593	-0.589	-0.024	-0.214	0.061	-0.018	0	0	0	0.012	0	0	0	0	0.214	-0.046	0.067	-0.118	-0.02	0.113	-0.026	0	-0.588	99	0.82814	-0.4683	99	0.09	0.14	-0.13
APBB1IP	ENST00000356785.4	ENSBTAG00000012526	bta-miR-101	8mer-1a	587	594	-0.589	-0.04	-0.211	0.041	0	0	0	0	0.012	0	0	0	0	0.112	-0.089	-0.016	0	-0.02	0.127	0.128	0	-0.545	99	1	-0.545	99	-0.12	-0.24	-0.05
APBB3	ENST00000356738.2	ENSBTAG00000001450	bta-let-7a-5p	8mer-1a	251	258	-0.589	-0.032	-0.102	0.015	0	0	0	0	0	0.015	0	0	0	0.022	-0.072	0.082	0	-0.02	0.083	0.07	0	-0.528	99	1	-0.528	99	-0.26	0.01	-0.25
APOC2	ENST00000585786.1	ENSBTAG00000020558	bta-miR-126-5p	8mer-1a	517	524	-0.589	-0.024	-0.225	0.028	0	-0.021	0	0.022	0	0	0	0	0	0.094	-0.117	-0.093	0	-0.02	0.189	0.352	0	-0.404	99	0.98894	-0.3989	99	-0.56	0.08	-0.23
APOC2	ENST00000585786.1	ENSBTAG00000020558	bta-miR-126-5p	8mer-1a	514	521	-0.589	-0.016	-0.222	0.029	0	-0.021	0	0.022	0	0	0	0	0	0.094	-0.118	-0.093	0	-0.02	0.189	0.352	0	-0.393	99	0.98894	-0.388	99	-0.56	0.08	-0.23
APOC2	ENST00000592257.1	ENSBTAG00000020558	bta-miR-126-5p	8mer-1a	379	386	-0.589	0	-0.217	-0.008	0	-0.021	0	0.022	0	0	0	0	0	0.054	-0.119	-0.125	0	-0.02	0.189	0.352	0	-0.482	99	0.41253	-0.1798	98	-0.56	0.08	-0.23
APOC2	ENST00000585786.1	ENSBTAG00000020558	bta-miR-126-5p	8mer-1a	667	674	-0.589	0	-0.217	-0.008	0	-0.021	0	0.022	0	0	0	0	0	0.112	-0.119	-0.093	0	-0.02	0.189	0.352	0	-0.392	99	0.41253	-0.149	97	-0.56	0.08	-0.23
APOC2	ENST00000592257.1	ENSBTAG00000020558	bta-miR-126-5p	8mer-1a	226	233	-0.589	-0.016	-0.222	0.02	0	-0.021	0	0.022	0	0	0	0	0	0.015	-0.118	-0.125	0	-0.02	0.189	0.352	0	-0.513	99	0.99117	-0.5076	99	-0.56	0.08	-0.23
APOC2	ENST00000590360.1	ENSBTAG00000020558	bta-miR-126-5p	8mer-1a	279	286	-0.589	0	-0.217	-0.008	0	-0.021	0	0.022	0	0	0	0	0	0.023	-0.119	-0.06	0	-0.02	0.189	0.352	0	-0.448	99	0.41561	-0.1697	97	-0.56	0.08	-0.23
APOC2	ENST00000592257.1	ENSBTAG00000020558	bta-miR-126-5p	8mer-1a	229	236	-0.589	-0.024	-0.225	0.019	0	-0.021	0	0.022	0	0	0	0	0	0.015	-0.117	-0.125	0	-0.02	0.189	0.352	0	-0.524	99	0.99117	-0.5184	99	-0.56	0.08	-0.23
APOC2	ENST00000590360.1	ENSBTAG00000020558	bta-miR-126-5p	8mer-1a	129	136	-0.589	-0.024	-0.225	0.023	0	-0.021	0	0.022	0	0	0	0	0	-0.021	-0.117	-0.06	0	-0.02	0.189	0.352	0	-0.491	99	0.99319	-0.487	99	-0.56	0.08	-0.23
APOC2	ENST00000590360.1	ENSBTAG00000020558	bta-miR-126-5p	8mer-1a	126	133	-0.589	-0.016	-0.222	0.024	0	-0.021	0	0.022	0	0	0	0	0	-0.021	-0.118	-0.06	0	-0.02	0.189	0.352	0	-0.48	99	0.99319	-0.4761	99	-0.56	0.08	-0.23
APOC4	ENST00000419266.2	ENSBTAG00000020556	bta-miR-126-5p	8mer-1a	980	987	-0.589	-0.016	-0.222	0.019	0	-0.021	0	0.022	0	0	0	0	0	0.155	-0.118	-0.042	0	-0.02	0.189	0.352	0	-0.291	99	0.99525	-0.2895	99	-0.58	-0.53	0.23
APOC4	ENST00000419266.2	ENSBTAG00000020556	bta-miR-126-5p	8mer-1a	983	990	-0.589	-0.024	-0.225	0.025	0	-0.021	0	0.022	0	0	0	0	0	0.157	-0.117	-0.042	0	-0.02	0.189	0.352	0	-0.293	99	0.99389	-0.291	99	-0.58	-0.53	0.23
APOC4	ENST00000419266.2	ENSBTAG00000020556	bta-miR-126-5p	8mer-1a	1133	1140	-0.589	0	-0.217	-0.004	0	-0.021	0	0.022	0	0	0	0	0	0.168	-0.119	-0.042	0	-0.02	0.189	0.352	0	-0.281	99	0.4142	-0.1098	95	-0.58	-0.53	0.23
APOC4-APOC2	ENST00000589057.1	ENSBTAG00000020556	bta-miR-126-5p	8mer-1a	129	136	-0.589	-0.024	-0.225	0.023	0	-0.021	0	0.022	0	0	0	0	0	-0.021	-0.117	-0.01	0	-0.02	0.189	0.352	0	-0.441	99	0.99096	-0.4363	99	-0.58	-0.53	0.23
APOC4-APOC2	ENST00000589057.1	ENSBTAG00000020556	bta-miR-126-5p	8mer-1a	279	286	-0.589	0	-0.217	-0.008	0	-0.021	0	0.022	0	0	0	0	0	0.023	-0.119	-0.01	0	-0.02	0.189	0.352	0	-0.398	99	0.41338	-0.1515	97	-0.58	-0.53	0.23
APOC4-APOC2	ENST00000589057.1	ENSBTAG00000020556	bta-miR-126-5p	8mer-1a	126	133	-0.589	-0.016	-0.222	0.024	0	-0.021	0	0.022	0	0	0	0	0	-0.021	-0.118	-0.01	0	-0.02	0.189	0.352	0	-0.43	99	0.99096	-0.4255	99	-0.58	-0.53	0.23
AQP11	ENST00000313578.3	ENSBTAG00000019928	bta-miR-27b	8mer-1a	162	169	-0.589	-0.016	-0.251	0.031	0	0	0	0	0	0	0	0	0	0.005	-0.112	0.028	0	-0.02	0.169	0.112	0	-0.643	99	1	-0.643	99	-0.04	-0.18	-0.1
AQP11	ENST00000313578.3	ENSBTAG00000019928	bta-miR-27a-3p	8mer-1a	162	169	-0.589	-0.016	-0.251	0.031	0	0	0	0	0	0	0	0	0	0.005	-0.112	0.028	0	-0.02	0.169	0.112	0	-0.643	99	1	-0.643	99	-0.01	-0.19	-0.11
ARAF	ENST00000377039.2	ENSBTAG00000005039	bta-miR-126-5p	8mer-1a	432	439	-0.589	-0.008	-0.25	0.03	0	-0.021	0	0.022	0	0	0	0	0	0.079	-0.083	-0.006	0	-0.02	0.189	0.352	0	-0.305	99	1	-0.305	99	-0.07	-0.11	-0.21
ARG2	ENST00000261783.3	ENSBTAG00000001945	bta-let-7f	8mer-1a	712	719	-0.589	-0.024	-0.214	0.025	0	0	0	0	0	0.015	0	0	0	0.124	-0.098	0.035	0	-0.02	0.083	0.07	0	-0.593	99	0.8704	-0.5009	99	0.24	0.19	-0.2
ARG2	ENST00000261783.3	ENSBTAG00000001945	bta-let-7f	8mer-1a	712	719	-0.589	-0.024	-0.214	0.025	0	0	0	0	0	0.015	0	0	0	0.124	-0.098	0.035	0	-0.02	0.083	0.07	0	-0.593	99	0.8704	-0.5009	99	0.24	0.19	-0.2
ARG2	ENST00000261783.3	ENSBTAG00000001945	bta-miR-101	8mer-1a	169	176	-0.589	-0.016	-0.192	0.045	0	0	0	0	0.012	0	0	0	0	0.075	-0.082	0.035	0	-0.02	0.127	0.128	0	-0.477	99	1	-0.477	99	0.24	-0.07	-0.13
ARG2	ENST00000261783.3	ENSBTAG00000001945	bta-miR-101	8mer-1a	169	176	-0.589	-0.016	-0.192	0.045	0	0	0	0	0.012	0	0	0	0	0.075	-0.082	0.035	0	-0.02	0.127	0.128	0	-0.477	99	1	-0.477	99	0.24	-0.07	-0.13
ARG2	ENST00000261783.3	ENSBTAG00000001945	bta-let-7a-5p	8mer-1a	712	719	-0.589	-0.024	-0.214	0.025	0	0	0	0	0	0.015	0	0	0	0.124	-0.098	0.035	0	-0.02	0.083	0.07	0	-0.593	99	0.8704	-0.5009	99	0.26	0.09	-0.24
ARG2	ENST00000261783.3	ENSBTAG00000001945	bta-let-7a-5p	8mer-1a	712	719	-0.589	-0.024	-0.214	0.025	0	0	0	0	0	0.015	0	0	0	0.124	-0.098	0.035	0	-0.02	0.083	0.07	0	-0.593	99	0.8704	-0.5009	99	0.26	0.09	-0.24
ARG2	ENST00000261783.3	ENSBTAG00000001945	bta-miR-101	8mer-1a	174	181	-0.589	-0.016	-0.2	0.045	0	0	0	0	0.012	0	0	0	0	0.075	-0.047	0.035	0	-0.02	0.127	0.128	0	-0.45	99	1	-0.45	99	0.24	-0.07	-0.13
ARG2	ENST00000261783.3	ENSBTAG00000001945	bta-miR-101	8mer-1a	174	181	-0.589	-0.016	-0.2	0.045	0	0	0	0	0.012	0	0	0	0	0.075	-0.047	0.035	0	-0.02	0.127	0.128	0	-0.45	99	1	-0.45	99	0.24	-0.07	-0.13
ARHGAP29	ENST00000370217.3	ENSBTAG00000004190	bta-miR-215	8mer-1a	246	253	-0.589	-0.016	-0.198	0.068	-0.018	0	0	0.022	0	0	0	0	0	0.101	-0.088	0.061	0	-0.02	0.042	0.103	0	-0.532	99	1	-0.532	99	0.14	-0.05	-0.37
ARHGAP29	ENST00000370217.3	ENSBTAG00000004190	bta-miR-192	8mer-1a	246	253	-0.589	-0.016	-0.198	0.068	0	-0.021	0	0.022	0	0	0	0	0	0.101	-0.088	0.061	0	-0.02	0.042	0.103	0	-0.535	99	1	-0.535	99	0.03	-0.02	-0.33
ARL6IP5	ENST00000478935.1	ENSBTAG00000021506	bta-miR-30a-5p	8mer-1a	289	296	-0.589	-0.016	-0.231	0.065	0	0	0	0.022	0	0	0	0	0	0.122	-0.089	-0.074	0	-0.02	0.135	0.22	0	-0.455	99	0.94483	-0.4258	99	-0.06	-0.26	0.02
ARPC3	ENST00000228825.7	ENSBTAG00000005345	bta-miR-126-5p	8mer-1a	227	234	-0.589	-0.016	-0.254	0.058	0	-0.021	0	0.022	0	0	0	0	0	0.062	-0.112	-0.01	0	-0.02	0.189	0.352	0	-0.339	99	0.62885	-0.2037	98	-0.29	-0.47	-0.12
ARPC3	ENST00000228825.7	ENSBTAG00000005345	bta-miR-26a	8mer-1a	120	127	-0.589	-0.016	-0.071	0.038	0	0	0	0.022	0	0	0	0	0	0.025	-0.097	-0.01	0	-0.02	0.142	0.19	0	-0.386	99	1	-0.386	99	-0.21	-0.08	-0.05
ARRB1	ENST00000420843.2	ENSBTAG00000020485	bta-miR-22-3p	8mer-1a	410	417	-0.589	-0.024	-0.166	0.06	-0.018	0	0	0	0.012	0	0	0	0	0.14	-0.073	0.067	0	-0.02	0.113	-0.026	0	-0.524	99	1	-0.524	99	-0.4	-0.35	-0.37
ARRB1	ENST00000420843.2	ENSBTAG00000020485	bta-miR-22-3p	8mer-1a	410	417	-0.589	-0.024	-0.166	0.06	-0.018	0	0	0	0.012	0	0	0	0	0.14	-0.073	0.067	0	-0.02	0.113	-0.026	0	-0.524	99	1	-0.524	99	-0.4	-0.35	-0.37
ART3	ENST00000341029.5	ENSBTAG00000010954	bta-miR-26a	8mer-1a	33	40	-0.589	0	-0.171	0.006	0	0	0	0.022	0	0	0	0	0	0.004	-0.084	0.05	0	-0.02	0.142	0.19	0	-0.45	99	1	-0.45	99	0	-0.09	-0.04
ASB18	ENST00000330842.6	ENSBTAG00000002024	bta-miR-27a-3p	8mer-1a	164	171	-0.589	-0.016	-0.179	0.026	0	0	0	0	0	0	0	0	0	-0.007	-0.102	0.071	0	-0.02	0.169	0.112	0	-0.535	99	1	-0.535	99	NA	-0.1	NA
ASB18	ENST00000330842.6	ENSBTAG00000002024	bta-miR-27b	8mer-1a	164	171	-0.589	-0.024	-0.179	0.026	0	0	0	0	0	0	0	0	0	-0.007	-0.102	0.071	0	-0.02	0.169	0.112	0	-0.543	99	1	-0.543	99	NA	-0.16	NA
ASB3	ENST00000406625.2	ENSBTAG00000019458	bta-miR-27b	8mer-1a	295	302	-0.589	-0.024	-0.178	0.039	0	0	0	0	0	0	0	0	0	0.051	-0.077	0.093	0	-0.02	0.169	0.112	0	-0.424	99	0.27153	-0.1034	87	-0.08	-0.35	-0.41
ASB3	ENST00000406625.2	ENSBTAG00000019458	bta-miR-27a-3p	8mer-1a	295	302	-0.589	-0.024	-0.178	0.039	0	0	0	0	0	0	0	0	0	0.051	-0.077	0.093	0	-0.02	0.169	0.112	0	-0.424	99	0.27153	-0.1034	87	-0.11	-0.31	-0.41
ASGR2	ENST00000355035.5	ENSBTAG00000025101	bta-miR-26a	8mer-1a	230	237	-0.589	0	-0.192	0.044	0	0	0	0.022	0	0	0	0	0	0.038	-0.097	0.04	0	-0.02	0.142	0.19	0	-0.422	99	1e-04	0	16	-0.39	0.13	0.26
ASPDH	ENST00000376916.3	ENSBTAG00000006840	bta-miR-143	8mer-1a	30	37	-0.589	-0.016	-0.087	0.003	0	0	0	0.022	0	0	0	0	0	-0.068	-0.108	-0.01	0	-0.02	0.137	0.125	0	-0.611	99	1	-0.611	99	-0.24	0.02	-0.06
ASPN	ENST00000375543.1	ENSBTAG00000011847	bta-miR-92a	8mer-1a	69	76	-0.589	-0.008	-0.205	0.029	0	0	0	0	0.012	0	0	0	0	0.175	-0.101	0.014	0	-0.02	0.109	0.141	0	-0.443	99	1	-0.443	99	-0.32	-0.71	-0.1
ATF3	ENST00000366983.1	ENSBTAG00000008545	bta-miR-191	8mer-1a	27	34	-0.589	-0.008	-0.075	0	0	-0.021	0	0.022	0	0	0	0	0	0.177	-0.094	-0.032	0	-0.02	-0.113	0.152	0	-0.601	99	1	-0.601	99	0.2	-0.06	0.19
ATG12	ENST00000500945.2	ENSBTAG00000017525	bta-miR-26a	8mer-1a	374	381	-0.589	-0.008	-0.228	0.076	0	0	0	0.022	0	0	0	0	0	0.141	-0.079	-0.1	0	-0.02	0.142	0.19	0	-0.453	99	0.85589	-0.3783	99	-0.15	0.05	0.04
ATG12	ENST00000500945.2	ENSBTAG00000017525	bta-miR-92a	8mer-1a	1829	1836	-0.589	0	-0.212	0.057	0	0	0	0	0.012	0	0	0	0	0.227	-0.092	-0.1	0	-0.02	0.109	0.141	0	-0.467	99	0.27708	-0.115	88	0	0.16	-0.05
ATG12	ENST00000274459.4	ENSBTAG00000017525	bta-miR-26a	8mer-1a	314	321	-0.589	-0.008	-0.228	0.073	0	0	0	0.022	0	0	0	0	0	0.136	-0.079	-0.038	0	-0.02	0.142	0.19	0	-0.399	99	0.85589	-0.3342	98	-0.15	0.05	0.04
ATOH1	ENST00000306011.3	ENSBTAG00000002895	bta-miR-22-3p	8mer-1a	145	152	-0.589	-0.056	-0.166	0.052	-0.018	0	0	0	0.012	0	0	0	0	0.146	-0.056	0.052	0	-0.02	0.113	-0.026	0	-0.556	99	0.002	-9e-04	27	NA	NA	NA
ATP6AP2	ENST00000378438.4	ENSBTAG00000015180	bta-miR-148a	8mer-1a	340	347	-0.589	-0.016	-0.242	0.077	0	0	0	0.022	0	0	0	0	0	0.126	-0.074	0.051	0	-0.02	0.119	0.06	0	-0.486	99	0.99805	-0.4849	99	0.28	NA	NA
ATP6AP2	ENST00000378438.4	ENSBTAG00000015180	bta-miR-148a	8mer-1a	340	347	-0.589	-0.016	-0.242	0.077	0	0	0	0.022	0	0	0	0	0	0.126	-0.074	0.051	0	-0.02	0.119	0.06	0	-0.486	99	0.99805	-0.4849	99	0.28	NA	NA
AUNIP	ENST00000374298.3	ENSBTAG00000021786	bta-miR-30a-5p	8mer-1a	628	635	-0.589	-0.016	-0.218	-0.032	0	0	0	0.022	0	0	0	0	0	0.104	-0.092	0.053	0	-0.02	0.135	0.22	0	-0.433	99	0.1479	-0.0564	69	-0.33	-0.38	-0.23
B4GALNT2	ENST00000504681.1	ENSBTAG00000009864	bta-miR-126-5p	8mer-1a	96	103	-0.589	-0.016	-0.258	0.007	0	-0.021	0	0.022	0	0	0	0	0	-0.064	-0.118	0.08	0	-0.02	0.189	0.352	0	-0.436	99	1	-0.436	99	-0.4	-0.09	0.29
B4GALT4	ENST00000471675.1	ENSBTAG00000001390	bta-miR-126-5p	8mer-1a	341	348	-0.589	-0.008	-0.159	-0.006	0	-0.021	0	0.022	0	0	0	0	0	0.044	-0.081	-0.103	0	-0.02	0.189	0.352	0	-0.38	99	0.96886	-0.3665	99	-0.51	-0.58	-0.36
B4GALT6	ENST00000306851.5	ENSBTAG00000044063	bta-miR-148a	8mer-1a	3020	3027	-0.589	-0.04	-0.281	0.029	0	0	0	0.022	0	0	0	0	0	0.274	-0.09	0.059	0	-0.02	0.119	0.06	0	-0.457	99	0.42922	-0.1788	87	-0.39	-0.46	-0.28
BATF3	ENST00000243440.1	ENSBTAG00000011982	bta-miR-22-3p	8mer-1a	237	244	-0.589	-0.048	-0.137	0.028	-0.018	0	0	0	0.012	0	0	0	0	0.024	0.004	-0.044	0	-0.02	0.113	-0.026	0	-0.701	99	1	-0.701	99	-0.05	0	-0.16
BBS10	ENST00000393262.3	ENSBTAG00000004425	bta-miR-101	8mer-1a	1056	1063	-0.589	-0.016	-0.274	-0.04	0	0	0	0	0.012	0	0	0	0	0.159	-0.112	0.117	0	-0.02	0.127	0.128	0	-0.508	99	0.03904	-0.0168	58	0	0.28	-0.24
BBS5	ENST00000554017.1	ENSBTAG00000010736	bta-miR-92a	8mer-1a	416	423	-0.589	-0.008	-0.206	0.02	0	0	0	0	0.012	0	0	0	0	0.07	-0.097	0.091	0	-0.02	0.109	0.141	0	-0.477	99	0.26973	-0.1139	88	0.29	0.19	-0.23
BCAT2	ENST00000545387.2	ENSBTAG00000009172	bta-miR-92a	8mer-1a	85	92	-0.589	-0.008	-0.143	0.024	0	0	0	0	0.012	0	0	0	0	-0.002	-0.068	0.037	0	-0.02	0.109	0.141	0	-0.507	99	0.9989	-0.5063	99	-0.26	-0.48	-0.26
BCCIP	ENST00000368759.5	ENSBTAG00000005792	bta-miR-26a	8mer-1a	258	265	-0.589	-0.016	-0.144	0.044	0	0	0	0.022	0	0	0	0	0	0.046	-0.105	0.04	0	-0.02	0.142	0.19	0	-0.39	99	0.01131	-0.0039	30	0.21	-0.07	0.05
BCL10	ENST00000370580.1	ENSBTAG00000013851	bta-miR-27a-3p	8mer-1a	321	328	-0.589	-0.032	-0.162	0.075	0	0	0	0	0	0	0	0	0	0.111	-0.093	0.013	0	-0.02	0.169	0.112	0	-0.416	99	0.97036	-0.4018	99	-0.07	-0.16	0.04
BCL10	ENST00000370580.1	ENSBTAG00000013851	bta-miR-27b	8mer-1a	321	328	-0.589	-0.032	-0.162	0.075	0	0	0	0	0	0	0	0	0	0.111	-0.093	0.013	0	-0.02	0.169	0.112	0	-0.416	99	0.97036	-0.4018	99	-0.03	-0.19	0.05
BCL2L13	ENST00000493680.1	ENSBTAG00000013956	bta-miR-126-5p	8mer-1a	1198	1205	-0.589	-0.008	-0.26	0.011	0	-0.021	0	0.022	0	0	0	0	0	0.175	-0.118	0	0	-0.02	0.189	0.352	0	-0.267	99	0.20897	-0.0519	88	-0.13	-0.31	-0.3
BEGAIN	ENST00000355173.2	ENSBTAG00000017716	bta-miR-101	8mer-1a	95	102	-0.589	-0.008	-0.092	0.01	0	0	0	0	0.012	0	0	0	0	-0.063	-0.071	0.1	0	-0.02	0.127	0.128	0	-0.466	99	1	-0.466	99	-0.45	-0.09	-0.14
BEND6	ENST00000370748.3	ENSBTAG00000008228	bta-miR-126-5p	8mer-1a	982	989	-0.589	-0.024	-0.244	0.044	0	-0.021	0	0.022	0	0	0	0	0	0.162	-0.131	-0.067	0	-0.02	0.189	0.352	0	-0.327	99	0.80186	-0.2561	99	-0.2	-0.54	-0.4
BEST3	ENST00000331471.4	ENSBTAG00000002931	bta-miR-126-5p	8mer-1a	131	138	-0.589	-0.008	-0.167	-0.098	0	-0.021	0	0.022	0	0	0	0	0	-0.063	-0.071	0.062	0	-0.02	0.189	0.352	0	-0.412	99	1	-0.412	99	-0.41	-0.62	0.21
BEST4	ENST00000372207.3	ENSBTAG00000015288	bta-miR-30a-5p	8mer-1a	485	492	-0.589	-0.016	-0.253	0.004	0	0	0	0.022	0	0	0	0	0	0.081	-0.101	0.077	0	-0.02	0.135	0.22	0	-0.44	99	0.21335	-0.0833	77	-0.17	0.24	0.17
BGN	ENST00000331595.4	ENSBTAG00000005250	bta-miR-92a	8mer-1a	827	834	-0.589	-0.008	-0.113	-0.098	0	0	0	0	0.012	0	0	0	0	0.132	-0.075	0.056	0	-0.02	0.109	0.141	0	-0.453	99	0.98651	-0.4458	99	-0.12	-0.64	-0.22
BHLHE22	ENST00000321870.1	ENSBTAG00000033173	bta-miR-215	8mer-1a	1585	1592	-0.589	-0.016	-0.243	0.033	-0.018	0	0	0.022	0	0	0	0	0	0.207	-0.068	0.054	0	-0.02	0.042	0.103	0	-0.493	99	0.52404	-0.2373	95	-0.14	0.08	-0.22
BHLHE22	ENST00000321870.1	ENSBTAG00000033173	bta-miR-192	8mer-1a	1585	1592	-0.589	-0.016	-0.243	0.033	0	-0.021	0	0.022	0	0	0	0	0	0.207	-0.068	0.054	0	-0.02	0.042	0.103	0	-0.496	99	0.52404	-0.2386	95	-0.12	0.04	-0.16
BICD1	ENST00000551848.1	ENSBTAG00000006734	bta-miR-30a-5p	8mer-1a	1638	1645	-0.589	-0.008	-0.236	0.021	0	0	0	0.022	0	0	0	0	0	0.209	-0.067	-0.592	0	-0.02	0.135	0.22	0	-0.905	99	0.17763	-0.1246	85	-0.34	-0.37	-0.33
BICD1	ENST00000551848.1	ENSBTAG00000006734	bta-miR-30a-5p	8mer-1a	1638	1645	-0.589	-0.008	-0.236	0.021	0	0	0	0.022	0	0	0	0	0	0.209	-0.067	-0.592	0	-0.02	0.135	0.22	0	-0.905	99	0.17763	-0.1246	85	-0.34	-0.37	-0.33
BICD1	ENST00000551086.1	ENSBTAG00000006734	bta-miR-30a-5p	8mer-1a	932	939	-0.589	-0.008	-0.236	0.042	0	0	0	0.022	0	0	0	0	0	0.156	-0.067	-0.199	0	-0.02	0.135	0.22	0	-0.544	99	0.12066	-0.0557	68	-0.34	-0.37	-0.33
BICD1	ENST00000551086.1	ENSBTAG00000006734	bta-miR-30a-5p	8mer-1a	932	939	-0.589	-0.008	-0.236	0.042	0	0	0	0.022	0	0	0	0	0	0.156	-0.067	-0.199	0	-0.02	0.135	0.22	0	-0.544	99	0.12066	-0.0557	68	-0.34	-0.37	-0.33
BICD2	ENST00000375512.3	ENSBTAG00000046549	bta-miR-101	8mer-1a	1800	1807	-0.589	-0.016	-0.202	0.065	0	0	0	0	0.012	0	0	0	0	0.228	-0.084	-0.08	0	-0.02	0.127	0.128	0	-0.431	99	0.41951	-0.1654	93	-0.22	0.19	-0.02
BID	ENST00000317361.7	ENSBTAG00000013988	bta-miR-27b	8mer-1a	20	27	-0.589	-0.032	-0.009	-0.009	0	0	0	0	0	0	0	0	0	-0.099	-0.077	0.004	0	-0.02	0.169	0.112	0	-0.55	99	1	-0.55	99	0.05	-0.21	-0.21
BID	ENST00000317361.7	ENSBTAG00000013988	bta-miR-27b	8mer-1a	20	27	-0.589	-0.032	-0.009	-0.009	0	0	0	0	0	0	0	0	0	-0.099	-0.077	0.004	0	-0.02	0.169	0.112	0	-0.55	99	1	-0.55	99	0.05	-0.21	-0.21
BID	ENST00000317361.7	ENSBTAG00000013988	bta-miR-27b	8mer-1a	20	27	-0.589	-0.032	-0.009	-0.009	0	0	0	0	0	0	0	0	0	-0.099	-0.077	0.004	0	-0.02	0.169	0.112	0	-0.55	99	1	-0.55	99	0.05	-0.21	-0.21
BID	ENST00000317361.7	ENSBTAG00000013988	bta-miR-27a-3p	8mer-1a	20	27	-0.589	-0.008	-0.009	-0.009	0	0	0	0	0	0	0	0	0	-0.099	-0.077	0.004	0	-0.02	0.169	0.112	0	-0.526	99	1	-0.526	99	0.09	-0.18	-0.21
BID	ENST00000317361.7	ENSBTAG00000013988	bta-miR-27a-3p	8mer-1a	20	27	-0.589	-0.008	-0.009	-0.009	0	0	0	0	0	0	0	0	0	-0.099	-0.077	0.004	0	-0.02	0.169	0.112	0	-0.526	99	1	-0.526	99	0.09	-0.18	-0.21
BID	ENST00000317361.7	ENSBTAG00000013988	bta-miR-27a-3p	8mer-1a	20	27	-0.589	-0.008	-0.009	-0.009	0	0	0	0	0	0	0	0	0	-0.099	-0.077	0.004	0	-0.02	0.169	0.112	0	-0.526	99	1	-0.526	99	0.09	-0.18	-0.21
BID	ENST00000342111.5	ENSBTAG00000013988	bta-miR-26a	8mer-1a	1045	1052	-0.589	-0.008	-0.185	-0.002	0	0	0	0.022	0	0	0	0	0	0.159	-0.105	-0.058	0	-0.02	0.142	0.19	0	-0.454	99	1e-04	0	16	0	0.01	-0.1
BID	ENST00000342111.5	ENSBTAG00000013988	bta-miR-26a	8mer-1a	1045	1052	-0.589	-0.008	-0.185	-0.002	0	0	0	0.022	0	0	0	0	0	0.159	-0.105	-0.058	0	-0.02	0.142	0.19	0	-0.454	99	1e-04	0	16	0	0.01	-0.1
BID	ENST00000342111.5	ENSBTAG00000013988	bta-miR-26a	8mer-1a	1045	1052	-0.589	-0.008	-0.185	-0.002	0	0	0	0.022	0	0	0	0	0	0.159	-0.105	-0.058	0	-0.02	0.142	0.19	0	-0.454	99	1e-04	0	16	0	0.01	-0.1
BIRC5	ENST00000374948.2	ENSBTAG00000013573	bta-miR-143	8mer-1a	1289	1296	-0.589	-0.008	-0.195	0.073	0	0	0	0.022	0	0	0	0	0	0.202	-0.129	-0.033	0	-0.02	0.137	0.125	0	-0.415	99	0.24496	-0.0912	80	-0.11	-0.18	-0.38
BLCAP	ENST00000397137.1	ENSBTAG00000003209	bta-miR-215	7mer-m8	57	63	-0.224	-0.022	-0.134	0.003	0.01	0	0	0.004	0	0	0	0	0	-0.029	-0.083	-0.035	0	-0.011	0.032	0.066	-0.01	-0.433	99	0.9805	-0.4232	99	-0.22	-0.21	-0.2
BLCAP	ENST00000397137.1	ENSBTAG00000003209	bta-miR-192	7mer-m8	57	63	-0.224	-0.022	-0.134	0.003	0	0.014	0	0.004	0	0	0	0	0	-0.029	-0.083	-0.035	0	-0.011	0.032	0.066	-0.01	-0.429	99	0.9805	-0.4193	99	-0.29	-0.19	-0.19
BLOC1S2	ENST00000441611.1	ENSBTAG00000010739	bta-miR-26a	8mer-1a	224	231	-0.589	-0.04	-0.19	0.058	0	0	0	0.022	0	0	0	0	0	0.099	-0.105	-0.063	0	-0.02	0.142	0.19	0	-0.496	99	0.87402	-0.4233	99	0.09	0.04	0.08
BLOC1S6	ENST00000220531.3	ENSBTAG00000012250	bta-miR-215	8mer-1a	2181	2188	-0.589	-0.016	-0.248	0.082	-0.018	0	0	0.022	0	0	0	0	0	0.254	-0.093	-0.013	0	-0.02	0.042	0.103	0	-0.494	99	0.98734	-0.4866	99	0.21	0.09	-0.25
BLOC1S6	ENST00000220531.3	ENSBTAG00000012250	bta-miR-192	8mer-1a	2181	2188	-0.589	-0.016	-0.248	0.082	0	-0.021	0	0.022	0	0	0	0	0	0.254	-0.093	-0.013	0	-0.02	0.042	0.103	0	-0.497	99	0.98734	-0.4895	99	0.01	0.12	-0.23
BMX	ENST00000357607.2	ENSBTAG00000000377	bta-miR-192	8mer-1a	191	198	-0.589	-0.016	-0.233	0.06	0	-0.021	0	0.022	0	0	0	0	0	0.054	-0.067	0.108	0	-0.02	0.042	0.103	0	-0.557	99	1	-0.557	99	-0.45	-0.3	-0.15
BMX	ENST00000357607.2	ENSBTAG00000000377	bta-miR-215	8mer-1a	191	198	-0.589	-0.016	-0.233	0.06	-0.018	0	0	0.022	0	0	0	0	0	0.054	-0.067	0.108	0	-0.02	0.042	0.103	0	-0.554	99	1	-0.554	99	-0.43	-0.29	-0.08
BNIPL	ENST00000368931.3	ENSBTAG00000015345	bta-miR-143	8mer-1a	80	87	-0.589	-0.024	-0.196	0.034	0	0	0	0.022	0	0	0	0	0	0.076	-0.104	0.053	0	-0.02	0.137	0.125	-0.001	-0.487	99	1	-0.487	99	-0.37	0.09	-0.07
BOD1	ENST00000480951.1	ENSBTAG00000034598	bta-miR-191	8mer-1a	1734	1741	-0.589	-0.048	-0.241	0.115	0	-0.021	0	0.022	0	0	0	0	0	0.267	-0.108	-0.073	0	-0.02	-0.113	0.152	0	-0.657	99	0.01414	-0.0075	15	-0.21	-0.03	-0.08
BOD1	ENST00000480951.1	ENSBTAG00000034598	bta-miR-26a	8mer-1a	287	294	-0.589	-0.032	-0.106	0.058	0	0	0	0.022	0	0	0	0	0	0.08	-0.099	-0.073	0	-0.02	0.142	0.19	0	-0.427	99	0.99659	-0.4253	99	-0.17	0.01	0.03
BOD1	ENST00000285908.5	ENSBTAG00000034598	bta-miR-191	8mer-1a	1721	1728	-0.589	-0.048	-0.241	0.115	0	-0.021	0	0.022	0	0	0	0	0	0.267	-0.108	-0.037	0	-0.02	-0.113	0.152	0	-0.621	99	0.01414	-0.0072	15	-0.21	-0.03	-0.08
BOD1	ENST00000285908.5	ENSBTAG00000034598	bta-miR-26a	8mer-1a	274	281	-0.589	-0.032	-0.106	0.059	0	0	0	0.022	0	0	0	0	0	0.079	-0.099	-0.037	0	-0.02	0.142	0.19	0	-0.391	99	1	-0.391	99	-0.17	0.01	0.03
BOD1L2	ENST00000585477.1	ENSBTAG00000034598	bta-miR-143	8mer-1a	1275	1282	-0.589	0	-0.118	0.011	0	0	0	0.022	0	0	0	0	0	0.181	-0.092	-0.592	0	-0.02	0.137	0.125	0	-0.935	99	1	-0.935	99	-0.4	0.06	-0.05
BRD3	ENST00000371834.2	ENSBTAG00000010582	bta-miR-30a-5p	8mer-1a	463	470	-0.589	-0.032	-0.141	0.001	0	0	0	0.022	0	0	0	0	0	0.076	-0.083	0.092	-0.118	-0.02	0.135	0.22	0	-0.437	99	1	-0.437	99	0.04	-0.26	-0.21
BRI3	ENST00000539286.1	ENSBTAG00000022825	bta-miR-27a-3p	7mer-m8	439	445	-0.224	-0.044	-0.188	-0.023	0	0	0	0	0	0	0	0	0	0.031	-0.099	-0.032	0	-0.011	0.105	0.072	0	-0.413	99	0.07475	-0.0271	65	-0.57	-0.24	-0.06
BRI3	ENST00000539286.1	ENSBTAG00000022825	bta-miR-27b	7mer-m8	439	445	-0.224	-0.044	-0.188	-0.023	0	0	0	0	0	0	0	0	0	0.031	-0.099	-0.032	0	-0.011	0.105	0.072	0	-0.413	99	0.07475	-0.0271	65	-0.57	-0.24	-0.05
BRSK1	ENST00000590333.1	ENSBTAG00000015226	bta-miR-126-5p	8mer-1a	490	497	-0.589	-0.008	-0.254	-0.004	0	-0.021	0	0.022	0	0	0	0	0	0.081	-0.134	0.125	0	-0.02	0.189	0.352	0	-0.261	99	0.13701	-0.0331	84	-0.26	-0.45	0.17
BRSK1	ENST00000590333.1	ENSBTAG00000015226	bta-miR-126-5p	8mer-1a	487	494	-0.589	-0.032	-0.258	0	0	-0.021	0	0.022	0	0	0	0	0	0.081	-0.135	0.125	0	-0.02	0.189	0.352	0	-0.286	99	0.13701	-0.036	84	-0.26	-0.45	0.17
BRSK1	ENST00000590333.1	ENSBTAG00000015226	bta-miR-126-5p	8mer-1a	484	491	-0.589	-0.04	-0.25	0.003	0	-0.021	0	0.022	0	0	0	0	0	0.081	-0.135	0.125	0	-0.02	0.189	0.352	0	-0.283	99	0.13701	-0.0356	84	-0.26	-0.45	0.17
C15orf61	ENST00000342683.4	ENSBTAG00000045628	bta-miR-92a	8mer-1a	49	56	-0.589	-0.016	-0.271	-0.008	0	0	0	0	0.012	0	0	0	0	-0.119	-0.07	-0.021	0	-0.02	0.109	0.141	0	-0.852	99	0.98264	-0.832	99	-0.14	-0.23	-0.46
C17orf75	ENST00000577809.1	ENSBTAG00000020994	bta-miR-21-5p	8mer-1a	1694	1701	-0.589	-0.032	-0.307	0.058	0	0	0	0	0	0	0	0	0	0.22	-0.106	0.058	0	-0.02	0.056	0.194	0	-0.468	99	0.12749	-0.0519	68	-0.02	0	-0.47
C18orf32	ENST00000579820.1	ENSBTAG00000021334	bta-miR-27a-3p	8mer-1a	373	380	-0.589	-0.016	-0.216	0.055	0	0	0	0	0	0	0	0	0	0.088	-0.094	-0.085	0	-0.02	0.169	0.112	0	-0.596	99	0.00788	-0.0039	39	0.09	-0.25	0.11
C18orf32	ENST00000579820.1	ENSBTAG00000021334	bta-miR-27b	8mer-1a	373	380	-0.589	-0.016	-0.216	0.055	0	0	0	0	0	0	0	0	0	0.088	-0.094	-0.085	0	-0.02	0.169	0.112	0	-0.596	99	0.00788	-0.0039	38	0.08	-0.27	0.13
C19orf12	ENST00000592153.1	ENSBTAG00000020434	bta-miR-143	8mer-1a	373	380	-0.589	-0.04	-0.077	0.057	0	0	0	0.022	0	0	0	0	0	0.118	-0.106	-0.055	0	-0.02	0.137	0.125	0	-0.428	99	0.98431	-0.4202	99	-0.09	0.06	0.2
C19orf12	ENST00000592153.1	ENSBTAG00000020434	bta-miR-143	8mer-1a	373	380	-0.589	-0.04	-0.077	0.057	0	0	0	0.022	0	0	0	0	0	0.118	-0.106	-0.055	0	-0.02	0.137	0.125	0	-0.428	99	0.98431	-0.4202	99	-0.09	0.06	0.2
C19orf12	ENST00000592153.1	ENSBTAG00000020434	bta-miR-143	8mer-1a	373	380	-0.589	-0.04	-0.077	0.057	0	0	0	0.022	0	0	0	0	0	0.118	-0.106	-0.055	0	-0.02	0.137	0.125	0	-0.428	99	0.98431	-0.4202	99	-0.09	0.06	0.2
C19orf12	ENST00000323670.9	ENSBTAG00000020434	bta-miR-143	8mer-1a	326	333	-0.589	-0.04	-0.077	0.052	0	0	0	0.022	0	0	0	0	0	0.11	-0.106	-0.031	0	-0.02	0.137	0.125	0	-0.417	99	0.98431	-0.4094	99	-0.09	0.06	0.2
C19orf12	ENST00000323670.9	ENSBTAG00000020434	bta-miR-143	8mer-1a	326	333	-0.589	-0.04	-0.077	0.052	0	0	0	0.022	0	0	0	0	0	0.11	-0.106	-0.031	0	-0.02	0.137	0.125	0	-0.417	99	0.98431	-0.4094	99	-0.09	0.06	0.2
C19orf12	ENST00000323670.9	ENSBTAG00000020434	bta-miR-143	8mer-1a	326	333	-0.589	-0.04	-0.077	0.052	0	0	0	0.022	0	0	0	0	0	0.11	-0.106	-0.031	0	-0.02	0.137	0.125	0	-0.417	99	0.98431	-0.4094	99	-0.09	0.06	0.2
C1orf35	ENST00000272139.4	ENSBTAG00000020720	bta-miR-148a	8mer-1a	1883	1890	-0.589	-0.016	-0.241	0.058	0	0	0	0.022	0	0	0	0	0	0.23	-0.1	0.016	0	-0.02	0.119	0.06	0	-0.461	99	0.02328	-0.0092	29	-0.47	-0.23	-0.27
C1RL	ENST00000545337.1	ENSBTAG00000016204	bta-miR-143	8mer-1a	134	141	-0.589	-0.032	-0.171	0.023	0	0	0	0.022	0	0	0	0	0	-0.025	-0.046	-0.008	0	-0.02	0.137	0.125	0	-0.584	99	1	-0.584	99	0.18	0.19	0.03
C1RL	ENST00000545337.1	ENSBTAG00000016204	bta-miR-143	8mer-1a	134	141	-0.589	-0.032	-0.171	0.023	0	0	0	0.022	0	0	0	0	0	-0.025	-0.046	-0.008	0	-0.02	0.137	0.125	0	-0.584	99	1	-0.584	99	0.18	0.19	0.03
C2CD4A	ENST00000355522.5	ENSBTAG00000020814	bta-miR-148a	8mer-1a	1785	1792	-0.589	-0.008	-0.218	-0.056	0	0	0	0.022	0	0	0	0	0	0.215	-0.124	0.052	0	-0.02	0.119	0.06	0	-0.547	99	0.09768	-0.0452	55	-0.46	-0.51	0.1
C2CD4A	ENST00000355522.5	ENSBTAG00000020814	bta-miR-148a	8mer-1a	1785	1792	-0.589	-0.008	-0.218	-0.056	0	0	0	0.022	0	0	0	0	0	0.215	-0.124	0.052	0	-0.02	0.119	0.06	0	-0.547	99	0.09768	-0.0452	55	-0.46	-0.51	0.1
C2CD4C	ENST00000332235.6	ENSBTAG00000047560	bta-miR-92a	8mer-1a	1293	1300	-0.589	0	-0.222	-0.015	0	0	0	0	0.012	0	0	0	0	0.181	-0.105	0.067	0	-0.02	0.109	0.141	0	-0.441	99	0.52914	-0.2165	95	NA	NA	NA
C3AR1	ENST00000307637.4	ENSBTAG00000019741	bta-miR-126-5p	8mer-1a	383	390	-0.589	-0.032	-0.261	0.015	0	-0.021	0	0.022	0	0	0	0	0	0.061	-0.111	0.08	0	-0.02	0.189	0.352	0	-0.315	99	1	-0.315	99	-0.15	-0.3	-0.39
C4orf19	ENST00000508175.1	ENSBTAG00000006643	bta-miR-27a-3p	8mer-1a	273	280	-0.589	-0.016	-0.099	0.054	0	0	0	0	0	0	0	0	0	0.062	-0.055	-0.273	0	-0.02	0.169	0.112	0	-0.655	99	1	-0.655	99	0.13	-0.46	-0.41
C4orf19	ENST00000508175.1	ENSBTAG00000006643	bta-miR-27b	8mer-1a	273	280	-0.589	-0.016	-0.099	0.054	0	0	0	0	0	0	0	0	0	0.062	-0.055	-0.273	0	-0.02	0.169	0.112	0	-0.655	99	1	-0.655	99	0.07	-0.46	-0.4
C5orf24	ENST00000504727.1	ENSBTAG00000012762	bta-miR-22-3p	8mer-1a	163	170	-0.589	-0.024	-0.22	0.055	-0.018	0	0	0	0.012	0	0	0	0	0.225	-0.029	-0.022	0	-0.02	0.113	-0.026	0	-0.543	99	1	-0.543	99	-0.4	0.11	-0.42
C5orf30	ENST00000319933.2	ENSBTAG00000045941	bta-miR-148a	8mer-1a	519	526	-0.589	-0.024	-0.273	0.083	0	0	0	0.022	0	0	0	0	0	0.177	-0.092	0.004	0	-0.02	0.119	0.06	0	-0.533	99	0.99452	-0.5295	99	-0.1	-0.05	-0.25
C5orf46	ENST00000318315.4	ENSBTAG00000015465	bta-miR-30a-5p	8mer-1a	277	284	-0.589	-0.032	-0.242	0.071	0	0	0	0.022	0	0	0	0	0	0.153	-0.084	-0.073	0	-0.02	0.135	0.22	0	-0.439	99	0.63037	-0.2608	96	NA	NA	NA
C8orf76	ENST00000276704.4	ENSBTAG00000015319	bta-miR-101	8mer-1a	32	39	-0.589	-0.024	-0.241	0.005	0	0	0	0	0.012	0	0	0	0	-0.075	-0.07	0.058	0	-0.02	0.127	0.128	0	-0.689	99	1	-0.689	99	-0.38	-0.26	-0.03
C9	ENST00000263408.4	ENSBTAG00000016149	bta-miR-21-5p	8mer-1a	680	687	-0.589	-0.04	-0.25	0.05	0	0	0	0	0	0	0	0	0	0.13	-0.1	0.094	0	-0.02	0.056	0.194	0	-0.475	99	1	-0.475	99	-0.1	-0.06	-0.13
C9orf153	ENST00000339137.3	ENSBTAG00000020516	bta-miR-126-5p	8mer-1a	693	700	-0.589	-0.024	-0.272	0.099	0	-0.021	0	0.022	0	0	0	0	0	0.188	-0.128	-0.066	0	-0.02	0.189	0.352	0	-0.27	99	1	-0.27	99	0.02	0.18	0.26
C9orf153	ENST00000339137.3	ENSBTAG00000020516	bta-miR-126-5p	8mer-1a	1355	1362	-0.589	-0.016	-0.298	0.013	0	-0.021	0	0.022	0	0	0	0	0	0.188	-0.083	-0.066	0	-0.02	0.189	0.352	0	-0.329	99	1	-0.329	99	0.02	0.18	0.26
C9orf153	ENST00000339137.3	ENSBTAG00000020516	bta-miR-126-5p	8mer-1a	505	512	-0.589	-0.032	-0.24	0.089	0	-0.021	0	0.022	0	0	0	0	0	0.188	-0.133	-0.066	0	-0.02	0.189	0.352	0	-0.261	99	1	-0.261	99	0.02	0.18	0.26
C9orf3	ENST00000433691.2	ENSBTAG00000000699	bta-miR-27a-3p	8mer-1a	574	581	-0.589	-0.016	-0.291	0.073	0	0	0	0	0	0	0	0	0	0.136	-0.052	-0.018	0	-0.02	0.169	0.112	0	-0.496	99	0.94034	-0.4611	99	0.18	0.06	-0.04
C9orf3	ENST00000433691.2	ENSBTAG00000000699	bta-miR-27b	8mer-1a	574	581	-0.589	-0.016	-0.291	0.073	0	0	0	0	0	0	0	0	0	0.136	-0.052	-0.018	0	-0.02	0.169	0.112	0	-0.496	99	0.94034	-0.4611	99	0.16	0.04	-0.07
C9orf40	ENST00000376854.5	ENSBTAG00000013231	bta-miR-101	8mer-1a	1129	1136	-0.589	-0.032	-0.22	0.077	0	0	0	0	0.012	0	0	0	0	0.193	-0.102	-0.002	0	-0.02	0.127	0.128	0	-0.428	99	0.00938	-0.0035	40	-0.34	0.02	0.01
CA7	ENST00000394069.3	ENSBTAG00000020889	bta-miR-148a	8mer-1a	619	626	-0.589	-0.016	-0.19	0.009	0	0	0	0.022	0	0	0	0	0	0.107	-0.091	0.004	0	-0.02	0.119	0.06	0	-0.585	99	1	-0.585	99	0.28	-0.42	-0.22
CABS1	ENST00000273936.5	ENSBTAG00000019849	bta-miR-22-3p	8mer-1a	43	50	-0.589	-0.008	-0.176	0.014	-0.018	0	0	0	0.012	0	0	0	0	-0.026	-0.05	0.06	0	-0.02	0.113	-0.026	0	-0.714	99	1	-0.714	99	NA	NA	NA
CACNA2D3	ENST00000474759.1	ENSBTAG00000013117	bta-miR-27b	8mer-1a	41	48	-0.589	-0.008	-0.178	0.013	0	0	0	0	0	0	0	0	0	0.026	-0.094	0.155	0	-0.02	0.169	0.112	0	-0.414	99	1	-0.414	99	0.02	-0.12	0.09
CACNA2D3	ENST00000474759.1	ENSBTAG00000013117	bta-miR-27a-3p	8mer-1a	41	48	-0.589	-0.008	-0.178	0.013	0	0	0	0	0	0	0	0	0	0.026	-0.094	0.155	0	-0.02	0.169	0.112	0	-0.414	99	1	-0.414	99	0.01	-0.07	0.12
CALCB	ENST00000523376.1	ENSBTAG00000010089	bta-miR-21-5p	8mer-1a	176	183	-0.589	-0.016	-0.241	0.058	0	0	0	0	0	0	0	0	0	0.081	-0.095	-0.036	0	-0.02	0.056	0.194	0	-0.608	99	1	-0.608	99	NA	NA	NA
CALCB	ENST00000523376.1	ENSBTAG00000010089	bta-miR-21-5p	8mer-1a	176	183	-0.589	-0.016	-0.241	0.058	0	0	0	0	0	0	0	0	0	0.081	-0.095	-0.036	0	-0.02	0.056	0.194	0	-0.608	99	1	-0.608	99	NA	NA	NA
CALHM3	ENST00000369783.4	ENSBTAG00000032761	bta-miR-126-5p	8mer-1a	370	377	-0.589	-0.016	-0.209	-0.029	0	-0.021	0	0.022	0	0	0	0	0	0.049	-0.125	0.049	0	-0.02	0.189	0.352	0	-0.348	99	1	-0.348	99	-0.09	NA	0.19
CAMTA1	ENST00000473578.1	ENSBTAG00000014602	bta-miR-143	7mer-m8	138	144	-0.224	-0.033	-0.151	0.012	0	0	0	0.004	0	0	0	0	0	-0.011	-0.136	-0.047	0	-0.011	0.087	0.08	0	-0.43	99	1	-0.43	99	-0.12	-0.15	0.3
CAMTA1	ENST00000473578.1	ENSBTAG00000014602	bta-miR-143	7mer-m8	138	144	-0.224	-0.033	-0.151	0.012	0	0	0	0.004	0	0	0	0	0	-0.011	-0.136	-0.047	0	-0.011	0.087	0.08	0	-0.43	99	1	-0.43	99	-0.12	-0.15	0.3
CAPN3	ENST00000356316.3	ENSBTAG00000008868	bta-miR-143	8mer-1a	582	589	-0.589	-0.016	-0.234	-0.005	0	0	0	0.022	0	0	0	0	0	0.098	-0.123	0.118	0	-0.02	0.137	0.125	0	-0.487	99	1	-0.487	99	-0.34	-0.41	-0.07
CAPN3	ENST00000356316.3	ENSBTAG00000008868	bta-miR-143	8mer-1a	582	589	-0.589	-0.016	-0.234	-0.005	0	0	0	0.022	0	0	0	0	0	0.098	-0.123	0.118	0	-0.02	0.137	0.125	0	-0.487	99	1	-0.487	99	-0.34	-0.41	-0.07
CAPN3	ENST00000561817.1	ENSBTAG00000008868	bta-miR-143	8mer-1a	70	77	-0.589	-0.016	-0.234	-0.005	0	0	0	0.022	0	0	0	0	0	-0.099	-0.121	0	0	-0.02	0.137	0.125	0	-0.8	99	1	-0.8	99	-0.34	-0.41	-0.07
CAPN3	ENST00000561817.1	ENSBTAG00000008868	bta-miR-143	8mer-1a	70	77	-0.589	-0.016	-0.234	-0.005	0	0	0	0.022	0	0	0	0	0	-0.099	-0.121	0	0	-0.02	0.137	0.125	0	-0.8	99	1	-0.8	99	-0.34	-0.41	-0.07
CAPN5	ENST00000531028.1	ENSBTAG00000005034	bta-miR-148a	8mer-1a	236	243	-0.589	-0.032	-0.083	0.066	0	0	0	0.022	0	0	0	0	0	0.134	-0.019	-0.117	0	-0.02	0.119	0.06	0	-0.459	99	0.94408	-0.4291	99	-0.22	-0.28	-0.04
CARF	ENST00000444724.1	ENSBTAG00000016000	bta-miR-22-3p	8mer-1a	696	703	-0.589	-0.024	-0.153	0.087	-0.018	0	0	0	0.012	0	0	0	0	0.168	-0.106	0.039	0	-0.02	0.113	-0.026	0	-0.517	99	0.64588	-0.3121	97	-0.36	0.2	-0.24
CAT	ENST00000241052.4	ENSBTAG00000020980	bta-miR-143	8mer-1a	355	362	-0.589	-0.032	-0.245	0.068	0	0	0	0.022	0	0	0	0	0	0.098	-0.103	0.09	0	-0.02	0.137	0.125	0	-0.449	99	1	-0.449	99	-0.1	0.29	-0.22
CAV3	ENST00000397368.2	ENSBTAG00000022699	bta-miR-22-3p	8mer-1a	160	167	-0.589	-0.016	-0.152	0.055	-0.018	0	0	0	0.012	0	0	0	0	0.117	-0.032	-0.025	0	-0.02	0.113	-0.026	0	-0.581	99	1	-0.581	99	-0.19	-0.1	0.36
CAV3	ENST00000343849.2	ENSBTAG00000022699	bta-miR-101	8mer-1a	264	271	-0.589	-0.024	-0.159	0.07	0	0	0	0	0.012	0	0	0	0	0.129	-0.097	-0.024	0	-0.02	0.127	0.128	0	-0.447	99	1	-0.447	99	-0.29	0.06	-0.14
CAV3	ENST00000397368.2	ENSBTAG00000022699	bta-miR-101	8mer-1a	190	197	-0.589	-0.024	-0.159	0.06	0	0	0	0	0.012	0	0	0	0	0.117	-0.097	-0.025	0	-0.02	0.127	0.128	0	-0.47	99	1	-0.47	99	-0.29	0.06	-0.14
CAV3	ENST00000343849.2	ENSBTAG00000022699	bta-miR-22-3p	8mer-1a	234	241	-0.589	-0.016	-0.152	0.066	-0.018	0	0	0	0.012	0	0	0	0	0.129	-0.032	-0.024	0	-0.02	0.113	-0.026	0	-0.557	99	1	-0.557	99	-0.19	-0.1	0.36
CBWD6	ENST00000377457.5	ENSBTAG00000000269	bta-miR-126-5p	8mer-1a	269	276	-0.589	-0.024	-0.255	0.049	0	-0.021	0	0.022	0	0	0	0	0	0.055	-0.105	0.062	0	-0.02	0.189	0.352	0	-0.285	99	1	-0.285	99	-0.19	-0.05	-0.17
CCDC102B	ENST00000584156.1	ENSBTAG00000006726	bta-miR-26a	7mer-m8	75	81	-0.224	-0.022	-0.192	-0.007	0	0	0	0.004	0	0	0	0	0	-0.052	-0.143	0.041	-0.044	-0.011	0.09	0.122	0	-0.438	99	1	-0.438	99	-0.29	-0.14	0.28
CCDC103	ENST00000410027.1	ENSBTAG00000013529	bta-let-7f	8mer-1a	903	910	-0.589	-0.032	-0.181	0.06	0	0	0	0	0	0.015	0	0	0	0.162	-0.04	-0.063	0	-0.02	0.083	0.07	0	-0.535	99	0.7273	-0.3684	97	0.07	0.15	-0.33
CCDC103	ENST00000410027.1	ENSBTAG00000013529	bta-let-7f	8mer-1a	903	910	-0.589	-0.032	-0.181	0.06	0	0	0	0	0	0.015	0	0	0	0.162	-0.04	-0.063	0	-0.02	0.083	0.07	0	-0.535	99	0.7273	-0.3684	97	0.07	0.15	-0.33
CCDC103	ENST00000410027.1	ENSBTAG00000013529	bta-let-7f	8mer-1a	903	910	-0.589	-0.032	-0.181	0.06	0	0	0	0	0	0.015	0	0	0	0.162	-0.04	-0.063	0	-0.02	0.083	0.07	0	-0.535	99	0.7273	-0.3684	97	0.07	0.15	-0.33
CCDC103	ENST00000410027.1	ENSBTAG00000013529	bta-let-7a-5p	8mer-1a	903	910	-0.589	-0.032	-0.181	0.06	0	0	0	0	0	0.015	0	0	0	0.162	-0.04	-0.063	0	-0.02	0.083	0.07	0	-0.535	99	0.7273	-0.3684	97	-0.01	0.25	-0.26
CCDC103	ENST00000410027.1	ENSBTAG00000013529	bta-let-7a-5p	8mer-1a	903	910	-0.589	-0.032	-0.181	0.06	0	0	0	0	0	0.015	0	0	0	0.162	-0.04	-0.063	0	-0.02	0.083	0.07	0	-0.535	99	0.7273	-0.3684	97	-0.01	0.25	-0.26
CCDC103	ENST00000410027.1	ENSBTAG00000013529	bta-let-7a-5p	8mer-1a	903	910	-0.589	-0.032	-0.181	0.06	0	0	0	0	0	0.015	0	0	0	0.162	-0.04	-0.063	0	-0.02	0.083	0.07	0	-0.535	99	0.7273	-0.3684	97	-0.01	0.25	-0.26
CCDC149	ENST00000504487.1	ENSBTAG00000021940	bta-miR-27b	8mer-1a	145	152	-0.589	-0.016	-0.171	0.01	0	0	0	0	0	0	0	0	0	0.032	-0.064	0.089	-0.118	-0.02	0.169	0.112	0	-0.566	99	1	-0.566	99	0.29	0.17	0.19
CCDC149	ENST00000504487.1	ENSBTAG00000021940	bta-miR-27b	8mer-1a	145	152	-0.589	-0.016	-0.171	0.01	0	0	0	0	0	0	0	0	0	0.032	-0.064	0.089	-0.118	-0.02	0.169	0.112	0	-0.566	99	1	-0.566	99	0.29	0.17	0.19
CCDC149	ENST00000504487.1	ENSBTAG00000021940	bta-miR-27a-3p	8mer-1a	145	152	-0.589	-0.016	-0.171	0.01	0	0	0	0	0	0	0	0	0	0.032	-0.064	0.089	-0.118	-0.02	0.169	0.112	0	-0.566	99	1	-0.566	99	0.27	0.2	0.2
CCDC149	ENST00000504487.1	ENSBTAG00000021940	bta-miR-27a-3p	8mer-1a	145	152	-0.589	-0.016	-0.171	0.01	0	0	0	0	0	0	0	0	0	0.032	-0.064	0.089	-0.118	-0.02	0.169	0.112	0	-0.566	99	1	-0.566	99	0.27	0.2	0.2
CCDC47	ENST00000225726.5	ENSBTAG00000011834	bta-miR-22-3p	8mer-1a	1557	1564	-0.589	-0.016	-0.227	0.025	-0.018	0	0	0	0.012	0	0	0	0	0.204	-0.066	0.08	0	-0.02	0.113	-0.026	0	-0.528	99	0.10448	-0.047	66	0.06	0.22	0.03
CCDC58	ENST00000291458.5	ENSBTAG00000011138	bta-miR-143	8mer-1a	21	28	-0.589	-0.024	-0.072	-0.008	0	0	0	0.022	0	0	0	0	0	0.076	-0.057	-0.03	0	-0.02	0.137	0.125	-0.001	-0.441	99	1	-0.441	99	0.07	-0.12	0.02
CCDC62	ENST00000392441.4	ENSBTAG00000003527	bta-miR-126-5p	8mer-1a	709	716	-0.589	0	-0.318	-0.044	0	-0.021	0	0.022	0	0	0	0	0	0.116	-0.118	0.112	0	-0.02	0.189	0.352	0	-0.319	99	1	-0.319	99	0.13	-0.15	-0.34
CCDC62	ENST00000392441.4	ENSBTAG00000003527	bta-miR-126-5p	8mer-1a	709	716	-0.589	0	-0.318	-0.044	0	-0.021	0	0.022	0	0	0	0	0	0.116	-0.118	0.112	0	-0.02	0.189	0.352	0	-0.319	99	1	-0.319	99	0.13	-0.15	-0.34
CCDC7	ENST00000535327.1	ENSBTAG00000002675	bta-miR-27a-3p	8mer-1a	35	42	-0.589	-0.064	-0.186	0.003	0	0	0	0	0	0	0	0	0	-0.079	-0.065	-0.014	0	-0.02	0.169	0.112	0	-0.733	99	1	-0.733	99	0.09	-0.12	-0.54
CCDC7	ENST00000545067.1	ENSBTAG00000002675	bta-miR-27b	8mer-1a	35	42	-0.589	-0.064	-0.186	0.008	0	0	0	0	0	0	0	0	0	-0.084	-0.065	-0.014	0	-0.02	0.169	0.112	0	-0.733	99	1	-0.733	99	0.13	-0.14	-0.56
CCDC7	ENST00000535327.1	ENSBTAG00000002675	bta-miR-27b	8mer-1a	35	42	-0.589	-0.064	-0.186	0.003	0	0	0	0	0	0	0	0	0	-0.079	-0.065	-0.014	0	-0.02	0.169	0.112	0	-0.733	99	1	-0.733	99	0.13	-0.14	-0.56
CCDC7	ENST00000545067.1	ENSBTAG00000002675	bta-miR-27a-3p	8mer-1a	35	42	-0.589	-0.064	-0.186	0.008	0	0	0	0	0	0	0	0	0	-0.084	-0.065	-0.014	0	-0.02	0.169	0.112	0	-0.733	99	1	-0.733	99	0.09	-0.12	-0.54
CCL1	ENST00000225842.3	ENSBTAG00000008832	bta-miR-21-5p	8mer-1a	117	124	-0.589	-0.008	-0.181	0.011	0	0	0	0	0	0	0	0	0	0.015	-0.074	-0.064	0	-0.02	0.056	0.194	0	-0.66	99	1	-0.66	99	-0.09	-0.21	-0.19
CCL20	ENST00000409189.3	ENSBTAG00000021326	bta-miR-21-5p	8mer-1a	252	259	-0.589	-0.024	-0.167	0.06	0	0	0	0	0	0	0	0	0	0.064	-0.069	-0.066	0	-0.02	0.056	0.194	0	-0.561	99	0.31966	-0.1568	90	-0.29	0.24	0.09
CCL4L2	ENST00000394465.2	ENSBTAG00000025257	bta-miR-27b	8mer-1a	247	254	-0.589	-0.016	-0.143	0.029	0	0	0	0	0	0	0	0	0	0.029	-0.08	-0.066	0	-0.02	0.169	0.112	0	-0.575	99	1	-0.575	99	0.25	-0.59	-0.29
CCL4L2	ENST00000339270.6	ENSBTAG00000025257	bta-miR-27b	8mer-1a	252	259	-0.589	-0.016	-0.143	0.029	0	0	0	0	0	0	0	0	0	0.031	-0.08	-0.113	0	-0.02	0.169	0.112	0	-0.62	99	1	-0.62	99	0.25	-0.59	-0.29
CCL4L2	ENST00000394463.2	ENSBTAG00000025257	bta-miR-27b	8mer-1a	380	387	-0.589	-0.016	-0.143	0.029	0	0	0	0	0	0	0	0	0	0.066	-0.08	-0.085	0	-0.02	0.169	0.112	0	-0.557	99	1	-0.557	99	0.25	-0.59	-0.29
CCL4L2	ENST00000394463.2	ENSBTAG00000025257	bta-miR-27a-3p	8mer-1a	380	387	-0.589	-0.016	-0.143	0.029	0	0	0	0	0	0	0	0	0	0.066	-0.08	-0.085	0	-0.02	0.169	0.112	0	-0.557	99	1	-0.557	99	0.23	-0.58	-0.23
CCL4L2	ENST00000339270.6	ENSBTAG00000025257	bta-miR-27a-3p	8mer-1a	252	259	-0.589	-0.016	-0.143	0.029	0	0	0	0	0	0	0	0	0	0.031	-0.08	-0.113	0	-0.02	0.169	0.112	0	-0.62	99	1	-0.62	99	0.23	-0.58	-0.23
CCL4L2	ENST00000394465.2	ENSBTAG00000025257	bta-miR-27a-3p	8mer-1a	247	254	-0.589	-0.016	-0.143	0.029	0	0	0	0	0	0	0	0	0	0.029	-0.08	-0.066	0	-0.02	0.169	0.112	0	-0.575	99	1	-0.575	99	0.23	-0.58	-0.23
CCNC	ENST00000520371.1	ENSBTAG00000015744	bta-miR-27b	8mer-1a	860	867	-0.589	-0.024	-0.263	0.075	0	0	0	0	0	0	0	0	0	0.169	-0.076	0.031	0	-0.02	0.169	0.112	0	-0.416	99	0.96967	-0.4014	99	0.16	-0.25	0.04
CCNC	ENST00000520429.1	ENSBTAG00000015744	bta-miR-27b	8mer-1a	762	769	-0.589	-0.024	-0.263	0.076	0	0	0	0	0	0	0	0	0	0.161	-0.076	0.032	0	-0.02	0.169	0.112	0	-0.422	99	0.96968	-0.4072	99	0.16	-0.25	0.04
CCNC	ENST00000520429.1	ENSBTAG00000015744	bta-miR-27a-3p	8mer-1a	762	769	-0.589	-0.024	-0.263	0.076	0	0	0	0	0	0	0	0	0	0.161	-0.076	0.032	0	-0.02	0.169	0.112	0	-0.422	99	0.96968	-0.4072	99	0.13	-0.21	0.04
CCNC	ENST00000520371.1	ENSBTAG00000015744	bta-miR-27a-3p	8mer-1a	860	867	-0.589	-0.024	-0.263	0.075	0	0	0	0	0	0	0	0	0	0.169	-0.076	0.031	0	-0.02	0.169	0.112	0	-0.416	99	0.96967	-0.4014	99	0.13	-0.21	0.04
CCNG1	ENST00000504553.1	ENSBTAG00000006607	bta-miR-27a-3p	8mer-1a	232	239	-0.589	-0.024	-0.205	0.047	0	0	0	0	0	0	0	0	0	0.092	-0.06	-0.056	0	-0.02	0.169	0.112	0	-0.534	99	0.97878	-0.5204	99	-0.45	-0.24	0.16
CCNG1	ENST00000504553.1	ENSBTAG00000006607	bta-miR-27b	8mer-1a	232	239	-0.589	-0.016	-0.205	0.047	0	0	0	0	0	0	0	0	0	0.092	-0.06	-0.056	0	-0.02	0.169	0.112	0	-0.526	99	0.97878	-0.5126	99	-0.42	-0.28	0.16
CCNL2	ENST00000408918.4	ENSBTAG00000004873	bta-miR-92a	8mer-1a	255	262	-0.589	0	-0.173	0.049	0	0	0	0	0.012	0	0	0	0	0.063	-0.09	0.011	0	-0.02	0.109	0.141	0	-0.487	99	0.99427	-0.4837	99	-0.09	-0.15	-0.12
CCNT2	ENST00000295238.6	ENSBTAG00000014158	bta-miR-215	8mer-1a	110	117	-0.589	-0.032	-0.254	0.043	-0.018	0	0	0.022	0	0	0	0	0	0.229	-0.093	0.109	0	-0.02	0.042	0.103	0	-0.458	99	1	-0.458	99	-0.08	-0.37	-0.28
CCNT2	ENST00000295238.6	ENSBTAG00000014158	bta-miR-192	8mer-1a	110	117	-0.589	-0.032	-0.254	0.043	0	-0.021	0	0.022	0	0	0	0	0	0.229	-0.093	0.109	0	-0.02	0.042	0.103	0	-0.461	99	1	-0.461	99	-0.27	-0.39	-0.27
CD1A	ENST00000289429.5	ENSBTAG00000039366	bta-miR-21-5p	8mer-1a	156	163	-0.589	-0.016	-0.24	0.054	0	0	0	0	0	0	0	0	0	0.09	-0.097	0.041	0	-0.02	0.056	0.194	0	-0.527	99	1	-0.527	99	0.01	0.19	-0.23
CD1A	ENST00000289429.5	ENSBTAG00000039366	bta-miR-21-5p	8mer-1a	156	163	-0.589	-0.016	-0.24	0.054	0	0	0	0	0	0	0	0	0	0.09	-0.097	0.041	0	-0.02	0.056	0.194	0	-0.527	99	1	-0.527	99	0.01	0.19	-0.23
CD1A	ENST00000289429.5	ENSBTAG00000039366	bta-miR-21-5p	8mer-1a	156	163	-0.589	-0.016	-0.24	0.054	0	0	0	0	0	0	0	0	0	0.09	-0.097	0.041	0	-0.02	0.056	0.194	0	-0.527	99	1	-0.527	99	0.01	0.19	-0.23
CD200R1	ENST00000295863.4	ENSBTAG00000040144	bta-let-7f	8mer-1a	656	663	-0.589	-0.048	-0.149	0.047	0	0	0	0	0	0.015	0	0	0	0.125	-0.077	0.006	0	-0.02	0.083	0.07	0	-0.537	99	1	-0.537	99	-0.6	-0.48	-0.17
CD200R1	ENST00000295863.4	ENSBTAG00000040144	bta-let-7f	8mer-1a	656	663	-0.589	-0.048	-0.149	0.047	0	0	0	0	0	0.015	0	0	0	0.125	-0.077	0.006	0	-0.02	0.083	0.07	0	-0.537	99	1	-0.537	99	-0.6	-0.48	-0.17
CD200R1	ENST00000471858.1	ENSBTAG00000040144	bta-miR-215	8mer-1a	1385	1392	-0.589	-0.024	-0.213	0.085	-0.018	0	0	0.022	0	0	0	0	0	0.216	-0.066	0.044	0	-0.02	0.042	0.103	0	-0.418	99	0.8704	-0.3565	99	-0.52	-0.37	-0.08
CD200R1	ENST00000471858.1	ENSBTAG00000040144	bta-miR-215	8mer-1a	1385	1392	-0.589	-0.024	-0.213	0.085	-0.018	0	0	0.022	0	0	0	0	0	0.216	-0.066	0.044	0	-0.02	0.042	0.103	0	-0.418	99	0.8704	-0.3565	99	-0.52	-0.37	-0.08
CD200R1	ENST00000471858.1	ENSBTAG00000040144	bta-miR-192	8mer-1a	1385	1392	-0.589	-0.024	-0.213	0.085	0	-0.021	0	0.022	0	0	0	0	0	0.216	-0.066	0.044	0	-0.02	0.042	0.103	0	-0.421	99	0.8704	-0.359	99	-0.63	-0.39	-0.11
CD200R1	ENST00000471858.1	ENSBTAG00000040144	bta-miR-192	8mer-1a	1385	1392	-0.589	-0.024	-0.213	0.085	0	-0.021	0	0.022	0	0	0	0	0	0.216	-0.066	0.044	0	-0.02	0.042	0.103	0	-0.421	99	0.8704	-0.359	99	-0.63	-0.39	-0.11
CD200R1	ENST00000295863.4	ENSBTAG00000040144	bta-let-7a-5p	8mer-1a	656	663	-0.589	-0.048	-0.149	0.047	0	0	0	0	0	0.015	0	0	0	0.125	-0.077	0.006	0	-0.02	0.083	0.07	0	-0.537	99	1	-0.537	99	-0.52	-0.44	-0.18
CD200R1	ENST00000295863.4	ENSBTAG00000040144	bta-let-7a-5p	8mer-1a	656	663	-0.589	-0.048	-0.149	0.047	0	0	0	0	0	0.015	0	0	0	0.125	-0.077	0.006	0	-0.02	0.083	0.07	0	-0.537	99	1	-0.537	99	-0.52	-0.44	-0.18
CD28	ENST00000324106.8	ENSBTAG00000007445	bta-miR-192	8mer-1a	727	734	-0.589	-0.04	-0.233	0.1	0	-0.021	0	0.022	0	0	0	0	0	0.287	-0.092	0.009	0	-0.02	0.042	0.103	0	-0.432	99	1	-0.432	99	0.25	-0.2	-0.23
CD28	ENST00000324106.8	ENSBTAG00000007445	bta-miR-192	8mer-1a	727	734	-0.589	-0.04	-0.233	0.1	0	-0.021	0	0.022	0	0	0	0	0	0.287	-0.092	0.009	0	-0.02	0.042	0.103	0	-0.432	99	1	-0.432	99	0.25	-0.2	-0.23
CD28	ENST00000324106.8	ENSBTAG00000007445	bta-miR-215	8mer-1a	727	734	-0.589	-0.04	-0.233	0.1	-0.018	0	0	0.022	0	0	0	0	0	0.287	-0.092	0.009	0	-0.02	0.042	0.103	0	-0.429	99	1	-0.429	99	0.14	-0.15	-0.23
CD28	ENST00000324106.8	ENSBTAG00000007445	bta-miR-215	8mer-1a	727	734	-0.589	-0.04	-0.233	0.1	-0.018	0	0	0.022	0	0	0	0	0	0.287	-0.092	0.009	0	-0.02	0.042	0.103	0	-0.429	99	1	-0.429	99	0.14	-0.15	-0.23
CD38	ENST00000226279.3	ENSBTAG00000013569	bta-miR-192	8mer-1a	671	678	-0.589	-0.04	-0.203	0.073	0	-0.021	0	0.022	0	0	0	0	0	0.213	-0.089	0.032	0	-0.02	0.042	0.103	0	-0.477	99	0.34594	-0.1478	88	-0.18	-0.07	-0.24
CD38	ENST00000226279.3	ENSBTAG00000013569	bta-miR-215	8mer-1a	671	678	-0.589	-0.04	-0.203	0.073	-0.018	0	0	0.022	0	0	0	0	0	0.213	-0.089	0.032	0	-0.02	0.042	0.103	0	-0.474	99	0.34594	-0.147	88	-0.2	-0.04	-0.33
CD55	ENST00000367067.4	ENSBTAG00000006984	bta-miR-101	8mer-1a	324	331	-0.589	-0.04	-0.202	0.062	0	0	0	0	0.012	0	0	0	0	0.104	-0.081	-0.039	0	-0.02	0.127	0.128	0	-0.538	99	0.98385	-0.5275	99	-0.1	-0.51	-0.19
CD55	ENST00000367067.4	ENSBTAG00000006984	bta-miR-101	8mer-1a	324	331	-0.589	-0.04	-0.202	0.062	0	0	0	0	0.012	0	0	0	0	0.104	-0.081	-0.039	0	-0.02	0.127	0.128	0	-0.538	99	0.98385	-0.5275	99	-0.1	-0.51	-0.19
CD55	ENST00000367067.4	ENSBTAG00000006984	bta-miR-101	8mer-1a	324	331	-0.589	-0.04	-0.202	0.062	0	0	0	0	0.012	0	0	0	0	0.104	-0.081	-0.039	0	-0.02	0.127	0.128	0	-0.538	99	0.98385	-0.5275	99	-0.1	-0.51	-0.19
CD69	ENST00000228434.3	ENSBTAG00000002135	bta-miR-92a	8mer-1a	932	939	-0.589	0	-0.212	0.036	0	0	0	0	0.012	0	0	0	0	0.154	-0.091	0	0	-0.02	0.109	0.141	0	-0.46	99	1	-0.46	99	-0.25	-0.61	-0.16
CD69	ENST00000228434.3	ENSBTAG00000002135	bta-miR-92a	8mer-1a	785	792	-0.589	-0.024	-0.21	0.066	0	0	0	0	0.012	0	0	0	0	0.154	-0.09	0	0	-0.02	0.109	0.141	0	-0.451	99	1	-0.451	99	-0.25	-0.61	-0.16
CDC23	ENST00000394884.3	ENSBTAG00000008759	bta-miR-126-5p	7mer-1a	40	46	-0.195	-0.024	-0.088	-0.005	0	-0.021	0	-0.049	0	0	0	0	0	-0.063	-0.072	-0.007	0	-0.02	0.096	0.15	0	-0.298	99	0.98539	-0.2932	99	-0.04	-0.3	-0.31
CDC23	ENST00000394884.3	ENSBTAG00000008759	bta-miR-126-5p	8mer-1a	42	49	-0.589	-0.016	-0.292	-0.017	0	-0.021	0	0.022	0	0	0	0	0	-0.143	-0.129	-0.025	0	-0.02	0.189	0.352	0	-0.689	99	0.98539	-0.6762	99	-0.04	-0.3	-0.31
CDC23	ENST00000394884.3	ENSBTAG00000008759	bta-miR-126-5p	8mer-1a	45	52	-0.589	-0.016	-0.28	-0.021	0	-0.021	0	0.022	0	0	0	0	0	-0.143	-0.114	-0.025	0	-0.02	0.189	0.352	0	-0.666	99	0.98539	-0.6537	99	-0.04	-0.3	-0.31
CDK8	ENST00000536792.1	ENSBTAG00000016737	bta-miR-101	8mer-1a	1882	1889	-0.589	-0.016	-0.245	0.034	0	0	0	0	0.012	0	0	0	0	0.225	-0.077	-0.044	0	-0.02	0.127	0.128	0	-0.465	99	0.98214	-0.4552	99	-0.08	-0.11	-0.05
CDNF	ENST00000378442.1	ENSBTAG00000016450	bta-miR-26a	8mer-1a	871	878	-0.589	0	-0.271	0.086	0	0	0	0.022	0	0	0	0	0	0.183	-0.107	-0.076	0	-0.02	0.142	0.19	0	-0.44	99	0.00174	-7e-04	22	-0.44	-0.1	-0.42
CDV3	ENST00000515421.1	ENSBTAG00000023670	bta-let-7f	8mer-1a	18	25	-0.589	-0.008	-0.136	-0.013	0	0	0	0	0	0.015	0	0	0	0.176	-0.067	-0.054	0	-0.02	0.083	0.07	0	-0.543	99	1	-0.543	99	-0.11	0.26	-0.13
CDV3	ENST00000515421.1	ENSBTAG00000023670	bta-let-7f	8mer-1a	18	25	-0.589	-0.008	-0.136	-0.013	0	0	0	0	0	0.015	0	0	0	0.176	-0.067	-0.054	0	-0.02	0.083	0.07	0	-0.543	99	1	-0.543	99	-0.11	0.26	-0.13
CDV3	ENST00000515421.1	ENSBTAG00000023670	bta-let-7a-5p	8mer-1a	18	25	-0.589	-0.008	-0.136	-0.013	0	0	0	0	0	0.015	0	0	0	0.176	-0.067	-0.054	0	-0.02	0.083	0.07	0	-0.543	99	1	-0.543	99	-0.2	0.14	-0.08
CDV3	ENST00000515421.1	ENSBTAG00000023670	bta-let-7a-5p	8mer-1a	18	25	-0.589	-0.008	-0.136	-0.013	0	0	0	0	0	0.015	0	0	0	0.176	-0.067	-0.054	0	-0.02	0.083	0.07	0	-0.543	99	1	-0.543	99	-0.2	0.14	-0.08
CDX2	ENST00000381020.7	ENSBTAG00000001819	bta-miR-143	8mer-1a	2382	2389	-0.589	-0.016	-0.271	0.011	0	0	0	0.022	0	0	0	0	0	0.247	-0.115	0.039	0	-0.02	0.137	0.125	0	-0.43	99	0.01338	-0.005	29	-0.26	-0.28	0.09
CDYL	ENST00000343762.5	ENSBTAG00000016397	bta-miR-101	8mer-1a	106	113	-0.589	-0.032	-0.261	0.036	0	0	0	0	0.012	0	0	0	0	0.092	-0.078	0.066	0	-0.02	0.127	0.128	0	-0.519	99	1	-0.519	99	-0.27	-0.09	-0.1
CDYL	ENST00000343762.5	ENSBTAG00000016397	bta-miR-101	8mer-1a	106	113	-0.589	-0.032	-0.261	0.036	0	0	0	0	0.012	0	0	0	0	0.092	-0.078	0.066	0	-0.02	0.127	0.128	0	-0.519	99	1	-0.519	99	-0.27	-0.09	-0.1
CDYL	ENST00000343762.5	ENSBTAG00000016397	bta-miR-101	8mer-1a	106	113	-0.589	-0.032	-0.261	0.036	0	0	0	0	0.012	0	0	0	0	0.092	-0.078	0.066	0	-0.02	0.127	0.128	0	-0.519	99	1	-0.519	99	-0.27	-0.09	-0.1
CDYL	ENST00000343762.5	ENSBTAG00000016397	bta-miR-101	8mer-1a	106	113	-0.589	-0.032	-0.261	0.036	0	0	0	0	0.012	0	0	0	0	0.092	-0.078	0.066	0	-0.02	0.127	0.128	0	-0.519	99	1	-0.519	99	-0.27	-0.09	-0.1
CELA2A	ENST00000359621.4	ENSBTAG00000024496	bta-miR-26a	8mer-1a	69	76	-0.589	-0.008	-0.131	-0.065	0	0	0	0.022	0	0	0	0	0	-0.123	-0.113	0.027	0	-0.02	0.142	0.19	0	-0.668	99	1	-0.668	99	NA	-0.15	NA
CELA2B	ENST00000375910.3	ENSBTAG00000024496	bta-miR-26a	8mer-1a	67	74	-0.589	-0.008	-0.127	-0.05	0	0	0	0.022	0	0	0	0	0	-0.123	-0.081	0.027	0	-0.02	0.142	0.19	0	-0.617	99	1	-0.617	99	NA	-0.15	NA
CENPP	ENST00000375587.3	ENSBTAG00000011814	bta-miR-22-3p	8mer-1a	946	953	-0.589	-0.032	-0.116	0.028	-0.018	0	0	0	0.012	0	0	0	0	0.16	-0.084	0.023	0	-0.02	0.113	-0.026	0	-0.549	99	0.83057	-0.44	99	0.24	0.13	-0.27
CEP72	ENST00000444221.1	ENSBTAG00000011405	bta-miR-27a-3p	8mer-1a	559	566	-0.589	-0.048	-0.154	0.046	0	0	0	0	0	0	0	0	0	0.119	-0.09	-0.003	0	-0.02	0.169	0.112	0	-0.458	99	0.96686	-0.4402	99	-0.29	-0.46	-0.32
CEP72	ENST00000444221.1	ENSBTAG00000011405	bta-miR-27a-3p	8mer-1a	559	566	-0.589	-0.048	-0.154	0.046	0	0	0	0	0	0	0	0	0	0.119	-0.09	-0.003	0	-0.02	0.169	0.112	0	-0.458	99	0.96686	-0.4402	99	-0.29	-0.46	-0.32
CEP72	ENST00000444221.1	ENSBTAG00000011405	bta-miR-27b	8mer-1a	559	566	-0.589	-0.048	-0.154	0.046	0	0	0	0	0	0	0	0	0	0.119	-0.09	-0.003	0	-0.02	0.169	0.112	0	-0.458	99	0.96686	-0.4402	99	-0.35	-0.45	-0.34
CEP72	ENST00000444221.1	ENSBTAG00000011405	bta-miR-27b	8mer-1a	559	566	-0.589	-0.048	-0.154	0.046	0	0	0	0	0	0	0	0	0	0.119	-0.09	-0.003	0	-0.02	0.169	0.112	0	-0.458	99	0.96686	-0.4402	99	-0.35	-0.45	-0.34
CETN3	ENST00000283122.3	ENSBTAG00000014373	bta-miR-27b	8mer-1a	1332	1339	-0.589	-0.024	-0.2	0.04	0	0	0	0	0	0	0	0	0	0.191	-0.104	-0.016	0	-0.02	0.169	0.112	0	-0.441	99	0.01007	-0.0038	38	-0.19	-0.39	-0.31
CETN3	ENST00000283122.3	ENSBTAG00000014373	bta-miR-27a-3p	8mer-1a	1332	1339	-0.589	-0.024	-0.2	0.04	0	0	0	0	0	0	0	0	0	0.191	-0.104	-0.016	0	-0.02	0.169	0.112	0	-0.441	99	0.01007	-0.0038	39	-0.15	-0.35	-0.32
CHCHD10	ENST00000401675.3	ENSBTAG00000022032	bta-miR-92a	7mer-m8	151	157	-0.224	-0.011	-0.137	-0.009	0	0	0	0	-0.031	0	0	0	0	-0.022	-0.136	-0.011	0	-0.011	0.071	0.09	0	-0.431	99	0.99563	-0.4288	99	-0.2	-0.28	-0.35
CHCHD10	ENST00000520222.1	ENSBTAG00000022032	bta-miR-92a	7mer-m8	192	198	-0.224	-0.011	-0.137	-0.009	0	0	0	0	-0.031	0	0	0	0	-0.01	-0.136	-0.054	0	-0.011	0.071	0.09	0	-0.462	99	0.99562	-0.4596	99	-0.2	-0.28	-0.35
CHCHD4	ENST00000295767.5	ENSBTAG00000015529	bta-miR-143	8mer-1a	266	273	-0.589	-0.024	-0.123	0.009	0	0	0	0.022	0	0	0	0	0	0.024	-0.039	-0.039	0	-0.02	0.137	0.125	0	-0.517	99	1	-0.517	99	-0.03	0.08	-0.16
CHCHD7	ENST00000517933.1	ENSBTAG00000033284	bta-let-7a-5p	7mer-m8	286	292	-0.224	-0.022	-0.176	-0.052	0	0	0	0	0	-0.008	0	0	0	0.007	-0.155	-0.051	0	-0.011	0.055	0.045	0	-0.592	99	1	-0.592	99	-0.04	0.08	-0.06
CHCHD7	ENST00000517933.1	ENSBTAG00000033284	bta-let-7f	7mer-m8	286	292	-0.224	-0.022	-0.176	-0.052	0	0	0	0	0	-0.008	0	0	0	0.007	-0.155	-0.051	0	-0.011	0.055	0.045	0	-0.592	99	1	-0.592	99	0.02	0.05	-0.03
CHMP5	ENST00000223500.8	ENSBTAG00000012383	bta-miR-126-5p	8mer-1a	261	268	-0.589	-0.008	-0.219	0.034	0	-0.021	0	0.022	0	0	0	0	0	0.044	-0.108	0.009	0	-0.02	0.189	0.352	0	-0.315	99	0.45301	-0.1343	96	-0.01	-0.27	-0.15
CHMP5	ENST00000419016.2	ENSBTAG00000012383	bta-miR-126-5p	8mer-1a	292	299	-0.589	-0.008	-0.219	0.034	0	-0.021	0	0.022	0	0	0	0	0	0.06	-0.108	-0.014	0	-0.02	0.189	0.352	0	-0.322	99	0.45301	-0.137	96	-0.01	-0.27	-0.15
CIDEC	ENST00000336832.2	ENSBTAG00000007969	bta-miR-22-3p	8mer-1a	60	67	-0.589	-0.016	-0.078	0.025	-0.018	0	0	0	0.012	0	0	0	0	0.049	0.013	0.014	0	-0.02	0.113	-0.026	0	-0.521	99	1	-0.521	99	0.03	0.18	0.28
CIDEC	ENST00000383817.1	ENSBTAG00000007969	bta-miR-22-3p	8mer-1a	49	56	-0.589	-0.016	-0.078	0.019	-0.018	0	0	0	0.012	0	0	0	0	0.046	0.011	-0.041	0	-0.02	0.113	-0.026	0	-0.587	99	1	-0.587	99	0.03	0.18	0.28
CKLF	ENST00000264001.4	ENSBTAG00000038858	bta-miR-143	8mer-1a	79	86	-0.589	-0.016	-0.212	0.033	0	0	0	0.022	0	0	0	0	0	0.022	-0.101	-0.029	0	-0.02	0.137	0.125	0	-0.628	99	1e-04	-1e-04	15	0.55	0.03	-0.08
CKLF	ENST00000264001.4	ENSBTAG00000038858	bta-miR-143	8mer-1a	79	86	-0.589	-0.016	-0.212	0.033	0	0	0	0.022	0	0	0	0	0	0.022	-0.101	-0.029	0	-0.02	0.137	0.125	0	-0.628	99	1e-04	-1e-04	15	0.55	0.03	-0.08
CKS1B	ENST00000308987.5	ENSBTAG00000024476	bta-miR-143	8mer-1a	704	711	-0.589	-0.032	-0.185	0.079	0	0	0	0.022	0	0	0	0	0	0.159	-0.109	-0.081	0	-0.02	0.137	0.125	0	-0.494	99	0.81364	-0.3882	99	-0.46	0.25	0.06
CKS1B	ENST00000308987.5	ENSBTAG00000024476	bta-miR-148a	8mer-1a	1027	1034	-0.589	-0.016	-0.108	0.011	0	0	0	0.022	0	0	0	0	0	0.159	-0.096	-0.081	0	-0.02	0.119	0.06	0	-0.539	99	0.81364	-0.4221	99	-0.36	-0.03	-0.01
CKS2	ENST00000314355.6	ENSBTAG00000001938	bta-miR-26a	8mer-1a	72	79	-0.589	-0.016	-0.233	0.03	0	0	0	0.022	0	0	0	0	0	0.013	-0.066	-0.081	0	-0.02	0.142	0.19	0	-0.608	99	1	-0.608	99	0.01	-0.22	-0.1
CLDN1	ENST00000295522.3	ENSBTAG00000013148	bta-miR-215	8mer-1a	452	459	-0.589	-0.016	-0.255	0.086	-0.018	0	0	0.022	0	0	0	0	0	0.205	-0.068	0.005	0	-0.02	0.042	0.103	0	-0.503	99	0.2435	-0.1073	82	0.31	0.33	-0.33
CLDN1	ENST00000295522.3	ENSBTAG00000013148	bta-miR-143	8mer-1a	232	239	-0.589	-0.024	-0.198	0.054	0	0	0	0.022	0	0	0	0	0	0.143	-0.069	0.005	0	-0.02	0.137	0.125	0	-0.414	99	0.86099	-0.3488	98	0.31	0.33	-0.16
CLDN1	ENST00000295522.3	ENSBTAG00000013148	bta-miR-192	8mer-1a	452	459	-0.589	-0.016	-0.255	0.086	0	-0.021	0	0.022	0	0	0	0	0	0.205	-0.068	0.005	0	-0.02	0.042	0.103	0	-0.506	99	0.2435	-0.1079	83	0.21	0.37	-0.34
CLDN10	ENST00000376855.1	ENSBTAG00000003568	bta-miR-148a	8mer-1a	174	181	-0.589	-0.008	-0.183	0.057	0	0	0	0.022	0	0	0	0	0	0.073	-0.015	-0.088	0	-0.02	0.119	0.06	0	-0.572	99	1	-0.572	99	-0.48	-0.32	-0.35
CLDN10	ENST00000376855.1	ENSBTAG00000003568	bta-miR-148a	8mer-1a	174	181	-0.589	-0.008	-0.183	0.057	0	0	0	0.022	0	0	0	0	0	0.073	-0.015	-0.088	0	-0.02	0.119	0.06	0	-0.572	99	1	-0.572	99	-0.48	-0.32	-0.35
CLDN11	ENST00000064724.3	ENSBTAG00000019060	bta-miR-92a	8mer-1a	971	978	-0.589	-0.008	-0.219	0.045	0	0	0	0	0.012	0	0	0	0	0.161	-0.097	0.004	0	-0.02	0.109	0.141	0	-0.461	99	0.99713	-0.4594	99	-0.4	-0.61	-0.44
CLIC4	ENST00000374379.4	ENSBTAG00000009470	bta-miR-22-3p	8mer-1a	3291	3298	-0.589	-0.016	-0.222	-0.002	-0.018	0	0	0	0.012	0	0	0	0	0.281	-0.062	0.022	0	-0.02	0.113	-0.026	0	-0.527	99	0.02218	-0.0098	40	0.03	-0.22	-0.03
CLUL1	ENST00000540035.1	ENSBTAG00000014012	bta-miR-22-3p	7mer-m8	192	198	-0.224	-0.044	-0.206	0.018	0.01	0	0	0	-0.031	0	0	0	0	0.01	-0.064	0.04	0	-0.011	0.073	-0.017	0	-0.446	99	1	-0.446	99	0.07	NA	NA
CNEP1R1	ENST00000562576.1	ENSBTAG00000033078	bta-miR-92a	8mer-1a	172	179	-0.589	-0.016	-0.216	0.044	0	0	0	0	0.012	0	0	0	0	0.126	-0.086	-0.054	0	-0.02	0.109	0.141	0	-0.549	99	1	-0.549	99	0.03	-0.19	-0.14
CNEP1R1	ENST00000458059.3	ENSBTAG00000033078	bta-miR-92a	8mer-1a	126	133	-0.589	-0.016	-0.216	0.047	0	0	0	0	0.012	0	0	0	0	0.181	-0.086	-0.03	0	-0.02	0.109	0.141	0	-0.467	99	1	-0.467	99	0.03	-0.19	-0.14
COA5	ENST00000328709.3	ENSBTAG00000014873	bta-miR-148a	8mer-1a	475	482	-0.589	-0.032	-0.093	0.014	0	0	0	0.022	0	0	0	0	0	0.086	0.005	-0.087	0	-0.02	0.119	0.06	0	-0.515	99	0.70334	-0.3422	97	-0.41	-0.26	-0.16
COA5	ENST00000328709.3	ENSBTAG00000014873	bta-miR-101	7mer-m8	417	423	-0.224	-0.055	-0.196	0.017	0	0	0	0	-0.031	0	0	0	0	0.042	-0.1	-0.041	0	-0.011	0.081	0.082	0	-0.436	99	0.70334	-0.2924	97	-0.45	-0.15	0
COA5	ENST00000328709.3	ENSBTAG00000014873	bta-miR-26a	8mer-1a	963	970	-0.589	-0.008	-0.256	0.093	0	0	0	0.022	0	0	0	0	0	0.198	-0.117	-0.087	0	-0.02	0.142	0.19	0	-0.432	99	0.04284	-0.0161	46	-0.29	0.09	0.11
COIL	ENST00000240316.4	ENSBTAG00000017275	bta-miR-27a-3p	8mer-1a	786	793	-0.589	-0.016	-0.269	0.035	0	0	0	0	0	0	0	0	0	0.137	-0.118	0.097	0	-0.02	0.169	0.112	0	-0.462	99	1	-0.462	99	-0.06	-0.12	-0.05
COIL	ENST00000240316.4	ENSBTAG00000017275	bta-miR-27b	8mer-1a	786	793	-0.589	-0.016	-0.269	0.035	0	0	0	0	0	0	0	0	0	0.137	-0.118	0.097	0	-0.02	0.169	0.112	0	-0.462	99	1	-0.462	99	-0.06	-0.16	-0.06
COIL	ENST00000240316.4	ENSBTAG00000017275	bta-let-7f	8mer-1a	134	141	-0.589	-0.016	-0.245	0.049	0	0	0	0	0	0.015	0	0	0	0.137	-0.111	0.097	0	-0.02	0.083	0.07	0	-0.53	99	1	-0.53	99	-0.11	0.02	-0.03
COIL	ENST00000240316.4	ENSBTAG00000017275	bta-let-7a-5p	8mer-1a	134	141	-0.589	-0.016	-0.245	0.049	0	0	0	0	0	0.015	0	0	0	0.137	-0.111	0.097	0	-0.02	0.083	0.07	0	-0.53	99	1	-0.53	99	-0.17	0.1	-0.04
COMMD8	ENST00000381571.4	ENSBTAG00000001348	bta-miR-26a	8mer-1a	339	346	-0.589	0	-0.256	0.077	0	0	0	0.022	0	0	0	0	0	0.128	-0.103	-0.008	0	-0.02	0.142	0.19	0	-0.417	99	0.97098	-0.403	99	-0.04	0.19	-0.03
COPS2	ENST00000388901.5	ENSBTAG00000013425	bta-miR-26a	8mer-1a	395	402	-0.589	-0.04	-0.181	0.031	0	0	0	0.022	0	0	0	0	0	0.079	-0.106	0.072	0	-0.02	0.142	0.19	0	-0.4	99	0.99379	-0.3971	99	0.12	0.16	0.14
COQ3	ENST00000254759.3	ENSBTAG00000019729	bta-miR-30a-5p	8mer-1a	42	49	-0.589	-0.04	-0.207	0.014	0	0	0	0.022	0	0	0	0	0	-0.057	-0.038	0.056	0	-0.02	0.135	0.22	0	-0.504	99	1	-0.504	99	-0.03	-0.17	-0.04
CORO1A	ENST00000219150.5	ENSBTAG00000008631	bta-miR-126-5p	8mer-1a	80	87	-0.589	-0.024	-0.24	-0.006	0	-0.021	0	0.022	0	0	0	0	0	-0.089	-0.129	0.076	0	-0.02	0.189	0.352	0	-0.479	99	1	-0.479	99	-0.08	-0.51	-0.12
CORO1A	ENST00000219150.5	ENSBTAG00000008631	bta-miR-126-5p	8mer-1a	80	87	-0.589	-0.024	-0.24	-0.006	0	-0.021	0	0.022	0	0	0	0	0	-0.089	-0.129	0.076	0	-0.02	0.189	0.352	0	-0.479	99	1	-0.479	99	-0.08	-0.51	-0.12
COX17	ENST00000261070.2	ENSBTAG00000002182	bta-miR-27a-3p	8mer-1a	864	871	-0.589	-0.024	-0.235	0.106	0	0	0	0	0	0	0	0	0	0.212	-0.09	-0.102	0	-0.02	0.169	0.112	0	-0.461	99	0.50441	-0.2142	95	-0.12	-0.23	-0.06
COX17	ENST00000261070.2	ENSBTAG00000002182	bta-miR-27b	8mer-1a	864	871	-0.589	-0.024	-0.235	0.106	0	0	0	0	0	0	0	0	0	0.212	-0.09	-0.102	0	-0.02	0.169	0.112	0	-0.461	99	0.50441	-0.2142	95	-0.11	-0.26	-0.06
COX6B1	ENST00000246554.3	ENSBTAG00000026650	bta-miR-30a-5p	8mer-1a	526	533	-0.589	-0.016	-0.23	0.091	0	0	0	0.022	0	0	0	0	0	0.158	-0.117	-0.116	0	-0.02	0.135	0.22	0	-0.462	99	0.00343	-0.0014	19	0.02	-0.24	-0.14
COX6B1	ENST00000246554.3	ENSBTAG00000026650	bta-miR-30a-5p	8mer-1a	526	533	-0.589	-0.016	-0.23	0.091	0	0	0	0.022	0	0	0	0	0	0.158	-0.117	-0.116	0	-0.02	0.135	0.22	0	-0.462	99	0.00343	-0.0014	19	0.02	-0.24	-0.14
COX7A2	ENST00000370081.2	ENSBTAG00000005096	bta-miR-101	7mer-m8	240	246	-0.224	-0.044	-0.19	-0.001	0	0	0	0	-0.031	0	0	0	0	0.004	-0.099	-0.022	0	-0.011	0.081	0.082	0	-0.455	99	0.01453	-0.0057	44	-0.02	-0.05	0.1
COX7A2	ENST00000472311.2	ENSBTAG00000005096	bta-miR-101	7mer-m8	172	178	-0.224	-0.044	-0.19	-0.001	0	0	0	0	-0.031	0	0	0	0	-0.012	-0.099	-0.04	0	-0.011	0.081	0.082	0	-0.489	99	0.01564	-0.0065	45	-0.02	-0.05	0.1
COX7A2L	ENST00000378669.1	ENSBTAG00000000705	bta-miR-26a	8mer-1a	81	88	-0.589	-0.008	-0.266	0.034	0	0	0	0.022	0	0	0	0	0	0.082	-0.113	-0.05	0	-0.02	0.142	0.19	0	-0.576	99	0.81462	-0.4504	99	-0.03	0.16	-0.19
COX7A2L	ENST00000378669.1	ENSBTAG00000000705	bta-miR-143	8mer-1a	512	519	-0.589	-0.008	-0.097	0.018	0	0	0	0.022	0	0	0	0	0	0.092	-0.094	-0.05	0	-0.02	0.137	0.125	0	-0.464	99	0.73672	-0.3267	98	-0.02	0.08	-0.15
COX7B	ENST00000481445.1	ENSBTAG00000047768	bta-miR-26a	8mer-1a	110	117	-0.589	-0.008	-0.223	0.043	0	0	0	0.022	0	0	0	0	0	0.136	-0.083	-0.08	0	-0.02	0.142	0.19	0	-0.47	99	0.97028	-0.4536	99	-0.23	-0.08	0.04
COX7B	ENST00000481445.1	ENSBTAG00000047768	bta-miR-26a	8mer-1a	110	117	-0.589	-0.008	-0.223	0.043	0	0	0	0.022	0	0	0	0	0	0.136	-0.083	-0.08	0	-0.02	0.142	0.19	0	-0.47	99	0.97028	-0.4536	99	-0.23	-0.08	0.04
COX7B	ENST00000481445.1	ENSBTAG00000047768	bta-miR-26a	8mer-1a	110	117	-0.589	-0.008	-0.223	0.043	0	0	0	0.022	0	0	0	0	0	0.136	-0.083	-0.08	0	-0.02	0.142	0.19	0	-0.47	99	0.97028	-0.4536	99	-0.23	-0.08	0.04
COX7B	ENST00000481445.1	ENSBTAG00000047768	bta-miR-26a	8mer-1a	110	117	-0.589	-0.008	-0.223	0.043	0	0	0	0.022	0	0	0	0	0	0.136	-0.083	-0.08	0	-0.02	0.142	0.19	0	-0.47	99	0.97028	-0.4536	99	-0.23	-0.08	0.04
CPA6	ENST00000518549.1	ENSBTAG00000044080	bta-miR-101	8mer-1a	17	24	-0.589	-0.04	-0.195	-0.015	0	0	0	0	0.012	0	0	0	0	0.034	-0.084	0.041	0	-0.02	0.127	0.128	0	-0.601	99	1	-0.601	99	NA	NA	NA
CPPED1	ENST00000381774.4	ENSBTAG00000007142	bta-miR-22-3p	8mer-1a	618	625	-0.589	-0.048	-0.182	0.095	-0.018	0	0	0	0.012	0	0	0	0	0.198	-0.038	0.041	0	-0.02	0.113	-0.026	0	-0.462	99	0.10852	-0.0436	64	-0.21	-0.23	-0.22
CPPED1	ENST00000261660.4	ENSBTAG00000007142	bta-miR-22-3p	8mer-1a	673	680	-0.589	-0.048	-0.182	0.089	-0.018	0	0	0	0.012	0	0	0	0	0.194	-0.038	-0.044	0	-0.02	0.113	-0.026	0	-0.557	99	0.10852	-0.051	68	-0.21	-0.23	-0.22
CPSF7	ENST00000541963.1	ENSBTAG00000015263	bta-miR-148a	8mer-1a	915	922	-0.589	0	-0.107	0.034	0	0	0	0.022	0	0	0	0	0	0.152	-0.079	-0.063	0	-0.02	0.119	0.06	0	-0.471	99	0.51845	-0.225	91	-0.03	-0.11	-0.29
CPVL	ENST00000265394.5	ENSBTAG00000007146	bta-miR-92a	8mer-1a	331	338	-0.589	-0.024	-0.218	0.061	0	0	0	0	0.012	0	0	0	0	0.084	-0.08	0.079	0	-0.02	0.109	0.141	0	-0.445	99	0.0199	-0.0076	49	-0.03	0.02	NA
CRADD	ENST00000542893.2	ENSBTAG00000005107	bta-miR-126-5p	8mer-1a	370	377	-0.589	-0.008	-0.229	-0.023	0	-0.021	0	0.022	0	0	0	0	0	0.049	-0.118	0	0	-0.02	0.189	0.352	0	-0.396	99	1	-0.396	99	-0.16	-0.32	0.02
CRB1	ENST00000543483.1	ENSBTAG00000008944	bta-miR-143	8mer-1a	188	195	-0.589	-0.008	-0.19	0.06	0	0	0	0.022	0	0	0	0	0	0.051	-0.102	0.035	0	-0.02	0.137	0.125	0	-0.479	99	1	-0.479	99	0.1	0.38	-0.08
CREB1	ENST00000539789.1	ENSBTAG00000005474	bta-miR-26a	8mer-1a	348	355	-0.589	-0.008	-0.246	0.034	0	0	0	0.022	0	0	0	0	0	0.061	-0.084	-0.023	0	-0.02	0.142	0.19	0	-0.521	99	1	-0.521	99	-0.38	0.11	-0.03
CREG1	ENST00000370509.4	ENSBTAG00000008931	bta-miR-126-5p	8mer-1a	1245	1252	-0.589	-0.032	-0.226	-0.026	0	-0.021	0	0.022	0	0	0	0	0	0.177	-0.109	0.009	0	-0.02	0.189	0.352	0	-0.274	99	0.88204	-0.2388	99	-0.28	-0.34	-0.29
CRELD1	ENST00000326434.5	ENSBTAG00000010835	bta-miR-143	8mer-1a	599	606	-0.589	-0.008	-0.203	0.042	0	0	0	0.022	0	0	0	0	0	0.114	-0.096	0.067	0	-0.02	0.137	0.125	0	-0.409	99	1	-0.409	99	0.09	0.19	0.08
CRELD1	ENST00000383811.3	ENSBTAG00000010835	bta-miR-143	8mer-1a	411	418	-0.589	-0.008	-0.203	0.05	0	0	0	0.022	0	0	0	0	0	0.088	-0.096	0.068	0	-0.02	0.137	0.125	-0.001	-0.427	99	1	-0.427	99	0.09	0.19	0.08
CRHBP	ENST00000274368.4	ENSBTAG00000020202	bta-miR-92a	8mer-1a	243	250	-0.589	-0.024	-0.225	0.067	0	0	0	0	0.012	0	0	0	0	0.08	-0.091	0.044	0	-0.02	0.109	0.141	0	-0.496	99	1	-0.496	99	NA	NA	NA
CRHBP	ENST00000506501.1	ENSBTAG00000020202	bta-miR-143	8mer-1a	96	103	-0.589	-0.016	-0.157	-0.098	0	0	0	0.022	0	0	0	0	0	-0.093	0.021	0.017	0	-0.02	0.137	0.125	0	-0.651	99	1	-0.651	99	NA	NA	NA
CRP	ENST00000437342.1	ENSBTAG00000013907	bta-miR-148a	8mer-1a	412	419	-0.589	-0.016	-0.095	0.034	0	0	0	0.022	0	0	0	0	0	0.076	-0.094	-0.129	0	-0.02	0.119	0.06	0	-0.632	99	0.998	-0.6304	99	0.12	-0.3	-0.05
CRYZL1	ENST00000381540.3	ENSBTAG00000008490	bta-miR-30a-5p	8mer-1a	362	369	-0.589	-0.008	-0.24	0.032	0	0	0	0.022	0	0	0	0	0	0.064	-0.117	0.043	0	-0.02	0.135	0.22	0	-0.458	99	0.8862	-0.3979	99	-0.05	-0.07	-0.11
CRYZL1	ENST00000381554.3	ENSBTAG00000008490	bta-miR-30a-5p	8mer-1a	277	284	-0.589	-0.008	-0.24	0.037	0	0	0	0.022	0	0	0	0	0	0.045	-0.117	0.05	0	-0.02	0.135	0.22	0	-0.465	99	0.8862	-0.4039	99	-0.05	-0.07	-0.11
CRYZL1	ENST00000445393.1	ENSBTAG00000008490	bta-miR-30a-5p	8mer-1a	251	258	-0.589	-0.008	-0.24	0.036	0	0	0	0.022	0	0	0	0	0	0.036	-0.117	-0.002	0	-0.02	0.135	0.22	0	-0.527	99	0.87149	-0.4475	99	-0.05	-0.07	-0.11
CSF2	ENST00000296871.2	ENSBTAG00000001570	bta-miR-126-5p	8mer-1a	301	308	-0.589	0	-0.261	-0.004	0	-0.021	0	0.022	0	0	0	0	0	0.032	-0.087	-0.027	0	-0.02	0.189	0.352	0	-0.414	99	1	-0.414	99	0.16	0.07	-0.12
CSMD2	ENST00000373377.1	ENSBTAG00000005784	bta-miR-22-3p	8mer-1a	50	57	-0.589	-0.016	-0.228	0.019	-0.018	0	0	0	0.012	0	0	0	0	0.148	-0.076	0.068	0	-0.02	0.113	-0.026	0	-0.613	99	1	-0.613	99	-0.3	0.07	-0.16
CSRP2	ENST00000311083.5	ENSBTAG00000013406	bta-miR-27a-3p	8mer-1a	80	87	-0.589	-0.032	-0.209	0.034	0	0	0	0	0	0	0	0	0	-0.005	-0.099	-0.003	0	-0.02	0.169	0.112	0	-0.642	99	1	-0.642	99	-0.04	-0.23	0.36
CSRP2	ENST00000311083.5	ENSBTAG00000013406	bta-miR-101	8mer-1a	104	111	-0.589	-0.024	-0.166	0.042	0	0	0	0	0.012	0	0	0	0	-0.005	-0.031	-0.003	0	-0.02	0.127	0.128	0	-0.529	99	1	-0.529	99	-0.2	-0.17	0.27
CSRP2	ENST00000311083.5	ENSBTAG00000013406	bta-miR-27b	8mer-1a	80	87	-0.589	-0.032	-0.209	0.034	0	0	0	0	0	0	0	0	0	-0.005	-0.099	-0.003	0	-0.02	0.169	0.112	0	-0.642	99	1	-0.642	99	-0.08	-0.26	0.36
CSTA	ENST00000264474.3	ENSBTAG00000010688	bta-miR-126-5p	8mer-1a	140	147	-0.589	-0.008	-0.245	0.043	0	-0.021	0	0.022	0	0	0	0	0	0.004	-0.116	-0.063	0	-0.02	0.189	0.352	0	-0.452	99	1	-0.452	99	NA	NA	NA
CTBS	ENST00000370630.5	ENSBTAG00000005782	bta-miR-101	8mer-1a	1374	1381	-0.589	-0.024	-0.313	0.065	0	0	0	0	0.012	0	0	0	0	0.213	-0.098	0.058	0	-0.02	0.127	0.128	0	-0.441	99	0.83095	-0.3563	98	0.13	-0.06	NA
CTSA	ENST00000372484.3	ENSBTAG00000027337	bta-miR-148a	8mer-1a	246	253	-0.589	-0.016	-0.159	0.031	0	0	0	0.022	0	0	0	0	0	0.03	-0.073	0.083	0	-0.02	0.119	0.06	0	-0.512	99	0.99961	-0.5118	99	-0.41	-0.35	-0.29
CTXN2	ENST00000417307.2	ENSBTAG00000045847	bta-miR-192	8mer-1a	331	338	-0.589	-0.024	-0.165	0.077	0	-0.021	0	0.022	0	0	0	0	0	0.227	-0.092	-0.079	0	-0.02	0.042	0.103	0	-0.519	99	1	-0.519	99	NA	-0.07	NA
CTXN2	ENST00000417307.2	ENSBTAG00000045847	bta-miR-215	8mer-1a	331	338	-0.589	-0.024	-0.165	0.077	-0.018	0	0	0.022	0	0	0	0	0	0.227	-0.092	-0.079	0	-0.02	0.042	0.103	0	-0.516	99	1	-0.516	99	NA	-0.01	NA
CXADR	ENST00000400169.1	ENSBTAG00000004869	bta-miR-101	8mer-1a	28	35	-0.589	-0.024	-0.183	0.001	0	0	0	0	0.012	0	0	0	0	0.056	-0.061	0.052	0	-0.02	0.127	0.128	0	-0.501	99	0.84477	-0.4109	99	-0.03	0.27	0.14
CXCL11	ENST00000306621.3	ENSBTAG00000005603	bta-miR-21-5p	8mer-1a	824	831	-0.589	-0.016	-0.183	-0.008	0	0	0	0	0	0	0	0	0	0.134	-0.067	-0.067	0	-0.02	0.056	0.194	0	-0.566	99	1	-0.566	99	-0.39	-0.24	0.04
CXCL9	ENST00000264888.5	ENSBTAG00000038639	bta-miR-143	8mer-1a	2207	2214	-0.589	-0.016	-0.218	0.036	0	0	0	0.022	0	0	0	0	0	0.241	-0.085	-0.042	0	-0.02	0.137	0.125	0	-0.409	99	1	-0.409	99	-0.62	-0.03	-0.27
CXorf66	ENST00000370540.1	ENSBTAG00000036144	bta-miR-26a	8mer-1a	140	147	-0.589	-0.008	-0.243	0.007	0	0	0	0.022	0	0	0	0	0	-0.034	-0.094	0.052	0	-0.02	0.142	0.19	0	-0.575	99	1	-0.575	99	NA	NA	NA
CXorf66	ENST00000370540.1	ENSBTAG00000036144	bta-miR-26a	8mer-1a	140	147	-0.589	-0.008	-0.243	0.007	0	0	0	0.022	0	0	0	0	0	-0.034	-0.094	0.052	0	-0.02	0.142	0.19	0	-0.575	99	1	-0.575	99	NA	NA	NA
CXorf66	ENST00000370540.1	ENSBTAG00000036144	bta-miR-26a	8mer-1a	140	147	-0.589	-0.008	-0.243	0.007	0	0	0	0.022	0	0	0	0	0	-0.034	-0.094	0.052	0	-0.02	0.142	0.19	0	-0.575	99	1	-0.575	99	NA	NA	NA
CYLC2	ENST00000374798.3	ENSBTAG00000015608	bta-miR-22-3p	8mer-1a	636	643	-0.589	0	-0.117	0.037	-0.018	0	0	0	0.012	0	0	0	0	0.118	-0.043	0.034	0	-0.02	0.113	-0.026	0	-0.499	99	1	-0.499	99	NA	NA	NA
CYP3A5	ENST00000339843.2	ENSBTAG00000012201	bta-miR-148a	7mer-m8	1599	1605	-0.224	-0.033	-0.097	0.044	0	0	0	0.004	0	0	0	0	0	0.119	-0.13	-0.29	0	-0.011	0.076	0.038	0	-0.504	99	1	-0.504	99	-0.21	0.07	0.09
CYP3A5	ENST00000339843.2	ENSBTAG00000012201	bta-miR-148a	7mer-m8	1599	1605	-0.224	-0.033	-0.097	0.044	0	0	0	0.004	0	0	0	0	0	0.119	-0.13	-0.29	0	-0.011	0.076	0.038	0	-0.504	99	1	-0.504	99	-0.21	0.07	0.09
CYP3A5	ENST00000339843.2	ENSBTAG00000012201	bta-miR-148a	7mer-m8	1599	1605	-0.224	-0.033	-0.097	0.044	0	0	0	0.004	0	0	0	0	0	0.119	-0.13	-0.29	0	-0.011	0.076	0.038	0	-0.504	99	1	-0.504	99	-0.21	0.07	0.09
CYP3A5	ENST00000339843.2	ENSBTAG00000012201	bta-miR-92a	7mer-m8	1037	1043	-0.224	-0.011	-0.132	0.052	0	0	0	0	-0.031	0	0	0	0	0.119	-0.117	-0.29	0	-0.011	0.071	0.09	0	-0.484	99	1	-0.484	99	-0.15	-0.06	-0.06
CYP3A5	ENST00000339843.2	ENSBTAG00000012201	bta-miR-92a	7mer-m8	1037	1043	-0.224	-0.011	-0.132	0.052	0	0	0	0	-0.031	0	0	0	0	0.119	-0.117	-0.29	0	-0.011	0.071	0.09	0	-0.484	99	1	-0.484	99	-0.15	-0.06	-0.06
CYP3A5	ENST00000339843.2	ENSBTAG00000012201	bta-miR-92a	7mer-m8	1037	1043	-0.224	-0.011	-0.132	0.052	0	0	0	0	-0.031	0	0	0	0	0.119	-0.117	-0.29	0	-0.011	0.071	0.09	0	-0.484	99	1	-0.484	99	-0.15	-0.06	-0.06
CYR61	ENST00000451137.2	ENSBTAG00000009844	bta-miR-22-3p	8mer-1a	449	456	-0.589	-0.008	-0.145	0.063	-0.018	0	0	0	0.012	0	0	0	0	0.108	-0.074	0.059	0	-0.02	0.113	-0.026	0	-0.525	99	0.99275	-0.5204	99	-0.27	0	-0.06
CYTH3	ENST00000350796.3	ENSBTAG00000007384	bta-miR-22-3p	8mer-1a	379	386	-0.589	-0.016	-0.272	0.065	-0.018	0	0	0	0.012	0	0	0	0	0.175	-0.093	0.051	0	-0.02	0.113	-0.026	0	-0.618	99	1	-0.618	99	-0.09	-0.28	-0.25
DCAF4L2	ENST00000319675.3	ENSBTAG00000008713	bta-miR-143	7mer-1a	187	193	-0.195	-0.024	-0.09	0.022	0	0	0	-0.049	0	0	0	0	0	0.065	-0.077	-0.183	0	-0.02	0.068	0.047	0	-0.436	99	1	-0.436	99	0.14	-0.02	-0.26
DCAF4L2	ENST00000319675.3	ENSBTAG00000008713	bta-miR-126-5p	8mer-1a	634	641	-0.589	-0.008	-0.196	0.084	0	-0.021	0	0.022	0	0	0	0	0	0.157	-0.113	-0.592	0	-0.02	0.189	0.352	0	-0.735	99	1	-0.735	99	0.15	-0.19	-0.36
DCK	ENST00000504952.1	ENSBTAG00000012397	bta-miR-148a	8mer-1a	960	967	-0.589	-0.032	-0.224	0.065	0	0	0	0.022	0	0	0	0	0	0.17	-0.06	0.032	0	-0.02	0.119	0.06	0	-0.457	99	0.72688	-0.3172	96	-0.09	-0.29	-0.32
DCK	ENST00000504730.1	ENSBTAG00000012397	bta-miR-148a	8mer-1a	1101	1108	-0.589	-0.032	-0.224	0.065	0	0	0	0.022	0	0	0	0	0	0.182	-0.06	0	0	-0.02	0.119	0.06	0	-0.477	99	0.72688	-0.3303	97	-0.09	-0.29	-0.32
DCK	ENST00000286648.5	ENSBTAG00000012397	bta-miR-148a	8mer-1a	1034	1041	-0.589	-0.032	-0.224	0.065	0	0	0	0.022	0	0	0	0	0	0.177	-0.06	0.024	0	-0.02	0.119	0.06	0	-0.458	99	0.72688	-0.3178	96	-0.09	-0.29	-0.32
DCN	ENST00000551354.1	ENSBTAG00000003505	bta-miR-27a-3p	8mer-1a	2001	2008	-0.589	-0.008	-0.246	0.078	0	0	0	0	0	0	0	0	0	0.244	-0.105	-0.06	0	-0.02	0.169	0.112	0	-0.425	99	1	-0.425	99	-0.44	-0.61	-0.15
DCN	ENST00000551354.1	ENSBTAG00000003505	bta-miR-27b	8mer-1a	2001	2008	-0.589	-0.008	-0.246	0.078	0	0	0	0	0	0	0	0	0	0.244	-0.105	-0.06	0	-0.02	0.169	0.112	0	-0.425	99	1	-0.425	99	-0.46	-0.62	-0.16
DDAH1	ENST00000539042.1	ENSBTAG00000034776	bta-miR-148a	8mer-1a	477	484	-0.589	-0.032	-0.138	0.029	0	0	0	0.022	0	0	0	0	0	0.087	-0.047	0.032	0	-0.02	0.119	0.06	0	-0.477	99	0.99978	-0.4769	99	-0.07	-0.37	-0.24
DDIT4	ENST00000307365.3	ENSBTAG00000000163	bta-miR-22-3p	8mer-1a	521	528	-0.589	-0.032	-0.148	0.072	-0.018	0	0	0	0.012	0	0	0	0	0.128	-0.04	0.013	0	-0.02	0.113	-0.026	0	-0.535	99	0.84785	-0.4397	99	0.16	0.2	-0.29
DHFR	ENST00000439211.2	ENSBTAG00000007681	bta-miR-21-5p	8mer-1a	60	67	-0.589	-0.024	-0.206	0.025	0	0	0	0	0	0	0	0	0	0.137	-0.096	-0.006	0	-0.02	0.056	0.194	0	-0.529	99	1	-0.529	99	0.03	-0.07	-0.1
DHFR	ENST00000511032.1	ENSBTAG00000007681	bta-miR-21-5p	8mer-1a	118	125	-0.589	-0.024	-0.206	0.045	0	0	0	0	0	0	0	0	0	0.031	-0.098	-0.039	0	-0.02	0.056	0.194	0	-0.65	99	1	-0.65	99	0.03	-0.07	-0.1
DHX32	ENST00000368721.1	ENSBTAG00000005795	bta-miR-92a	8mer-1a	19	26	-0.589	-0.04	-0.015	-0.011	0	0	0	0	0.012	0	0	0	0	-0.006	-0.101	0.055	0	-0.02	0.109	0.141	0	-0.465	99	1	-0.465	99	0.05	0.07	0
DLG4	ENST00000399506.2	ENSBTAG00000002564	bta-miR-26a	8mer-1a	804	811	-0.589	-0.008	-0.138	-0.098	0	0	0	0.022	0	0	0	0	0	0.129	-0.124	0.117	0	-0.02	0.142	0.19	0	-0.377	99	0.06641	-0.0222	53	-0.19	-0.17	-0.2
DLGAP1	ENST00000400145.2	ENSBTAG00000005372	bta-miR-30a-5p	8mer-1a	74	81	-0.589	-0.016	-0.246	0.031	0	0	0	0.022	0	0	0	0	0	-0.003	-0.06	0.104	0	-0.02	0.135	0.22	0	-0.422	99	1	-0.422	99	-0.25	-0.22	-0.06
DLGAP1	ENST00000400145.2	ENSBTAG00000005372	bta-miR-30a-5p	8mer-1a	21	28	-0.589	-0.048	-0.181	-0.008	0	0	0	0.022	0	0	0	0	0	-0.003	-0.077	0.104	0	-0.02	0.135	0.22	0	-0.445	99	1	-0.445	99	-0.25	-0.22	-0.06
DMGDH	ENST00000380311.4	ENSBTAG00000002110	bta-miR-92a	8mer-1a	369	376	-0.589	-0.032	-0.17	0.024	0	0	0	0	0.012	0	0	0	0	0.061	-0.063	0.096	0	-0.02	0.109	0.141	0	-0.431	99	0.70925	-0.2919	97	-0.17	0.29	-0.59
DNAI2	ENST00000582036.1	ENSBTAG00000016732	bta-miR-126-5p	8mer-1a	320	327	-0.589	-0.024	-0.244	-0.023	0	-0.021	0	0.022	0	0	0	0	0	0.034	-0.103	0.1	0	-0.02	0.189	0.352	0	-0.327	99	1	-0.327	99	-0.06	0.26	NA
DNAI2	ENST00000307504.5	ENSBTAG00000016732	bta-miR-126-5p	8mer-1a	341	348	-0.589	-0.024	-0.244	-0.026	0	-0.021	0	0.022	0	0	0	0	0	0.041	-0.103	0.065	0	-0.02	0.189	0.352	0	-0.358	99	1	-0.358	99	-0.06	0.26	NA
DNAJB9	ENST00000249356.3	ENSBTAG00000046588	bta-miR-92a	8mer-1a	865	872	-0.589	-0.008	-0.266	0.058	0	0	0	0	0.012	0	0	0	0	0.156	-0.105	0.01	0	-0.02	0.109	0.141	0	-0.502	99	0.80238	-0.388	99	0.19	0.27	0.11
DNAJC4	ENST00000355040.4	ENSBTAG00000016560	bta-miR-92a	8mer-1a	336	343	-0.589	-0.016	-0.059	-0.023	0	0	0	0	0.012	0	0	0	0	0.039	-0.059	-0.099	0	-0.02	0.109	0.141	0	-0.564	99	0.92485	-0.513	99	-0.05	-0.33	-0.26
DNAJC4	ENST00000321460.5	ENSBTAG00000016560	bta-miR-92a	8mer-1a	144	151	-0.589	-0.016	-0.059	-0.023	0	0	0	0	0.012	0	0	0	0	-0.045	-0.057	0.018	0	-0.02	0.109	0.141	0	-0.529	99	1	-0.529	99	-0.05	-0.33	-0.26
DNAJC4	ENST00000321685.3	ENSBTAG00000016560	bta-miR-92a	8mer-1a	79	86	-0.589	-0.016	-0.059	-0.023	0	0	0	0	0.012	0	0	0	0	-0.1	-0.057	0.017	0	-0.02	0.109	0.141	0	-0.585	99	1	-0.585	99	-0.05	-0.33	-0.26
DNASE1L2	ENST00000564065.1	ENSBTAG00000009964	bta-let-7f	8mer-1a	183	190	-0.589	-0.016	-0.098	0.036	0	0	0	0	0	0.015	0	0	0	0.023	-0.079	0.033	0	-0.02	0.083	0.07	0	-0.542	99	1	-0.542	99	-0.08	-0.33	0.26
DNASE1L2	ENST00000564065.1	ENSBTAG00000009964	bta-let-7a-5p	8mer-1a	183	190	-0.589	-0.016	-0.098	0.036	0	0	0	0	0	0.015	0	0	0	0.023	-0.079	0.033	0	-0.02	0.083	0.07	0	-0.542	99	1	-0.542	99	-0.07	-0.25	0.17
DPH3	ENST00000488423.1	ENSBTAG00000003916	bta-let-7f	8mer-1a	324	331	-0.589	-0.032	-0.183	0.066	0	0	0	0	0	0.015	0	0	0	0.156	-0.117	-0.079	0	-0.02	0.083	0.07	0	-0.63	99	0.34372	-0.1871	84	-0.1	0.4	0.1
DPH3	ENST00000488423.1	ENSBTAG00000003916	bta-let-7a-5p	8mer-1a	324	331	-0.589	-0.032	-0.183	0.066	0	0	0	0	0	0.015	0	0	0	0.156	-0.117	-0.079	0	-0.02	0.083	0.07	0	-0.63	99	0.34372	-0.1871	84	-0.15	0.25	0.14
DPH3	ENST00000488423.1	ENSBTAG00000003916	bta-miR-101	8mer-1a	2065	2072	-0.589	-0.016	-0.195	0.064	0	0	0	0	0.012	0	0	0	0	0.241	-0.11	-0.079	0	-0.02	0.127	0.128	0	-0.437	99	0.30606	-0.1203	89	-0.08	0.32	0.11
DPPA3	ENST00000345088.2	ENSBTAG00000046609	bta-miR-148a	8mer-1a	593	600	-0.589	-0.008	-0.11	0.027	0	0	0	0.022	0	0	0	0	0	0.107	-0.036	-0.031	0	-0.02	0.119	0.06	0	-0.459	99	0.38323	-0.1591	85	-0.14	0.11	-0.38
DPPA3	ENST00000345088.2	ENSBTAG00000046609	bta-miR-148a	8mer-1a	593	600	-0.589	-0.008	-0.11	0.027	0	0	0	0.022	0	0	0	0	0	0.107	-0.036	-0.031	0	-0.02	0.119	0.06	0	-0.459	99	0.38323	-0.1591	85	-0.14	0.11	-0.38
DQX1	ENST00000393951.2	ENSBTAG00000016609	bta-miR-143	8mer-1a	25	32	-0.589	-0.024	-0.176	-0.002	0	0	0	0.022	0	0	0	0	0	0.02	-0.024	0.116	0	-0.02	0.137	0.125	0	-0.415	99	1	-0.415	99	-0.47	-0.41	0.16
DRAP1	ENST00000312515.2	ENSBTAG00000006199	bta-miR-126-5p	8mer-1a	97	104	-0.589	-0.024	-0.251	-0.005	0	-0.021	0	0.022	0	0	0	0	0	-0.073	-0.09	0.003	0	-0.02	0.189	0.352	0	-0.507	99	0.96578	-0.4864	99	-0.44	-0.24	-0.13
DTD2	ENST00000310850.4	ENSBTAG00000038020	bta-miR-26a	8mer-1a	763	770	-0.589	-0.04	-0.217	0.062	0	0	0	0.022	0	0	0	0	0	0.149	-0.072	-0.017	0	-0.02	0.142	0.19	0	-0.39	99	0.95876	-0.3716	99	0.07	-0.06	-0.11
DTD2	ENST00000310850.4	ENSBTAG00000038020	bta-miR-26a	8mer-1a	763	770	-0.589	-0.04	-0.217	0.062	0	0	0	0.022	0	0	0	0	0	0.149	-0.072	-0.017	0	-0.02	0.142	0.19	0	-0.39	99	0.95876	-0.3716	99	0.07	-0.06	-0.11
DUS2	ENST00000565263.1	ENSBTAG00000014644	bta-miR-92a	8mer-1a	259	266	-0.589	-0.016	-0.128	0.007	0	0	0	0	0.012	0	0	0	0	0.021	-0.067	0.082	0	-0.02	0.109	0.141	0	-0.448	99	1	-0.448	99	0.31	-0.65	-0.45
DUSP1	ENST00000239223.3	ENSBTAG00000013863	bta-miR-101	8mer-1a	458	465	-0.589	-0.016	-0.204	0.022	0	0	0	0	0.012	0	0	0	0	0.081	-0.081	0.055	0	-0.02	0.127	0.128	0	-0.485	99	0.99703	-0.4833	99	-0.04	0.33	-0.16
DUSP22	ENST00000605035.1	ENSBTAG00000027375	bta-let-7f	8mer-1a	1028	1035	-0.589	-0.024	-0.144	0.09	0	0	0	0	0	0.015	0	0	0	0.199	-0.086	-0.139	0	-0.02	0.083	0.07	0	-0.545	99	0.71934	-0.3702	97	-0.14	-0.28	0.16
DUSP22	ENST00000605035.1	ENSBTAG00000027375	bta-miR-22-3p	8mer-1a	434	441	-0.589	-0.016	0.018	0.068	-0.018	0	0	0	0.012	0	0	0	0	0.155	-0.042	-0.139	0	-0.02	0.113	-0.026	0	-0.484	99	1	-0.484	99	0.04	-0.12	-0.04
DUSP23	ENST00000368109.1	ENSBTAG00000004776	bta-miR-148a	8mer-1a	171	178	-0.589	-0.024	-0.008	0.013	0	0	0	0.022	0	0	0	0	0	-0.013	-0.057	-0.025	0	-0.02	0.119	0.06	0	-0.522	99	1	-0.522	99	0.01	-0.42	-0.13
DUT	ENST00000559540.1	ENSBTAG00000011998	bta-miR-27a-3p	8mer-1a	383	390	-0.589	-0.024	-0.206	0.081	0	0	0	0	0	0	0	0	0	0.137	-0.097	-0.03	0	-0.02	0.169	0.112	0	-0.467	99	1	-0.467	99	-0.28	-0.55	-0.31
DUT	ENST00000559540.1	ENSBTAG00000011998	bta-miR-27a-3p	8mer-1a	383	390	-0.589	-0.024	-0.206	0.081	0	0	0	0	0	0	0	0	0	0.137	-0.097	-0.03	0	-0.02	0.169	0.112	0	-0.467	99	1	-0.467	99	-0.28	-0.55	-0.31
DUT	ENST00000559540.1	ENSBTAG00000011998	bta-miR-27b	8mer-1a	383	390	-0.589	-0.024	-0.206	0.081	0	0	0	0	0	0	0	0	0	0.137	-0.097	-0.03	0	-0.02	0.169	0.112	0	-0.467	99	1	-0.467	99	-0.29	-0.57	-0.35
DUT	ENST00000559540.1	ENSBTAG00000011998	bta-miR-27b	8mer-1a	383	390	-0.589	-0.024	-0.206	0.081	0	0	0	0	0	0	0	0	0	0.137	-0.097	-0.03	0	-0.02	0.169	0.112	0	-0.467	99	1	-0.467	99	-0.29	-0.57	-0.35
DYM	ENST00000578396.1	ENSBTAG00000000024	bta-miR-21-5p	8mer-1a	533	540	-0.589	-0.024	-0.229	0.091	0	0	0	0	0	0	0	0	0	0.213	-0.119	-0.048	0	-0.02	0.056	0.194	0	-0.475	99	0.35283	-0.1504	90	0.05	0.05	-0.23
DYNLT3	ENST00000378578.4	ENSBTAG00000038156	bta-miR-92a	8mer-1a	102	109	-0.589	-0.032	-0.189	0.041	0	0	0	0	0.012	0	0	0	0	0.202	-0.096	-0.048	0	-0.02	0.109	0.141	0	-0.469	99	1	-0.469	99	-0.1	-0.39	-0.31
EBAG9	ENST00000337573.5	ENSBTAG00000045671	bta-miR-21-5p	8mer-1a	683	690	-0.589	-0.032	-0.246	0.067	0	0	0	0	0	0	0	0	0	0.146	-0.105	0.007	0	-0.02	0.056	0.194	0	-0.522	99	0.06811	-0.0301	56	0.11	-0.31	-0.29
EBAG9	ENST00000337573.5	ENSBTAG00000045671	bta-miR-21-5p	8mer-1a	683	690	-0.589	-0.032	-0.246	0.067	0	0	0	0	0	0	0	0	0	0.146	-0.105	0.007	0	-0.02	0.056	0.194	0	-0.522	99	0.06811	-0.0301	56	0.11	-0.31	-0.29
EBF2	ENST00000520164.1	ENSBTAG00000040390	bta-miR-101	8mer-1a	2926	2933	-0.589	-0.016	-0.33	-0.098	0	0	0	0	0.012	0	0	0	0	0.268	-0.055	0.097	0	-0.02	0.127	0.128	0	-0.476	99	0.54446	-0.2396	96	-0.13	-0.17	-0.05
EBF2	ENST00000535548.1	ENSBTAG00000040390	bta-miR-101	8mer-1a	3148	3155	-0.589	-0.016	-0.33	-0.098	0	0	0	0	0.012	0	0	0	0	0.276	-0.055	0.026	0	-0.02	0.127	0.128	0	-0.539	99	0.54355	-0.2679	97	-0.13	-0.17	-0.05
EBI3	ENST00000221847.5	ENSBTAG00000012829	bta-miR-27a-3p	8mer-1a	201	208	-0.589	-0.032	-0.207	0.003	0	0	0	0	0	0	0	0	0	-0.004	-0.092	0.013	0	-0.02	0.169	0.112	0	-0.647	99	1	-0.647	99	-0.15	-0.39	-0.16
EBI3	ENST00000221847.5	ENSBTAG00000012829	bta-miR-27b	8mer-1a	201	208	-0.589	-0.032	-0.207	0.003	0	0	0	0	0	0	0	0	0	-0.004	-0.092	0.013	0	-0.02	0.169	0.112	0	-0.647	99	1	-0.647	99	-0.2	-0.44	-0.17
EBPL	ENST00000242827.6	ENSBTAG00000018410	bta-miR-101	8mer-1a	437	444	-0.589	-0.024	-0.228	0.085	0	0	0	0	0.012	0	0	0	0	0.161	-0.08	0.003	0	-0.02	0.127	0.128	0	-0.425	99	0.02936	-0.0108	53	-0.29	0.13	-0.31
EBPL	ENST00000378270.5	ENSBTAG00000018410	bta-miR-101	8mer-1a	540	547	-0.589	-0.024	-0.228	0.091	0	0	0	0	0.012	0	0	0	0	0.171	-0.08	-0.06	0	-0.02	0.127	0.128	0	-0.472	99	0.02936	-0.0119	54	-0.29	0.13	-0.31
EBPL	ENST00000378272.5	ENSBTAG00000018410	bta-miR-101	8mer-1a	625	632	-0.589	-0.024	-0.228	0.096	0	0	0	0	0.012	0	0	0	0	0.178	-0.08	-0.064	0	-0.02	0.127	0.128	0	-0.464	99	0.01953	-0.0078	46	-0.29	0.13	-0.31
EBPL	ENST00000378284.2	ENSBTAG00000018410	bta-miR-101	8mer-1a	728	735	-0.589	-0.024	-0.228	0.097	0	0	0	0	0.012	0	0	0	0	0.187	-0.08	-0.035	0	-0.02	0.127	0.128	0	-0.425	99	0.01946	-0.0072	46	-0.29	0.13	-0.31
ECHDC1	ENST00000528402.1	ENSBTAG00000003887	bta-miR-126-5p	8mer-1a	1207	1214	-0.589	-0.016	-0.269	0.071	0	-0.021	0	0.022	0	0	0	0	0	0.194	-0.113	-0.093	0	-0.02	0.189	0.352	0	-0.293	99	1e-04	0	37	-0.3	-0.35	-0.27
EED	ENST00000351625.6	ENSBTAG00000007847	bta-miR-30a-5p	8mer-1a	132	139	-0.589	-0.016	-0.18	0.004	0	0	0	0.022	0	0	0	0	0	-0.032	-0.053	0.077	0	-0.02	0.135	0.22	0	-0.432	99	1	-0.432	99	-0.25	-0.39	-0.05
EED	ENST00000351625.6	ENSBTAG00000007847	bta-miR-30a-5p	8mer-1a	141	148	-0.589	-0.016	-0.172	-0.006	0	0	0	0.022	0	0	0	0	0	-0.032	-0.089	0.077	0	-0.02	0.135	0.22	0	-0.47	99	1	-0.47	99	-0.25	-0.39	-0.05
EGFL6	ENST00000380602.3	ENSBTAG00000017927	bta-miR-126-5p	8mer-1a	451	458	-0.589	-0.016	-0.233	-0.023	0	-0.021	0	0.022	0	0	0	0	0	0.07	-0.111	0.088	0	-0.02	0.189	0.352	0	-0.292	99	1	-0.292	99	NA	NA	NA
EIF1B	ENST00000232905.3	ENSBTAG00000019106	bta-miR-101	7mer-m8	573	579	-0.224	-0.088	-0.2	-0.009	0	0	0	0	-0.031	0	0	0	0	0.047	-0.101	-0.023	0	-0.011	0.081	0.082	0	-0.477	99	0.01201	-0.0049	42	-0.19	-0.23	0.19
ELK4	ENST00000289703.4	ENSBTAG00000004953	bta-miR-26a	8mer-1a	269	276	-0.589	-0.016	-0.203	0.024	0	0	0	0.022	0	0	0	0	0	0.033	-0.1	0.064	0	-0.02	0.142	0.19	0	-0.453	99	0.24481	-0.0985	83	0.16	0.25	0.08
ELK4	ENST00000289703.4	ENSBTAG00000004953	bta-miR-26a	8mer-1a	269	276	-0.589	-0.016	-0.203	0.024	0	0	0	0.022	0	0	0	0	0	0.033	-0.1	0.064	0	-0.02	0.142	0.19	0	-0.453	99	0.24481	-0.0985	83	0.16	0.25	0.08
ELP4	ENST00000350638.5	ENSBTAG00000023831	bta-miR-27a-3p	8mer-1a	371	378	-0.589	-0.016	-0.25	0.055	0	0	0	0	0	0	0	0	0	0.119	-0.078	0.068	0	-0.02	0.169	0.112	0	-0.43	99	0.92377	-0.3923	99	0.27	-0.09	0.28
ELP4	ENST00000350638.5	ENSBTAG00000023831	bta-miR-27b	8mer-1a	371	378	-0.589	-0.016	-0.25	0.055	0	0	0	0	0	0	0	0	0	0.119	-0.078	0.068	0	-0.02	0.169	0.112	0	-0.43	99	0.92377	-0.3923	99	0.26	-0.14	0.26
EML2	ENST00000245925.3	ENSBTAG00000015764	bta-miR-148a	8mer-1a	254	261	-0.589	-0.008	-0.101	-0.056	0	0	0	0.022	0	0	0	0	0	0.008	-0.078	0.107	0	-0.02	0.119	0.06	0	-0.536	99	0.33614	-0.1589	85	0.03	-0.47	-0.48
EMP1	ENST00000537612.1	ENSBTAG00000036078	bta-miR-21-5p	8mer-1a	391	398	-0.589	-0.024	-0.211	0.082	0	0	0	0	0	0	0	0	0	0.182	-0.117	-0.093	0	-0.02	0.056	0.194	0	-0.54	99	0.04408	-0.02	49	-0.34	0.31	0.01
EMP1	ENST00000537612.1	ENSBTAG00000036078	bta-miR-101	8mer-1a	179	186	-0.589	-0.024	-0.214	0.058	0	0	0	0	0.012	0	0	0	0	0.182	-0.1	-0.093	0	-0.02	0.127	0.128	0	-0.533	99	0.04408	-0.0198	60	-0.61	-0.26	-0.3
ENDOU	ENST00000542202.1	ENSBTAG00000012275	bta-miR-27b	8mer-1a	274	281	-0.589	-0.016	-0.214	0.071	0	0	0	0	0	0	0	0	0	0.141	-0.077	-0.022	0	-0.02	0.169	0.112	0	-0.445	99	0.47285	-0.1935	95	0.06	0.06	-0.29
ENDOU	ENST00000542202.1	ENSBTAG00000012275	bta-miR-27a-3p	8mer-1a	274	281	-0.589	-0.016	-0.214	0.071	0	0	0	0	0	0	0	0	0	0.141	-0.077	-0.022	0	-0.02	0.169	0.112	0	-0.445	99	0.47285	-0.1935	95	0.05	0.1	-0.31
ENY2	ENST00000520147.1	ENSBTAG00000007387	bta-miR-101	8mer-1a	2316	2323	-0.589	-0.048	-0.267	0.062	0	0	0	0	0.012	0	0	0	0	0.252	-0.074	-0.094	0	-0.02	0.127	0.128	0	-0.511	99	0.13551	-0.0595	79	-0.35	-0.35	0.02
ENY2	ENST00000521688.1	ENSBTAG00000007387	bta-miR-101	8mer-1a	2225	2232	-0.589	-0.048	-0.267	0.062	0	0	0	0	0.012	0	0	0	0	0.248	-0.074	-0.06	0	-0.02	0.127	0.128	0	-0.481	99	0.13827	-0.0577	79	-0.35	-0.35	0.02
EOGT	ENST00000383701.3	ENSBTAG00000022681	bta-miR-148a	8mer-1a	229	236	-0.589	-0.016	-0.283	0.066	0	0	0	0.022	0	0	0	0	0	0.227	-0.093	0.088	-0.118	-0.02	0.119	0.06	0	-0.537	99	0.93868	-0.4976	99	-0.17	-0.33	-0.49
EPB41L2	ENST00000531410.1	ENSBTAG00000005960	bta-miR-22-3p	7mer-m8	828	834	-0.224	-0.044	-0.183	0.04	0.01	0	0	0	-0.031	0	0	0	0	0.088	-0.128	-0.019	0	-0.011	0.073	-0.017	-0.008	-0.454	99	0.98685	-0.447	99	-0.32	-0.2	-0.3
EPB41L4A	ENST00000261486.5	ENSBTAG00000014750	bta-miR-27a-3p	8mer-1a	60	67	-0.589	-0.048	-0.245	0.025	0	0	0	0	0	0	0	0	0	0.123	-0.114	0.112	0	-0.02	0.169	0.112	0	-0.475	99	1	-0.475	99	-0.45	-0.52	-0.11
EPB41L4A	ENST00000261486.5	ENSBTAG00000014750	bta-miR-27b	8mer-1a	60	67	-0.589	-0.048	-0.245	0.025	0	0	0	0	0	0	0	0	0	0.123	-0.114	0.112	0	-0.02	0.169	0.112	0	-0.475	99	1	-0.475	99	-0.47	-0.5	-0.12
EPGN	ENST00000332112.4	ENSBTAG00000004052	bta-miR-143	8mer-1a	207	214	-0.589	-0.032	-0.157	0.057	0	0	0	0.022	0	0	0	0	0	0.048	-0.132	-0.036	0	-0.02	0.137	0.125	0	-0.577	99	1	-0.577	99	-0.32	0.25	0.4
ERCC1	ENST00000300853.3	ENSBTAG00000017355	bta-miR-126-5p	8mer-1a	31	38	-0.589	-0.016	-0.061	-0.065	0	-0.021	0	0.022	0	0	0	0	0	-0.189	-0.067	0.036	0	-0.02	0.189	0.352	0	-0.429	99	1	-0.429	99	-0.26	-0.35	0.07
ERCC1	ENST00000591636.1	ENSBTAG00000017355	bta-miR-126-5p	8mer-1a	42	49	-0.589	-0.016	-0.061	-0.008	0	-0.021	0	0.022	0	0	0	0	0	-0.138	-0.07	0.006	0	-0.02	0.189	0.352	0	-0.354	99	1	-0.354	99	-0.26	-0.35	0.07
ERCC4	ENST00000575156.1	ENSBTAG00000021773	bta-miR-30a-5p	8mer-1a	19	26	-0.589	-0.032	-0.242	-0.011	0	0	0	0.022	0	0	0	0	0	-0.008	-0.109	0.054	0	-0.02	0.135	0.22	0	-0.58	99	1	-0.58	99	0.15	-0.08	0.17
ERGIC2	ENST00000360150.4	ENSBTAG00000011096	bta-miR-92a	8mer-1a	68	75	-0.589	0.016	-0.306	0.029	0	0	0	0	0.012	0	0	0	0	0.15	-0.089	0.058	0	-0.02	0.109	0.141	0	-0.489	99	0.99121	-0.4839	99	0.24	-0.13	-0.12
ERGIC2	ENST00000360150.4	ENSBTAG00000011096	bta-miR-126-5p	8mer-1a	53	60	-0.589	-0.032	-0.27	0.019	0	-0.021	0	0.022	0	0	0	0	0	0.14	-0.114	0.058	0	-0.02	0.189	0.352	0	-0.266	99	1	-0.266	99	0.04	-0.18	-0.11
ERI1	ENST00000519292.1	ENSBTAG00000009685	bta-miR-101	8mer-1a	386	393	-0.589	-0.016	-0.189	0.026	0	0	0	0	0.012	0	0	0	0	0.083	-0.064	0.051	0	-0.02	0.127	0.128	0	-0.451	99	1	-0.451	99	-0.02	-0.08	-0.1
ERI1	ENST00000519292.1	ENSBTAG00000009685	bta-miR-101	8mer-1a	386	393	-0.589	-0.016	-0.189	0.026	0	0	0	0	0.012	0	0	0	0	0.083	-0.064	0.051	0	-0.02	0.127	0.128	0	-0.451	99	1	-0.451	99	-0.02	-0.08	-0.1
ESAM	ENST00000442070.2	ENSBTAG00000001004	bta-miR-143	8mer-1a	89	96	-0.589	-0.016	-0.121	0.037	0	0	0	0.022	0	0	0	0	0	0.063	-0.044	-0.03	0	-0.02	0.137	0.125	0	-0.436	99	1	-0.436	99	-0.26	-0.19	0.08
ESPL1	ENST00000257934.4	ENSBTAG00000008934	bta-miR-26a	8mer-1a	154	161	-0.589	0	-0.248	-0.044	0	0	0	0.022	0	0	0	0	0	-0.042	-0.113	0.215	0	-0.02	0.142	0.19	0	-0.487	99	0.05234	-0.0218	52	0.01	-0.35	-0.25
EXOC7	ENST00000406660.3	ENSBTAG00000007910	bta-miR-126-5p	7mer-m8	101	107	-0.224	-0.033	-0.197	-0.016	0	0.014	0	0.004	0	0	0	0	0	-0.043	-0.134	-0.008	0	-0.011	0.116	0.225	0	-0.307	99	0.27004	-0.0767	92	-0.37	-0.11	-0.13
EYA1	ENST00000388742.4	ENSBTAG00000011298	bta-miR-101	8mer-1a	1914	1921	-0.589	-0.016	-0.26	-0.098	0	0	0	0	0.012	0	0	0	0	0.222	-0.078	0.098	0	-0.02	0.127	0.128	0	-0.474	99	0.94114	-0.4413	99	0.29	0.15	0.18
EZH2	ENST00000478654.1	ENSBTAG00000009426	bta-miR-26a	8mer-1a	252	259	-0.589	-0.008	-0.195	-0.04	0	0	0	0.022	0	0	0	0	0	0.008	-0.109	0.114	0	-0.02	0.142	0.19	0	-0.485	99	1	-0.485	99	-0.16	-0.17	-0.21
EZH2	ENST00000478654.1	ENSBTAG00000009426	bta-miR-101	8mer-1a	114	121	-0.589	-0.016	-0.256	0.044	0	0	0	0	0.012	0	0	0	0	0.008	-0.076	0.114	0	-0.02	0.127	0.128	0	-0.524	99	1	-0.524	99	-0.31	-0.47	-0.06
FABP5	ENST00000297258.6	ENSBTAG00000047330	bta-miR-21-5p	8mer-1a	336	343	-0.589	-0.008	-0.146	0.038	0	0	0	0	0	0	0	0	0	0.061	-0.034	-0.035	0	-0.02	0.056	0.194	0	-0.483	99	0.73005	-0.3359	98	-0.1	0.04	0.11
FAM136A	ENST00000450256.1	ENSBTAG00000008674	bta-miR-26a	8mer-1a	1487	1494	-0.589	-0.016	-0.196	0.035	0	0	0	0.022	0	0	0	0	0	0.201	-0.096	-0.067	0	-0.02	0.142	0.19	0	-0.394	99	0.12584	-0.0441	67	-0.01	0.1	-0.15
FAM136A	ENST00000450256.1	ENSBTAG00000008674	bta-miR-26a	8mer-1a	1487	1494	-0.589	-0.016	-0.196	0.035	0	0	0	0.022	0	0	0	0	0	0.201	-0.096	-0.067	0	-0.02	0.142	0.19	0	-0.394	99	0.12584	-0.0441	67	-0.01	0.1	-0.15
FAM136A	ENST00000450256.1	ENSBTAG00000008674	bta-miR-26a	8mer-1a	1487	1494	-0.589	-0.016	-0.196	0.035	0	0	0	0.022	0	0	0	0	0	0.201	-0.096	-0.067	0	-0.02	0.142	0.19	0	-0.394	99	0.12584	-0.0441	67	-0.01	0.1	-0.15
FAM136A	ENST00000037869.3	ENSBTAG00000008674	bta-miR-26a	8mer-1a	1192	1199	-0.589	-0.016	-0.196	0.035	0	0	0	0.022	0	0	0	0	0	0.178	-0.096	-0.033	0	-0.02	0.142	0.19	0	-0.383	99	0.13608	-0.0465	68	-0.01	0.1	-0.15
FAM136A	ENST00000037869.3	ENSBTAG00000008674	bta-miR-26a	8mer-1a	1192	1199	-0.589	-0.016	-0.196	0.035	0	0	0	0.022	0	0	0	0	0	0.178	-0.096	-0.033	0	-0.02	0.142	0.19	0	-0.383	99	0.13608	-0.0465	68	-0.01	0.1	-0.15
FAM136A	ENST00000037869.3	ENSBTAG00000008674	bta-miR-26a	8mer-1a	1192	1199	-0.589	-0.016	-0.196	0.035	0	0	0	0.022	0	0	0	0	0	0.178	-0.096	-0.033	0	-0.02	0.142	0.19	0	-0.383	99	0.13608	-0.0465	68	-0.01	0.1	-0.15
FAM13A	ENST00000509094.1	ENSBTAG00000011187	bta-miR-143	8mer-1a	148	155	-0.589	-0.04	-0.202	0.052	0	0	0	0.022	0	0	0	0	0	0.174	-0.108	0.029	0	-0.02	0.137	0.125	0	-0.42	99	0.56317	-0.2214	95	0.12	-0.18	-0.26
FAM170B	ENST00000311787.5	ENSBTAG00000047402	bta-miR-27a-3p	8mer-1a	207	214	-0.589	-0.016	-0.187	0.062	0	0	0	0	0	0	0	0	0	0.059	-0.073	0.033	0	-0.02	0.169	0.112	0	-0.45	99	1	-0.45	99	-0.07	-0.32	0.05
FAM170B	ENST00000311787.5	ENSBTAG00000047402	bta-miR-27b	8mer-1a	207	214	-0.589	-0.024	-0.187	0.062	0	0	0	0	0	0	0	0	0	0.059	-0.073	0.033	0	-0.02	0.169	0.112	0	-0.458	99	1	-0.458	99	-0.14	-0.36	0.04
FAM193B	ENST00000514747.1	ENSBTAG00000015192	bta-miR-27b	8mer-1a	337	344	-0.589	-0.048	-0.243	-0.001	0	0	0	0	0	0	0	0	0	0.044	-0.056	0.129	0	-0.02	0.169	0.112	0	-0.503	99	1	-0.503	99	-0.14	-0.29	-0.2
FAM193B	ENST00000514747.1	ENSBTAG00000015192	bta-miR-27b	8mer-1a	337	344	-0.589	-0.048	-0.243	-0.001	0	0	0	0	0	0	0	0	0	0.044	-0.056	0.129	0	-0.02	0.169	0.112	0	-0.503	99	1	-0.503	99	-0.14	-0.29	-0.2
FAM193B	ENST00000514747.1	ENSBTAG00000015192	bta-miR-27a-3p	8mer-1a	337	344	-0.589	-0.048	-0.243	-0.001	0	0	0	0	0	0	0	0	0	0.044	-0.056	0.129	0	-0.02	0.169	0.112	0	-0.503	99	1	-0.503	99	-0.14	-0.28	-0.19
FAM193B	ENST00000514747.1	ENSBTAG00000015192	bta-miR-27a-3p	8mer-1a	337	344	-0.589	-0.048	-0.243	-0.001	0	0	0	0	0	0	0	0	0	0.044	-0.056	0.129	0	-0.02	0.169	0.112	0	-0.503	99	1	-0.503	99	-0.14	-0.28	-0.19
FAM20C	ENST00000313766.5	ENSBTAG00000003607	bta-miR-92a	8mer-1a	547	554	-0.589	-0.016	-0.227	-0.015	0	0	0	0	0.012	0	0	0	0	0.091	-0.09	0.094	0	-0.02	0.109	0.141	0	-0.51	99	0.96681	-0.4898	99	0.02	-0.4	-0.35
FAM221A	ENST00000344962.4	ENSBTAG00000018064	bta-miR-126-5p	8mer-1a	64	71	-0.589	-0.016	-0.236	0.027	0	-0.021	0	0.022	0	0	0	0	0	0.061	-0.089	0.036	0	-0.02	0.189	0.352	0	-0.284	99	1	-0.284	99	0.36	-0.01	-0.32
FAM229B	ENST00000368656.2	ENSBTAG00000033429	bta-miR-192	8mer-1a	30	37	-0.589	-0.024	-0.035	-0.023	0	-0.021	0	0.022	0	0	0	0	0	-0.124	-0.051	-0.08	0	-0.02	0.042	0.103	0	-0.8	99	0.13265	-0.0838	77	-0.32	0.21	-0.53
FAM229B	ENST00000368656.2	ENSBTAG00000033429	bta-let-7f	8mer-1a	651	658	-0.589	-0.024	-0.136	0.028	0	0	0	0	0	0.015	0	0	0	0.117	-0.08	-0.08	0	-0.02	0.083	0.07	0	-0.616	99	0.02118	-0.0107	29	-0.19	0.26	-0.21
FAM229B	ENST00000368656.2	ENSBTAG00000033429	bta-let-7a-5p	8mer-1a	651	658	-0.589	-0.024	-0.136	0.028	0	0	0	0	0	0.015	0	0	0	0.117	-0.08	-0.08	0	-0.02	0.083	0.07	0	-0.616	99	0.02118	-0.0107	29	-0.23	0.35	-0.4
FAM229B	ENST00000368656.2	ENSBTAG00000033429	bta-miR-215	8mer-1a	30	37	-0.589	-0.024	-0.035	-0.023	-0.018	0	0	0.022	0	0	0	0	0	-0.124	-0.051	-0.08	0	-0.02	0.042	0.103	0	-0.797	99	0.13265	-0.0836	75	-0.25	0.19	-0.59
FAM49B	ENST00000519824.2	ENSBTAG00000020801	bta-miR-22-3p	8mer-1a	233	240	-0.589	-0.016	-0.21	0.066	-0.018	0	0	0	0.012	0	0	0	0	0.126	-0.023	0.044	0	-0.02	0.113	-0.026	0	-0.541	99	1	-0.541	99	0.21	-0.04	-0.22
FANCD2	ENST00000383807.1	ENSBTAG00000010077	bta-let-7a-5p	8mer-1a	312	319	-0.589	-0.016	-0.147	-0.098	0	0	0	0	0	0.015	0	0	0	0.028	-0.127	0.181	0	-0.02	0.083	0.07	0	-0.62	99	0.39046	-0.2116	87	0.15	0.05	-0.06
FANCD2	ENST00000383807.1	ENSBTAG00000010077	bta-let-7f	8mer-1a	312	319	-0.589	-0.016	-0.147	-0.098	0	0	0	0	0	0.015	0	0	0	0.028	-0.127	0.181	0	-0.02	0.083	0.07	0	-0.62	99	0.39046	-0.2116	87	0.22	0.14	-0.03
FARP1	ENST00000376581.5	ENSBTAG00000000146	bta-miR-26a	8mer-1a	587	594	-0.589	-0.016	-0.14	-0.098	0	0	0	0.022	0	0	0	0	0	0.095	-0.127	-0.036	0	-0.02	0.142	0.19	0	-0.577	99	1	-0.577	99	-0.11	0.36	0.08
FAS	ENST00000355279.2	ENSBTAG00000010785	bta-miR-27b	8mer-1a	1448	1455	-0.589	-0.016	-0.277	0.029	0	0	0	0	0	0	0	0	0	0.197	-0.058	0.005	0	-0.02	0.169	0.112	0	-0.448	99	0.28552	-0.1144	88	-0.14	-0.59	-0.3
FAS	ENST00000352159.4	ENSBTAG00000010785	bta-miR-27b	8mer-1a	1453	1460	-0.589	-0.016	-0.277	0.028	0	0	0	0	0	0	0	0	0	0.197	-0.058	0.011	0	-0.02	0.169	0.112	0	-0.443	99	0.28552	-0.1132	88	-0.14	-0.59	-0.3
FAS	ENST00000352159.4	ENSBTAG00000010785	bta-miR-27a-3p	8mer-1a	1453	1460	-0.589	-0.016	-0.277	0.028	0	0	0	0	0	0	0	0	0	0.197	-0.058	0.011	0	-0.02	0.169	0.112	0	-0.443	99	0.28552	-0.1132	88	-0.1	-0.6	-0.28
FAS	ENST00000355279.2	ENSBTAG00000010785	bta-miR-27a-3p	8mer-1a	1448	1455	-0.589	-0.016	-0.277	0.029	0	0	0	0	0	0	0	0	0	0.197	-0.058	0.005	0	-0.02	0.169	0.112	0	-0.448	99	0.28552	-0.1144	88	-0.1	-0.6	-0.28
FAS	ENST00000355740.2	ENSBTAG00000010785	bta-miR-27b	8mer-1a	1146	1153	-0.589	-0.016	-0.277	0.012	0	0	0	0	0	0	0	0	0	0.17	-0.058	0.043	0	-0.02	0.169	0.112	0	-0.454	99	0.30729	-0.1249	89	-0.14	-0.59	-0.3
FAS	ENST00000355740.2	ENSBTAG00000010785	bta-miR-27a-3p	8mer-1a	1146	1153	-0.589	-0.016	-0.277	0.012	0	0	0	0	0	0	0	0	0	0.17	-0.058	0.043	0	-0.02	0.169	0.112	0	-0.454	99	0.30729	-0.1249	89	-0.1	-0.6	-0.28
FBLN1	ENST00000327858.6	ENSBTAG00000012088	bta-miR-22-3p	8mer-1a	307	314	-0.589	-0.048	-0.108	0.062	-0.018	0	0	0	0.012	0	0	0	0	0.08	-0.055	0.115	0	-0.02	0.113	-0.026	0	-0.482	99	0.98172	-0.4716	99	-0.38	-0.43	-0.26
FCRL1	ENST00000368176.3	ENSBTAG00000005891	bta-miR-27b	8mer-1a	142	149	-0.589	-0.016	-0.139	0.051	0	0	0	0	0	0	0	0	0	0.045	-0.055	0.07	-0.118	-0.02	0.169	0.112	0	-0.49	99	1	-0.49	99	-0.21	0.15	0.05
FCRL1	ENST00000368176.3	ENSBTAG00000005891	bta-miR-27b	8mer-1a	142	149	-0.589	-0.016	-0.139	0.051	0	0	0	0	0	0	0	0	0	0.045	-0.055	0.07	-0.118	-0.02	0.169	0.112	0	-0.49	99	1	-0.49	99	-0.21	0.15	0.05
FCRL1	ENST00000368176.3	ENSBTAG00000005891	bta-miR-27a-3p	8mer-1a	142	149	-0.589	-0.016	-0.139	0.051	0	0	0	0	0	0	0	0	0	0.045	-0.055	0.07	-0.118	-0.02	0.169	0.112	0	-0.49	99	1	-0.49	99	-0.26	0.2	0.08
FCRL1	ENST00000368176.3	ENSBTAG00000005891	bta-miR-27a-3p	8mer-1a	142	149	-0.589	-0.016	-0.139	0.051	0	0	0	0	0	0	0	0	0	0.045	-0.055	0.07	-0.118	-0.02	0.169	0.112	0	-0.49	99	1	-0.49	99	-0.26	0.2	0.08
FDX1	ENST00000260270.2	ENSBTAG00000011793	bta-miR-27a-3p	8mer-1a	1690	1697	-0.589	-0.032	-0.187	-0.05	0	0	0	0	0	0	0	0	0	0.209	-0.081	-0.009	0	-0.02	0.169	0.112	0	-0.478	99	0.05788	-0.0237	63	-0.01	0.05	0.02
FDX1	ENST00000260270.2	ENSBTAG00000011793	bta-miR-27a-3p	8mer-1a	1690	1697	-0.589	-0.032	-0.187	-0.05	0	0	0	0	0	0	0	0	0	0.209	-0.081	-0.009	0	-0.02	0.169	0.112	0	-0.478	99	0.05788	-0.0237	63	-0.01	0.05	0.02
FDX1	ENST00000260270.2	ENSBTAG00000011793	bta-miR-27b	8mer-1a	1690	1697	-0.589	-0.032	-0.187	-0.05	0	0	0	0	0	0	0	0	0	0.209	-0.081	-0.009	0	-0.02	0.169	0.112	0	-0.478	99	0.05788	-0.0237	63	0.02	0.04	0.02
FDX1	ENST00000260270.2	ENSBTAG00000011793	bta-miR-27b	8mer-1a	1690	1697	-0.589	-0.032	-0.187	-0.05	0	0	0	0	0	0	0	0	0	0.209	-0.081	-0.009	0	-0.02	0.169	0.112	0	-0.478	99	0.05788	-0.0237	63	0.02	0.04	0.02
FEZ1	ENST00000366139.3	ENSBTAG00000009124	bta-miR-27a-3p	8mer-1a	385	392	-0.589	-0.024	-0.173	0.081	0	0	0	0	0	0	0	0	0	0.137	-0.095	-0.058	0	-0.02	0.169	0.112	0	-0.46	99	0.76224	-0.3366	98	-0.53	0.17	0.29
FEZ1	ENST00000366139.3	ENSBTAG00000009124	bta-miR-27b	8mer-1a	385	392	-0.589	-0.024	-0.173	0.081	0	0	0	0	0	0	0	0	0	0.137	-0.095	-0.058	0	-0.02	0.169	0.112	0	-0.46	99	0.76224	-0.3366	98	-0.48	0.14	0.31
FGF18	ENST00000274625.5	ENSBTAG00000000128	bta-miR-21-5p	8mer-1a	734	741	-0.589	-0.008	-0.294	0.037	0	0	0	0	0	0	0	0	0	0.131	-0.088	0.004	0	-0.02	0.056	0.194	0	-0.577	99	1	-0.577	99	0.17	0.22	0.05
FGF20	ENST00000180166.5	ENSBTAG00000044043	bta-miR-192	8mer-1a	179	186	-0.589	-0.032	-0.147	0.058	0	-0.021	0	0.022	0	0	0	0	0	0.139	-0.054	0.005	0	-0.02	0.042	0.103	0	-0.494	99	1	-0.494	99	NA	-0.16	-0.12
FGF20	ENST00000180166.5	ENSBTAG00000044043	bta-miR-215	8mer-1a	179	186	-0.589	-0.032	-0.147	0.058	-0.018	0	0	0.022	0	0	0	0	0	0.139	-0.054	0.005	0	-0.02	0.042	0.103	0	-0.491	99	1	-0.491	99	NA	-0.14	-0.13
FGF7	ENST00000560270.1	ENSBTAG00000004013	bta-miR-126-5p	8mer-1a	169	176	-0.589	-0.032	-0.208	0.056	0	-0.021	0	0.022	0	0	0	0	0	0.14	-0.12	-0.064	0	-0.02	0.189	0.352	0	-0.295	99	1	-0.295	99	-0.03	-0.24	-0.04
FILIP1L	ENST00000398326.2	ENSBTAG00000013664	bta-miR-26a	8mer-1a	168	175	-0.589	-0.016	-0.228	0.056	0	0	0	0.022	0	0	0	0	0	0.043	-0.119	0	0	-0.02	0.142	0.19	0	-0.519	99	1	-0.519	99	-0.06	-0.3	-0.24
FKBP11	ENST00000552878.1	ENSBTAG00000015828	bta-miR-30a-5p	8mer-1a	116	123	-0.589	-0.032	-0.111	0.036	0	0	0	0.022	0	0	0	0	0	-0.006	-0.102	-0.042	0	-0.02	0.135	0.22	0	-0.489	99	1	-0.489	99	0.1	-0.45	-0.16
FKBP7	ENST00000424785.2	ENSBTAG00000001097	bta-miR-26a	8mer-1a	1779	1786	-0.589	-0.016	-0.276	0.014	0	0	0	0.022	0	0	0	0	0	0.217	-0.104	0.01	0	-0.02	0.142	0.19	0	-0.41	99	0.01786	-0.0064	34	-0.13	-0.11	0.25
FKTN	ENST00000540160.1	ENSBTAG00000010247	bta-miR-215	8mer-1a	184	191	-0.589	-0.008	-0.133	0.002	-0.018	0	0	0.022	0	0	0	0	0	-0.013	-0.046	0.002	0	-0.02	0.042	0.103	0	-0.656	99	1	-0.656	99	0.04	0.29	-0.22
FKTN	ENST00000540160.1	ENSBTAG00000010247	bta-miR-192	8mer-1a	184	191	-0.589	-0.008	-0.133	0.002	0	-0.021	0	0.022	0	0	0	0	0	-0.013	-0.046	0.002	0	-0.02	0.042	0.103	0	-0.659	99	1	-0.659	99	-0.22	0.31	-0.24
FLRT3	ENST00000378053.3	ENSBTAG00000003319	bta-miR-27b	8mer-1a	322	329	-0.589	-0.048	-0.145	0.05	0	0	0	0	0	0	0	0	0	0.129	-0.091	0.107	-0.118	-0.02	0.169	0.112	0	-0.444	99	1	-0.444	99	-0.32	-0.59	-0.27
FLRT3	ENST00000378053.3	ENSBTAG00000003319	bta-miR-27a-3p	8mer-1a	322	329	-0.589	-0.048	-0.145	0.05	0	0	0	0	0	0	0	0	0	0.129	-0.091	0.107	-0.118	-0.02	0.169	0.112	0	-0.444	99	1	-0.444	99	-0.28	-0.58	-0.25
FLRT3	ENST00000378053.3	ENSBTAG00000003319	bta-miR-101	8mer-1a	247	254	-0.589	-0.032	-0.283	0.056	0	0	0	0	0.012	0	0	0	0	0.129	-0.073	0.107	0	-0.02	0.127	0.128	0	-0.438	99	1	-0.438	99	-0.5	-0.63	-0.19
FLT1	ENST00000541932.1	ENSBTAG00000016915	bta-let-7f	8mer-1a	44	51	-0.589	-0.016	-0.167	0.015	0	0	0	0	0	0.015	0	0	0	-0.073	-0.096	0.115	0	-0.02	0.083	0.07	0	-0.663	99	1	-0.663	99	-0.07	-0.22	-0.01
FLT1	ENST00000541932.1	ENSBTAG00000016915	bta-let-7a-5p	8mer-1a	44	51	-0.589	-0.016	-0.167	0.015	0	0	0	0	0	0.015	0	0	0	-0.073	-0.096	0.115	0	-0.02	0.083	0.07	0	-0.663	99	1	-0.663	99	-0.18	-0.17	-0.06
FOS	ENST00000303562.4	ENSBTAG00000004322	bta-miR-101	8mer-1a	526	533	-0.589	-0.04	-0.212	0.052	0	0	0	0	0.012	0	0	0	0	0.11	-0.059	0.058	0	-0.02	0.127	0.128	0	-0.433	99	0.98456	-0.4252	99	-0.31	-0.42	-0.54
FRAT2	ENST00000371019.2	ENSBTAG00000046701	bta-miR-22-3p	8mer-1a	276	283	-0.589	-0.008	-0.19	0.053	-0.018	0	0	0	0.012	0	0	0	0	0.104	-0.097	0.012	0	-0.02	0.113	-0.026	0	-0.654	99	1	-0.654	99	-0.17	0.12	0.18
FRAT2	ENST00000371019.2	ENSBTAG00000046701	bta-miR-26a	8mer-1a	387	394	-0.589	-0.016	-0.208	0.06	0	0	0	0.022	0	0	0	0	0	0.121	-0.12	0.012	0	-0.02	0.142	0.19	0	-0.406	99	0.96865	-0.3914	99	-0.13	0.1	0.18
FRMPD2	ENST00000474573.1	ENSBTAG00000005568	bta-miR-101	8mer-1a	656	663	-0.589	-0.032	-0.171	0.031	0	0	0	0	0.012	0	0	0	0	0.118	-0.079	0.024	0	-0.02	0.127	0.128	0	-0.451	99	1	-0.451	99	-0.02	0.06	NA
FTL	ENST00000331825.6	ENSBTAG00000030507	bta-miR-22-3p	7mer-m8	73	79	-0.224	-0.022	-0.15	-0.003	0.01	0	0	0	-0.031	0	0	0	0	-0.049	-0.049	-0.004	0	-0.011	0.073	-0.017	-0.02	-0.497	99	0.02487	-0.0105	41	NA	0.06	0.2
FTL	ENST00000331825.6	ENSBTAG00000030507	bta-miR-22-3p	7mer-m8	73	79	-0.224	-0.022	-0.15	-0.003	0.01	0	0	0	-0.031	0	0	0	0	-0.049	-0.049	-0.004	0	-0.011	0.073	-0.017	-0.02	-0.497	99	0.02487	-0.0105	41	NA	0.06	0.2
FTL	ENST00000331825.6	ENSBTAG00000030507	bta-miR-22-3p	7mer-m8	73	79	-0.224	-0.022	-0.15	-0.003	0.01	0	0	0	-0.031	0	0	0	0	-0.049	-0.049	-0.004	0	-0.011	0.073	-0.017	-0.02	-0.497	99	0.02487	-0.0105	41	NA	0.06	0.2
FTL	ENST00000331825.6	ENSBTAG00000030507	bta-miR-22-3p	7mer-m8	73	79	-0.224	-0.022	-0.15	-0.003	0.01	0	0	0	-0.031	0	0	0	0	-0.049	-0.049	-0.004	0	-0.011	0.073	-0.017	-0.02	-0.497	99	0.02487	-0.0105	41	NA	0.06	0.2
FTL	ENST00000331825.6	ENSBTAG00000030507	bta-miR-22-3p	7mer-m8	73	79	-0.224	-0.022	-0.15	-0.003	0.01	0	0	0	-0.031	0	0	0	0	-0.049	-0.049	-0.004	0	-0.011	0.073	-0.017	-0.02	-0.497	99	0.02487	-0.0105	41	NA	0.06	0.2
FTL	ENST00000331825.6	ENSBTAG00000030507	bta-miR-22-3p	7mer-m8	73	79	-0.224	-0.022	-0.15	-0.003	0.01	0	0	0	-0.031	0	0	0	0	-0.049	-0.049	-0.004	0	-0.011	0.073	-0.017	-0.02	-0.497	99	0.02487	-0.0105	41	NA	0.06	0.2
FTL	ENST00000331825.6	ENSBTAG00000030507	bta-miR-22-3p	7mer-m8	73	79	-0.224	-0.022	-0.15	-0.003	0.01	0	0	0	-0.031	0	0	0	0	-0.049	-0.049	-0.004	0	-0.011	0.073	-0.017	-0.02	-0.497	99	0.02487	-0.0105	41	NA	0.06	0.2
FUT11	ENST00000372841.3	ENSBTAG00000002792	bta-miR-192	8mer-1a	843	850	-0.589	-0.016	-0.24	0.097	0	-0.021	0	0.022	0	0	0	0	0	0.202	-0.111	0.082	0	-0.02	0.042	0.103	0	-0.449	99	0.88885	-0.3916	99	-0.55	-0.31	-0.25
FUT11	ENST00000394790.1	ENSBTAG00000002792	bta-miR-192	8mer-1a	1013	1020	-0.589	-0.016	-0.24	0.098	0	-0.021	0	0.022	0	0	0	0	0	0.212	-0.111	0.079	0	-0.02	0.042	0.103	0	-0.441	99	0.89599	-0.3883	99	-0.55	-0.31	-0.25
FUT11	ENST00000394790.1	ENSBTAG00000002792	bta-miR-215	8mer-1a	1013	1020	-0.589	-0.016	-0.24	0.098	-0.018	0	0	0.022	0	0	0	0	0	0.212	-0.111	0.079	0	-0.02	0.042	0.103	0	-0.438	99	0.89599	-0.3857	99	-0.42	-0.3	-0.29
FUT11	ENST00000372841.3	ENSBTAG00000002792	bta-miR-215	8mer-1a	843	850	-0.589	-0.016	-0.24	0.097	-0.018	0	0	0.022	0	0	0	0	0	0.202	-0.111	0.082	0	-0.02	0.042	0.103	0	-0.446	99	0.88885	-0.389	99	-0.42	-0.3	-0.29
FXYD2	ENST00000528014.1	ENSBTAG00000009828	bta-miR-126-5p	8mer-1a	156	163	-0.589	-0.032	-0.069	0.021	0	-0.021	0	0.022	0	0	0	0	0	-0.015	-0.084	-0.1	0	-0.02	0.189	0.352	0	-0.346	99	0.99971	-0.3459	99	-0.22	-0.49	-0.01
FXYD6-FXYD2	ENST00000532984.1	ENSBTAG00000014354	bta-miR-126-5p	8mer-1a	190	197	-0.589	-0.032	-0.069	0.007	0	-0.021	0	0.022	0	0	0	0	0	-0.008	-0.084	-0.051	0	-0.02	0.189	0.352	0	-0.304	99	0.99971	-0.3039	99	-0.52	-0.39	-0.21
GABARAPL1	ENST00000266458.5	ENSBTAG00000011765	bta-miR-143	8mer-1a	1151	1158	-0.589	-0.032	-0.191	0.051	0	0	0	0.022	0	0	0	0	0	0.18	-0.116	-0.074	0	-0.02	0.137	0.125	0	-0.507	99	0.11975	-0.0521	66	-0.36	0.21	-0.2
GADD45A	ENST00000370986.4	ENSBTAG00000013860	bta-miR-148a	8mer-1a	32	39	-0.589	0	-0.232	0.005	0	0	0	0.022	0	0	0	0	0	0.026	-0.092	-0.017	0	-0.02	0.119	0.06	0	-0.718	99	1	-0.718	99	-0.36	-0.09	0.01
GADD45B	ENST00000215631.4	ENSBTAG00000025462	bta-miR-26a	8mer-1a	529	536	-0.589	-0.016	-0.131	0.029	0	0	0	0.022	0	0	0	0	0	0.097	-0.111	-0.019	0	-0.02	0.142	0.19	0	-0.406	99	0.94807	-0.3819	99	-0.21	-0.07	0.23
GAS7	ENST00000583882.1	ENSBTAG00000019107	bta-let-7a-5p	8mer-1a	415	422	-0.589	-0.008	-0.18	0.084	0	0	0	0	0	0.015	0	0	0	0.167	-0.087	-0.083	0	-0.02	0.083	0.07	0	-0.548	99	0.97137	-0.529	99	-0.53	-0.21	-0.27
GAS7	ENST00000583882.1	ENSBTAG00000019107	bta-let-7a-5p	8mer-1a	415	422	-0.589	-0.008	-0.18	0.084	0	0	0	0	0	0.015	0	0	0	0.167	-0.087	-0.083	0	-0.02	0.083	0.07	0	-0.548	99	0.97137	-0.529	99	-0.53	-0.21	-0.27
GAS7	ENST00000583882.1	ENSBTAG00000019107	bta-let-7f	8mer-1a	415	422	-0.589	-0.008	-0.18	0.084	0	0	0	0	0	0.015	0	0	0	0.167	-0.087	-0.083	0	-0.02	0.083	0.07	0	-0.548	99	0.97137	-0.529	99	-0.48	-0.37	-0.23
GAS7	ENST00000583882.1	ENSBTAG00000019107	bta-let-7f	8mer-1a	415	422	-0.589	-0.008	-0.18	0.084	0	0	0	0	0	0.015	0	0	0	0.167	-0.087	-0.083	0	-0.02	0.083	0.07	0	-0.548	99	0.97137	-0.529	99	-0.48	-0.37	-0.23
GATM	ENST00000396659.3	ENSBTAG00000005586	bta-miR-92a	8mer-1a	694	701	-0.589	-0.016	-0.233	0.066	0	0	0	0	0.012	0	0	0	0	0.144	-0.11	0.068	-0.118	-0.02	0.109	0.141	0	-0.546	99	1	-0.546	99	-0.01	-0.24	-0.14
GCFC2	ENST00000470503.1	ENSBTAG00000008048	bta-miR-92a	8mer-1a	131	138	-0.589	0	-0.143	0.049	0	0	0	0	0.012	0	0	0	0	0.028	-0.067	0.006	0	-0.02	0.109	0.141	0	-0.474	99	1	-0.474	99	-0.03	-0.14	0.22
GCH1	ENST00000536224.2	ENSBTAG00000040151	bta-miR-143	8mer-1a	625	632	-0.589	-0.016	-0.243	0.075	0	0	0	0.022	0	0	0	0	0	0.145	-0.104	-0.011	0	-0.02	0.137	0.125	0	-0.479	99	1	-0.479	99	-0.02	0.12	-0.01
GCH1	ENST00000395514.1	ENSBTAG00000040151	bta-miR-143	8mer-1a	653	660	-0.589	-0.016	-0.243	0.072	0	0	0	0.022	0	0	0	0	0	0.146	-0.104	0.006	0	-0.02	0.137	0.125	0	-0.464	99	0.99998	-0.464	99	-0.02	0.12	-0.01
GCH1	ENST00000543643.2	ENSBTAG00000040151	bta-miR-143	8mer-1a	653	660	-0.589	-0.016	-0.243	0.072	0	0	0	0.022	0	0	0	0	0	0.146	-0.104	-0.001	0	-0.02	0.137	0.125	0	-0.471	99	0.99998	-0.471	99	-0.02	0.12	-0.01
GCHFR	ENST00000561160.1	ENSBTAG00000013477	bta-miR-143	7mer-m8	287	293	-0.224	-0.033	-0.143	0.011	0	0	0	0.004	0	0	0	0	0	0.019	-0.137	-0.063	0	-0.011	0.087	0.08	0	-0.41	99	1	-0.41	99	0.16	0.13	-0.03
GDE1	ENST00000353258.3	ENSBTAG00000002101	bta-miR-101	8mer-1a	418	425	-0.589	-0.064	-0.208	0.07	0	0	0	0	0.012	0	0	0	0	0.111	-0.069	0.046	0	-0.02	0.127	0.128	0	-0.456	99	0.91667	-0.412	99	-0.13	0.15	-0.11
GDF10	ENST00000224605.2	ENSBTAG00000001019	bta-miR-143	8mer-1a	311	318	-0.589	-0.016	-0.196	0.075	0	0	0	0.022	0	0	0	0	0	0.122	-0.092	0.079	-0.118	-0.02	0.137	0.125	0	-0.471	99	1	-0.471	99	-0.23	0.13	0.1
GDF3	ENST00000329913.3	ENSBTAG00000023192	bta-miR-126-5p	8mer-1a	46	53	-0.589	-0.016	-0.114	0.014	0	-0.021	0	0.022	0	0	0	0	0	-0.104	-0.073	0.054	0	-0.02	0.189	0.352	0	-0.306	99	1	-0.306	99	NA	NA	NA
GDF3	ENST00000329913.3	ENSBTAG00000023192	bta-miR-126-5p	8mer-1a	46	53	-0.589	-0.016	-0.114	0.014	0	-0.021	0	0.022	0	0	0	0	0	-0.104	-0.073	0.054	0	-0.02	0.189	0.352	0	-0.306	99	1	-0.306	99	NA	NA	NA
GDPD1	ENST00000581140.1	ENSBTAG00000007176	bta-miR-191	8mer-1a	794	801	-0.589	-0.048	-0.262	0.087	0	-0.021	0	0.022	0	0	0	0	0	0.176	-0.104	0.032	0	-0.02	-0.113	0.152	0	-0.688	99	0.10095	-0.0563	38	-0.05	-0.07	-0.17
GDPD1	ENST00000284116.4	ENSBTAG00000007176	bta-miR-191	8mer-1a	1199	1206	-0.589	-0.048	-0.262	0.058	0	-0.021	0	0.022	0	0	0	0	0	0.187	-0.104	0.041	0	-0.02	-0.113	0.152	0	-0.697	99	0.93112	-0.6366	99	-0.05	-0.07	-0.17
GEMIN7	ENST00000270257.4	ENSBTAG00000010668	bta-let-7a-5p	8mer-1a	214	221	-0.589	-0.016	-0.124	0.058	0	0	0	0	0	0.015	0	0	0	0.054	-0.1	-0.041	0	-0.02	0.083	0.07	0	-0.61	99	0.90732	-0.5413	99	-0.04	-0.06	-0.25
GEMIN7	ENST00000270257.4	ENSBTAG00000010668	bta-let-7f	8mer-1a	214	221	-0.589	-0.024	-0.124	0.058	0	0	0	0	0	0.015	0	0	0	0.054	-0.1	-0.041	0	-0.02	0.083	0.07	0	-0.618	99	0.90732	-0.5482	99	0.01	-0.12	-0.25
GGACT	ENST00000376250.2	ENSBTAG00000046552	bta-miR-126-5p	7mer-1a	1084	1090	-0.195	-0.024	-0.055	0.005	0	-0.021	0	-0.049	0	0	0	0	0.015	0.068	-0.072	-0.183	0	-0.02	0.096	0.15	0	-0.285	99	0.22248	-0.0587	89	-0.31	-0.18	-0.37
GGACT	ENST00000376250.2	ENSBTAG00000046552	bta-miR-22-3p	7mer-m8	45	51	-0.224	-0.033	-0.048	0.005	0.01	0	0	0	-0.031	0	0	0	0	0.018	0.004	-0.29	0	-0.011	0.073	-0.017	0	-0.544	99	1	-0.544	99	-0.22	-0.01	-0.26
GGACT	ENST00000376250.2	ENSBTAG00000046552	bta-miR-126-5p	8mer-1a	1086	1093	-0.589	-0.016	-0.193	0.012	0	-0.021	0	0.022	0	0	0	0	0	0.165	-0.12	-0.592	0	-0.02	0.189	0.352	0	-0.811	99	0.22248	-0.1451	97	-0.31	-0.18	-0.37
GGH	ENST00000260118.6	ENSBTAG00000007534	bta-let-7a-5p	8mer-1a	301	308	-0.589	-0.008	-0.083	-0.008	0	0	0	0	0	0.015	0	0	0	0.031	-0.131	0.042	0	-0.02	0.083	0.07	0	-0.598	99	0.02907	-0.0143	32	0.06	-0.06	0.01
GGH	ENST00000260118.6	ENSBTAG00000007534	bta-let-7f	8mer-1a	301	308	-0.589	-0.008	-0.083	-0.008	0	0	0	0	0	0.015	0	0	0	0.031	-0.131	0.042	0	-0.02	0.083	0.07	0	-0.598	99	0.02907	-0.0143	32	0.07	-0.24	0.07
GHDC	ENST00000593209.1	ENSBTAG00000000666	bta-miR-192	8mer-1a	88	95	-0.589	-0.016	-0.082	0.036	0	-0.021	0	0.022	0	0	0	0	0	-0.014	-0.083	0.079	0	-0.02	0.042	0.103	0	-0.543	99	1	-0.543	99	-0.09	-0.08	-0.51
GHDC	ENST00000593209.1	ENSBTAG00000000666	bta-miR-215	8mer-1a	88	95	-0.589	-0.016	-0.082	0.036	-0.018	0	0	0.022	0	0	0	0	0	-0.014	-0.083	0.079	0	-0.02	0.042	0.103	0	-0.54	99	1	-0.54	99	-0.08	-0.08	-0.49
GHRHR	ENST00000326139.2	ENSBTAG00000047599	bta-miR-22-3p	8mer-1a	40	47	-0.589	-0.016	-0.035	0.012	-0.018	0	0	0	0.012	0	0	0	0	-0.017	-0.048	0.064	0	-0.02	0.113	-0.026	0	-0.568	99	1	-0.568	99	0.07	0.47	0.08
GHRHR	ENST00000326139.2	ENSBTAG00000047599	bta-miR-22-3p	8mer-1a	40	47	-0.589	-0.016	-0.035	0.012	-0.018	0	0	0	0.012	0	0	0	0	-0.017	-0.048	0.064	0	-0.02	0.113	-0.026	0	-0.568	99	1	-0.568	99	0.07	0.47	0.08
GHRHR	ENST00000409316.1	ENSBTAG00000047599	bta-miR-22-3p	8mer-1a	155	162	-0.589	-0.016	-0.035	0.054	-0.018	0	0	0	0.012	0	0	0	0	0.03	-0.049	-0.038	0	-0.02	0.113	-0.026	0	-0.582	99	1	-0.582	99	0.07	0.47	0.08
GHRHR	ENST00000409316.1	ENSBTAG00000047599	bta-miR-22-3p	8mer-1a	155	162	-0.589	-0.016	-0.035	0.054	-0.018	0	0	0	0.012	0	0	0	0	0.03	-0.049	-0.038	0	-0.02	0.113	-0.026	0	-0.582	99	1	-0.582	99	0.07	0.47	0.08
GIMAP4	ENST00000255945.2	ENSBTAG00000046257	bta-miR-26a	8mer-1a	575	582	-0.589	-0.016	-0.137	0.037	0	0	0	0.022	0	0	0	0	0	0.108	-0.08	0.042	-0.118	-0.02	0.142	0.19	0	-0.419	99	1	-0.419	99	-0.23	-0.07	-0.24
GLIPR1	ENST00000266659.3	ENSBTAG00000011590	bta-miR-192	8mer-1a	1815	1822	-0.589	-0.016	-0.209	0.095	0	-0.021	0	0.022	0	0	0	0	0	0.248	-0.102	0.026	0	-0.02	0.042	0.103	0	-0.421	99	0.18838	-0.0705	71	-0.43	-0.42	-0.28
GLIPR1	ENST00000266659.3	ENSBTAG00000011590	bta-miR-215	8mer-1a	1815	1822	-0.589	-0.016	-0.209	0.095	-0.018	0	0	0.022	0	0	0	0	0	0.248	-0.102	0.026	0	-0.02	0.042	0.103	0	-0.418	99	0.18838	-0.07	69	-0.33	-0.39	-0.39
GLIPR2	ENST00000396613.3	ENSBTAG00000000078	bta-miR-143	8mer-1a	2054	2061	-0.589	-0.024	-0.07	0.001	0	0	0	0.022	0	0	0	0	0	0.231	-0.041	-0.288	0	-0.02	0.137	0.125	0	-0.516	99	0.28415	-0.1289	86	-0.56	-0.21	-0.26
GLRB	ENST00000512619.1	ENSBTAG00000021764	bta-miR-30a-5p	8mer-1a	1586	1593	-0.589	-0.008	-0.18	-0.023	0	0	0	0.022	0	0	0	0	0	0.203	-0.084	-0.111	0	-0.02	0.135	0.22	0	-0.435	99	0.43462	-0.1732	91	0.12	-0.71	-0.18
GMFB	ENST00000554908.1	ENSBTAG00000025311	bta-miR-215	8mer-1a	324	331	-0.589	-0.016	-0.231	0.076	-0.018	0	0	0.022	0	0	0	0	0	0.289	-0.091	-0.143	0	-0.02	0.042	0.103	0	-0.576	99	0.99932	-0.5755	99	0.19	-0.16	0.07
GMFB	ENST00000554908.1	ENSBTAG00000025311	bta-miR-192	8mer-1a	324	331	-0.589	-0.016	-0.231	0.076	0	-0.021	0	0.022	0	0	0	0	0	0.289	-0.091	-0.143	0	-0.02	0.042	0.103	0	-0.579	99	0.99932	-0.5785	99	0.06	-0.13	0.09
GNAT2	ENST00000351050.3	ENSBTAG00000013017	bta-miR-215	7mer-1a	70	76	-0.195	-0.048	-0.091	-0.012	-0.025	0	0	-0.049	0	0	0	0	0	-0.051	-0.074	0.017	0	-0.02	0.018	0.025	0	-0.505	99	1	-0.505	99	-0.06	0.09	-0.27
GNAT2	ENST00000351050.3	ENSBTAG00000013017	bta-miR-192	7mer-1a	70	76	-0.195	-0.048	-0.091	-0.012	0	-0.021	0	-0.049	0	0	0	0	0	-0.051	-0.074	0.017	0	-0.02	0.018	0.025	0	-0.501	99	1	-0.501	99	-0.29	0.11	-0.27
GNB5	ENST00000560116.1	ENSBTAG00000003762	bta-miR-101	8mer-1a	477	484	-0.589	-0.024	-0.224	-0.05	0	0	0	0	0.012	0	0	0	0	0.074	0.001	-0.044	0	-0.02	0.127	0.128	0	-0.609	99	1	-0.609	99	-0.47	-0.43	0.07
GNG10	ENST00000374293.4	ENSBTAG00000009087	bta-miR-30a-5p	8mer-1a	1028	1035	-0.589	-0.024	-0.221	0.047	0	0	0	0.022	0	0	0	0	0	0.167	-0.066	-0.094	0	-0.02	0.135	0.22	0	-0.423	99	0.11794	-0.0439	63	-0.1	-0.15	-0.12
GNGT1	ENST00000248572.5	ENSBTAG00000002674	bta-miR-126-5p	8mer-1a	59	66	-0.589	-0.016	-0.152	0.024	0	-0.021	0	0.022	0	0	0	0	0	0.025	-0.029	-0.093	0	-0.02	0.189	0.352	0	-0.308	99	1	-0.308	99	-0.06	-0.24	NA
GNPDA2	ENST00000509756.1	ENSBTAG00000000287	bta-miR-192	8mer-1a	86	93	-0.589	-0.04	-0.277	0.035	0	-0.021	0	0.022	0	0	0	0	0	0.182	-0.11	0.024	0	-0.02	0.042	0.103	0	-0.649	99	1	-0.649	99	-0.17	-0.44	-0.19
GNPDA2	ENST00000509756.1	ENSBTAG00000000287	bta-miR-215	8mer-1a	86	93	-0.589	-0.04	-0.277	0.035	-0.018	0	0	0.022	0	0	0	0	0	0.182	-0.11	0.024	0	-0.02	0.042	0.103	0	-0.646	99	1	-0.646	99	-0.02	-0.42	-0.23
GNPNAT1	ENST00000216410.3	ENSBTAG00000005344	bta-miR-192	8mer-1a	1067	1074	-0.589	-0.032	-0.194	0.112	0	-0.021	0	0.022	0	0	0	0	0	0.234	-0.076	-0.007	0	-0.02	0.042	0.103	0	-0.426	99	0.54567	-0.2168	94	0.33	0	-0.21
GNPNAT1	ENST00000216410.3	ENSBTAG00000005344	bta-miR-215	8mer-1a	1067	1074	-0.589	-0.032	-0.194	0.112	-0.018	0	0	0.022	0	0	0	0	0	0.234	-0.076	-0.007	0	-0.02	0.042	0.103	0	-0.423	99	0.54567	-0.2154	93	0.39	-0.05	-0.21
GOLGA4	ENST00000444882.1	ENSBTAG00000016563	bta-miR-143	8mer-1a	638	645	-0.589	-0.016	-0.203	0.003	0	0	0	0.022	0	0	0	0	0	0.109	-0.097	-0.015	0	-0.02	0.137	0.125	0	-0.544	99	1	-0.544	99	-0.02	0.01	0.24
GOLGA4	ENST00000444882.1	ENSBTAG00000016563	bta-miR-92a	8mer-1a	374	381	-0.589	-0.016	-0.226	0.073	0	0	0	0	0.012	0	0	0	0	0.109	-0.094	-0.015	0	-0.02	0.109	0.141	0	-0.516	99	1	-0.516	99	0.16	0.15	-0.09
GOLM1	ENST00000388712.3	ENSBTAG00000031569	bta-miR-27a-3p	8mer-1a	73	80	-0.589	-0.016	-0.249	0.016	0	0	0	0	0	0	0	0	0	0.082	-0.072	0.064	0	-0.02	0.169	0.112	0	-0.503	99	1	-0.503	99	-0.37	-0.61	-0.34
GOLM1	ENST00000388712.3	ENSBTAG00000031569	bta-miR-27b	8mer-1a	73	80	-0.589	-0.016	-0.249	0.016	0	0	0	0	0	0	0	0	0	0.082	-0.072	0.064	0	-0.02	0.169	0.112	0	-0.503	99	1	-0.503	99	-0.4	-0.63	-0.37
GORASP1	ENST00000319283.3	ENSBTAG00000047135	bta-miR-27b	8mer-1a	1331	1338	-0.589	-0.016	-0.231	-0.002	0	0	0	0	0	0	0	0	0	0.185	-0.097	-0.592	0	-0.02	0.169	0.112	0	-1.081	99	0.7019	-0.6668	99	-0.08	-0.26	-0.31
GORASP1	ENST00000319283.3	ENSBTAG00000047135	bta-miR-27a-3p	8mer-1a	1331	1338	-0.589	-0.016	-0.231	-0.002	0	0	0	0	0	0	0	0	0	0.185	-0.097	-0.592	0	-0.02	0.169	0.112	0	-1.081	99	0.7019	-0.6668	99	-0.04	-0.23	-0.31
GORASP1	ENST00000319283.3	ENSBTAG00000047135	bta-miR-148a	7mer-m8	895	901	-0.224	-0.044	-0.09	0.04	0	0	0	0.004	0	0	0	0	0	0.091	-0.09	-0.29	0	-0.011	0.076	0.038	0	-0.5	99	1	-0.5	99	-0.02	-0.25	-0.42
GOSR2	ENST00000576910.2	ENSBTAG00000015958	bta-miR-27b	8mer-1a	114	121	-0.589	-0.032	-0.134	0.038	0	0	0	0	0	0	0	0	0	0.146	-0.099	-0.017	0	-0.02	0.169	0.112	0	-0.426	99	0.96157	-0.4071	99	-0.1	-0.17	0.02
GOSR2	ENST00000576910.2	ENSBTAG00000015958	bta-miR-27a-3p	8mer-1a	114	121	-0.589	-0.032	-0.134	0.038	0	0	0	0	0	0	0	0	0	0.146	-0.099	-0.017	0	-0.02	0.169	0.112	0	-0.426	99	0.96157	-0.4071	99	-0.07	-0.12	0.04
GPATCH2	ENST00000366934.3	ENSBTAG00000001574	bta-miR-101	8mer-1a	1931	1938	-0.589	-0.016	-0.286	0.013	0	0	0	0	0.012	0	0	0	0	0.225	-0.117	0.058	0	-0.02	0.127	0.128	0	-0.465	99	0.94319	-0.4342	99	-0.17	0.19	0
GPR22	ENST00000304402.4	ENSBTAG00000046917	bta-miR-192	7mer-m8	133	139	-0.224	-0.066	-0.206	0.022	0	0.014	0	0.004	0	0	0	0	0	0.007	-0.111	0.036	0	-0.011	0.032	0.066	-0.011	-0.448	99	1	-0.448	99	0.32	-0.09	-0.13
GPR22	ENST00000304402.4	ENSBTAG00000046917	bta-miR-215	7mer-m8	133	139	-0.224	-0.066	-0.206	0.022	0.01	0	0	0.004	0	0	0	0	0	0.007	-0.111	0.036	0	-0.011	0.032	0.066	-0.011	-0.452	99	1	-0.452	99	0.43	-0.09	-0.23
GPR52	ENST00000367685.2	ENSBTAG00000038189	bta-miR-26a	8mer-1a	91	98	-0.589	-0.008	-0.23	0.037	0	0	0	0.022	0	0	0	0	0	0.036	-0.095	0.054	0	-0.02	0.142	0.19	0	-0.461	99	1	-0.461	99	0.13	-0.11	-0.15
GPR75-ASB3	ENST00000263634.3	ENSBTAG00000019458	bta-miR-27a-3p	8mer-1a	295	302	-0.589	-0.024	-0.178	0.042	0	0	0	0	0	0	0	0	0	0.054	-0.077	0.087	0	-0.02	0.169	0.112	0	-0.424	99	0.28731	-0.1096	88	-0.11	-0.31	-0.41
GPR75-ASB3	ENST00000263634.3	ENSBTAG00000019458	bta-miR-27b	8mer-1a	295	302	-0.589	-0.024	-0.178	0.042	0	0	0	0	0	0	0	0	0	0.054	-0.077	0.087	0	-0.02	0.169	0.112	0	-0.424	99	0.28731	-0.1096	88	-0.08	-0.35	-0.41
GPX5	ENST00000412168.2	ENSBTAG00000021987	bta-miR-215	8mer-1a	291	298	-0.589	-0.016	-0.173	0.073	-0.018	0	0	0.022	0	0	0	0	0	0.123	-0.056	0.009	0	-0.02	0.042	0.103	0	-0.5	99	1	-0.5	99	NA	NA	-0.16
GPX5	ENST00000412168.2	ENSBTAG00000021987	bta-miR-215	8mer-1a	291	298	-0.589	-0.016	-0.173	0.073	-0.018	0	0	0.022	0	0	0	0	0	0.123	-0.056	0.009	0	-0.02	0.042	0.103	0	-0.5	99	1	-0.5	99	NA	NA	-0.16
GPX5	ENST00000412168.2	ENSBTAG00000021987	bta-miR-192	8mer-1a	291	298	-0.589	-0.016	-0.173	0.073	0	-0.021	0	0.022	0	0	0	0	0	0.123	-0.056	0.009	0	-0.02	0.042	0.103	0	-0.503	99	1	-0.503	99	NA	NA	-0.23
GPX5	ENST00000412168.2	ENSBTAG00000021987	bta-miR-192	8mer-1a	291	298	-0.589	-0.016	-0.173	0.073	0	-0.021	0	0.022	0	0	0	0	0	0.123	-0.056	0.009	0	-0.02	0.042	0.103	0	-0.503	99	1	-0.503	99	NA	NA	-0.23
GPX5	ENST00000469384.1	ENSBTAG00000021987	bta-miR-192	8mer-1a	536	543	-0.589	-0.016	-0.173	0.087	0	-0.021	0	0.022	0	0	0	0	0	0.153	-0.056	-0.063	0	-0.02	0.042	0.103	0	-0.531	99	0.002	-9e-04	17	NA	NA	-0.23
GPX5	ENST00000469384.1	ENSBTAG00000021987	bta-miR-192	8mer-1a	536	543	-0.589	-0.016	-0.173	0.087	0	-0.021	0	0.022	0	0	0	0	0	0.153	-0.056	-0.063	0	-0.02	0.042	0.103	0	-0.531	99	0.002	-9e-04	17	NA	NA	-0.23
GPX5	ENST00000469384.1	ENSBTAG00000021987	bta-miR-215	8mer-1a	536	543	-0.589	-0.016	-0.173	0.087	-0.018	0	0	0.022	0	0	0	0	0	0.153	-0.056	-0.063	0	-0.02	0.042	0.103	0	-0.528	99	0.002	-9e-04	14	NA	NA	-0.16
GPX5	ENST00000469384.1	ENSBTAG00000021987	bta-miR-215	8mer-1a	536	543	-0.589	-0.016	-0.173	0.087	-0.018	0	0	0.022	0	0	0	0	0	0.153	-0.056	-0.063	0	-0.02	0.042	0.103	0	-0.528	99	0.002	-9e-04	14	NA	NA	-0.16
GRB2	ENST00000392563.1	ENSBTAG00000004736	bta-miR-27a-3p	8mer-1a	1768	1775	-0.589	-0.016	-0.253	-0.013	0	0	0	0	0	0	0	0	0	0.214	-0.1	-0.012	0	-0.02	0.169	0.112	0	-0.508	99	0.95726	-0.4822	99	0.55	-0.14	-0.17
GRB2	ENST00000392563.1	ENSBTAG00000004736	bta-miR-27b	8mer-1a	1768	1775	-0.589	-0.016	-0.253	-0.013	0	0	0	0	0	0	0	0	0	0.214	-0.1	-0.012	0	-0.02	0.169	0.112	0	-0.508	99	0.95726	-0.4822	99	0.5	-0.17	-0.19
GRIK1	ENST00000389124.2	ENSBTAG00000034854	bta-miR-143	8mer-1a	39	46	-0.589	-0.008	-0.126	-0.011	0	0	0	0.022	0	0	0	0	0	-0.146	0.02	0.134	0	-0.02	0.137	0.125	0	-0.462	99	1	-0.462	99	NA	NA	NA
GRIK1	ENST00000389124.2	ENSBTAG00000034854	bta-miR-143	8mer-1a	39	46	-0.589	-0.008	-0.126	-0.011	0	0	0	0.022	0	0	0	0	0	-0.146	0.02	0.134	0	-0.02	0.137	0.125	0	-0.462	99	1	-0.462	99	NA	NA	NA
GSC2	ENST00000086933.2	ENSBTAG00000047526	bta-miR-143	7mer-m8	486	492	-0.224	-0.022	0.006	0.034	0	0	0	0.004	0	0	0	0	0	0.062	-0.142	-0.29	0	-0.011	0.087	0.08	0	-0.416	99	0.002	-7e-04	20	-0.24	-0.27	0.21
GTF2H1	ENST00000265963.4	ENSBTAG00000005160	bta-miR-148a	8mer-1a	645	652	-0.589	-0.008	-0.253	0.071	0	0	0	0.022	0	0	0	0	0	0.143	-0.093	0.092	0	-0.02	0.119	0.06	0	-0.456	99	0.80782	-0.3564	98	-0.24	-0.1	-0.1
GTSE1	ENST00000454366.1	ENSBTAG00000007102	bta-miR-148a	8mer-1a	17	24	-0.589	-0.016	-0.167	-0.015	0	0	0	0.022	0	0	0	0	0	0.03	-0.068	0.12	0	-0.02	0.119	0.06	0	-0.524	99	1	-0.524	99	0.13	-0.44	-0.29
GTSE1	ENST00000454366.1	ENSBTAG00000007102	bta-miR-148a	8mer-1a	17	24	-0.589	-0.016	-0.167	-0.015	0	0	0	0.022	0	0	0	0	0	0.03	-0.068	0.12	0	-0.02	0.119	0.06	0	-0.524	99	1	-0.524	99	0.13	-0.44	-0.29
GZMH	ENST00000216338.4	ENSBTAG00000038159	bta-miR-148a	8mer-1a	26	33	-0.589	-0.04	-0.06	-0.001	0	0	0	0.022	0	0	0	0	0	-0.075	-0.013	0.018	0	-0.02	0.119	0.06	0	-0.579	99	1	-0.579	99	-0.34	0.11	-0.39
GZMH	ENST00000216338.4	ENSBTAG00000038159	bta-miR-148a	8mer-1a	26	33	-0.589	-0.04	-0.06	-0.001	0	0	0	0.022	0	0	0	0	0	-0.075	-0.013	0.018	0	-0.02	0.119	0.06	0	-0.579	99	1	-0.579	99	-0.34	0.11	-0.39
GZMH	ENST00000216338.4	ENSBTAG00000038159	bta-miR-148a	8mer-1a	26	33	-0.589	-0.04	-0.06	-0.001	0	0	0	0.022	0	0	0	0	0	-0.075	-0.013	0.018	0	-0.02	0.119	0.06	0	-0.579	99	1	-0.579	99	-0.34	0.11	-0.39
GZMM	ENST00000264553.3	ENSBTAG00000002100	bta-miR-126-5p	8mer-1a	68	75	-0.589	-0.04	-0.127	-0.036	0	-0.021	0	0.022	0	0	0	0	0	-0.118	-0.131	0.023	0	-0.02	0.189	0.352	0	-0.496	99	1	-0.496	99	-0.18	0.11	-0.09
H2AFV	ENST00000349299.3	ENSBTAG00000016975	bta-miR-101	8mer-1a	38	45	-0.589	-0.024	-0.109	0.011	0	0	0	0	0.012	0	0	0	0	0.036	-0.039	-0.07	0	-0.02	0.127	0.128	0	-0.537	99	1	-0.537	99	-0.37	-0.28	-0.01
H2AFV	ENST00000381124.5	ENSBTAG00000016975	bta-miR-101	8mer-1a	94	101	-0.589	-0.024	-0.109	0.03	0	0	0	0	0.012	0	0	0	0	0.051	-0.086	-0.097	0	-0.02	0.127	0.128	0	-0.577	99	1	-0.577	99	-0.37	-0.28	-0.01
H3F3A	ENST00000366814.3	ENSBTAG00000024561	bta-miR-26a	8mer-1a	1195	1202	-0.589	-0.016	-0.197	0.038	0	0	0	0.022	0	0	0	0	0	0.179	-0.102	-0.041	0	-0.02	0.142	0.19	0	-0.394	99	1	-0.394	99	-0.42	0.02	-0.11
H3F3B	ENST00000254810.4	ENSBTAG00000024909	bta-miR-22-3p	8mer-1a	482	489	-0.589	-0.008	-0.217	0.081	-0.018	0	0	0	0.012	0	0	0	0	0.151	-0.064	-0.034	0	-0.02	0.113	-0.026	0	-0.619	99	0.85329	-0.5098	99	0.15	0.12	-0.22
H3F3B	ENST00000591890.1	ENSBTAG00000024909	bta-miR-215	8mer-1a	1209	1216	-0.589	-0.016	-0.278	0.071	-0.018	0	0	0.022	0	0	0	0	0	0.195	-0.048	-0.069	0	-0.02	0.042	0.103	0	-0.605	99	0.52028	-0.2832	97	0.12	-0.17	-0.26
H3F3B	ENST00000592643.1	ENSBTAG00000024909	bta-miR-22-3p	8mer-1a	478	485	-0.589	-0.008	-0.217	0.08	-0.018	0	0	0	0.012	0	0	0	0	0.15	-0.064	-0.051	0	-0.02	0.113	-0.026	0	-0.638	99	0.83843	-0.5139	99	0.15	0.12	-0.22
H3F3B	ENST00000592643.1	ENSBTAG00000024909	bta-miR-192	8mer-1a	1084	1091	-0.589	-0.016	-0.278	0.072	0	-0.021	0	0.022	0	0	0	0	0	0.185	-0.048	-0.051	0	-0.02	0.042	0.103	0	-0.599	99	0.52028	-0.2807	97	-0.07	-0.14	-0.26
H3F3B	ENST00000591890.1	ENSBTAG00000024909	bta-miR-192	8mer-1a	1209	1216	-0.589	-0.016	-0.278	0.071	0	-0.021	0	0.022	0	0	0	0	0	0.195	-0.048	-0.069	0	-0.02	0.042	0.103	0	-0.608	99	0.52028	-0.2844	97	-0.07	-0.14	-0.26
H3F3B	ENST00000254810.4	ENSBTAG00000024909	bta-miR-215	8mer-1a	1088	1095	-0.589	-0.016	-0.278	0.072	-0.018	0	0	0.022	0	0	0	0	0	0.186	-0.048	-0.034	0	-0.02	0.042	0.103	0	-0.578	99	0.53514	-0.2804	97	0.12	-0.17	-0.26
H3F3B	ENST00000254810.4	ENSBTAG00000024909	bta-miR-192	8mer-1a	1088	1095	-0.589	-0.016	-0.278	0.072	0	-0.021	0	0.022	0	0	0	0	0	0.186	-0.048	-0.034	0	-0.02	0.042	0.103	0	-0.581	99	0.53514	-0.2817	97	-0.07	-0.14	-0.26
H3F3B	ENST00000592643.1	ENSBTAG00000024909	bta-miR-215	8mer-1a	1084	1091	-0.589	-0.016	-0.278	0.072	-0.018	0	0	0.022	0	0	0	0	0	0.185	-0.048	-0.051	0	-0.02	0.042	0.103	0	-0.596	99	0.52028	-0.2794	97	0.12	-0.17	-0.26
H3F3B	ENST00000591890.1	ENSBTAG00000024909	bta-miR-22-3p	8mer-1a	603	610	-0.589	-0.008	-0.217	0.086	-0.018	0	0	0	0.012	0	0	0	0	0.163	-0.064	-0.069	0	-0.02	0.113	-0.026	0	-0.637	99	0.83843	-0.5131	99	0.15	0.12	-0.22
HAND1	ENST00000231121.2	ENSBTAG00000002335	bta-let-7a-5p	8mer-1a	795	802	-0.589	-0.016	-0.209	0.035	0	0	0	0	0	0.015	0	0	0	0.138	-0.13	0.008	0	-0.02	0.083	0.07	0	-0.615	99	1	-0.615	99	-0.37	0.37	NA
HAND1	ENST00000231121.2	ENSBTAG00000002335	bta-let-7f	8mer-1a	795	802	-0.589	-0.016	-0.209	0.035	0	0	0	0	0	0.015	0	0	0	0.138	-0.13	0.008	0	-0.02	0.083	0.07	0	-0.615	99	1	-0.615	99	-0.41	0.39	NA
HBG1	ENST00000330597.3	ENSBTAG00000039178	bta-miR-126-5p	8mer-1a	44	51	-0.589	-0.008	-0.236	0.015	0	-0.021	0	0.022	0	0	0	0	0	-0.01	-0.104	-0.028	0	-0.02	0.189	0.352	0	-0.438	99	1	-0.438	99	NA	NA	NA
HBG1	ENST00000330597.3	ENSBTAG00000039178	bta-miR-126-5p	8mer-1a	44	51	-0.589	-0.008	-0.236	0.015	0	-0.021	0	0.022	0	0	0	0	0	-0.01	-0.104	-0.028	0	-0.02	0.189	0.352	0	-0.438	99	1	-0.438	99	NA	NA	NA
HBG1	ENST00000330597.3	ENSBTAG00000039178	bta-miR-126-5p	8mer-1a	41	48	-0.589	-0.008	-0.183	0.013	0	-0.021	0	0.022	0	0	0	0	0	-0.01	-0.088	-0.028	0	-0.02	0.189	0.352	0	-0.371	99	1	-0.371	99	NA	NA	NA
HBG1	ENST00000330597.3	ENSBTAG00000039178	bta-miR-126-5p	8mer-1a	41	48	-0.589	-0.008	-0.183	0.013	0	-0.021	0	0.022	0	0	0	0	0	-0.01	-0.088	-0.028	0	-0.02	0.189	0.352	0	-0.371	99	1	-0.371	99	NA	NA	NA
HBG1	ENST00000330597.3	ENSBTAG00000039178	bta-miR-126-5p	8mer-1a	47	54	-0.589	-0.008	-0.228	0.017	0	-0.021	0	0.022	0	0	0	0	0	-0.01	-0.11	-0.028	0	-0.02	0.189	0.352	0	-0.434	99	1	-0.434	99	NA	NA	NA
HBG1	ENST00000330597.3	ENSBTAG00000039178	bta-miR-126-5p	8mer-1a	47	54	-0.589	-0.008	-0.228	0.017	0	-0.021	0	0.022	0	0	0	0	0	-0.01	-0.11	-0.028	0	-0.02	0.189	0.352	0	-0.434	99	1	-0.434	99	NA	NA	NA
HBS1L	ENST00000314674.3	ENSBTAG00000020174	bta-miR-143	8mer-1a	19	26	-0.589	-0.016	-0.13	-0.011	0	0	0	0.022	0	0	0	0	0	-0.027	-0.079	0.008	0	-0.02	0.137	0.125	0	-0.58	99	1	-0.58	99	-0.08	-0.05	0.06
HDHD2	ENST00000300605.6	ENSBTAG00000011893	bta-miR-101	8mer-1a	387	394	-0.589	-0.064	-0.196	0.049	0	0	0	0	0.012	0	0	0	0	0.086	-0.087	0.024	0	-0.02	0.127	0.128	0	-0.53	99	0.96484	-0.5077	99	0.06	-0.04	-0.02
HDHD2	ENST00000300605.6	ENSBTAG00000011893	bta-miR-101	8mer-1a	387	394	-0.589	-0.064	-0.196	0.049	0	0	0	0	0.012	0	0	0	0	0.086	-0.087	0.024	0	-0.02	0.127	0.128	0	-0.53	99	0.96484	-0.5077	99	0.06	-0.04	-0.02
HEBP2	ENST00000448741.1	ENSBTAG00000000243	bta-miR-26a	8mer-1a	423	430	-0.589	-0.032	-0.152	0.019	0	0	0	0.022	0	0	0	0	0	0.072	-0.096	-0.078	0	-0.02	0.142	0.19	0	-0.522	99	0.00727	-0.0032	29	-0.2	-0.29	0.01
HERC4	ENST00000395187.2	ENSBTAG00000014029	bta-miR-22-3p	8mer-1a	928	935	-0.589	-0.016	-0.108	0.101	-0.018	0	0	0	0.012	0	0	0	0	0.218	0.008	-0.047	-0.118	-0.02	0.113	-0.026	0	-0.49	99	1	-0.49	99	0.1	0.12	-0.02
HERC4	ENST00000277817.6	ENSBTAG00000014029	bta-miR-26a	8mer-1a	855	862	-0.589	-0.016	-0.241	0.061	0	0	0	0.022	0	0	0	0	0	0.157	-0.106	0.142	-0.236	-0.02	0.142	0.19	0	-0.494	99	0.30036	-0.1315	89	0.15	0.03	0.15
HERC4	ENST00000492996.2	ENSBTAG00000014029	bta-miR-21-5p	8mer-1a	330	337	-0.589	-0.032	-0.117	0.077	0	0	0	0	0	0	0	0	0	0.138	-0.092	-0.092	0	-0.02	0.056	0.194	0	-0.477	99	0.44369	-0.1925	93	0.03	-0.13	-0.01
HIST1H2AK	ENST00000330180.2	ENSBTAG00000039492	bta-miR-126-5p	8mer-1a	871	878	-0.589	-0.016	-0.241	0.022	0	-0.021	0	0.022	0	0	0	0	0	0.144	-0.073	-0.038	0	-0.02	0.189	0.352	0	-0.269	99	0.69605	-0.1818	98	NA	NA	NA
HIST1H3F	ENST00000446824.2	ENSBTAG00000024175	bta-let-7f	8mer-1a	323	330	-0.589	0	-0.138	0.029	0	0	0	0	0	0.015	0	0	0	0.052	-0.048	-0.034	0	-0.02	0.083	0.07	0	-0.58	99	0.00045	-2e-04	12	0.25	0.17	-0.22
HIST1H3F	ENST00000446824.2	ENSBTAG00000024175	bta-let-7a-5p	8mer-1a	323	330	-0.589	0	-0.138	0.029	0	0	0	0	0	0.015	0	0	0	0.052	-0.048	-0.034	0	-0.02	0.083	0.07	0	-0.58	99	0.00045	-2e-04	12	0.18	0.09	-0.16
HLA-DQA1	ENST00000343139.5	ENSBTAG00000009656	bta-miR-143	8mer-1a	149	156	-0.589	-0.024	-0.15	0.052	0	0	0	0.022	0	0	0	0	0	0.068	-0.066	0.022	0	-0.02	0.137	0.125	0	-0.423	99	1	-0.423	99	-0.25	0.47	0.19
HLA-DQA1	ENST00000343139.5	ENSBTAG00000009656	bta-miR-143	8mer-1a	149	156	-0.589	-0.024	-0.15	0.052	0	0	0	0.022	0	0	0	0	0	0.068	-0.066	0.022	0	-0.02	0.137	0.125	0	-0.423	99	1	-0.423	99	-0.25	0.47	0.19
HLA-DQA1	ENST00000343139.5	ENSBTAG00000009656	bta-miR-143	8mer-1a	149	156	-0.589	-0.024	-0.15	0.052	0	0	0	0.022	0	0	0	0	0	0.068	-0.066	0.022	0	-0.02	0.137	0.125	0	-0.423	99	1	-0.423	99	-0.25	0.47	0.19
HLA-DQA1	ENST00000343139.5	ENSBTAG00000009656	bta-miR-143	8mer-1a	149	156	-0.589	-0.024	-0.15	0.052	0	0	0	0.022	0	0	0	0	0	0.068	-0.066	0.022	0	-0.02	0.137	0.125	0	-0.423	99	1	-0.423	99	-0.25	0.47	0.19
HLA-DQA1	ENST00000343139.5	ENSBTAG00000009656	bta-miR-143	8mer-1a	149	156	-0.589	-0.024	-0.15	0.052	0	0	0	0.022	0	0	0	0	0	0.068	-0.066	0.022	0	-0.02	0.137	0.125	0	-0.423	99	1	-0.423	99	-0.25	0.47	0.19
HLA-DQA2	ENST00000374940.3	ENSBTAG00000009656	bta-miR-143	8mer-1a	164	171	-0.589	-0.008	-0.175	0.055	0	0	0	0.022	0	0	0	0	0	0.098	-0.093	0.022	0	-0.02	0.137	0.125	0	-0.426	99	1	-0.426	99	-0.25	0.47	0.19
HLA-DQA2	ENST00000374940.3	ENSBTAG00000009656	bta-miR-143	8mer-1a	164	171	-0.589	-0.008	-0.175	0.055	0	0	0	0.022	0	0	0	0	0	0.098	-0.093	0.022	0	-0.02	0.137	0.125	0	-0.426	99	1	-0.426	99	-0.25	0.47	0.19
HLA-DQA2	ENST00000374940.3	ENSBTAG00000009656	bta-miR-143	8mer-1a	164	171	-0.589	-0.008	-0.175	0.055	0	0	0	0.022	0	0	0	0	0	0.098	-0.093	0.022	0	-0.02	0.137	0.125	0	-0.426	99	1	-0.426	99	-0.25	0.47	0.19
HLA-DQA2	ENST00000374940.3	ENSBTAG00000009656	bta-miR-143	8mer-1a	164	171	-0.589	-0.008	-0.175	0.055	0	0	0	0.022	0	0	0	0	0	0.098	-0.093	0.022	0	-0.02	0.137	0.125	0	-0.426	99	1	-0.426	99	-0.25	0.47	0.19
HLA-DQA2	ENST00000374940.3	ENSBTAG00000009656	bta-miR-143	8mer-1a	164	171	-0.589	-0.008	-0.175	0.055	0	0	0	0.022	0	0	0	0	0	0.098	-0.093	0.022	0	-0.02	0.137	0.125	0	-0.426	99	1	-0.426	99	-0.25	0.47	0.19
HMGA1	ENST00000347617.6	ENSBTAG00000034529	bta-miR-26a	8mer-1a	1239	1246	-0.589	-0.032	-0.202	-0.008	0	0	0	0.022	0	0	0	0	0	0.177	-0.121	-0.067	0	-0.02	0.142	0.19	0	-0.508	99	1	-0.508	99	-0.27	-0.14	-0.29
HMGA1	ENST00000395004.3	ENSBTAG00000034529	bta-miR-26a	8mer-1a	575	582	-0.589	-0.032	-0.203	-0.008	0	0	0	0.022	0	0	0	0	0	0.097	-0.121	0.038	0	-0.02	0.142	0.19	0	-0.484	99	0.99753	-0.4826	99	-0.27	-0.14	-0.29
HMGA2	ENST00000403681.2	ENSBTAG00000044118	bta-let-7a-5p	8mer-1a	21	28	-0.589	-0.032	-0.164	-0.008	0	0	0	0	0	0.015	0	0	0	0.222	-0.106	-0.053	0	-0.02	0.083	0.07	0	-0.582	99	1	-0.582	99	0.19	NA	-0.17
HMGA2	ENST00000403681.2	ENSBTAG00000044118	bta-let-7f	8mer-1a	21	28	-0.589	-0.04	-0.164	-0.008	0	0	0	0	0	0.015	0	0	0	0.222	-0.106	-0.053	0	-0.02	0.083	0.07	0	-0.59	99	1	-0.59	99	0.19	NA	-0.13
HNRNPC	ENST00000556142.1	ENSBTAG00000011396	bta-miR-215	8mer-1a	1797	1804	-0.589	-0.04	-0.135	0.032	-0.018	0	0	0.022	0	0	0	0	0	0.22	-0.087	0.013	0	-0.02	0.042	0.103	0	-0.457	99	0.09429	-0.0374	50	0.02	-0.22	-0.32
HNRNPC	ENST00000556142.1	ENSBTAG00000011396	bta-miR-192	8mer-1a	1797	1804	-0.589	-0.04	-0.135	0.032	0	-0.021	0	0.022	0	0	0	0	0	0.22	-0.087	0.013	0	-0.02	0.042	0.103	0	-0.46	99	0.09429	-0.0376	52	-0.08	-0.19	-0.3
HNRNPC	ENST00000320084.7	ENSBTAG00000011396	bta-miR-192	8mer-1a	1733	1740	-0.589	-0.04	-0.135	0.032	0	-0.021	0	0.022	0	0	0	0	0	0.216	-0.087	0.039	0	-0.02	0.042	0.103	0	-0.438	99	0.09883	-0.0378	52	-0.08	-0.19	-0.3
HNRNPC	ENST00000336053.6	ENSBTAG00000011396	bta-miR-192	8mer-1a	1847	1854	-0.589	-0.04	-0.135	0.032	0	-0.021	0	0.022	0	0	0	0	0	0.222	-0.087	0.033	0	-0.02	0.042	0.103	0	-0.438	99	0.09883	-0.0378	52	-0.08	-0.19	-0.3
HNRNPC	ENST00000336053.6	ENSBTAG00000011396	bta-miR-215	8mer-1a	1847	1854	-0.589	-0.04	-0.135	0.032	-0.018	0	0	0.022	0	0	0	0	0	0.222	-0.087	0.033	0	-0.02	0.042	0.103	0	-0.435	99	0.09883	-0.0376	50	0.02	-0.22	-0.32
HNRNPC	ENST00000320084.7	ENSBTAG00000011396	bta-miR-215	8mer-1a	1733	1740	-0.589	-0.04	-0.135	0.032	-0.018	0	0	0.022	0	0	0	0	0	0.216	-0.087	0.039	0	-0.02	0.042	0.103	0	-0.435	99	0.09883	-0.0376	50	0.02	-0.22	-0.32
HOPX	ENST00000420433.1	ENSBTAG00000002333	bta-miR-148a	8mer-1a	734	741	-0.589	-0.016	-0.199	0.076	0	0	0	0.022	0	0	0	0	0	0.158	-0.06	-0.078	0	-0.02	0.119	0.06	0	-0.527	99	0.00018	-1e-04	12	-0.19	-0.64	-0.02
HOPX	ENST00000554144.1	ENSBTAG00000002333	bta-miR-148a	8mer-1a	801	808	-0.589	-0.016	-0.272	-0.098	0	0	0	0.022	0	0	0	0	0	0.128	-0.095	-0.06	0	-0.02	0.119	0.06	0	-0.821	99	0.00018	-1e-04	12	-0.19	-0.64	-0.02
HPDL	ENST00000334815.3	ENSBTAG00000011241	bta-miR-27b	8mer-1a	186	193	-0.589	-0.016	-0.222	0.049	0	0	0	0	0	0	0	0	0	0.038	-0.115	0.056	0	-0.02	0.169	0.112	0	-0.538	99	1	-0.538	99	-0.08	0.18	0.11
HPDL	ENST00000334815.3	ENSBTAG00000011241	bta-miR-27a-3p	8mer-1a	186	193	-0.589	-0.016	-0.222	0.049	0	0	0	0	0	0	0	0	0	0.038	-0.115	0.056	0	-0.02	0.169	0.112	0	-0.538	99	1	-0.538	99	-0.08	0.2	0.11
HSD17B11	ENST00000358290.4	ENSBTAG00000006307	bta-miR-126-5p	8mer-1a	219	226	-0.589	-0.016	-0.238	0.045	0	-0.021	0	0.022	0	0	0	0	0	0.037	-0.102	0.037	0	-0.02	0.189	0.352	0	-0.304	99	1	-0.304	99	-0.29	-0.21	-0.1
HSD17B6	ENST00000554643.1	ENSBTAG00000011720	bta-miR-26a	8mer-1a	381	388	-0.589	0	-0.192	0.016	0	0	0	0.022	0	0	0	0	0	0.061	-0.099	0.042	0	-0.02	0.142	0.19	0	-0.427	99	1	-0.427	99	-0.5	0.03	-0.02
HTATIP2	ENST00000451739.2	ENSBTAG00000013419	bta-miR-30a-5p	8mer-1a	390	397	-0.589	-0.008	-0.233	0.043	0	0	0	0.022	0	0	0	0	0	0.078	-0.088	0.018	0	-0.02	0.135	0.22	0	-0.422	99	0.81343	-0.3333	98	0.1	-0.31	-0.13
HTR1F	ENST00000319595.4	ENSBTAG00000039151	bta-miR-148a	8mer-1a	961	968	-0.589	-0.032	-0.215	0.105	0	0	0	0.022	0	0	0	0	0	0.216	-0.109	0.055	-0.118	-0.02	0.119	0.06	0	-0.506	99	1	-0.506	99	0.12	NA	0.1
HTR1F	ENST00000319595.4	ENSBTAG00000039151	bta-miR-22-3p	8mer-1a	1724	1731	-0.589	0	-0.21	0.038	-0.018	0	0	0	0.012	0	0	0	0	0.216	-0.056	0.055	0	-0.02	0.113	-0.026	0	-0.485	99	1	-0.485	99	-0.36	NA	-0.05
HTR4	ENST00000517929.1	ENSBTAG00000010837	bta-miR-148a	8mer-1a	77	84	-0.589	-0.024	-0.227	0.001	0	0	0	0.022	0	0	0	0	0	-0.086	-0.076	0.053	0	-0.02	0.119	0.06	0	-0.767	99	1	-0.767	99	-0.25	-0.12	-0.38
IAPP	ENST00000240652.3	ENSBTAG00000010530	bta-miR-191	8mer-1a	86	93	-0.589	0	-0.119	0.036	0	-0.021	0	0.022	0	0	0	0	0	0.175	-0.105	-0.069	0	-0.02	-0.113	0.152	0	-0.651	99	1	-0.651	99	-0.22	-0.15	-0.22
IAPP	ENST00000542023.1	ENSBTAG00000010530	bta-miR-191	8mer-1a	208	215	-0.589	0	-0.119	0.063	0	-0.021	0	0.022	0	0	0	0	0	0.185	-0.105	-0.08	0	-0.02	-0.113	0.152	0	-0.625	99	1	-0.625	99	-0.22	-0.15	-0.22
IFI30	ENST00000407280.3	ENSBTAG00000018349	bta-miR-27a-3p	8mer-1a	155	162	-0.589	-0.032	-0.096	0	0	0	0	0	0	0	0	0	0	-0.029	-0.061	0.019	0	-0.02	0.169	0.112	0	-0.527	99	0.99768	-0.5255	99	0.03	-0.55	-0.37
IFI30	ENST00000407280.3	ENSBTAG00000018349	bta-miR-27b	8mer-1a	155	162	-0.589	-0.032	-0.096	0	0	0	0	0	0	0	0	0	0	-0.029	-0.061	0.019	0	-0.02	0.169	0.112	0	-0.527	99	0.99768	-0.5255	99	-0.01	-0.56	-0.39
IFNA16	ENST00000380216.1	ENSBTAG00000022787	bta-miR-126-5p	8mer-1a	233	240	-0.589	-0.016	-0.23	0.039	0	-0.021	0	0.022	0	0	0	0	0	0.033	-0.057	-0.004	0	-0.02	0.189	0.352	0	-0.302	99	1	-0.302	99	NA	NA	NA
IFNA16	ENST00000380216.1	ENSBTAG00000022787	bta-miR-126-5p	8mer-1a	233	240	-0.589	-0.016	-0.23	0.039	0	-0.021	0	0.022	0	0	0	0	0	0.033	-0.057	-0.004	0	-0.02	0.189	0.352	0	-0.302	99	1	-0.302	99	NA	NA	NA
IFNA16	ENST00000380216.1	ENSBTAG00000022787	bta-miR-126-5p	8mer-1a	233	240	-0.589	-0.016	-0.23	0.039	0	-0.021	0	0.022	0	0	0	0	0	0.033	-0.057	-0.004	0	-0.02	0.189	0.352	0	-0.302	99	1	-0.302	99	NA	NA	NA
IFNA16	ENST00000380216.1	ENSBTAG00000022787	bta-miR-126-5p	8mer-1a	233	240	-0.589	-0.016	-0.23	0.039	0	-0.021	0	0.022	0	0	0	0	0	0.033	-0.057	-0.004	0	-0.02	0.189	0.352	0	-0.302	99	1	-0.302	99	NA	NA	NA
IFNA16	ENST00000380216.1	ENSBTAG00000022787	bta-miR-126-5p	8mer-1a	233	240	-0.589	-0.016	-0.23	0.039	0	-0.021	0	0.022	0	0	0	0	0	0.033	-0.057	-0.004	0	-0.02	0.189	0.352	0	-0.302	99	1	-0.302	99	NA	NA	NA
IFNA16	ENST00000380216.1	ENSBTAG00000022787	bta-miR-126-5p	8mer-1a	233	240	-0.589	-0.016	-0.23	0.039	0	-0.021	0	0.022	0	0	0	0	0	0.033	-0.057	-0.004	0	-0.02	0.189	0.352	0	-0.302	99	1	-0.302	99	NA	NA	NA
IFNA16	ENST00000380216.1	ENSBTAG00000022787	bta-miR-126-5p	8mer-1a	233	240	-0.589	-0.016	-0.23	0.039	0	-0.021	0	0.022	0	0	0	0	0	0.033	-0.057	-0.004	0	-0.02	0.189	0.352	0	-0.302	99	1	-0.302	99	NA	NA	NA
IFNA16	ENST00000380216.1	ENSBTAG00000022787	bta-miR-126-5p	8mer-1a	233	240	-0.589	-0.016	-0.23	0.039	0	-0.021	0	0.022	0	0	0	0	0	0.033	-0.057	-0.004	0	-0.02	0.189	0.352	0	-0.302	99	1	-0.302	99	NA	NA	NA
IFNA16	ENST00000380216.1	ENSBTAG00000022787	bta-miR-126-5p	8mer-1a	233	240	-0.589	-0.016	-0.23	0.039	0	-0.021	0	0.022	0	0	0	0	0	0.033	-0.057	-0.004	0	-0.02	0.189	0.352	0	-0.302	99	1	-0.302	99	NA	NA	NA
IFNA16	ENST00000380216.1	ENSBTAG00000022787	bta-miR-126-5p	8mer-1a	233	240	-0.589	-0.016	-0.23	0.039	0	-0.021	0	0.022	0	0	0	0	0	0.033	-0.057	-0.004	0	-0.02	0.189	0.352	0	-0.302	99	1	-0.302	99	NA	NA	NA
IFNA8	ENST00000380205.1	ENSBTAG00000022787	bta-miR-148a	8mer-1a	99	106	-0.589	-0.024	-0.178	0.04	0	0	0	0.022	0	0	0	0	0	0.056	-0.089	-0.004	0	-0.02	0.119	0.06	0	-0.607	99	1	-0.607	99	NA	NA	NA
IFNA8	ENST00000380205.1	ENSBTAG00000022787	bta-miR-148a	8mer-1a	99	106	-0.589	-0.024	-0.178	0.04	0	0	0	0.022	0	0	0	0	0	0.056	-0.089	-0.004	0	-0.02	0.119	0.06	0	-0.607	99	1	-0.607	99	NA	NA	NA
IFNA8	ENST00000380205.1	ENSBTAG00000022787	bta-miR-148a	8mer-1a	99	106	-0.589	-0.024	-0.178	0.04	0	0	0	0.022	0	0	0	0	0	0.056	-0.089	-0.004	0	-0.02	0.119	0.06	0	-0.607	99	1	-0.607	99	NA	NA	NA
IFNA8	ENST00000380205.1	ENSBTAG00000022787	bta-miR-148a	8mer-1a	99	106	-0.589	-0.024	-0.178	0.04	0	0	0	0.022	0	0	0	0	0	0.056	-0.089	-0.004	0	-0.02	0.119	0.06	0	-0.607	99	1	-0.607	99	NA	NA	NA
IFNA8	ENST00000380205.1	ENSBTAG00000022787	bta-miR-148a	8mer-1a	99	106	-0.589	-0.024	-0.178	0.04	0	0	0	0.022	0	0	0	0	0	0.056	-0.089	-0.004	0	-0.02	0.119	0.06	0	-0.607	99	1	-0.607	99	NA	NA	NA
IFNA8	ENST00000380205.1	ENSBTAG00000022787	bta-miR-148a	8mer-1a	99	106	-0.589	-0.024	-0.178	0.04	0	0	0	0.022	0	0	0	0	0	0.056	-0.089	-0.004	0	-0.02	0.119	0.06	0	-0.607	99	1	-0.607	99	NA	NA	NA
IFNA8	ENST00000380205.1	ENSBTAG00000022787	bta-miR-148a	8mer-1a	99	106	-0.589	-0.024	-0.178	0.04	0	0	0	0.022	0	0	0	0	0	0.056	-0.089	-0.004	0	-0.02	0.119	0.06	0	-0.607	99	1	-0.607	99	NA	NA	NA
IFNA8	ENST00000380205.1	ENSBTAG00000022787	bta-miR-148a	8mer-1a	99	106	-0.589	-0.024	-0.178	0.04	0	0	0	0.022	0	0	0	0	0	0.056	-0.089	-0.004	0	-0.02	0.119	0.06	0	-0.607	99	1	-0.607	99	NA	NA	NA
IFNA8	ENST00000380205.1	ENSBTAG00000022787	bta-miR-148a	8mer-1a	99	106	-0.589	-0.024	-0.178	0.04	0	0	0	0.022	0	0	0	0	0	0.056	-0.089	-0.004	0	-0.02	0.119	0.06	0	-0.607	99	1	-0.607	99	NA	NA	NA
IFNA8	ENST00000380205.1	ENSBTAG00000022787	bta-miR-148a	8mer-1a	99	106	-0.589	-0.024	-0.178	0.04	0	0	0	0.022	0	0	0	0	0	0.056	-0.089	-0.004	0	-0.02	0.119	0.06	0	-0.607	99	1	-0.607	99	NA	NA	NA
IFNG	ENST00000229135.3	ENSBTAG00000012529	bta-miR-143	8mer-1a	468	475	-0.589	-0.032	-0.086	0.046	0	0	0	0.022	0	0	0	0	0	0.095	-0.128	-0.016	0	-0.02	0.137	0.125	0	-0.446	99	1	-0.446	99	-0.31	0.29	-0.3
IFNG	ENST00000229135.3	ENSBTAG00000012529	bta-miR-22-3p	8mer-1a	264	271	-0.589	-0.032	-0.158	0.07	-0.018	0	0	0	0.012	0	0	0	0	0.095	-0.062	-0.016	0	-0.02	0.113	-0.026	0	-0.631	99	1	-0.631	99	-0.08	-0.05	-0.23
IFRD1	ENST00000429071.1	ENSBTAG00000010549	bta-let-7a-5p	8mer-1a	274	281	-0.589	-0.032	-0.24	0.071	0	0	0	0	0	0.015	0	0	0	0.14	-0.094	-0.028	0	-0.02	0.083	0.07	0	-0.624	99	1	-0.624	99	-0.08	0.31	0.1
IFRD1	ENST00000429071.1	ENSBTAG00000010549	bta-let-7f	8mer-1a	274	281	-0.589	-0.032	-0.24	0.071	0	0	0	0	0	0.015	0	0	0	0.14	-0.094	-0.028	0	-0.02	0.083	0.07	0	-0.624	99	1	-0.624	99	-0.08	0.38	0.07
IFT20	ENST00000579419.1	ENSBTAG00000008110	bta-let-7a-5p	7mer-m8	322	328	-0.224	0	-0.2	-0.042	0	0	0	0	0	-0.008	0	0	0	0.014	-0.135	-0.023	0	-0.011	0.055	0.045	0	-0.529	99	0.00168	-7e-04	15	-0.28	0.03	0.05
IFT81	ENST00000361948.4	ENSBTAG00000020584	bta-miR-126-5p	8mer-1a	159	166	-0.589	-0.016	-0.248	0.016	0	-0.021	0	0.022	0	0	0	0	0	-0.017	-0.107	0.062	0	-0.02	0.189	0.352	0	-0.377	99	0.32436	-0.1118	95	-0.35	-0.06	-0.18
IL11	ENST00000264563.2	ENSBTAG00000047400	bta-miR-215	8mer-1a	596	603	-0.589	-0.016	-0.195	0.077	-0.018	0	0	0.022	0	0	0	0	0	0.145	-0.069	-0.051	0	-0.02	0.042	0.103	0	-0.569	99	0.64565	-0.3409	98	NA	NA	-0.13
IL11	ENST00000264563.2	ENSBTAG00000047400	bta-miR-192	8mer-1a	596	603	-0.589	-0.016	-0.195	0.077	0	-0.021	0	0.022	0	0	0	0	0	0.145	-0.069	-0.051	0	-0.02	0.042	0.103	0	-0.572	99	0.64565	-0.3425	98	NA	NA	-0.12
IL12A	ENST00000466512.1	ENSBTAG00000015150	bta-miR-21-5p	8mer-1a	261	268	-0.589	-0.016	-0.25	0.062	0	0	0	0	0	0	0	0	0	0.069	-0.088	0.018	0	-0.02	0.056	0.194	0	-0.564	99	1	-0.564	99	0.27	-0.1	0.25
IL13	ENST00000304506.3	ENSBTAG00000015953	bta-miR-126-5p	8mer-1a	715	722	-0.589	-0.032	-0.22	0.044	0	-0.021	0	0.022	0	0	0	0	0	0.132	-0.106	-0.027	0	-0.02	0.189	0.352	0	-0.276	99	1	-0.276	99	-0.19	-0.14	NA
IL15	ENST00000296545.7	ENSBTAG00000018200	bta-miR-148a	8mer-1a	305	312	-0.589	-0.016	-0.283	0.06	0	0	0	0.022	0	0	0	0	0	0.088	-0.099	-0.018	0	-0.02	0.119	0.06	0	-0.676	99	0.30812	-0.1767	87	-0.03	-0.26	-0.12
IL1RAPL2	ENST00000372582.1	ENSBTAG00000044025	bta-miR-30a-5p	8mer-1a	143	150	-0.589	-0.016	-0.242	-0.011	0	0	0	0.022	0	0	0	0	0	-0.042	-0.11	0.112	0	-0.02	0.135	0.22	0	-0.541	99	1	-0.541	99	NA	-0.56	NA
IL36B	ENST00000327407.2	ENSBTAG00000002088	bta-let-7a-5p	8mer-1a	97	104	-0.589	-0.04	-0.073	0.039	0	0	0	0	0	0.015	0	0	0	0.069	-0.129	-0.021	0	-0.02	0.083	0.07	0	-0.596	99	1	-0.596	99	0.28	NA	0.14
IL36B	ENST00000327407.2	ENSBTAG00000002088	bta-let-7a-5p	8mer-1a	97	104	-0.589	-0.04	-0.073	0.039	0	0	0	0	0	0.015	0	0	0	0.069	-0.129	-0.021	0	-0.02	0.083	0.07	0	-0.596	99	1	-0.596	99	0.28	NA	0.14
IL36B	ENST00000327407.2	ENSBTAG00000002088	bta-let-7f	8mer-1a	97	104	-0.589	-0.032	-0.073	0.039	0	0	0	0	0	0.015	0	0	0	0.069	-0.129	-0.021	0	-0.02	0.083	0.07	0	-0.588	99	1	-0.588	99	0.33	NA	0.1
IL36B	ENST00000327407.2	ENSBTAG00000002088	bta-let-7f	8mer-1a	97	104	-0.589	-0.032	-0.073	0.039	0	0	0	0	0	0.015	0	0	0	0.069	-0.129	-0.021	0	-0.02	0.083	0.07	0	-0.588	99	1	-0.588	99	0.33	NA	0.1
IL7R	ENST00000511982.1	ENSBTAG00000019975	bta-miR-30a-5p	8mer-1a	27	34	-0.589	-0.008	-0.195	0	0	0	0	0.022	0	0	0	0	0	-0.135	-0.042	-0.024	0	-0.02	0.135	0.22	0	-0.636	99	1	-0.636	99	-0.34	-0.15	-0.16
INHBB	ENST00000295228.3	ENSBTAG00000032017	bta-miR-26a	8mer-1a	614	621	-0.589	-0.016	-0.268	0.09	0	0	0	0.022	0	0	0	0	0	0.165	-0.106	-0.04	0	-0.02	0.142	0.19	0	-0.43	99	1	-0.43	99	-0.34	-0.39	-0.44
INHBB	ENST00000295228.3	ENSBTAG00000032017	bta-miR-148a	8mer-1a	669	676	-0.589	-0.016	-0.243	0.087	0	0	0	0.022	0	0	0	0	0	0.165	-0.086	-0.04	0	-0.02	0.119	0.06	0	-0.541	99	1	-0.541	99	-0.33	-0.57	-0.42
INPP4B	ENST00000507861.1	ENSBTAG00000014111	bta-miR-126-5p	8mer-1a	21	28	-0.589	0	-0.214	-0.008	0	-0.021	0	0.022	0	0	0	0	0	0.144	-0.116	-0.116	0	-0.02	0.189	0.352	0	-0.377	99	1	-0.377	99	-0.35	-0.41	-0.08
INSL5	ENST00000304526.2	ENSBTAG00000003850	bta-miR-148a	7mer-m8	190	196	-0.224	-0.011	-0.182	0.013	0	0	0	0.004	0	0	0	0	0	0.003	-0.116	-0.016	-0.044	-0.011	0.076	0.038	-0.001	-0.471	99	1	-0.471	99	NA	NA	NA
INTS12	ENST00000394735.1	ENSBTAG00000033648	bta-miR-92a	8mer-1a	286	293	-0.589	-0.016	-0.185	-0.013	0	0	0	0	0.012	0	0	0	0	0.025	-0.115	0.025	0	-0.02	0.109	0.141	0	-0.626	99	1e-04	-1e-04	33	0.1	-0.31	-0.05
INTS6	ENST00000420668.2	ENSBTAG00000002970	bta-miR-27b	8mer-1a	241	248	-0.589	-0.016	-0.073	0.011	0	0	0	0	0	0	0	0	0	0.016	-0.042	-0.067	0	-0.02	0.169	0.112	0	-0.499	99	0.998	-0.4978	99	0.17	-0.24	-0.13
INTS6	ENST00000420668.2	ENSBTAG00000002970	bta-miR-27a-3p	8mer-1a	241	248	-0.589	-0.016	-0.073	0.011	0	0	0	0	0	0	0	0	0	0.016	-0.042	-0.067	0	-0.02	0.169	0.112	0	-0.499	99	0.998	-0.4978	99	0.13	-0.24	-0.12
IQCB1	ENST00000310864.6	ENSBTAG00000013069	bta-let-7a-5p	8mer-1a	154	161	-0.589	0	-0.259	0.053	0	0	0	0	0	0.015	0	0	0	0.073	-0.101	0.1	0	-0.02	0.083	0.07	0	-0.575	99	1	-0.575	99	0.02	-0.46	-0.09
IQCB1	ENST00000310864.6	ENSBTAG00000013069	bta-let-7f	8mer-1a	154	161	-0.589	-0.008	-0.259	0.053	0	0	0	0	0	0.015	0	0	0	0.073	-0.101	0.1	0	-0.02	0.083	0.07	0	-0.583	99	1	-0.583	99	0.07	-0.54	-0.05
IRAK1BP1	ENST00000369940.2	ENSBTAG00000020825	bta-miR-192	8mer-1a	2709	2716	-0.589	-0.032	-0.247	0.084	0	-0.021	0	0.022	0	0	0	0	0	0.275	-0.116	0.024	0	-0.02	0.042	0.103	0	-0.475	99	0.16468	-0.0682	70	-0.49	-0.11	-0.19
IRAK1BP1	ENST00000369940.2	ENSBTAG00000020825	bta-miR-215	8mer-1a	2709	2716	-0.589	-0.032	-0.247	0.084	-0.018	0	0	0.022	0	0	0	0	0	0.275	-0.116	0.024	0	-0.02	0.042	0.103	0	-0.472	99	0.16468	-0.0679	68	-0.41	-0.09	-0.24
ISCA2	ENST00000554924.1	ENSBTAG00000021956	bta-miR-26a	8mer-1a	780	787	-0.589	-0.032	-0.179	0.069	0	0	0	0.022	0	0	0	0	0	0.22	-0.103	-0.108	0	-0.02	0.142	0.19	0	-0.388	99	0.08976	-0.0309	60	0.21	0.06	0.04
ISCA2	ENST00000554924.1	ENSBTAG00000021956	bta-miR-143	8mer-1a	611	618	-0.589	-0.008	-0.185	0.075	0	0	0	0.022	0	0	0	0	0	0.22	-0.107	-0.108	0	-0.02	0.137	0.125	0	-0.438	99	0.08976	-0.0343	56	-0.09	-0.02	-0.04
ISCU	ENST00000431221.2	ENSBTAG00000011787	bta-miR-101	8mer-1a	538	545	-0.589	-0.016	-0.148	0.023	0	0	0	0	0.012	0	0	0	0	0.096	-0.06	-0.022	0	-0.02	0.127	0.128	0	-0.469	99	0.20144	-0.083	85	-0.61	0.03	-0.01
ISCU	ENST00000338291.4	ENSBTAG00000011787	bta-miR-101	8mer-1a	547	554	-0.589	-0.016	-0.148	0.019	0	0	0	0	0.012	0	0	0	0	0.097	-0.06	-0.045	0	-0.02	0.127	0.128	0	-0.495	99	0.22892	-0.0993	87	-0.61	0.03	-0.01
ISCU	ENST00000311893.9	ENSBTAG00000011787	bta-miR-101	8mer-1a	408	415	-0.589	-0.016	-0.148	0.023	0	0	0	0	0.012	0	0	0	0	0.07	-0.06	-0.016	0	-0.02	0.127	0.128	0	-0.489	99	0.22892	-0.0982	87	-0.61	0.03	-0.01
ITM2B	ENST00000378565.5	ENSBTAG00000003109	bta-miR-143	8mer-1a	131	138	-0.589	-0.016	-0.258	0.038	0	0	0	0.022	0	0	0	0	0	0.054	-0.121	0.026	0	-0.02	0.137	0.125	0	-0.602	99	0.99927	-0.6015	99	-0.43	0.1	-0.22
ITSN2	ENST00000361999.3	ENSBTAG00000023172	bta-miR-27b	8mer-1a	582	589	-0.589	-0.048	-0.219	0.054	0	0	0	0	0	0	0	0	0	0.119	-0.106	0.193	-0.118	-0.02	0.169	0.112	0	-0.453	99	1	-0.453	99	-0.07	0.04	-0.05
ITSN2	ENST00000361999.3	ENSBTAG00000023172	bta-miR-27a-3p	8mer-1a	582	589	-0.589	-0.048	-0.219	0.054	0	0	0	0	0	0	0	0	0	0.119	-0.106	0.193	-0.118	-0.02	0.169	0.112	0	-0.453	99	1	-0.453	99	-0.11	0.06	-0.04
JAGN1	ENST00000307768.4	ENSBTAG00000010832	bta-miR-27b	8mer-1a	412	419	-0.589	-0.008	-0.119	0.006	0	0	0	0	0	0	0	0	0	0.066	-0.073	-0.008	0	-0.02	0.169	0.112	0	-0.464	99	0.97347	-0.4496	99	-0.01	-0.14	0.05
JAGN1	ENST00000307768.4	ENSBTAG00000010832	bta-miR-27a-3p	8mer-1a	412	419	-0.589	-0.008	-0.119	0.006	0	0	0	0	0	0	0	0	0	0.066	-0.073	-0.008	0	-0.02	0.169	0.112	0	-0.464	99	0.97347	-0.4496	99	0.02	-0.11	0.05
KATNBL1	ENST00000256544.3	ENSBTAG00000006413	bta-miR-27a-3p	8mer-1a	78	85	-0.589	-0.016	-0.166	0.033	0	0	0	0	0	0	0	0	0	0.116	-0.096	0.038	0	-0.02	0.169	0.112	0	-0.419	99	1	-0.419	99	0.16	0.11	0.04
KATNBL1	ENST00000256544.3	ENSBTAG00000006413	bta-miR-27b	8mer-1a	78	85	-0.589	-0.016	-0.166	0.033	0	0	0	0	0	0	0	0	0	0.116	-0.096	0.038	0	-0.02	0.169	0.112	0	-0.419	99	1	-0.419	99	0.19	0.07	0.05
KCNH7	ENST00000332142.5	ENSBTAG00000001899	bta-miR-101	8mer-1a	119	126	-0.589	-0.032	-0.247	0.046	0	0	0	0	0.012	0	0	0	0	0.056	-0.073	0.163	0	-0.02	0.127	0.128	0	-0.429	99	1	-0.429	99	-0.41	-0.26	-0.09
KCNMB3	ENST00000497599.1	ENSBTAG00000009235	bta-miR-21-5p	8mer-1a	3317	3324	-0.589	0	-0.279	-0.098	0	0	0	0	0	0	0	0	0	0.281	-0.092	-0.014	0	-0.02	0.056	0.194	0	-0.561	99	0.37445	-0.1855	92	-0.09	0.08	-0.15
KCTD13	ENST00000561540.1	ENSBTAG00000015982	bta-miR-22-3p	8mer-1a	635	642	-0.589	-0.016	-0.218	0.058	-0.018	0	0	0	0.012	0	0	0	0	0.145	-0.064	0.005	0	-0.02	0.113	-0.026	0	-0.618	99	0.93006	-0.565	99	-0.46	0.09	-0.05
KLC3	ENST00000391946.2	ENSBTAG00000002070	bta-miR-22-3p	8mer-1a	141	148	-0.589	-0.016	-0.168	-0.098	-0.018	0	0	0	0.012	0	0	0	0	-0.055	0.023	0.084	-0.118	-0.02	0.113	-0.026	0	-0.876	99	0.0304	-0.0201	50	-0.24	-0.15	-0.39
KLHDC1	ENST00000359332.2	ENSBTAG00000031697	bta-miR-101	8mer-1a	1194	1201	-0.589	-0.032	-0.29	0.049	0	0	0	0	0.012	0	0	0	0	0.183	-0.084	0.065	0	-0.02	0.127	0.128	0	-0.451	99	1	-0.451	99	-0.13	0.06	0
KLHL24	ENST00000454652.2	ENSBTAG00000017450	bta-miR-215	8mer-1a	424	431	-0.589	-0.024	-0.239	0.084	-0.018	0	0	0.022	0	0	0	0	0	0.225	-0.115	0.1	0	-0.02	0.042	0.103	0	-0.429	99	1	-0.429	99	0.01	-0.09	0.08
KLHL24	ENST00000454652.2	ENSBTAG00000017450	bta-miR-192	8mer-1a	424	431	-0.589	-0.024	-0.239	0.084	0	-0.021	0	0.022	0	0	0	0	0	0.225	-0.115	0.1	0	-0.02	0.042	0.103	0	-0.432	99	1	-0.432	99	-0.1	-0.09	0.1
KLHL41	ENST00000284669.1	ENSBTAG00000010741	bta-miR-92a	8mer-1a	416	423	-0.589	-0.008	-0.206	0.021	0	0	0	0	0.012	0	0	0	0	0.071	-0.097	0.101	0	-0.02	0.109	0.141	0	-0.465	99	0.54626	-0.2353	96	-0.24	0.1	-0.16
KLRD1	ENST00000543420.1	ENSBTAG00000046389	bta-miR-27b	8mer-1a	123	130	-0.589	0	-0.128	0.047	0	0	0	0	0	0	0	0	0	0.035	-0.084	-0.059	0	-0.02	0.169	0.112	0	-0.517	99	1	-0.517	99	-0.32	-0.25	-0.53
KLRD1	ENST00000543420.1	ENSBTAG00000046389	bta-miR-27b	8mer-1a	123	130	-0.589	0	-0.128	0.047	0	0	0	0	0	0	0	0	0	0.035	-0.084	-0.059	0	-0.02	0.169	0.112	0	-0.517	99	1	-0.517	99	-0.32	-0.25	-0.53
KLRD1	ENST00000543420.1	ENSBTAG00000046389	bta-miR-27a-3p	8mer-1a	123	130	-0.589	0	-0.128	0.047	0	0	0	0	0	0	0	0	0	0.035	-0.084	-0.059	0	-0.02	0.169	0.112	0	-0.517	99	1	-0.517	99	-0.31	-0.25	-0.51
KLRD1	ENST00000543420.1	ENSBTAG00000046389	bta-miR-27a-3p	8mer-1a	123	130	-0.589	0	-0.128	0.047	0	0	0	0	0	0	0	0	0	0.035	-0.084	-0.059	0	-0.02	0.169	0.112	0	-0.517	99	1	-0.517	99	-0.31	-0.25	-0.51
KRT6B	ENST00000252252.3	ENSBTAG00000039425	bta-miR-215	8mer-1a	174	181	-0.589	-0.032	-0.112	0.057	-0.018	0	0	0.022	0	0	0	0	0	0.08	-0.078	0.095	0	-0.02	0.042	0.103	0	-0.45	99	1	-0.45	99	NA	NA	NA
KRT6B	ENST00000252252.3	ENSBTAG00000039425	bta-miR-215	8mer-1a	174	181	-0.589	-0.032	-0.112	0.057	-0.018	0	0	0.022	0	0	0	0	0	0.08	-0.078	0.095	0	-0.02	0.042	0.103	0	-0.45	99	1	-0.45	99	NA	NA	NA
KRT6B	ENST00000252252.3	ENSBTAG00000039425	bta-miR-215	8mer-1a	174	181	-0.589	-0.032	-0.112	0.057	-0.018	0	0	0.022	0	0	0	0	0	0.08	-0.078	0.095	0	-0.02	0.042	0.103	0	-0.45	99	1	-0.45	99	NA	NA	NA
KRT6B	ENST00000252252.3	ENSBTAG00000039425	bta-miR-192	8mer-1a	174	181	-0.589	-0.032	-0.112	0.057	0	-0.021	0	0.022	0	0	0	0	0	0.08	-0.078	0.095	0	-0.02	0.042	0.103	0	-0.453	99	1	-0.453	99	NA	NA	NA
KRT6B	ENST00000252252.3	ENSBTAG00000039425	bta-miR-192	8mer-1a	174	181	-0.589	-0.032	-0.112	0.057	0	-0.021	0	0.022	0	0	0	0	0	0.08	-0.078	0.095	0	-0.02	0.042	0.103	0	-0.453	99	1	-0.453	99	NA	NA	NA
KRT6B	ENST00000252252.3	ENSBTAG00000039425	bta-miR-192	8mer-1a	174	181	-0.589	-0.032	-0.112	0.057	0	-0.021	0	0.022	0	0	0	0	0	0.08	-0.078	0.095	0	-0.02	0.042	0.103	0	-0.453	99	1	-0.453	99	NA	NA	NA
KRTAP24-1	ENST00000340345.4	ENSBTAG00000046384	bta-miR-21-5p	8mer-1a	454	461	-0.589	-0.032	-0.214	0.08	0	0	0	0	0	0	0	0	0	0.131	-0.096	0.021	0	-0.02	0.056	0.194	0	-0.469	99	1	-0.469	99	NA	NA	NA
KRTCAP3	ENST00000543753.1	ENSBTAG00000018156	bta-miR-22-3p	8mer-1a	46	53	-0.589	0	-0.12	0.017	-0.018	0	0	0	0.012	0	0	0	0	-0.036	-0.049	0.015	0	-0.02	0.113	-0.026	0	-0.701	99	1	-0.701	99	-0.35	-0.28	-0.15
KYNU	ENST00000375773.2	ENSBTAG00000032277	bta-miR-92a	8mer-1a	172	179	-0.589	0	-0.258	0.009	0	0	0	0	0.012	0	0	0	0	0.013	-0.092	0.036	0	-0.02	0.109	0.141	0	-0.639	99	1	-0.639	99	0.21	-0.29	-0.24
LDHA	ENST00000396222.2	ENSBTAG00000008683	bta-miR-101	8mer-1a	380	387	-0.589	-0.032	-0.229	0.081	0	0	0	0	0.012	0	0	0	0	0.131	-0.099	0.029	0	-0.02	0.127	0.128	0	-0.461	99	0.00224	-9e-04	33	-0.05	0.28	0.25
LDHA	ENST00000396222.2	ENSBTAG00000008683	bta-miR-101	8mer-1a	380	387	-0.589	-0.032	-0.229	0.081	0	0	0	0	0.012	0	0	0	0	0.131	-0.099	0.029	0	-0.02	0.127	0.128	0	-0.461	99	0.00224	-9e-04	33	-0.05	0.28	0.25
LDHA	ENST00000422447.3	ENSBTAG00000008683	bta-miR-101	8mer-1a	477	484	-0.589	-0.032	-0.229	0.085	0	0	0	0	0.012	0	0	0	0	0.143	-0.099	0.046	0	-0.02	0.127	0.128	0	-0.428	99	0.00222	-8e-04	33	-0.05	0.28	0.25
LDHA	ENST00000422447.3	ENSBTAG00000008683	bta-miR-101	8mer-1a	477	484	-0.589	-0.032	-0.229	0.085	0	0	0	0	0.012	0	0	0	0	0.143	-0.099	0.046	0	-0.02	0.127	0.128	0	-0.428	99	0.00222	-8e-04	33	-0.05	0.28	0.25
LDHA	ENST00000227157.4	ENSBTAG00000008683	bta-miR-101	8mer-1a	626	633	-0.589	-0.032	-0.229	0.085	0	0	0	0	0.012	0	0	0	0	0.159	-0.099	0.017	0	-0.02	0.127	0.128	0	-0.441	99	0.00222	-8e-04	33	-0.05	0.28	0.25
LDHA	ENST00000227157.4	ENSBTAG00000008683	bta-miR-101	8mer-1a	626	633	-0.589	-0.032	-0.229	0.085	0	0	0	0	0.012	0	0	0	0	0.159	-0.099	0.017	0	-0.02	0.127	0.128	0	-0.441	99	0.00222	-8e-04	33	-0.05	0.28	0.25
LGI1	ENST00000371413.3	ENSBTAG00000005106	bta-miR-30a-5p	8mer-1a	355	362	-0.589	-0.008	-0.271	-0.029	0	0	0	0.022	0	0	0	0	0	0.044	-0.108	0.034	0	-0.02	0.135	0.22	0	-0.57	99	1	-0.57	99	-0.31	0.18	NA
LGI1	ENST00000542308.1	ENSBTAG00000005106	bta-miR-30a-5p	8mer-1a	338	345	-0.589	-0.008	-0.273	-0.023	0	0	0	0.022	0	0	0	0	0	0.04	-0.106	0.085	0	-0.02	0.135	0.22	0	-0.517	99	1	-0.517	99	-0.31	0.18	NA
LIN7C	ENST00000278193.2	ENSBTAG00000001460	bta-miR-22-3p	8mer-1a	1119	1126	-0.589	-0.016	-0.208	0.092	-0.018	0	0	0	0.012	0	0	0	0	0.229	-0.026	-0.001	0	-0.02	0.113	-0.026	0	-0.458	99	0.99384	-0.4547	99	-0.03	0.11	0.04
LIPT2	ENST00000310109.4	ENSBTAG00000008227	bta-miR-101	8mer-1a	309	316	-0.589	-0.024	-0.124	0.035	0	0	0	0	0.012	0	0	0	0	0.052	-0.105	0.012	0	-0.02	0.127	0.128	0	-0.496	99	0.12071	-0.0516	77	-0.21	-0.19	0.11
LIPT2	ENST00000310109.4	ENSBTAG00000008227	bta-let-7f	8mer-1a	183	190	-0.589	-0.024	-0.144	0.059	0	0	0	0	0	0.015	0	0	0	0.052	-0.114	0.012	0	-0.02	0.083	0.07	0	-0.6	99	0.12071	-0.0605	58	-0.29	-0.16	0.21
LIPT2	ENST00000310109.4	ENSBTAG00000008227	bta-let-7a-5p	8mer-1a	183	190	-0.589	-0.032	-0.144	0.059	0	0	0	0	0	0.015	0	0	0	0.052	-0.114	0.012	0	-0.02	0.083	0.07	0	-0.608	99	0.12071	-0.0612	58	-0.26	-0.21	0.18
LMO4	ENST00000370544.5	ENSBTAG00000000305	bta-miR-143	8mer-1a	30	37	-0.589	-0.024	-0.106	0.003	0	0	0	0.022	0	0	0	0	0	0.127	-0.099	-0.017	0	-0.02	0.137	0.125	0	-0.441	99	1	-0.441	99	-0.22	0.03	-0.09
LPAR6	ENST00000378434.4	ENSBTAG00000006645	bta-miR-27a-3p	8mer-1a	49	56	-0.589	-0.032	-0.162	0.019	0	0	0	0	0	0	0	0	0	0.04	-0.062	0.049	0	-0.02	0.169	0.112	0	-0.476	99	1	-0.476	99	-0.43	-0.49	-0.13
LPAR6	ENST00000378434.4	ENSBTAG00000006645	bta-miR-27b	8mer-1a	49	56	-0.589	-0.032	-0.162	0.019	0	0	0	0	0	0	0	0	0	0.04	-0.062	0.049	0	-0.02	0.169	0.112	0	-0.476	99	1	-0.476	99	-0.46	-0.49	-0.14
LRIG3	ENST00000379141.4	ENSBTAG00000002227	bta-let-7a-5p	8mer-1a	32	39	-0.589	-0.024	-0.211	0.005	0	0	0	0	0	0.015	0	0	0	0.064	-0.113	0.152	0	-0.02	0.083	0.07	0	-0.568	99	1	-0.568	99	-0.28	-0.16	0
LRIG3	ENST00000379141.4	ENSBTAG00000002227	bta-let-7f	8mer-1a	32	39	-0.589	-0.024	-0.211	0.005	0	0	0	0	0	0.015	0	0	0	0.064	-0.113	0.152	0	-0.02	0.083	0.07	0	-0.568	99	1	-0.568	99	-0.25	-0.36	-0.1
LRRC17	ENST00000249377.4	ENSBTAG00000024379	bta-miR-148a	8mer-1a	893	900	-0.589	-0.024	-0.227	-0.015	0	0	0	0.022	0	0	0	0	0	0.142	-0.046	0.041	0	-0.02	0.119	0.06	0	-0.537	99	0.70601	-0.3574	98	-0.23	-0.19	-0.2
LRRC17	ENST00000339431.4	ENSBTAG00000024379	bta-miR-148a	8mer-1a	456	463	-0.589	-0.024	-0.227	-0.015	0	0	0	0.022	0	0	0	0	0	0.072	-0.046	0.072	0	-0.02	0.119	0.06	0	-0.576	99	0.70601	-0.3816	98	-0.23	-0.19	-0.2
LRRC57	ENST00000397130.3	ENSBTAG00000031981	bta-miR-21-5p	8mer-1a	169	176	-0.589	-0.032	-0.213	0.056	0	0	0	0	0	0	0	0	0	0.135	-0.104	0.016	0	-0.02	0.056	0.194	0	-0.501	99	1	-0.501	99	0.02	-0.04	-0.14
LRRC72	ENST00000401542.2	ENSBTAG00000034091	bta-miR-27a-3p	7mer-m8	52	58	-0.224	-0.066	-0.205	-0.007	0	0	0	0	0	0	0	0	0	-0.066	-0.085	0.018	0	-0.011	0.105	0.072	0	-0.469	99	1	-0.469	99	-0.42	0.29	-0.18
LRRC72	ENST00000401542.2	ENSBTAG00000034091	bta-miR-27a-3p	7mer-m8	52	58	-0.224	-0.066	-0.205	-0.007	0	0	0	0	0	0	0	0	0	-0.066	-0.085	0.018	0	-0.011	0.105	0.072	0	-0.469	99	1	-0.469	99	-0.42	0.29	-0.18
LRRC72	ENST00000401542.2	ENSBTAG00000034091	bta-miR-27b	7mer-m8	52	58	-0.224	-0.066	-0.205	-0.007	0	0	0	0	0	0	0	0	0	-0.066	-0.085	0.018	0	-0.011	0.105	0.072	0	-0.469	99	1	-0.469	99	-0.44	0.25	-0.18
LRRC72	ENST00000401542.2	ENSBTAG00000034091	bta-miR-27b	7mer-m8	52	58	-0.224	-0.066	-0.205	-0.007	0	0	0	0	0	0	0	0	0	-0.066	-0.085	0.018	0	-0.011	0.105	0.072	0	-0.469	99	1	-0.469	99	-0.44	0.25	-0.18
LRRIQ3	ENST00000395089.1	ENSBTAG00000019401	bta-miR-27b	8mer-1a	73	80	-0.589	-0.024	-0.248	0.031	0	0	0	0	0	0	0	0	0	0.123	-0.112	0.103	-0.118	-0.02	0.169	0.112	0	-0.573	99	1	-0.573	99	-0.18	-0.14	-0.08
LRRIQ3	ENST00000395089.1	ENSBTAG00000019401	bta-miR-27a-3p	8mer-1a	73	80	-0.589	-0.024	-0.248	0.031	0	0	0	0	0	0	0	0	0	0.123	-0.112	0.103	-0.118	-0.02	0.169	0.112	0	-0.573	99	1	-0.573	99	-0.2	-0.13	-0.06
LSM4	ENST00000593829.1	ENSBTAG00000008578	bta-miR-148a	8mer-1a	328	335	-0.589	-0.032	-0.154	0.048	0	0	0	0.022	0	0	0	0	0	0.077	0.016	-0.033	0	-0.02	0.119	0.06	0	-0.486	99	0.99665	-0.4841	99	-0.12	-0.14	-0.14
LSM5	ENST00000409987.1	ENSBTAG00000002332	bta-miR-30a-5p	8mer-1a	468	475	-0.589	-0.008	-0.238	0.08	0	0	0	0.022	0	0	0	0	0	0.144	-0.087	-0.1	0	-0.02	0.135	0.22	0	-0.441	99	0.04818	-0.0184	42	-0.29	-0.09	-0.03
LTB4R2	ENST00000533293.1	ENSBTAG00000040056	bta-miR-27a-3p	8mer-1a	266	273	-0.589	-0.008	-0.232	-0.029	0	0	0	0	0	0	0	0	0	0.015	-0.101	0.053	0	-0.02	0.169	0.112	0	-0.63	99	1	-0.63	99	-0.23	-0.01	-0.27
LTB4R2	ENST00000528054.1	ENSBTAG00000040056	bta-miR-27a-3p	8mer-1a	266	273	-0.589	-0.008	-0.232	-0.032	0	0	0	0	0	0	0	0	0	0.015	-0.101	0.061	0	-0.02	0.169	0.112	0	-0.625	99	1	-0.625	99	-0.23	-0.01	-0.27
LTB4R2	ENST00000528054.1	ENSBTAG00000040056	bta-miR-27b	8mer-1a	266	273	-0.589	-0.008	-0.232	-0.032	0	0	0	0	0	0	0	0	0	0.015	-0.101	0.061	0	-0.02	0.169	0.112	0	-0.625	99	1	-0.625	99	-0.21	-0.01	-0.26
LTB4R2	ENST00000533293.1	ENSBTAG00000040056	bta-miR-27b	8mer-1a	266	273	-0.589	-0.008	-0.232	-0.029	0	0	0	0	0	0	0	0	0	0.015	-0.101	0.053	0	-0.02	0.169	0.112	0	-0.63	99	1	-0.63	99	-0.21	-0.01	-0.26
LY6K	ENST00000519387.1	ENSBTAG00000000158	bta-miR-26a	8mer-1a	56	63	-0.589	-0.008	-0.111	0.013	0	0	0	0.022	0	0	0	0	0	-0.093	-0.095	-0.067	0	-0.02	0.142	0.19	0	-0.616	99	1	-0.616	99	-0.34	-0.12	-0.39
LYPD3	ENST00000244333.3	ENSBTAG00000018077	bta-miR-191	8mer-1a	47	54	-0.589	-0.008	-0.107	0.017	0	-0.021	0	0.022	0	0	0	0	0	0.08	-0.114	0.047	0	-0.02	-0.113	0.152	0	-0.654	99	0.6112	-0.3636	95	-0.21	-0.18	-0.19
LYRM7	ENST00000507584.1	ENSBTAG00000010961	bta-miR-192	8mer-1a	2022	2029	-0.589	-0.032	-0.153	0.065	0	-0.021	0	0.022	0	0	0	0	0	0.239	-0.093	-0.101	0	-0.02	0.042	0.103	0	-0.538	99	0.41622	-0.2002	92	-0.07	-0.1	-0.04
LYRM7	ENST00000507584.1	ENSBTAG00000010961	bta-miR-215	8mer-1a	2022	2029	-0.589	-0.032	-0.153	0.065	-0.018	0	0	0.022	0	0	0	0	0	0.239	-0.093	-0.101	0	-0.02	0.042	0.103	0	-0.535	99	0.41622	-0.1992	92	0.02	-0.08	-0.05
LYRM7	ENST00000379380.4	ENSBTAG00000010961	bta-miR-215	8mer-1a	1981	1988	-0.589	-0.032	-0.153	0.065	-0.018	0	0	0.022	0	0	0	0	0	0.237	-0.093	-0.056	0	-0.02	0.042	0.103	0	-0.492	99	0.43924	-0.1958	92	0.02	-0.08	-0.05
LYRM7	ENST00000379380.4	ENSBTAG00000010961	bta-miR-192	8mer-1a	1981	1988	-0.589	-0.032	-0.153	0.065	0	-0.021	0	0.022	0	0	0	0	0	0.237	-0.093	-0.056	0	-0.02	0.042	0.103	0	-0.495	99	0.43924	-0.1969	92	-0.07	-0.1	-0.04
LYZ	ENST00000548839.1	ENSBTAG00000011941	bta-miR-192	8mer-1a	107	114	-0.589	-0.016	-0.18	0.042	0	-0.021	0	0.022	0	0	0	0	0	0.019	-0.048	-0.054	0	-0.02	0.042	0.103	0	-0.7	99	1	-0.7	99	NA	-0.17	0.06
LYZ	ENST00000548839.1	ENSBTAG00000011941	bta-miR-192	8mer-1a	107	114	-0.589	-0.016	-0.18	0.042	0	-0.021	0	0.022	0	0	0	0	0	0.019	-0.048	-0.054	0	-0.02	0.042	0.103	0	-0.7	99	1	-0.7	99	NA	-0.17	0.06
LYZ	ENST00000548839.1	ENSBTAG00000011941	bta-miR-192	8mer-1a	107	114	-0.589	-0.016	-0.18	0.042	0	-0.021	0	0.022	0	0	0	0	0	0.019	-0.048	-0.054	0	-0.02	0.042	0.103	0	-0.7	99	1	-0.7	99	NA	-0.17	0.06
LYZ	ENST00000548839.1	ENSBTAG00000011941	bta-miR-192	8mer-1a	107	114	-0.589	-0.016	-0.18	0.042	0	-0.021	0	0.022	0	0	0	0	0	0.019	-0.048	-0.054	0	-0.02	0.042	0.103	0	-0.7	99	1	-0.7	99	NA	-0.17	0.06
LYZ	ENST00000548839.1	ENSBTAG00000011941	bta-miR-192	8mer-1a	107	114	-0.589	-0.016	-0.18	0.042	0	-0.021	0	0.022	0	0	0	0	0	0.019	-0.048	-0.054	0	-0.02	0.042	0.103	0	-0.7	99	1	-0.7	99	NA	-0.17	0.06
LYZ	ENST00000548839.1	ENSBTAG00000011941	bta-miR-192	8mer-1a	107	114	-0.589	-0.016	-0.18	0.042	0	-0.021	0	0.022	0	0	0	0	0	0.019	-0.048	-0.054	0	-0.02	0.042	0.103	0	-0.7	99	1	-0.7	99	NA	-0.17	0.06
LYZ	ENST00000548839.1	ENSBTAG00000011941	bta-miR-192	8mer-1a	107	114	-0.589	-0.016	-0.18	0.042	0	-0.021	0	0.022	0	0	0	0	0	0.019	-0.048	-0.054	0	-0.02	0.042	0.103	0	-0.7	99	1	-0.7	99	NA	-0.17	0.06
LYZ	ENST00000548839.1	ENSBTAG00000011941	bta-miR-192	8mer-1a	107	114	-0.589	-0.016	-0.18	0.042	0	-0.021	0	0.022	0	0	0	0	0	0.019	-0.048	-0.054	0	-0.02	0.042	0.103	0	-0.7	99	1	-0.7	99	NA	-0.17	0.06
LYZ	ENST00000548839.1	ENSBTAG00000011941	bta-miR-192	8mer-1a	107	114	-0.589	-0.016	-0.18	0.042	0	-0.021	0	0.022	0	0	0	0	0	0.019	-0.048	-0.054	0	-0.02	0.042	0.103	0	-0.7	99	1	-0.7	99	NA	-0.17	0.06
LYZ	ENST00000548839.1	ENSBTAG00000011941	bta-miR-192	8mer-1a	107	114	-0.589	-0.016	-0.18	0.042	0	-0.021	0	0.022	0	0	0	0	0	0.019	-0.048	-0.054	0	-0.02	0.042	0.103	0	-0.7	99	1	-0.7	99	NA	-0.17	0.06
LYZ	ENST00000548839.1	ENSBTAG00000011941	bta-miR-192	8mer-1a	107	114	-0.589	-0.016	-0.18	0.042	0	-0.021	0	0.022	0	0	0	0	0	0.019	-0.048	-0.054	0	-0.02	0.042	0.103	0	-0.7	99	1	-0.7	99	NA	-0.17	0.06
LYZ	ENST00000548839.1	ENSBTAG00000011941	bta-miR-192	8mer-1a	107	114	-0.589	-0.016	-0.18	0.042	0	-0.021	0	0.022	0	0	0	0	0	0.019	-0.048	-0.054	0	-0.02	0.042	0.103	0	-0.7	99	1	-0.7	99	NA	-0.17	0.06
LYZ	ENST00000548839.1	ENSBTAG00000011941	bta-miR-215	8mer-1a	107	114	-0.589	-0.008	-0.18	0.042	-0.018	0	0	0.022	0	0	0	0	0	0.019	-0.048	-0.054	0	-0.02	0.042	0.103	0	-0.689	99	1	-0.689	99	NA	-0.18	0.01
LYZ	ENST00000548839.1	ENSBTAG00000011941	bta-miR-215	8mer-1a	107	114	-0.589	-0.008	-0.18	0.042	-0.018	0	0	0.022	0	0	0	0	0	0.019	-0.048	-0.054	0	-0.02	0.042	0.103	0	-0.689	99	1	-0.689	99	NA	-0.18	0.01
LYZ	ENST00000548839.1	ENSBTAG00000011941	bta-miR-215	8mer-1a	107	114	-0.589	-0.008	-0.18	0.042	-0.018	0	0	0.022	0	0	0	0	0	0.019	-0.048	-0.054	0	-0.02	0.042	0.103	0	-0.689	99	1	-0.689	99	NA	-0.18	0.01
LYZ	ENST00000548839.1	ENSBTAG00000011941	bta-miR-215	8mer-1a	107	114	-0.589	-0.008	-0.18	0.042	-0.018	0	0	0.022	0	0	0	0	0	0.019	-0.048	-0.054	0	-0.02	0.042	0.103	0	-0.689	99	1	-0.689	99	NA	-0.18	0.01
LYZ	ENST00000548839.1	ENSBTAG00000011941	bta-miR-215	8mer-1a	107	114	-0.589	-0.008	-0.18	0.042	-0.018	0	0	0.022	0	0	0	0	0	0.019	-0.048	-0.054	0	-0.02	0.042	0.103	0	-0.689	99	1	-0.689	99	NA	-0.18	0.01
LYZ	ENST00000548839.1	ENSBTAG00000011941	bta-miR-215	8mer-1a	107	114	-0.589	-0.008	-0.18	0.042	-0.018	0	0	0.022	0	0	0	0	0	0.019	-0.048	-0.054	0	-0.02	0.042	0.103	0	-0.689	99	1	-0.689	99	NA	-0.18	0.01
LYZ	ENST00000548839.1	ENSBTAG00000011941	bta-miR-215	8mer-1a	107	114	-0.589	-0.008	-0.18	0.042	-0.018	0	0	0.022	0	0	0	0	0	0.019	-0.048	-0.054	0	-0.02	0.042	0.103	0	-0.689	99	1	-0.689	99	NA	-0.18	0.01
LYZ	ENST00000548839.1	ENSBTAG00000011941	bta-miR-215	8mer-1a	107	114	-0.589	-0.008	-0.18	0.042	-0.018	0	0	0.022	0	0	0	0	0	0.019	-0.048	-0.054	0	-0.02	0.042	0.103	0	-0.689	99	1	-0.689	99	NA	-0.18	0.01
LYZ	ENST00000548839.1	ENSBTAG00000011941	bta-miR-215	8mer-1a	107	114	-0.589	-0.008	-0.18	0.042	-0.018	0	0	0.022	0	0	0	0	0	0.019	-0.048	-0.054	0	-0.02	0.042	0.103	0	-0.689	99	1	-0.689	99	NA	-0.18	0.01
LYZ	ENST00000548839.1	ENSBTAG00000011941	bta-miR-215	8mer-1a	107	114	-0.589	-0.008	-0.18	0.042	-0.018	0	0	0.022	0	0	0	0	0	0.019	-0.048	-0.054	0	-0.02	0.042	0.103	0	-0.689	99	1	-0.689	99	NA	-0.18	0.01
LYZ	ENST00000548839.1	ENSBTAG00000011941	bta-miR-215	8mer-1a	107	114	-0.589	-0.008	-0.18	0.042	-0.018	0	0	0.022	0	0	0	0	0	0.019	-0.048	-0.054	0	-0.02	0.042	0.103	0	-0.689	99	1	-0.689	99	NA	-0.18	0.01
LYZ	ENST00000548839.1	ENSBTAG00000011941	bta-miR-215	8mer-1a	107	114	-0.589	-0.008	-0.18	0.042	-0.018	0	0	0.022	0	0	0	0	0	0.019	-0.048	-0.054	0	-0.02	0.042	0.103	0	-0.689	99	1	-0.689	99	NA	-0.18	0.01
M6PR	ENST00000000412.3	ENSBTAG00000018207	bta-miR-143	8mer-1a	74	81	-0.589	-0.04	-0.043	0.031	0	0	0	0.022	0	0	0	0	0	-0.002	-0.105	0.03	0	-0.02	0.137	0.125	0	-0.454	99	1	-0.454	99	-0.2	0.06	0.07
MAB21L1	ENST00000379919.4	ENSBTAG00000034069	bta-miR-26a	8mer-1a	661	668	-0.589	-0.032	-0.283	0.07	0	0	0	0.022	0	0	0	0	0	0.143	-0.094	0.053	0	-0.02	0.142	0.19	0	-0.398	99	1	-0.398	99	-0.41	0.37	-0.15
MAK	ENST00000313243.2	ENSBTAG00000014053	bta-miR-27b	8mer-1a	1289	1296	-0.589	-0.056	-0.267	-0.001	0	0	0	0	0	0	0	0	0	0.181	-0.124	0.103	0	-0.02	0.169	0.112	0	-0.492	99	0.69132	-0.3215	98	-0.18	-0.54	0.13
MAK	ENST00000313243.2	ENSBTAG00000014053	bta-miR-27b	8mer-1a	1289	1296	-0.589	-0.056	-0.267	-0.001	0	0	0	0	0	0	0	0	0	0.181	-0.124	0.103	0	-0.02	0.169	0.112	0	-0.492	99	0.69132	-0.3215	98	-0.18	-0.54	0.13
MAK	ENST00000313243.2	ENSBTAG00000014053	bta-miR-27a-3p	8mer-1a	1289	1296	-0.589	-0.056	-0.267	-0.001	0	0	0	0	0	0	0	0	0	0.181	-0.124	0.103	0	-0.02	0.169	0.112	0	-0.492	99	0.69132	-0.3215	98	-0.19	-0.58	0.13
MAK	ENST00000313243.2	ENSBTAG00000014053	bta-miR-27a-3p	8mer-1a	1289	1296	-0.589	-0.056	-0.267	-0.001	0	0	0	0	0	0	0	0	0	0.181	-0.124	0.103	0	-0.02	0.169	0.112	0	-0.492	99	0.69132	-0.3215	98	-0.19	-0.58	0.13
MAP7	ENST00000354570.3	ENSBTAG00000001598	bta-miR-26a	8mer-1a	413	420	-0.589	0	-0.272	0.026	0	0	0	0.022	0	0	0	0	0	0.074	-0.108	0.115	0	-0.02	0.142	0.19	0	-0.42	99	0.87614	-0.3608	99	0.01	0	0.02
MAPK10	ENST00000361569.2	ENSBTAG00000020048	bta-miR-21-5p	8mer-1a	737	744	-0.589	-0.04	-0.247	0.048	0	0	0	0	0	0	0	0	0	0.137	-0.086	0.068	0	-0.02	0.056	0.194	0	-0.479	99	1	-0.479	99	-0.2	-0.13	0.47
MAPK4	ENST00000588540.1	ENSBTAG00000009907	bta-miR-148a	8mer-1a	1055	1062	-0.589	-0.008	-0.242	0.03	0	0	0	0.022	0	0	0	0	0	0.165	-0.086	0.027	0	-0.02	0.119	0.06	0	-0.522	99	1	-0.522	99	0.22	0.06	-0.51
MAPK4	ENST00000588540.1	ENSBTAG00000009907	bta-miR-22-3p	8mer-1a	251	258	-0.589	-0.032	-0.096	0.068	-0.018	0	0	0	0.012	0	0	0	0	0.165	-0.08	0.027	0	-0.02	0.113	-0.026	0	-0.476	99	1	-0.476	99	0.31	0.1	-0.39
MAPK9	ENST00000397072.3	ENSBTAG00000004709	bta-miR-30a-5p	8mer-1a	138	145	-0.589	-0.016	-0.161	0.044	0	0	0	0.022	0	0	0	0	0	0.056	-0.077	-0.043	0	-0.02	0.135	0.22	0	-0.429	99	1	-0.429	99	0.15	-0.05	-0.34
MATN3	ENST00000407540.3	ENSBTAG00000020893	bta-miR-27a-3p	8mer-1a	194	201	-0.589	-0.016	-0.174	0.06	0	0	0	0	0	0	0	0	0	0.113	-0.047	0.08	-0.118	-0.02	0.169	0.112	0	-0.43	99	0.90551	-0.3834	99	0.23	0.09	-0.13
MATN3	ENST00000407540.3	ENSBTAG00000020893	bta-miR-27b	8mer-1a	194	201	-0.589	-0.016	-0.174	0.06	0	0	0	0	0	0	0	0	0	0.113	-0.047	0.08	-0.118	-0.02	0.169	0.112	0	-0.43	99	0.90551	-0.3834	99	0.23	0.06	-0.2
MBD2	ENST00000583046.1	ENSBTAG00000037457	bta-miR-22-3p	8mer-1a	43	50	-0.589	-0.016	0.01	0.014	-0.018	0	0	0	0.012	0	0	0	0	-0.024	0.077	-0.018	0	-0.02	0.113	-0.026	0	-0.485	99	1	-0.485	99	-0.13	-0.18	-0.13
MBL2	ENST00000373968.3	ENSBTAG00000007049	bta-miR-126-5p	8mer-1a	106	113	-0.589	-0.032	-0.136	0.036	0	-0.021	0	0.022	0	0	0	0	0	-0.024	-0.126	0.02	0	-0.02	0.189	0.352	0	-0.329	99	1	-0.329	99	-0.17	-0.01	-0.01
MBL2	ENST00000373968.3	ENSBTAG00000007049	bta-miR-143	8mer-1a	36	43	-0.589	0	-0.084	0.009	0	0	0	0.022	0	0	0	0	0	-0.024	-0.104	0.02	0	-0.02	0.137	0.125	0	-0.508	99	1	-0.508	99	-0.03	0.54	-0.16
MCF2L	ENST00000375597.4	ENSBTAG00000017289	bta-let-7f	8mer-1a	150	157	-0.589	-0.016	-0.099	0.036	0	0	0	0	0	0.015	0	0	0	-0.002	-0.11	0.145	-0.118	-0.02	0.083	0.07	0	-0.605	99	1	-0.605	99	0.09	-0.34	-0.14
MCF2L	ENST00000375597.4	ENSBTAG00000017289	bta-let-7a-5p	8mer-1a	150	157	-0.589	-0.016	-0.099	0.036	0	0	0	0	0	0.015	0	0	0	-0.002	-0.11	0.145	-0.118	-0.02	0.083	0.07	0	-0.605	99	1	-0.605	99	0.04	-0.18	-0.23
MCMDC2	ENST00000396592.3	ENSBTAG00000000620	bta-miR-148a	8mer-1a	228	235	-0.589	-0.024	-0.234	0.014	0	0	0	0.022	0	0	0	0	0	0.013	-0.094	0.098	0	-0.02	0.119	0.06	0	-0.635	99	1	-0.635	99	-0.24	-0.2	-0.03
MDH1	ENST00000233114.8	ENSBTAG00000019295	bta-miR-126-5p	8mer-1a	77	84	-0.589	-0.04	-0.235	0.026	0	-0.021	0	0.022	0	0	0	0	0	-0.045	-0.125	0.047	0	-0.02	0.189	0.352	0	-0.439	99	1	-0.439	99	0.18	-0.33	-0.24
MDM1	ENST00000393543.3	ENSBTAG00000019738	bta-miR-191	8mer-1a	3477	3484	-0.589	-0.008	-0.206	0.084	0	-0.021	0	0.022	0	0	0	0	0	0.299	-0.11	-0.093	0	-0.02	-0.113	0.152	0	-0.603	99	0.21038	-0.1076	63	-0.16	0.48	-0.2
MED10	ENST00000255764.3	ENSBTAG00000008130	bta-miR-101	7mer-m8	559	565	-0.224	-0.066	-0.161	-0.016	0	0	0	0	-0.031	0	0	0	0	0.045	-0.128	-0.016	0	-0.011	0.081	0.082	0	-0.445	99	0.01038	-0.004	41	-0.27	-0.05	-0.06
MED21	ENST00000282892.3	ENSBTAG00000005082	bta-let-7f	8mer-1a	832	839	-0.589	-0.008	-0.161	0.045	0	0	0	0	0	0.015	0	0	0	0.146	-0.107	-0.029	0	-0.02	0.083	0.07	0	-0.555	99	0.12351	-0.0581	57	-0.29	-0.34	0
MED21	ENST00000282892.3	ENSBTAG00000005082	bta-miR-101	8mer-1a	774	781	-0.589	-0.024	-0.149	0.057	0	0	0	0	0.012	0	0	0	0	0.146	-0.083	-0.029	0	-0.02	0.127	0.128	0	-0.424	99	0.12351	-0.0461	75	-0.55	-0.39	0.03
MED21	ENST00000282892.3	ENSBTAG00000005082	bta-let-7a-5p	8mer-1a	832	839	-0.589	-0.008	-0.161	0.045	0	0	0	0	0	0.015	0	0	0	0.146	-0.107	-0.029	0	-0.02	0.083	0.07	0	-0.555	99	0.12351	-0.0581	57	-0.37	-0.24	-0.07
MED4	ENST00000258648.2	ENSBTAG00000019502	bta-miR-143	8mer-1a	432	439	-0.589	-0.016	-0.247	0.056	0	0	0	0.022	0	0	0	0	0	0.097	-0.062	0.027	0	-0.02	0.137	0.125	0	-0.47	99	0.25125	-0.1045	82	-0.22	0.07	-0.05
MED8	ENST00000372457.4	ENSBTAG00000016899	bta-let-7f	8mer-1a	215	222	-0.589	-0.024	-0.169	0.042	0	0	0	0	0	0.015	0	0	0	0.079	-0.085	0.027	0	-0.02	0.083	0.07	0	-0.571	99	0.92587	-0.52	99	0.32	-0.1	-0.14
MED8	ENST00000372457.4	ENSBTAG00000016899	bta-let-7a-5p	8mer-1a	215	222	-0.589	-0.016	-0.169	0.042	0	0	0	0	0	0.015	0	0	0	0.079	-0.085	0.027	0	-0.02	0.083	0.07	0	-0.563	99	0.92587	-0.5128	99	0.28	-0.11	-0.13
MEDAG	ENST00000380482.4	ENSBTAG00000008271	bta-miR-143	8mer-1a	830	837	-0.589	-0.032	-0.236	0.072	0	0	0	0.022	0	0	0	0	0	0.163	-0.129	0.038	0	-0.02	0.137	0.125	0	-0.449	99	1	-0.449	99	-0.14	0.39	0.06
MEMO1	ENST00000295065.5	ENSBTAG00000007734	bta-miR-26a	8mer-1a	977	984	-0.589	-0.024	-0.208	0.073	0	0	0	0.022	0	0	0	0	0	0.183	-0.095	0.021	-0.118	-0.02	0.142	0.19	0	-0.423	99	0.69408	-0.28	98	-0.04	-0.23	0.11
METTL17	ENST00000339374.6	ENSBTAG00000006613	bta-miR-126-5p	8mer-1a	112	119	-0.589	-0.008	-0.229	-0.011	0	-0.021	0	0.022	0	0	0	0	0	-0.064	-0.107	0.076	0	-0.02	0.189	0.352	0	-0.41	99	1	-0.41	99	-0.11	-0.09	0
METTL17	ENST00000382985.4	ENSBTAG00000006613	bta-miR-126-5p	8mer-1a	119	126	-0.589	-0.008	-0.229	-0.013	0	-0.021	0	0.022	0	0	0	0	0	-0.059	-0.107	0.081	0	-0.02	0.189	0.352	0	-0.402	99	0.98803	-0.3965	99	-0.11	-0.09	0
METTL17	ENST00000382985.4	ENSBTAG00000006613	bta-miR-126-5p	8mer-1a	122	129	-0.589	0	-0.257	-0.019	0	-0.021	0	0.022	0	0	0	0	0	-0.059	-0.109	0.081	0	-0.02	0.189	0.352	0	-0.43	99	0.98803	-0.424	99	-0.11	-0.09	0
METTL17	ENST00000339374.6	ENSBTAG00000006613	bta-miR-126-5p	8mer-1a	115	122	-0.589	0	-0.257	-0.017	0	-0.021	0	0.022	0	0	0	0	0	-0.064	-0.109	0.076	0	-0.02	0.189	0.352	0	-0.438	99	1	-0.438	99	-0.11	-0.09	0
METTL21A	ENST00000458426.1	ENSBTAG00000005476	bta-miR-21-5p	8mer-1a	562	569	-0.589	-0.008	-0.16	0.063	0	0	0	0	0	0	0	0	0	0.124	-0.119	-0.07	0	-0.02	0.056	0.194	0	-0.529	99	0.94028	-0.4913	99	-0.02	-0.18	-0.01
MFAP4	ENST00000497081.2	ENSBTAG00000006187	bta-miR-126-5p	8mer-1a	844	851	-0.589	-0.008	-0.29	0.001	0	-0.021	0	0.022	0	0	0	0	0	0.137	-0.124	0.029	0	-0.02	0.189	0.352	0	-0.322	99	0.13756	-0.0403	86	-0.51	-0.38	-0.42
MFAP4	ENST00000497081.2	ENSBTAG00000006187	bta-miR-126-5p	8mer-1a	847	854	-0.589	-0.008	-0.299	-0.002	0	-0.021	0	0.022	0	0	0	0	0	0.137	-0.122	0.029	0	-0.02	0.189	0.352	0	-0.332	99	0.13756	-0.0414	86	-0.51	-0.38	-0.42
MFAP4	ENST00000497081.2	ENSBTAG00000006187	bta-miR-126-5p	8mer-1a	850	857	-0.589	-0.016	-0.3	-0.006	0	-0.021	0	0.022	0	0	0	0	0	0.137	-0.122	0.029	0	-0.02	0.189	0.352	0	-0.345	99	0.13756	-0.0428	86	-0.51	-0.38	-0.42
MFAP4	ENST00000497081.2	ENSBTAG00000006187	bta-miR-126-5p	8mer-1a	853	860	-0.589	-0.008	-0.298	-0.011	0	-0.021	0	0.022	0	0	0	0	0	0.137	-0.129	0.029	0	-0.02	0.189	0.352	0	-0.347	99	0.13756	-0.0431	86	-0.51	-0.38	-0.42
MIA3	ENST00000344507.1	ENSBTAG00000018824	bta-miR-92a	8mer-1a	222	229	-0.589	-0.008	-0.25	0.063	0	0	0	0	0.012	0	0	0	0	0.078	-0.118	0.083	0	-0.02	0.109	0.141	0	-0.499	99	0.83055	-0.4014	99	0.01	-0.15	-0.2
MIPOL1	ENST00000327441.7	ENSBTAG00000000655	bta-miR-215	8mer-1a	413	420	-0.589	-0.016	-0.202	0.056	-0.018	0	0	0.022	0	0	0	0	0	0.13	-0.044	0.073	0	-0.02	0.042	0.103	0	-0.463	99	1	-0.463	99	-0.1	0.03	-0.39
MIPOL1	ENST00000556451.1	ENSBTAG00000000655	bta-miR-27a-3p	8mer-1a	321	328	-0.589	-0.024	-0.243	0	0	0	0	0	0	0	0	0	0	0.039	-0.084	0.066	0	-0.02	0.169	0.112	0	-0.574	99	1	-0.574	99	-0.17	-0.11	-0.46
MIPOL1	ENST00000556451.1	ENSBTAG00000000655	bta-miR-27b	8mer-1a	321	328	-0.589	-0.024	-0.243	0	0	0	0	0	0	0	0	0	0	0.039	-0.084	0.066	0	-0.02	0.169	0.112	0	-0.574	99	1	-0.574	99	-0.16	-0.17	-0.48
MIPOL1	ENST00000327441.7	ENSBTAG00000000655	bta-miR-192	8mer-1a	413	420	-0.589	-0.016	-0.202	0.056	0	-0.021	0	0.022	0	0	0	0	0	0.13	-0.044	0.073	0	-0.02	0.042	0.103	0	-0.466	99	1	-0.466	99	-0.22	0.04	-0.35
MKL2	ENST00000572567.1	ENSBTAG00000008728	bta-miR-26a	8mer-1a	203	210	-0.589	-0.032	-0.252	0.062	0	0	0	0.022	0	0	0	0	0	0.133	-0.099	0.053	0	-0.02	0.142	0.19	0	-0.39	99	1	-0.39	99	0.02	0.08	-0.06
MLANA	ENST00000381477.3	ENSBTAG00000007440	bta-miR-21-5p	8mer-1a	128	135	-0.589	0	-0.237	0.048	0	0	0	0	0	0	0	0	0	0.196	-0.116	-0.047	0	-0.02	0.056	0.194	0	-0.515	99	1	-0.515	99	0.1	-0.06	0.21
MMD	ENST00000262065.3	ENSBTAG00000000205	bta-miR-148a	8mer-1a	99	106	-0.589	-0.016	-0.141	0.038	0	0	0	0.022	0	0	0	0	0	0.128	-0.08	0.013	0	-0.02	0.119	0.06	0	-0.466	99	1	-0.466	99	-0.38	-0.27	-0.19
MMD	ENST00000262065.3	ENSBTAG00000000205	bta-miR-27b	8mer-1a	134	141	-0.589	-0.016	-0.253	0.036	0	0	0	0	0	0	0	0	0	0.128	-0.096	0.013	0	-0.02	0.169	0.112	0	-0.516	99	1	-0.516	99	-0.35	-0.28	0.01
MMD	ENST00000262065.3	ENSBTAG00000000205	bta-miR-27a-3p	8mer-1a	134	141	-0.589	-0.016	-0.253	0.036	0	0	0	0	0	0	0	0	0	0.128	-0.096	0.013	0	-0.02	0.169	0.112	0	-0.516	99	1	-0.516	99	-0.36	-0.28	0.03
MMP7	ENST00000260227.4	ENSBTAG00000004594	bta-miR-30a-5p	8mer-1a	154	161	-0.589	0	-0.188	0.044	0	0	0	0.022	0	0	0	0	0	0.011	-0.098	0.026	0	-0.02	0.135	0.22	0	-0.437	99	1	-0.437	99	-0.36	-0.5	-0.04
MOB4	ENST00000233892.4	ENSBTAG00000019116	bta-miR-101	8mer-1a	51	58	-0.589	-0.032	-0.294	0.02	0	0	0	0	0.012	0	0	0	0	0.164	-0.081	-0.002	0	-0.02	0.127	0.128	0	-0.567	99	1	-0.567	99	0	0.25	0.03
MOBP	ENST00000383754.3	ENSBTAG00000009774	bta-miR-22-3p	8mer-1a	937	944	-0.589	-0.016	-0.109	0.108	-0.018	0	0	0	0.012	0	0	0	0	0.249	-0.078	-0.08	0	-0.02	0.113	-0.026	0	-0.454	99	1	-0.454	99	-0.18	-0.02	0.12
MOCS2	ENST00000450852.3	ENSBTAG00000005380	bta-miR-21-5p	8mer-1a	1008	1015	-0.589	-0.008	-0.298	0.11	0	0	0	0	0	0	0	0	0	0.25	-0.077	-0.072	0	-0.02	0.056	0.194	0	-0.454	99	0.23574	-0.0949	82	0.05	-0.11	-0.01
MOCS2	ENST00000508922.1	ENSBTAG00000005380	bta-miR-21-5p	8mer-1a	928	935	-0.589	-0.008	-0.298	0.108	0	0	0	0	0	0	0	0	0	0.247	-0.077	-0.072	0	-0.02	0.056	0.194	0	-0.459	99	0.23574	-0.0958	82	0.05	-0.11	-0.01
MOCS2	ENST00000361377.4	ENSBTAG00000005380	bta-miR-21-5p	8mer-1a	857	864	-0.589	-0.008	-0.298	0.105	0	0	0	0	0	0	0	0	0	0.243	-0.077	-0.072	0	-0.02	0.056	0.194	0	-0.466	99	0.28554	-0.1184	86	0.05	-0.11	-0.01
MOCS2	ENST00000510818.2	ENSBTAG00000005380	bta-miR-21-5p	8mer-1a	961	968	-0.589	-0.008	-0.298	0.109	0	0	0	0	0	0	0	0	0	0.25	-0.077	-0.072	0	-0.02	0.056	0.194	0	-0.455	99	0.78481	-0.3443	98	0.05	-0.11	-0.01
MOSPD2	ENST00000497603.2	ENSBTAG00000018292	bta-miR-143	8mer-1a	437	444	-0.589	-0.024	-0.133	0.055	0	0	0	0.022	0	0	0	0	0	0.097	-0.121	-0.14	0	-0.02	0.137	0.125	0	-0.591	99	1	-0.591	99	-0.28	0.03	0.02
MOSPD2	ENST00000497603.2	ENSBTAG00000018292	bta-miR-143	8mer-1a	437	444	-0.589	-0.024	-0.133	0.055	0	0	0	0.022	0	0	0	0	0	0.097	-0.121	-0.14	0	-0.02	0.137	0.125	0	-0.591	99	1	-0.591	99	-0.28	0.03	0.02
MPC2	ENST00000367846.4	ENSBTAG00000020968	bta-miR-26a	8mer-1a	800	807	-0.589	-0.016	-0.198	0.064	0	0	0	0.022	0	0	0	0	0	0.154	-0.094	-0.041	0	-0.02	0.142	0.19	0	-0.386	99	0.02253	-0.0077	36	-0.16	0.06	0
MPC2	ENST00000367846.4	ENSBTAG00000020968	bta-miR-126-5p	8mer-1a	174	181	-0.589	-0.032	-0.24	0.057	0	-0.021	0	0.022	0	0	0	0	0	0.154	-0.121	-0.041	0	-0.02	0.189	0.352	0	-0.29	99	0.02253	-0.0059	54	-0.22	-0.35	-0.11
MPZL3	ENST00000278949.4	ENSBTAG00000001233	bta-miR-22-3p	8mer-1a	59	66	-0.589	-0.032	-0.166	0.024	-0.018	0	0	0	0.012	0	0	0	0	0.222	-0.057	0.014	0	-0.02	0.113	-0.026	0	-0.523	99	1	-0.523	99	0.04	0.02	-0.1
MPZL3	ENST00000525386.1	ENSBTAG00000001233	bta-miR-22-3p	8mer-1a	25	32	-0.589	-0.032	-0.165	-0.002	-0.018	0	0	0	0.012	0	0	0	0	0.195	-0.018	-0.1	0	-0.02	0.113	-0.026	0	-0.65	99	1	-0.65	99	0.04	0.02	-0.1
MRGBP	ENST00000370487.3	ENSBTAG00000031716	bta-miR-101	8mer-1a	478	485	-0.589	-0.024	-0.202	0.073	0	0	0	0	0.012	0	0	0	0	0.125	-0.067	0.002	0	-0.02	0.127	0.128	0	-0.435	99	0.26356	-0.1025	88	-0.47	-0.35	0.12
MROH2A	ENST00000389758.3	ENSBTAG00000017434	bta-miR-101	8mer-1a	79	86	-0.589	-0.016	-0.228	0.029	0	0	0	0	0.012	0	0	0	0	-0.052	-0.094	0.194	0	-0.02	0.127	0.128	0	-0.509	99	1	-0.509	99	0.43	0.07	0.07
MRPL11	ENST00000329819.4	ENSBTAG00000015006	bta-miR-191	8mer-1a	756	763	-0.589	-0.04	-0.177	0.059	0	-0.021	0	0.022	0	0	0	0	0	0.145	-0.108	-0.009	0	-0.02	-0.113	0.152	0	-0.699	99	0.00249	-0.0014	7	-0.17	0	0.01
MRPL11	ENST00000310999.7	ENSBTAG00000015006	bta-miR-191	8mer-1a	629	636	-0.589	-0.04	-0.177	0.059	0	-0.021	0	0.022	0	0	0	0	0	0.13	-0.108	-0.003	0	-0.02	-0.113	0.152	0	-0.708	99	0.00307	-0.0017	8	-0.17	0	0.01
MRPL19	ENST00000409374.1	ENSBTAG00000002557	bta-miR-126-5p	8mer-1a	161	168	-0.589	-0.008	-0.204	0.024	0	-0.021	0	0.022	0	0	0	0	0	0.054	-0.129	0.034	0	-0.02	0.189	0.352	0	-0.296	99	1	-0.296	99	-0.17	-0.48	-0.17
MRPL34	ENST00000602206.1	ENSBTAG00000014579	bta-miR-101	8mer-1a	308	315	-0.589	-0.016	-0.072	0.047	0	0	0	0	0.012	0	0	0	0	0.063	-0.099	-0.14	0	-0.02	0.127	0.128	0	-0.559	99	0.99981	-0.5589	99	-0.45	0.03	0
MRPL34	ENST00000252602.1	ENSBTAG00000014579	bta-miR-101	8mer-1a	240	247	-0.589	-0.016	-0.072	0.049	0	0	0	0	0.012	0	0	0	0	0.047	-0.099	-0.065	0	-0.02	0.127	0.128	0	-0.498	99	0.99981	-0.4979	99	-0.45	0.03	0
MRPL42	ENST00000549982.1	ENSBTAG00000002708	bta-miR-30a-5p	8mer-1a	438	445	-0.589	-0.032	-0.237	0.083	0	0	0	0.022	0	0	0	0	0	0.138	-0.12	-0.03	0	-0.02	0.135	0.22	0	-0.43	99	0.50679	-0.2019	93	0.04	-0.29	0.18
MRPL42	ENST00000549982.1	ENSBTAG00000002708	bta-miR-126-5p	8mer-1a	98	105	-0.589	-0.024	-0.273	0.032	0	-0.021	0	0.022	0	0	0	0	0	0.077	-0.106	-0.03	0	-0.02	0.189	0.352	0	-0.391	99	0.88964	-0.3423	99	0	-0.29	0.09
MRPL42	ENST00000548545.1	ENSBTAG00000002708	bta-miR-143	7mer-m8	18	24	-0.224	0	-0.147	-0.009	0	0	0	0.004	0	0	0	0	0	-0.04	-0.132	-0.018	0	-0.011	0.087	0.08	0	-0.41	99	1	-0.41	99	-0.09	0.09	0.16
MRPL42	ENST00000549982.1	ENSBTAG00000002708	bta-miR-92a	8mer-1a	869	876	-0.589	0	-0.223	0.053	0	0	0	0	0.012	0	0	0	0	0.154	-0.104	-0.03	0	-0.02	0.109	0.141	0	-0.497	99	0.0825	-0.0351	72	0.44	-0.04	0.11
MRPL45	ENST00000312513.5	ENSBTAG00000025001	bta-miR-21-5p	8mer-1a	1581	1588	-0.589	-0.008	-0.196	-0.036	0	0	0	0	0	0	0	0	0	0.202	-0.113	0.039	0	-0.02	0.056	0.194	0	-0.471	99	0.10878	-0.0444	65	0.01	-0.06	-0.02
MRPL9	ENST00000368830.3	ENSBTAG00000000797	bta-miR-21-5p	8mer-1a	225	232	-0.589	0	-0.124	0.037	0	0	0	0	0	0	0	0	0	0.029	-0.092	0.027	0	-0.02	0.056	0.194	0	-0.482	99	0.99857	-0.4812	99	-0.13	-0.06	-0.07
MRPS10	ENST00000053468.3	ENSBTAG00000015301	bta-miR-101	8mer-1a	692	699	-0.589	-0.008	-0.148	-0.029	0	0	0	0	0.012	0	0	0	0	0.114	-0.079	0.001	0	-0.02	0.127	0.128	0	-0.491	99	0.24879	-0.1074	88	-0.04	-0.16	-0.21
MRRF	ENST00000394315.3	ENSBTAG00000047226	bta-miR-192	8mer-1a	1757	1764	-0.589	-0.04	-0.164	0.089	0	-0.021	0	0.022	0	0	0	0	0	0.239	-0.087	0.001	0	-0.02	0.042	0.103	0	-0.425	99	0.09852	-0.0367	52	-0.11	0.11	-0.3
MRRF	ENST00000394315.3	ENSBTAG00000047226	bta-miR-192	8mer-1a	1757	1764	-0.589	-0.04	-0.164	0.089	0	-0.021	0	0.022	0	0	0	0	0	0.239	-0.087	0.001	0	-0.02	0.042	0.103	0	-0.425	99	0.09852	-0.0367	52	-0.11	0.11	-0.3
MRRF	ENST00000394315.3	ENSBTAG00000047226	bta-miR-215	8mer-1a	1757	1764	-0.589	-0.04	-0.164	0.089	-0.018	0	0	0.022	0	0	0	0	0	0.239	-0.087	0.001	0	-0.02	0.042	0.103	0	-0.422	99	0.09852	-0.0365	49	-0.16	0.08	-0.22
MRRF	ENST00000394315.3	ENSBTAG00000047226	bta-miR-215	8mer-1a	1757	1764	-0.589	-0.04	-0.164	0.089	-0.018	0	0	0.022	0	0	0	0	0	0.239	-0.087	0.001	0	-0.02	0.042	0.103	0	-0.422	99	0.09852	-0.0365	49	-0.16	0.08	-0.22
MS4A8	ENST00000300226.2	ENSBTAG00000009289	bta-miR-148a	8mer-1a	310	317	-0.589	-0.016	-0.248	-0.036	0	0	0	0.022	0	0	0	0	0	0.03	-0.07	0.019	0	-0.02	0.119	0.06	0	-0.729	99	1	-0.729	99	-0.53	-0.41	-0.35
MS4A8	ENST00000300226.2	ENSBTAG00000009289	bta-miR-148a	8mer-1a	310	317	-0.589	-0.016	-0.248	-0.036	0	0	0	0.022	0	0	0	0	0	0.03	-0.07	0.019	0	-0.02	0.119	0.06	0	-0.729	99	1	-0.729	99	-0.53	-0.41	-0.35
MSANTD4	ENST00000301919.4	ENSBTAG00000023989	bta-miR-101	8mer-1a	618	625	-0.589	-0.048	-0.224	0.071	0	0	0	0	0.012	0	0	0	0	0.143	-0.082	0.05	0	-0.02	0.127	0.128	0	-0.432	99	1	-0.432	99	-0.26	-0.21	0.27
MTHFD2L	ENST00000433372.1	ENSBTAG00000043960	bta-miR-143	8mer-1a	34	41	-0.589	-0.008	-0.156	0.007	0	0	0	0.022	0	0	0	0	0	-0.099	-0.104	-0.04	0	-0.02	0.137	0.125	0	-0.725	99	1	-0.725	99	-0.22	0.18	0.24
MTHFR	ENST00000376592.1	ENSBTAG00000020698	bta-miR-22-3p	8mer-1a	128	135	-0.589	-0.016	-0.122	0.042	-0.018	0	0	0	0.012	0	0	0	0	0.07	-0.061	0.108	0	-0.02	0.113	-0.026	0	-0.507	99	1	-0.507	99	0.37	-0.02	-0.42
MUC13	ENST00000311075.3	ENSBTAG00000010382	bta-miR-27a-3p	8mer-1a	879	886	-0.589	-0.024	-0.235	0.012	0	0	0	0	0	0	0	0	0	0.143	-0.084	0.073	-0.118	-0.02	0.169	0.112	0	-0.561	99	0.60412	-0.3123	98	-0.36	0.3	-0.37
MUC13	ENST00000311075.3	ENSBTAG00000010382	bta-miR-27b	8mer-1a	879	886	-0.589	-0.024	-0.235	0.012	0	0	0	0	0	0	0	0	0	0.143	-0.084	0.073	-0.118	-0.02	0.169	0.112	0	-0.561	99	0.60412	-0.3123	98	-0.35	0.2	-0.37
MX2	ENST00000543692.1	ENSBTAG00000008471	bta-miR-143	8mer-1a	68	75	-0.589	-0.016	-0.143	0.029	0	0	0	0.022	0	0	0	0	0	0.005	-0.081	0	0	-0.02	0.137	0.125	0	-0.531	99	1	-0.531	99	0.4	-0.14	-0.01
MYCN	ENST00000281043.3	ENSBTAG00000023372	bta-miR-101	8mer-1a	535	542	-0.589	-0.04	-0.233	0.063	0	0	0	0	0.012	0	0	0	0	0.121	-0.103	0.052	0	-0.02	0.127	0.128	0	-0.482	99	1	-0.482	99	-0.14	-0.19	0.15
MYCN	ENST00000281043.3	ENSBTAG00000023372	bta-miR-101	8mer-1a	469	476	-0.589	-0.024	-0.199	0.072	0	0	0	0	0.012	0	0	0	0	0.121	-0.106	0.052	0	-0.02	0.127	0.128	0	-0.426	99	1	-0.426	99	-0.14	-0.19	0.15
MYLIP	ENST00000349606.4	ENSBTAG00000004115	bta-miR-21-5p	8mer-1a	50	57	-0.589	-0.016	-0.202	0.006	0	0	0	0	0	0	0	0	0	0.093	-0.093	0.025	0	-0.02	0.056	0.194	0	-0.546	99	1	-0.546	99	0.17	0.11	-0.07
MYO1F	ENST00000338257.8	ENSBTAG00000007661	bta-let-7a-5p	8mer-1a	225	232	-0.589	-0.032	-0.043	0.031	0	0	0	0	0	0.015	0	0	0	0.024	-0.106	0.156	-0.118	-0.02	0.083	0.07	0	-0.529	99	0.15091	-0.0684	61	0.04	-0.24	-0.27
NAA20	ENST00000310450.4	ENSBTAG00000001144	bta-miR-22-3p	8mer-1a	275	282	-0.589	-0.016	-0.175	0.004	-0.018	0	0	0	0.012	0	0	0	0	0.025	-0.065	-0.052	0	-0.02	0.113	-0.026	0	-0.807	99	1	-0.807	99	0.04	0.11	-0.12
NAA20	ENST00000398602.2	ENSBTAG00000001144	bta-miR-22-3p	8mer-1a	220	227	-0.589	-0.016	-0.175	0.012	-0.018	0	0	0	0.012	0	0	0	0	0.008	-0.065	-0.019	0	-0.02	0.113	-0.026	0	-0.783	99	1	-0.783	99	0.04	0.11	-0.12
NAAA	ENST00000507956.1	ENSBTAG00000019478	bta-miR-126-5p	8mer-1a	387	394	-0.589	-0.008	-0.253	0.046	0	-0.021	0	0.022	0	0	0	0	0	0.079	-0.111	0.042	0	-0.02	0.189	0.352	0	-0.272	99	0.56852	-0.1483	97	-0.23	-0.43	-0.36
NAAA	ENST00000507956.1	ENSBTAG00000019478	bta-miR-101	8mer-1a	75	82	-0.589	-0.016	-0.15	0.029	0	0	0	0	0.012	0	0	0	0	0.027	-0.066	0.042	0	-0.02	0.127	0.128	0	-0.476	99	1	-0.476	99	-0.3	-0.28	-0.26
NAALAD2	ENST00000525171.1	ENSBTAG00000000284	bta-miR-27a-3p	8mer-1a	71	78	-0.589	-0.024	-0.142	0.03	0	0	0	0	0	0	0	0	0	0.056	-0.062	0.056	0	-0.02	0.169	0.112	0	-0.414	99	1	-0.414	99	-0.04	0.27	0.11
NAALAD2	ENST00000525171.1	ENSBTAG00000000284	bta-miR-27b	8mer-1a	71	78	-0.589	-0.024	-0.142	0.03	0	0	0	0	0	0	0	0	0	0.056	-0.062	0.056	0	-0.02	0.169	0.112	0	-0.414	99	1	-0.414	99	-0.01	0.27	0.14
NABP1	ENST00000410026.2	ENSBTAG00000018653	bta-miR-27b	8mer-1a	78	85	-0.589	-0.016	-0.248	0.033	0	0	0	0	0	0	0	0	0	0.123	-0.078	-0.041	0	-0.02	0.169	0.112	0	-0.555	99	1	-0.555	99	0.03	0.1	0.19
NABP1	ENST00000410026.2	ENSBTAG00000018653	bta-miR-27a-3p	8mer-1a	78	85	-0.589	-0.016	-0.248	0.033	0	0	0	0	0	0	0	0	0	0.123	-0.078	-0.041	0	-0.02	0.169	0.112	0	-0.555	99	1	-0.555	99	0	0.13	0.22
NAP1L1	ENST00000393263.3	ENSBTAG00000020908	bta-miR-148a	8mer-1a	30	37	-0.589	0	-0.084	0.003	0	0	0	0.022	0	0	0	0	0	0.054	-0.115	0.061	0	-0.02	0.119	0.06	0	-0.489	99	1	-0.489	99	-0.61	-0.48	-0.19
NAP1L1	ENST00000393263.3	ENSBTAG00000020908	bta-miR-148a	8mer-1a	30	37	-0.589	0	-0.084	0.003	0	0	0	0.022	0	0	0	0	0	0.054	-0.115	0.061	0	-0.02	0.119	0.06	0	-0.489	99	1	-0.489	99	-0.61	-0.48	-0.19
NAP1L3	ENST00000373079.3	ENSBTAG00000019407	bta-miR-27a-3p	8mer-1a	677	684	-0.589	-0.016	-0.216	0.052	0	0	0	0	0	0	0	0	0	0.131	-0.12	0.078	0	-0.02	0.169	0.112	0	-0.419	99	1	-0.419	99	-0.19	-0.43	0.12
NAP1L3	ENST00000373079.3	ENSBTAG00000019407	bta-miR-27b	8mer-1a	677	684	-0.589	-0.016	-0.216	0.052	0	0	0	0	0	0	0	0	0	0.131	-0.12	0.078	0	-0.02	0.169	0.112	0	-0.419	99	1	-0.419	99	-0.19	-0.44	0.1
NBN	ENST00000265433.3	ENSBTAG00000013225	bta-miR-143	8mer-1a	189	196	-0.589	-0.024	-0.205	0.06	0	0	0	0.022	0	0	0	0	0	0.073	-0.124	0.121	0	-0.02	0.137	0.125	0	-0.424	99	0.07361	-0.0273	51	-0.1	0.12	-0.02
NCBP2	ENST00000447325.1	ENSBTAG00000008873	bta-miR-192	8mer-1a	254	261	-0.589	-0.016	-0.195	0.069	0	-0.021	0	0.022	0	0	0	0	0	0.178	-0.083	-0.074	0	-0.02	0.042	0.103	0	-0.584	99	0.91954	-0.5272	99	0.05	-0.09	-0.27
NCBP2	ENST00000447325.1	ENSBTAG00000008873	bta-miR-215	8mer-1a	254	261	-0.589	-0.016	-0.195	0.069	-0.018	0	0	0.022	0	0	0	0	0	0.178	-0.083	-0.074	0	-0.02	0.042	0.103	0	-0.581	99	0.91954	-0.5246	99	0	-0.13	-0.3
NCF4	ENST00000248899.6	ENSBTAG00000007531	bta-miR-143	8mer-1a	165	172	-0.589	-0.016	-0.208	-0.044	0	0	0	0.022	0	0	0	0	0	-0.035	-0.114	0.048	0	-0.02	0.137	0.125	0	-0.694	99	1	-0.694	99	-0.16	-0.13	-0.19
NCF4	ENST00000397147.4	ENSBTAG00000007531	bta-miR-143	8mer-1a	383	390	-0.589	-0.016	-0.208	-0.044	0	0	0	0.022	0	0	0	0	0	0.051	-0.114	0.051	0	-0.02	0.137	0.125	0	-0.605	99	1	-0.605	99	-0.16	-0.13	-0.19
NDUFA11	ENST00000308961.4	ENSBTAG00000019025	bta-miR-126-5p	7mer-1a	50	56	-0.195	-0.024	-0.057	-0.005	0	-0.021	0	-0.049	0	0	0	0	0	-0.058	-0.084	-0.008	0	-0.02	0.096	0.15	0	-0.275	99	0.99933	-0.2748	99	-0.02	-0.37	-0.2
NDUFA3	ENST00000391762.1	ENSBTAG00000007754	bta-miR-27b	8mer-1a	127	134	-0.589	-0.016	-0.007	0.004	0	0	0	0	0	0	0	0	0	-0.044	-0.115	-0.104	0	-0.02	0.169	0.112	0	-0.61	99	1	-0.61	99	-0.1	-0.3	-0.18
NDUFA3	ENST00000391762.1	ENSBTAG00000007754	bta-miR-27b	8mer-1a	127	134	-0.589	-0.016	-0.007	0.004	0	0	0	0	0	0	0	0	0	-0.044	-0.115	-0.104	0	-0.02	0.169	0.112	0	-0.61	99	1	-0.61	99	-0.1	-0.3	-0.18
NDUFA3	ENST00000391762.1	ENSBTAG00000007754	bta-miR-27a-3p	8mer-1a	127	134	-0.589	-0.016	-0.007	0.004	0	0	0	0	0	0	0	0	0	-0.044	-0.115	-0.104	0	-0.02	0.169	0.112	0	-0.61	99	1	-0.61	99	-0.1	-0.29	-0.19
NDUFA3	ENST00000391762.1	ENSBTAG00000007754	bta-miR-27a-3p	8mer-1a	127	134	-0.589	-0.016	-0.007	0.004	0	0	0	0	0	0	0	0	0	-0.044	-0.115	-0.104	0	-0.02	0.169	0.112	0	-0.61	99	1	-0.61	99	-0.1	-0.29	-0.19
NDUFA3	ENST00000391763.3	ENSBTAG00000007754	bta-miR-27b	8mer-1a	73	80	-0.589	-0.016	-0.007	0.006	0	0	0	0	0	0	0	0	0	-0.085	-0.115	-0.103	0	-0.02	0.169	0.112	0	-0.648	99	1	-0.648	99	-0.1	-0.3	-0.18
NDUFA3	ENST00000391763.3	ENSBTAG00000007754	bta-miR-27b	8mer-1a	73	80	-0.589	-0.016	-0.007	0.006	0	0	0	0	0	0	0	0	0	-0.085	-0.115	-0.103	0	-0.02	0.169	0.112	0	-0.648	99	1	-0.648	99	-0.1	-0.3	-0.18
NDUFA3	ENST00000391763.3	ENSBTAG00000007754	bta-miR-27a-3p	8mer-1a	73	80	-0.589	-0.016	-0.007	0.006	0	0	0	0	0	0	0	0	0	-0.085	-0.115	-0.103	0	-0.02	0.169	0.112	0	-0.648	99	1	-0.648	99	-0.1	-0.29	-0.19
NDUFA3	ENST00000391763.3	ENSBTAG00000007754	bta-miR-27a-3p	8mer-1a	73	80	-0.589	-0.016	-0.007	0.006	0	0	0	0	0	0	0	0	0	-0.085	-0.115	-0.103	0	-0.02	0.169	0.112	0	-0.648	99	1	-0.648	99	-0.1	-0.29	-0.19
NDUFAF5	ENST00000378106.5	ENSBTAG00000004302	bta-miR-21-5p	8mer-1a	94	101	-0.589	-0.016	-0.251	0.038	0	0	0	0	0	0	0	0	0	0.152	-0.116	0.05	0	-0.02	0.056	0.194	0	-0.502	99	0.93013	-0.4606	99	-0.31	-0.15	-0.24
NDUFB10	ENST00000543683.2	ENSBTAG00000009534	bta-miR-143	8mer-1a	199	206	-0.589	-0.032	-0.155	-0.04	0	0	0	0.022	0	0	0	0	0	-0.016	-0.133	-0.024	0	-0.02	0.137	0.125	0	-0.725	99	0.11504	-0.0671	73	-0.29	0.01	-0.1
NDUFB10	ENST00000268668.6	ENSBTAG00000009534	bta-miR-143	8mer-1a	56	63	-0.589	-0.032	-0.155	-0.04	0	0	0	0.022	0	0	0	0	0	-0.136	-0.13	-0.015	0	-0.02	0.137	0.125	0	-0.833	99	0.11504	-0.0747	75	-0.29	0.01	-0.1
NDUFS3	ENST00000534716.2	ENSBTAG00000018483	bta-miR-101	8mer-1a	413	420	-0.589	-0.008	-0.164	0.044	0	0	0	0	0.012	0	0	0	0	0.083	-0.04	-0.035	0	-0.02	0.127	0.128	0	-0.462	99	1	-0.462	99	0.01	-0.16	-0.18
NDUFS4	ENST00000296684.5	ENSBTAG00000003728	bta-miR-27b	8mer-1a	29	36	-0.589	-0.024	-0.136	-0.005	0	0	0	0	0	0	0	0	0	-0.122	0.055	-0.011	0	-0.02	0.169	0.112	0	-0.571	99	1	-0.571	99	0.19	-0.34	-0.12
NDUFS4	ENST00000296684.5	ENSBTAG00000003728	bta-miR-27a-3p	8mer-1a	29	36	-0.589	-0.024	-0.136	-0.005	0	0	0	0	0	0	0	0	0	-0.122	0.055	-0.011	0	-0.02	0.169	0.112	0	-0.571	99	1	-0.571	99	0.21	-0.33	-0.1
NDUFS6	ENST00000274137.5	ENSBTAG00000009914	bta-miR-101	7mer-m8	45	51	-0.224	-0.044	-0.159	0.005	0	0	0	0	-0.031	0	0	0	0	-0.023	-0.113	-0.019	0	-0.011	0.081	0.082	0	-0.456	99	0.00017	-1e-04	29	-0.03	-0.04	-0.06
NDUFS6	ENST00000274137.5	ENSBTAG00000009914	bta-miR-101	7mer-m8	45	51	-0.224	-0.044	-0.159	0.005	0	0	0	0	-0.031	0	0	0	0	-0.023	-0.113	-0.019	0	-0.011	0.081	0.082	0	-0.456	99	0.00017	-1e-04	29	-0.03	-0.04	-0.06
NDUFV2	ENST00000318388.6	ENSBTAG00000004871	bta-miR-27b	8mer-1a	188	195	-0.589	-0.032	-0.209	-0.011	0	0	0	0	0	0	0	0	0	-0.016	-0.033	0.02	0	-0.02	0.169	0.112	0	-0.609	99	0.24794	-0.1288	90	-0.08	-0.3	-0.01
NDUFV2	ENST00000318388.6	ENSBTAG00000004871	bta-miR-27a-3p	8mer-1a	188	195	-0.589	-0.032	-0.209	-0.011	0	0	0	0	0	0	0	0	0	-0.016	-0.033	0.02	0	-0.02	0.169	0.112	0	-0.609	99	0.24794	-0.1288	90	-0.06	-0.29	-0.02
NECAP2	ENST00000337132.5	ENSBTAG00000013282	bta-miR-143	8mer-1a	698	705	-0.589	-0.048	-0.094	-0.006	0	0	0	0.022	0	0	0	0	0	0.117	-0.093	0.026	0	-0.02	0.137	0.125	0	-0.423	99	0.98316	-0.4147	99	-0.11	0	-0.05
NECAP2	ENST00000443980.2	ENSBTAG00000013282	bta-miR-143	8mer-1a	590	597	-0.589	-0.048	-0.094	-0.002	0	0	0	0.022	0	0	0	0	0	0.1	-0.093	0.029	0	-0.02	0.137	0.125	0	-0.433	99	0.98467	-0.4253	99	-0.11	0	-0.05
NELL2	ENST00000395487.2	ENSBTAG00000032183	bta-miR-22-3p	8mer-1a	98	105	-0.589	-0.016	-0.126	0.04	-0.018	0	0	0	0.012	0	0	0	0	0.106	-0.064	0.128	0	-0.02	0.113	-0.026	0	-0.46	99	1	-0.46	99	-0.55	-0.21	-0.08
NET1	ENST00000355029.4	ENSBTAG00000007648	bta-miR-22-3p	8mer-1a	135	142	-0.589	-0.016	-0.283	0.049	-0.018	0	0	0	0.012	0	0	0	0	0.172	-0.096	0.099	0	-0.02	0.113	-0.026	0	-0.603	99	1	-0.603	99	-0.26	0.26	-0.18
NEU1	ENST00000375631.4	ENSBTAG00000005674	bta-miR-27a-3p	8mer-1a	606	613	-0.589	-0.04	-0.138	-0.005	0	0	0	0	0	0	0	0	0	0.102	-0.095	0.066	0	-0.02	0.169	0.112	0	-0.438	99	0.00362	-0.0014	34	0.57	-0.36	-0.18
NEU1	ENST00000375631.4	ENSBTAG00000005674	bta-miR-27b	8mer-1a	606	613	-0.589	-0.04	-0.138	-0.005	0	0	0	0	0	0	0	0	0	0.102	-0.095	0.066	0	-0.02	0.169	0.112	0	-0.438	99	0.00362	-0.0014	34	0.56	-0.39	-0.18
NEUROD1	ENST00000295108.3	ENSBTAG00000001755	bta-miR-101	8mer-1a	1204	1211	-0.589	-0.032	-0.237	0.021	0	0	0	0	0.012	0	0	0	0	0.177	-0.078	0.052	0	-0.02	0.127	0.128	0	-0.439	99	1	-0.439	99	NA	NA	-0.39
NFKBID	ENST00000396901.1	ENSBTAG00000007334	bta-miR-22-3p	7mer-m8	981	987	-0.224	-0.044	-0.142	-0.052	0.01	0	0	0	-0.031	0	0	0	0	0.075	-0.078	0.022	-0.044	-0.011	0.073	-0.017	0	-0.463	99	0.19598	-0.0798	76	0.01	-0.19	-0.27
NGEF	ENST00000409079.1	ENSBTAG00000008942	bta-miR-21-5p	8mer-1a	99	106	-0.589	-0.016	-0.243	-0.036	0	0	0	0	0	0	0	0	0	-0.083	-0.091	-0.001	0	-0.02	0.056	0.194	0	-0.829	99	1	-0.829	99	-0.07	0.06	-0.03
NGF	ENST00000369512.2	ENSBTAG00000007446	bta-let-7f	8mer-1a	57	64	-0.589	0	-0.057	0.021	0	0	0	0	0	0.015	0	0	0	-0.065	-0.128	0.017	0	-0.02	0.083	0.07	0	-0.653	99	1	-0.653	99	-0.16	-0.18	0.2
NGF	ENST00000369512.2	ENSBTAG00000007446	bta-let-7a-5p	8mer-1a	57	64	-0.589	-0.008	-0.057	0.021	0	0	0	0	0	0.015	0	0	0	-0.065	-0.128	0.017	0	-0.02	0.083	0.07	0	-0.661	99	1	-0.661	99	-0.2	-0.16	0.1
NHLRC1	ENST00000340650.3	ENSBTAG00000012087	bta-miR-26a	8mer-1a	587	594	-0.589	-0.024	-0.202	0.015	0	0	0	0.022	0	0	0	0	0	0.103	-0.086	0.062	0	-0.02	0.142	0.19	0	-0.387	99	0.17339	-0.0601	73	0.08	0.02	0.21
NKIRAS1	ENST00000388759.3	ENSBTAG00000006680	bta-miR-26a	8mer-1a	232	239	-0.589	-0.024	-0.093	0.032	0	0	0	0.022	0	0	0	0	0	0.028	-0.077	-0.004	0	-0.02	0.142	0.19	0	-0.393	99	0.22448	-0.0794	79	-0.19	0.19	-0.13
NKX2-3	ENST00000344586.7	ENSBTAG00000021397	bta-miR-92a	8mer-1a	794	801	-0.589	-0.016	-0.175	-0.05	0	0	0	0	0.012	0	0	0	0	0.128	-0.1	0.055	0	-0.02	0.109	0.141	0	-0.505	99	1	-0.505	99	-0.36	-0.45	-0.05
NLK	ENST00000407008.3	ENSBTAG00000014825	bta-miR-101	8mer-1a	86	93	-0.589	-0.024	-0.24	0.017	0	0	0	0	0.012	0	0	0	0	0.015	-0.097	0.088	0	-0.02	0.127	0.128	0	-0.583	99	1	-0.583	99	-0.18	-0.01	-0.04
NMB	ENST00000394588.3	ENSBTAG00000001388	bta-miR-27a-3p	7mer-m8	24	30	-0.224	-0.044	-0.148	-0.006	0	0	0	0	0	0	0	0	0	-0.057	-0.088	-0.011	0	-0.011	0.105	0.072	0	-0.412	99	1	-0.412	99	-0.44	0.24	-0.52
NME1	ENST00000393196.3	ENSBTAG00000004651	bta-miR-143	8mer-1a	173	180	-0.589	-0.008	-0.204	0.057	0	0	0	0.022	0	0	0	0	0	0.05	-0.094	-0.025	0	-0.02	0.137	0.125	0	-0.549	99	0.00045	-2e-04	16	0.06	-0.19	0.19
NME1	ENST00000511355.1	ENSBTAG00000004651	bta-miR-143	8mer-1a	898	905	-0.589	-0.008	-0.204	0.046	0	0	0	0.022	0	0	0	0	0	0.154	-0.094	-0.078	0	-0.02	0.137	0.125	0	-0.509	99	0.00065	-3e-04	18	0.06	-0.19	0.19
NME9	ENST00000333911.3	ENSBTAG00000012850	bta-miR-126-5p	7mer-1a	104	110	-0.195	-0.024	-0.075	-0.038	0	-0.021	0	-0.049	0	0	0	0	0	-0.039	-0.083	0.015	0	-0.02	0.096	0.15	0	-0.283	99	1	-0.283	99	-0.44	-0.15	-0.14
NMI	ENST00000243346.5	ENSBTAG00000032369	bta-miR-30a-5p	8mer-1a	178	185	-0.589	-0.016	-0.179	0.007	0	0	0	0.022	0	0	0	0	0	-0.013	-0.068	0.039	0	-0.02	0.135	0.22	0	-0.462	99	1	-0.462	99	0.29	-0.49	0.04
NMI	ENST00000243346.5	ENSBTAG00000032369	bta-miR-30a-5p	8mer-1a	178	185	-0.589	-0.016	-0.179	0.007	0	0	0	0.022	0	0	0	0	0	-0.013	-0.068	0.039	0	-0.02	0.135	0.22	0	-0.462	99	1	-0.462	99	0.29	-0.49	0.04
NMRK1	ENST00000376811.1	ENSBTAG00000019687	bta-miR-126-5p	8mer-1a	839	846	-0.589	-0.008	-0.246	-0.023	0	-0.021	0	0.022	0	0	0	0	0	0.135	-0.106	0.002	0	-0.02	0.189	0.352	0	-0.313	99	0.0415	-0.0117	64	-0.27	-0.3	-0.16
NOC3L	ENST00000371361.3	ENSBTAG00000011368	bta-miR-27a-3p	8mer-1a	682	689	-0.589	-0.024	-0.267	-0.008	0	0	0	0	0	0	0	0	0	0.114	-0.051	0.126	0	-0.02	0.169	0.112	0	-0.438	99	0.93602	-0.4056	99	0.31	0.28	0.09
NOC3L	ENST00000371361.3	ENSBTAG00000011368	bta-miR-27b	8mer-1a	682	689	-0.589	-0.024	-0.267	-0.008	0	0	0	0	0	0	0	0	0	0.114	-0.051	0.126	0	-0.02	0.169	0.112	0	-0.438	99	0.93602	-0.4056	99	0.32	0.25	0.08
NOL8	ENST00000442668.2	ENSBTAG00000048177	bta-miR-26a	8mer-1a	377	384	-0.589	-0.008	-0.28	0.019	0	0	0	0.022	0	0	0	0	0	0.061	-0.082	0.161	0	-0.02	0.142	0.19	0	-0.384	99	0.10459	-0.0357	62	0.23	0.19	NA
NOL8	ENST00000442668.2	ENSBTAG00000048177	bta-miR-26a	8mer-1a	377	384	-0.589	-0.008	-0.28	0.019	0	0	0	0.022	0	0	0	0	0	0.061	-0.082	0.161	0	-0.02	0.142	0.19	0	-0.384	99	0.10459	-0.0357	62	0.23	0.19	NA
NOVA1	ENST00000574031.1	ENSBTAG00000002170	bta-miR-215	8mer-1a	896	903	-0.589	-0.024	-0.205	0.007	-0.018	0	0	0.022	0	0	0	0	0	0.144	-0.042	-0.024	0	-0.02	0.042	0.103	0	-0.604	99	1	-0.604	99	-0.05	-0.32	-0.2
NOVA1	ENST00000574031.1	ENSBTAG00000002170	bta-miR-215	8mer-1a	896	903	-0.589	-0.024	-0.205	0.007	-0.018	0	0	0.022	0	0	0	0	0	0.144	-0.042	-0.024	0	-0.02	0.042	0.103	0	-0.604	99	1	-0.604	99	-0.05	-0.32	-0.2
NOVA1	ENST00000574031.1	ENSBTAG00000002170	bta-miR-215	8mer-1a	896	903	-0.589	-0.024	-0.205	0.007	-0.018	0	0	0.022	0	0	0	0	0	0.144	-0.042	-0.024	0	-0.02	0.042	0.103	0	-0.604	99	1	-0.604	99	-0.05	-0.32	-0.2
NOVA1	ENST00000574031.1	ENSBTAG00000002170	bta-miR-192	8mer-1a	896	903	-0.589	-0.024	-0.205	0.007	0	-0.021	0	0.022	0	0	0	0	0	0.144	-0.042	-0.024	0	-0.02	0.042	0.103	0	-0.607	99	1	-0.607	99	0.03	-0.34	-0.21
NOVA1	ENST00000574031.1	ENSBTAG00000002170	bta-miR-192	8mer-1a	896	903	-0.589	-0.024	-0.205	0.007	0	-0.021	0	0.022	0	0	0	0	0	0.144	-0.042	-0.024	0	-0.02	0.042	0.103	0	-0.607	99	1	-0.607	99	0.03	-0.34	-0.21
NOVA1	ENST00000574031.1	ENSBTAG00000002170	bta-miR-192	8mer-1a	896	903	-0.589	-0.024	-0.205	0.007	0	-0.021	0	0.022	0	0	0	0	0	0.144	-0.042	-0.024	0	-0.02	0.042	0.103	0	-0.607	99	1	-0.607	99	0.03	-0.34	-0.21
NPEPL1	ENST00000356091.6	ENSBTAG00000016724	bta-miR-148a	8mer-1a	42	49	-0.589	-0.016	-0.213	0.014	0	0	0	0.022	0	0	0	0	0	0.005	-0.111	0.084	0	-0.02	0.119	0.06	0	-0.645	99	1	-0.645	99	-0.18	-0.34	-0.28
NPHP1	ENST00000418527.1	ENSBTAG00000007675	bta-miR-21-5p	8mer-1a	154	161	-0.589	-0.04	-0.114	0.052	0	0	0	0	0	0	0	0	0	0.023	-0.113	-0.045	0	-0.02	0.056	0.194	0	-0.596	99	1	-0.596	99	0.05	0.16	-0.33
NPL	ENST00000367555.1	ENSBTAG00000002266	bta-miR-148a	8mer-1a	22	29	-0.589	0	-0.117	-0.006	0	0	0	0.022	0	0	0	0	0	0.091	-0.049	0.017	0	-0.02	0.119	0.06	0	-0.472	99	1	-0.472	99	-0.4	-0.38	-0.15
NPNT	ENST00000305572.8	ENSBTAG00000006686	bta-miR-101	8mer-1a	1143	1150	-0.589	-0.072	-0.241	0.034	0	0	0	0	0.012	0	0	0	0	0.174	-0.091	0.085	0	-0.02	0.127	0.128	0	-0.453	99	1	-0.453	99	-0.5	-0.47	-0.09
NPSR1	ENST00000465305.1	ENSBTAG00000013768	bta-miR-126-5p	8mer-1a	373	380	-0.589	-0.04	-0.248	-0.009	0	-0.021	0	0.022	0	0	0	0	0	0.052	-0.109	-0.067	0	-0.02	0.189	0.352	0	-0.488	99	1	-0.488	99	-0.21	-0.45	-0.44
NR1I3	ENST00000506209.1	ENSBTAG00000009215	bta-miR-143	8mer-1a	96	103	-0.589	-0.032	-0.173	0.039	0	0	0	0.022	0	0	0	0	0	0.045	-0.077	0.035	0	-0.02	0.137	0.125	0	-0.488	99	1	-0.488	99	0.08	-0.16	-0.06
NR2F6	ENST00000291442.3	ENSBTAG00000011136	bta-miR-27b	8mer-1a	122	129	-0.589	-0.024	-0.185	0.046	0	0	0	0	0	0	0	0	0	0.009	-0.099	0.065	0	-0.02	0.169	0.112	0	-0.516	99	0.98972	-0.5096	99	-0.44	-0.23	-0.17
NR2F6	ENST00000291442.3	ENSBTAG00000011136	bta-miR-27a-3p	8mer-1a	122	129	-0.589	-0.024	-0.185	0.046	0	0	0	0	0	0	0	0	0	0.009	-0.099	0.065	0	-0.02	0.169	0.112	0	-0.516	99	0.98972	-0.5096	99	-0.4	-0.23	-0.18
NRARP	ENST00000356628.2	ENSBTAG00000046122	bta-miR-27b	8mer-1a	411	418	-0.589	-0.016	-0.154	0.068	0	0	0	0	0	0	0	0	0	0.111	-0.109	-0.592	0	-0.02	0.169	0.112	0	-1.02	99	0.65999	-0.5876	99	-0.14	-0.64	0
NRARP	ENST00000356628.2	ENSBTAG00000046122	bta-miR-27a-3p	8mer-1a	411	418	-0.589	-0.016	-0.154	0.068	0	0	0	0	0	0	0	0	0	0.111	-0.109	-0.592	0	-0.02	0.169	0.112	0	-1.02	99	0.65999	-0.5876	99	-0.16	-0.63	-0.03
NRAS	ENST00000369535.4	ENSBTAG00000046797	bta-miR-148a	8mer-1a	48	55	-0.589	-0.024	-0.027	0.018	0	0	0	0.022	0	0	0	0	0	0.111	-0.066	-0.005	-0.118	-0.02	0.119	0.06	0	-0.519	99	0.99998	-0.519	99	0.02	-0.14	0.01
NRBP2	ENST00000442628.2	ENSBTAG00000008079	bta-miR-215	8mer-1a	1704	1711	-0.589	-0.032	-0.294	0.006	-0.018	0	0	0.022	0	0	0	0	0	0.211	-0.055	0.084	0	-0.02	0.042	0.103	0	-0.54	99	0.04341	-0.0197	37	-0.32	-0.28	-0.59
NRBP2	ENST00000442628.2	ENSBTAG00000008079	bta-miR-192	8mer-1a	1704	1711	-0.589	-0.032	-0.294	0.006	0	-0.021	0	0.022	0	0	0	0	0	0.211	-0.055	0.084	0	-0.02	0.042	0.103	0	-0.543	99	0.04341	-0.0198	40	-0.25	-0.23	-0.64
NREP	ENST00000515855.1	ENSBTAG00000011338	bta-miR-27b	8mer-1a	378	385	-0.589	-0.032	-0.102	0.072	0	0	0	0	0	0	0	0	0	0.169	-0.038	-0.154	0	-0.02	0.169	0.112	0	-0.413	99	0.88548	-0.3593	98	-0.33	-0.55	-0.28
NSG2	ENST00000521585.1	ENSBTAG00000000564	bta-miR-27a-3p	8mer-1a	585	592	-0.589	-0.016	-0.222	0.058	0	0	0	0	0	0	0	0	0	0.123	-0.071	-0.064	0	-0.02	0.169	0.112	0	-0.52	99	1	-0.52	99	0.06	-0.27	-0.01
NSG2	ENST00000521585.1	ENSBTAG00000000564	bta-miR-27b	8mer-1a	585	592	-0.589	-0.016	-0.222	0.058	0	0	0	0	0	0	0	0	0	0.123	-0.071	-0.064	0	-0.02	0.169	0.112	0	-0.52	99	1	-0.52	99	0.06	-0.3	-0.02
NT5DC1	ENST00000319550.4	ENSBTAG00000003076	bta-miR-101	8mer-1a	46	53	-0.589	-0.008	-0.245	0.017	0	0	0	0	0.012	0	0	0	0	0.111	-0.069	0.074	0	-0.02	0.127	0.128	0	-0.462	99	1	-0.462	99	-0.09	0.32	0.06
NTMT1	ENST00000459968.2	ENSBTAG00000015437	bta-miR-143	8mer-1a	388	395	-0.589	-0.008	-0.116	0.009	0	0	0	0.022	0	0	0	0	0	0.06	-0.016	-0.083	0	-0.02	0.137	0.125	0	-0.479	99	1	-0.479	99	0.11	0.02	0.01
NUDT17	ENST00000334513.5	ENSBTAG00000021635	bta-miR-27a-3p	8mer-1a	84	91	-0.589	-0.056	-0.234	0.035	0	0	0	0	0	0	0	0	0	0.07	-0.095	0.044	0	-0.02	0.169	0.112	0	-0.564	99	1	-0.564	99	-0.04	0.08	-0.48
NUDT17	ENST00000334513.5	ENSBTAG00000021635	bta-miR-27b	8mer-1a	84	91	-0.589	-0.064	-0.234	0.035	0	0	0	0	0	0	0	0	0	0.07	-0.095	0.044	0	-0.02	0.169	0.112	0	-0.572	99	1	-0.572	99	0.01	0.06	-0.47
NUDT19	ENST00000397061.3	ENSBTAG00000023614	bta-miR-191	8mer-1a	454	461	-0.589	-0.008	-0.247	0.077	0	-0.021	0	0.022	0	0	0	0	0	0.127	-0.107	0.058	0	-0.02	-0.113	0.152	0	-0.669	99	1	-0.669	99	-0.03	-0.05	0.03
NUP160	ENST00000532747.1	ENSBTAG00000021125	bta-miR-126-5p	8mer-1a	663	670	-0.589	-0.024	-0.223	-0.021	0	-0.021	0	0.022	0	0	0	0	0	0.11	-0.083	-0.169	0	-0.02	0.189	0.352	0	-0.477	99	0.82623	-0.382	99	0.16	0.1	-0.01
NUP43	ENST00000367403.3	ENSBTAG00000010196	bta-miR-92a	8mer-1a	1098	1105	-0.589	-0.04	-0.231	0.04	0	0	0	0	0.012	0	0	0	0	0.171	-0.071	0.02	0	-0.02	0.109	0.141	0	-0.458	99	0.29577	-0.121	89	-0.06	-0.23	-0.19
NUP43	ENST00000340413.2	ENSBTAG00000010196	bta-miR-92a	8mer-1a	655	662	-0.589	-0.04	-0.231	0.055	0	0	0	0	0.012	0	0	0	0	0.132	-0.071	0.058	0	-0.02	0.109	0.141	0	-0.444	99	0.29586	-0.1177	88	-0.06	-0.23	-0.19
OARD1	ENST00000469104.1	ENSBTAG00000005975	bta-miR-126-5p	8mer-1a	133	140	-0.589	-0.008	-0.189	0.041	0	-0.021	0	0.022	0	0	0	0	0	0.038	-0.099	-0.069	0	-0.02	0.189	0.352	0	-0.353	99	0.10889	-0.0345	84	-0.23	-0.4	-0.13
OAZ3	ENST00000321531.5	ENSBTAG00000021591	bta-miR-92a	7mer-m8	102	108	-0.224	-0.044	-0.069	-0.052	0	0	0	0	-0.031	0	0	0	0	-0.048	-0.128	0	0	-0.011	0.071	0.09	0	-0.446	99	1	-0.446	99	-0.33	0	-0.15
OAZ3	ENST00000479764.1	ENSBTAG00000021591	bta-miR-92a	7mer-m8	61	67	-0.224	-0.044	-0.073	-0.052	0	0	0	0	-0.031	0	0	0	0	-0.074	-0.077	-0.046	0	-0.011	0.071	0.09	0	-0.471	99	1	-0.471	99	-0.33	0	-0.15
ODF1	ENST00000518835.1	ENSBTAG00000003445	bta-miR-22-3p	7mer-m8	44	50	-0.224	-0.022	-0.073	0.005	0.01	0	0	0	-0.031	0	0	0	0	-0.039	-0.091	-0.055	0	-0.011	0.073	-0.017	-0.014	-0.489	99	1	-0.489	99	NA	-0.5	NA
OGN	ENST00000262551.4	ENSBTAG00000011824	bta-miR-22-3p	8mer-1a	492	499	-0.589	-0.048	-0.24	0.089	-0.018	0	0	0	0.012	0	0	0	0	0.178	-0.046	0.037	0	-0.02	0.113	-0.026	0	-0.558	99	1	-0.558	99	-0.62	-0.4	-0.4
OGN	ENST00000262551.4	ENSBTAG00000011824	bta-miR-22-3p	8mer-1a	492	499	-0.589	-0.048	-0.24	0.089	-0.018	0	0	0	0.012	0	0	0	0	0.178	-0.046	0.037	0	-0.02	0.113	-0.026	0	-0.558	99	1	-0.558	99	-0.62	-0.4	-0.4
OLA1	ENST00000428402.2	ENSBTAG00000006970	bta-let-7a-5p	8mer-1a	719	726	-0.589	-0.016	-0.238	0.03	0	0	0	0	0	0.015	0	0	0	0.127	-0.061	0.03	0	-0.02	0.083	0.07	0	-0.569	99	0.3695	-0.1851	84	0.04	-0.23	0.01
OLA1	ENST00000428402.2	ENSBTAG00000006970	bta-let-7a-5p	8mer-1a	719	726	-0.589	-0.016	-0.238	0.03	0	0	0	0	0	0.015	0	0	0	0.127	-0.061	0.03	0	-0.02	0.083	0.07	0	-0.569	99	0.3695	-0.1851	84	0.04	-0.23	0.01
OLA1	ENST00000428402.2	ENSBTAG00000006970	bta-let-7f	8mer-1a	719	726	-0.589	-0.024	-0.238	0.03	0	0	0	0	0	0.015	0	0	0	0.127	-0.061	0.03	0	-0.02	0.083	0.07	0	-0.577	99	0.3695	-0.1874	84	0.12	-0.21	0
OLA1	ENST00000428402.2	ENSBTAG00000006970	bta-let-7f	8mer-1a	719	726	-0.589	-0.024	-0.238	0.03	0	0	0	0	0	0.015	0	0	0	0.127	-0.061	0.03	0	-0.02	0.083	0.07	0	-0.577	99	0.3695	-0.1874	84	0.12	-0.21	0
OLFM3	ENST00000536598.1	ENSBTAG00000000845	bta-miR-21-5p	8mer-1a	2050	2057	-0.589	-0.024	-0.24	0.049	0	0	0	0	0	0	0	0	0	0.236	-0.096	-0.033	0	-0.02	0.056	0.194	0	-0.467	99	0.99876	-0.4663	99	NA	NA	NA
OR2T34	ENST00000328782.2	ENSBTAG00000046950	bta-miR-30a-5p	8mer-1a	79	86	-0.589	-0.032	-0.034	-0.098	0	0	0	0.022	0	0	0	0	0	-0.113	-0.115	0.042	0	-0.02	0.135	0.22	0	-0.582	99	1	-0.582	99	NA	NA	NA
OR2T34	ENST00000328782.2	ENSBTAG00000046950	bta-miR-30a-5p	8mer-1a	79	86	-0.589	-0.032	-0.034	-0.098	0	0	0	0.022	0	0	0	0	0	-0.113	-0.115	0.042	0	-0.02	0.135	0.22	0	-0.582	99	1	-0.582	99	NA	NA	NA
OR52E4	ENST00000316987.2	ENSBTAG00000032274	bta-miR-126-5p	7mer-m8	37	43	-0.224	-0.044	-0.158	-0.019	0	0.014	0	0.004	0	0	0	0	0	-0.088	-0.117	0.022	0	-0.011	0.116	0.225	0	-0.28	99	1	-0.28	99	NA	NA	NA
OSTF1	ENST00000346234.6	ENSBTAG00000002746	bta-miR-126-5p	8mer-1a	376	383	-0.589	0.008	-0.24	0.036	0	-0.021	0	0.022	0	0	0	0	0	0.079	-0.116	0.007	0	-0.02	0.189	0.352	0	-0.293	99	0.94582	-0.2755	99	-0.1	-0.46	-0.11
P2RX2	ENST00000389110.3	ENSBTAG00000007496	bta-miR-92a	8mer-1a	290	297	-0.589	0	-0.163	-0.021	0	0	0	0	0.012	0	0	0	0	0.025	-0.093	0.079	0	-0.02	0.109	0.141	0	-0.52	99	1	-0.52	99	-0.01	0.17	0.15
P2RX4	ENST00000541532.1	ENSBTAG00000010812	bta-let-7f	8mer-1a	98	105	-0.589	-0.016	-0.068	0.04	0	0	0	0	0	0.015	0	0	0	0.046	-0.125	-0.028	0	-0.02	0.083	0.07	0	-0.592	99	1	-0.592	99	-0.41	0.08	0.23
P2RX4	ENST00000541532.1	ENSBTAG00000010812	bta-let-7a-5p	8mer-1a	98	105	-0.589	-0.016	-0.068	0.04	0	0	0	0	0	0.015	0	0	0	0.046	-0.125	-0.028	0	-0.02	0.083	0.07	0	-0.592	99	1	-0.592	99	-0.51	0.23	0.2
P2RY12	ENST00000302632.3	ENSBTAG00000015837	bta-miR-126-5p	8mer-1a	298	305	-0.589	-0.048	-0.228	0.042	0	-0.021	0	0.022	0	0	0	0	0	0.055	-0.063	0.048	0	-0.02	0.189	0.352	0	-0.261	99	1	-0.261	99	-0.35	-0.58	0.17
P2RY12	ENST00000302632.3	ENSBTAG00000015837	bta-miR-126-5p	8mer-1a	298	305	-0.589	-0.048	-0.228	0.042	0	-0.021	0	0.022	0	0	0	0	0	0.055	-0.063	0.048	0	-0.02	0.189	0.352	0	-0.261	99	1	-0.261	99	-0.35	-0.58	0.17
P4HA3	ENST00000427714.2	ENSBTAG00000006579	bta-miR-30a-5p	8mer-1a	361	368	-0.589	-0.032	-0.173	-0.044	0	0	0	0.022	0	0	0	0	0	0.045	-0.122	0.1	0	-0.02	0.135	0.22	0	-0.458	99	1	-0.458	99	-0.01	-0.28	-0.09
PAIP2	ENST00000394795.2	ENSBTAG00000008224	bta-miR-27a-3p	8mer-1a	43	50	-0.589	-0.016	-0.08	0.014	0	0	0	0	0	0	0	0	0	0.062	-0.024	-0.04	0	-0.02	0.169	0.112	0	-0.412	99	1	-0.412	99	-0.13	-0.26	-0.05
PALM3	ENST00000340790.4	ENSBTAG00000046744	bta-miR-26a	8mer-1a	210	217	-0.589	-0.032	-0.24	-0.008	0	0	0	0.022	0	0	0	0	0	-0.004	-0.071	0.12	0	-0.02	0.142	0.19	0	-0.49	99	1	-0.49	99	-0.09	-0.16	-0.17
PAOX	ENST00000368539.4	ENSBTAG00000018321	bta-miR-215	8mer-1a	1549	1556	-0.589	-0.032	-0.11	0.101	-0.018	0	0	0.022	0	0	0	0	0	0.242	-0.09	-0.092	0	-0.02	0.042	0.103	0	-0.441	99	0.02889	-0.011	30	-0.28	-0.2	-0.27
PAOX	ENST00000368539.4	ENSBTAG00000018321	bta-miR-215	8mer-1a	1549	1556	-0.589	-0.032	-0.11	0.101	-0.018	0	0	0.022	0	0	0	0	0	0.242	-0.09	-0.092	0	-0.02	0.042	0.103	0	-0.441	99	0.02889	-0.011	30	-0.28	-0.2	-0.27
PAOX	ENST00000368539.4	ENSBTAG00000018321	bta-miR-215	8mer-1a	1549	1556	-0.589	-0.032	-0.11	0.101	-0.018	0	0	0.022	0	0	0	0	0	0.242	-0.09	-0.092	0	-0.02	0.042	0.103	0	-0.441	99	0.02889	-0.011	30	-0.28	-0.2	-0.27
PAOX	ENST00000368539.4	ENSBTAG00000018321	bta-miR-215	8mer-1a	1549	1556	-0.589	-0.032	-0.11	0.101	-0.018	0	0	0.022	0	0	0	0	0	0.242	-0.09	-0.092	0	-0.02	0.042	0.103	0	-0.441	99	0.02889	-0.011	30	-0.28	-0.2	-0.27
PAOX	ENST00000368539.4	ENSBTAG00000018321	bta-miR-192	8mer-1a	1549	1556	-0.589	-0.032	-0.11	0.101	0	-0.021	0	0.022	0	0	0	0	0	0.242	-0.09	-0.092	0	-0.02	0.042	0.103	0	-0.444	99	0.02889	-0.0111	32	-0.12	-0.19	-0.29
PAOX	ENST00000368539.4	ENSBTAG00000018321	bta-miR-192	8mer-1a	1549	1556	-0.589	-0.032	-0.11	0.101	0	-0.021	0	0.022	0	0	0	0	0	0.242	-0.09	-0.092	0	-0.02	0.042	0.103	0	-0.444	99	0.02889	-0.0111	32	-0.12	-0.19	-0.29
PAOX	ENST00000368539.4	ENSBTAG00000018321	bta-miR-192	8mer-1a	1549	1556	-0.589	-0.032	-0.11	0.101	0	-0.021	0	0.022	0	0	0	0	0	0.242	-0.09	-0.092	0	-0.02	0.042	0.103	0	-0.444	99	0.02889	-0.0111	32	-0.12	-0.19	-0.29
PAOX	ENST00000368539.4	ENSBTAG00000018321	bta-miR-192	8mer-1a	1549	1556	-0.589	-0.032	-0.11	0.101	0	-0.021	0	0.022	0	0	0	0	0	0.242	-0.09	-0.092	0	-0.02	0.042	0.103	0	-0.444	99	0.02889	-0.0111	32	-0.12	-0.19	-0.29
PAQR3	ENST00000295462.3	ENSBTAG00000008887	bta-miR-148a	8mer-1a	511	518	-0.589	-0.032	-0.163	0.087	0	0	0	0.022	0	0	0	0	0	0.167	-0.072	-0.072	0	-0.02	0.119	0.06	0	-0.493	99	1	-0.493	99	-0.02	0.09	-0.31
PAQR3	ENST00000295462.3	ENSBTAG00000008887	bta-miR-21-5p	8mer-1a	1089	1096	-0.589	-0.016	-0.161	0.067	0	0	0	0	0	0	0	0	0	0.183	-0.118	-0.072	0	-0.02	0.056	0.194	0	-0.476	99	1	-0.476	99	-0.19	0.08	-0.14
PBXIP1	ENST00000368460.3	ENSBTAG00000004552	bta-miR-126-5p	8mer-1a	139	146	-0.589	-0.016	-0.146	-0.077	0	-0.021	0	0.022	0	0	0	0	0	-0.055	-0.098	0.041	0	-0.02	0.189	0.352	0	-0.418	99	1	-0.418	99	0.02	-0.01	-0.44
PCM1	ENST00000518537.1	ENSBTAG00000007236	bta-miR-30a-5p	8mer-1a	16	23	-0.589	-0.016	-0.237	-0.017	0	0	0	0.022	0	0	0	0	0	-0.009	-0.122	0.089	0	-0.02	0.135	0.22	0	-0.544	99	1	-0.544	99	-0.02	-0.11	-0.22
PCMT1	ENST00000464889.1	ENSBTAG00000010204	bta-miR-126-5p	8mer-1a	74	81	-0.589	-0.048	-0.186	0.031	0	-0.021	0	0.022	0	0	0	0	0	0.056	-0.098	0.032	0	-0.02	0.189	0.352	0	-0.28	99	1	-0.28	99	-0.27	-0.15	-0.03
PCMT1	ENST00000464889.1	ENSBTAG00000010204	bta-miR-126-5p	8mer-1a	74	81	-0.589	-0.048	-0.186	0.031	0	-0.021	0	0.022	0	0	0	0	0	0.056	-0.098	0.032	0	-0.02	0.189	0.352	0	-0.28	99	1	-0.28	99	-0.27	-0.15	-0.03
PCMT1	ENST00000367384.2	ENSBTAG00000010204	bta-miR-143	8mer-1a	46	53	-0.589	-0.056	-0.102	0.017	0	0	0	0.022	0	0	0	0	0	0.04	-0.064	0.033	0	-0.02	0.137	0.125	0	-0.457	99	1	-0.457	99	-0.15	0.04	0.13
PCMT1	ENST00000367384.2	ENSBTAG00000010204	bta-miR-143	8mer-1a	46	53	-0.589	-0.056	-0.102	0.017	0	0	0	0.022	0	0	0	0	0	0.04	-0.064	0.033	0	-0.02	0.137	0.125	0	-0.457	99	1	-0.457	99	-0.15	0.04	0.13
PCMT1	ENST00000464889.1	ENSBTAG00000010204	bta-miR-143	8mer-1a	96	103	-0.589	-0.056	-0.102	0.039	0	0	0	0.022	0	0	0	0	0	0.056	-0.068	0.032	0	-0.02	0.137	0.125	0	-0.424	99	1	-0.424	99	-0.15	0.04	0.13
PCMT1	ENST00000464889.1	ENSBTAG00000010204	bta-miR-143	8mer-1a	96	103	-0.589	-0.056	-0.102	0.039	0	0	0	0.022	0	0	0	0	0	0.056	-0.068	0.032	0	-0.02	0.137	0.125	0	-0.424	99	1	-0.424	99	-0.15	0.04	0.13
PCMT1	ENST00000367384.2	ENSBTAG00000010204	bta-miR-126-5p	8mer-1a	24	31	-0.589	-0.048	-0.185	-0.004	0	-0.021	0	0.022	0	0	0	0	0	0.04	-0.107	0.033	0	-0.02	0.189	0.352	0	-0.338	99	1	-0.338	99	-0.27	-0.15	-0.03
PCMT1	ENST00000367384.2	ENSBTAG00000010204	bta-miR-126-5p	8mer-1a	24	31	-0.589	-0.048	-0.185	-0.004	0	-0.021	0	0.022	0	0	0	0	0	0.04	-0.107	0.033	0	-0.02	0.189	0.352	0	-0.338	99	1	-0.338	99	-0.27	-0.15	-0.03
PCMTD1	ENST00000521344.1	ENSBTAG00000017492	bta-miR-21-5p	8mer-1a	278	285	-0.589	-0.024	-0.235	0.067	0	0	0	0	0	0	0	0	0	0.104	-0.086	-0.062	0	-0.02	0.056	0.194	0	-0.595	99	1	-0.595	99	-0.12	0.2	-0.21
PCOLCE2	ENST00000485766.1	ENSBTAG00000016026	bta-miR-92a	8mer-1a	428	435	-0.589	0	-0.219	0.041	0	0	0	0	0.012	0	0	0	0	0.084	-0.061	0.038	0	-0.02	0.109	0.141	0	-0.464	99	0.95254	-0.4383	99	-0.16	-0.59	-0.31
PCOLCE2	ENST00000295992.3	ENSBTAG00000016026	bta-miR-92a	8mer-1a	331	338	-0.589	0	-0.219	0.041	0	0	0	0	0.012	0	0	0	0	0.062	-0.061	0.066	0	-0.02	0.109	0.141	0	-0.458	99	1	-0.458	99	-0.16	-0.59	-0.31
PCSK6	ENST00000344273.2	ENSBTAG00000006675	bta-miR-22-3p	8mer-1a	465	472	-0.589	-0.04	-0.161	0.069	-0.018	0	0	0	0.012	0	0	0	0	0.121	-0.071	0.091	0	-0.02	0.113	-0.026	0	-0.519	99	0.07886	-0.0348	60	-0.2	0.1	-0.14
PCSK6	ENST00000398181.2	ENSBTAG00000006675	bta-miR-22-3p	8mer-1a	504	511	-0.589	-0.04	-0.161	0.051	-0.018	0	0	0	0.012	0	0	0	0	0.108	-0.071	0.088	0	-0.02	0.113	-0.026	0	-0.553	99	0.1265	-0.0593	71	-0.2	0.1	-0.14
PDC	ENST00000391997.2	ENSBTAG00000004176	bta-miR-27a-3p	8mer-1a	260	267	-0.589	-0.008	-0.26	0.054	0	0	0	0	0	0	0	0	0	0.059	-0.1	0.019	0	-0.02	0.169	0.112	0	-0.564	99	1	-0.564	99	0.14	0.02	0.36
PDC	ENST00000391997.2	ENSBTAG00000004176	bta-miR-27b	8mer-1a	260	267	-0.589	-0.016	-0.26	0.054	0	0	0	0	0	0	0	0	0	0.059	-0.1	0.019	0	-0.02	0.169	0.112	0	-0.572	99	1	-0.572	99	0.14	0.01	0.39
PDCD10	ENST00000392750.2	ENSBTAG00000031709	bta-miR-26a	8mer-1a	409	416	-0.589	-0.008	-0.272	0.057	0	0	0	0.022	0	0	0	0	0	0.097	-0.106	0.006	0	-0.02	0.142	0.19	0	-0.481	99	0.05569	-0.023	53	0.13	-0.04	0.11
PDCD2	ENST00000453163.2	ENSBTAG00000011179	bta-miR-26a	8mer-1a	15	22	-0.589	0	-0.221	-0.019	0	0	0	0.022	0	0	0	0	0	0.115	-0.114	0.012	0	-0.02	0.142	0.19	0	-0.482	99	1	-0.482	99	0.18	0.13	0.16
PDCD6	ENST00000505221.1	ENSBTAG00000046493	bta-miR-21-5p	8mer-1a	244	251	-0.589	-0.008	-0.099	0.056	0	0	0	0	0	0	0	0	0	0.057	-0.095	-0.095	0	-0.02	0.056	0.194	0	-0.543	99	1	-0.543	99	-0.03	-0.09	0.05
PDCD6	ENST00000264933.4	ENSBTAG00000046493	bta-miR-21-5p	8mer-1a	147	154	-0.589	-0.008	-0.099	0.049	0	0	0	0	0	0	0	0	0	0.029	-0.095	-0.005	0	-0.02	0.056	0.194	0	-0.488	99	1	-0.488	99	-0.03	-0.09	0.05
PDIA5	ENST00000316218.7	ENSBTAG00000018877	bta-miR-27a-3p	8mer-1a	31	38	-0.589	-0.024	-0.116	0.004	0	0	0	0	0	0	0	0	0	-0.064	-0.062	0.087	0	-0.02	0.169	0.112	0	-0.503	99	1	-0.503	99	0.1	-0.35	-0.27
PDIA5	ENST00000316218.7	ENSBTAG00000018877	bta-miR-27b	8mer-1a	31	38	-0.589	-0.024	-0.116	0.004	0	0	0	0	0	0	0	0	0	-0.064	-0.062	0.087	0	-0.02	0.169	0.112	0	-0.503	99	1	-0.503	99	0.04	-0.36	-0.26
PDLIM5	ENST00000359265.4	ENSBTAG00000012818	bta-miR-92a	8mer-1a	186	193	-0.589	0	-0.179	0.059	0	0	0	0	0.012	0	0	0	0	0.138	-0.056	-0.116	0	-0.02	0.109	0.141	0	-0.501	99	1	-0.501	99	0.03	-0.46	-0.3
PDLIM5	ENST00000359265.4	ENSBTAG00000012818	bta-miR-92a	8mer-1a	186	193	-0.589	0	-0.179	0.059	0	0	0	0	0.012	0	0	0	0	0.138	-0.056	-0.116	0	-0.02	0.109	0.141	0	-0.501	99	1	-0.501	99	0.03	-0.46	-0.3
PDLIM5	ENST00000504489.1	ENSBTAG00000012818	bta-miR-126-5p	8mer-1a	233	240	-0.589	-0.008	-0.074	0.039	0	-0.021	0	0.022	0	0	0	0	0	0.033	-0.052	-0.142	0	-0.02	0.189	0.352	0	-0.271	99	1	-0.271	99	-0.03	-0.3	-0.33
PDLIM5	ENST00000504489.1	ENSBTAG00000012818	bta-miR-126-5p	8mer-1a	233	240	-0.589	-0.008	-0.074	0.039	0	-0.021	0	0.022	0	0	0	0	0	0.033	-0.052	-0.142	0	-0.02	0.189	0.352	0	-0.271	99	1	-0.271	99	-0.03	-0.3	-0.33
PDLIM5	ENST00000504489.1	ENSBTAG00000012818	bta-miR-30a-5p	8mer-1a	142	149	-0.589	-0.016	-0.175	0.051	0	0	0	0.022	0	0	0	0	0	0.033	-0.052	-0.142	0	-0.02	0.135	0.22	0	-0.533	99	1	-0.533	99	0.06	-0.25	-0.19
PDLIM5	ENST00000504489.1	ENSBTAG00000012818	bta-miR-30a-5p	8mer-1a	142	149	-0.589	-0.016	-0.175	0.051	0	0	0	0.022	0	0	0	0	0	0.033	-0.052	-0.142	0	-0.02	0.135	0.22	0	-0.533	99	1	-0.533	99	0.06	-0.25	-0.19
PDSS1	ENST00000376203.5	ENSBTAG00000006529	bta-miR-22-3p	8mer-1a	157	164	-0.589	-0.024	-0.211	0.054	-0.018	0	0	0	0.012	0	0	0	0	0.047	-0.068	0.04	0	-0.02	0.113	-0.026	0	-0.69	99	1	-0.69	99	0.23	0.16	-0.13
PDSS1	ENST00000376215.5	ENSBTAG00000006529	bta-miR-22-3p	8mer-1a	21	28	-0.589	-0.024	-0.211	-0.008	-0.018	0	0	0	0.012	0	0	0	0	0	-0.038	0.067	0	-0.02	0.113	-0.026	0	-0.742	99	1	-0.742	99	0.23	0.16	-0.13
PDSS2	ENST00000369031.4	ENSBTAG00000021859	bta-miR-30a-5p	8mer-1a	134	141	-0.589	0	-0.205	0.04	0	0	0	0.022	0	0	0	0	0	-0.004	-0.093	0.013	0	-0.02	0.135	0.22	0	-0.481	99	1	-0.481	99	0.35	-0.09	-0.16
PDZRN3	ENST00000263666.4	ENSBTAG00000018644	bta-miR-215	8mer-1a	470	477	-0.589	-0.016	-0.227	0.082	-0.018	0	0	0.022	0	0	0	0	0	0.137	-0.104	0.152	0	-0.02	0.042	0.103	0	-0.436	99	1	-0.436	99	-0.54	-0.23	-0.35
PDZRN3	ENST00000263666.4	ENSBTAG00000018644	bta-miR-192	8mer-1a	470	477	-0.589	-0.016	-0.227	0.082	0	-0.021	0	0.022	0	0	0	0	0	0.137	-0.104	0.152	0	-0.02	0.042	0.103	0	-0.439	99	1	-0.439	99	-0.62	-0.28	-0.37
PEA15	ENST00000360472.4	ENSBTAG00000005793	bta-miR-101	8mer-1a	1911	1918	-0.589	-0.016	-0.188	-0.013	0	0	0	0	0.012	0	0	0	0	0.223	-0.125	-0.038	0	-0.02	0.127	0.128	0	-0.499	99	0.02511	-0.0106	52	-0.38	-0.49	-0.15
PEX11G	ENST00000221480.1	ENSBTAG00000018894	bta-miR-92a	8mer-1a	187	194	-0.589	-0.008	-0.123	0.032	0	0	0	0	0.012	0	0	0	0	0.01	-0.087	0.016	0	-0.02	0.109	0.141	0	-0.507	99	0.96496	-0.4859	99	-0.17	-0.1	-0.36
PEX12	ENST00000225873.4	ENSBTAG00000019723	bta-miR-27a-3p	8mer-1a	109	116	-0.589	-0.04	-0.202	0.043	0	0	0	0	0	0	0	0	0	0.141	-0.106	0.053	0	-0.02	0.169	0.112	0	-0.439	99	1	-0.439	99	-0.05	-0.05	-0.31
PEX12	ENST00000225873.4	ENSBTAG00000019723	bta-miR-27b	8mer-1a	109	116	-0.589	-0.04	-0.202	0.043	0	0	0	0	0	0	0	0	0	0.141	-0.106	0.053	0	-0.02	0.169	0.112	0	-0.439	99	1	-0.439	99	-0.11	-0.07	-0.32
PFDN4	ENST00000371419.2	ENSBTAG00000016306	bta-miR-92a	8mer-1a	479	486	-0.589	-0.008	-0.262	0.067	0	0	0	0	0.012	0	0	0	0	0.117	-0.072	-0.04	0	-0.02	0.109	0.141	0	-0.545	99	0.01184	-0.0054	46	-0.41	0.24	NA
PFDN4	ENST00000371419.2	ENSBTAG00000016306	bta-miR-92a	8mer-1a	479	486	-0.589	-0.008	-0.262	0.067	0	0	0	0	0.012	0	0	0	0	0.117	-0.072	-0.04	0	-0.02	0.109	0.141	0	-0.545	99	0.01184	-0.0054	46	-0.41	0.24	NA
PFN2	ENST00000423691.2	ENSBTAG00000011150	bta-miR-30a-5p	8mer-1a	250	257	-0.589	0	-0.171	-0.002	0	0	0	0.022	0	0	0	0	0	0.014	-0.082	-0.005	0	-0.02	0.135	0.22	0	-0.478	99	0.98621	-0.4702	99	-0.3	-0.22	-0.15
PGAM1	ENST00000334828.5	ENSBTAG00000012697	bta-miR-92a	8mer-1a	898	905	-0.589	-0.024	-0.219	0.024	0	0	0	0	0.012	0	0	0	0	0.147	-0.072	0.022	0	-0.02	0.109	0.141	0	-0.469	99	0.03841	-0.0155	60	0.44	-0.06	-0.14
PGAM1	ENST00000334828.5	ENSBTAG00000012697	bta-miR-92a	8mer-1a	898	905	-0.589	-0.024	-0.219	0.024	0	0	0	0	0.012	0	0	0	0	0.147	-0.072	0.022	0	-0.02	0.109	0.141	0	-0.469	99	0.03841	-0.0155	60	0.44	-0.06	-0.14
PGBD2	ENST00000355360.4	ENSBTAG00000019814	bta-miR-30a-5p	8mer-1a	38	45	-0.589	-0.016	-0.139	0.006	0	0	0	0.022	0	0	0	0	0	-0.101	-0.101	0.049	0	-0.02	0.135	0.22	0	-0.534	99	1	-0.534	99	-0.06	-0.4	0.11
PGC	ENST00000373025.3	ENSBTAG00000003818	bta-miR-126-5p	8mer-1a	118	125	-0.589	-0.016	-0.081	-0.017	0	-0.021	0	0.022	0	0	0	0	0	-0.061	-0.13	0.061	0	-0.02	0.189	0.352	0	-0.311	99	1	-0.311	99	-0.26	-0.23	0.29
PHAX	ENST00000297540.4	ENSBTAG00000009647	bta-miR-148a	8mer-1a	71	78	-0.589	-0.016	-0.251	0.03	0	0	0	0.022	0	0	0	0	0	0.023	-0.098	0.061	0	-0.02	0.119	0.06	0	-0.659	99	0.80784	-0.5068	99	-0.12	-0.15	-0.1
PHLDA1	ENST00000602540.1	ENSBTAG00000034985	bta-miR-101	8mer-1a	270	277	-0.589	-0.016	-0.236	0.051	0	0	0	0	0.012	0	0	0	0	0.116	-0.086	0.018	0	-0.02	0.127	0.128	0	-0.495	99	0.9974	-0.4935	99	-0.26	-0.22	0.04
PHTF1	ENST00000447664.2	ENSBTAG00000019615	bta-miR-92a	8mer-1a	457	464	-0.589	-0.016	-0.168	0.045	0	0	0	0	0.012	0	0	0	0	0.092	-0.095	0.014	0	-0.02	0.109	0.141	0	-0.475	99	1	-0.475	99	-0.05	-0.33	-0.18
PIEZO1	ENST00000327397.7	ENSBTAG00000020944	bta-miR-101	8mer-1a	120	127	-0.589	-0.016	-0.079	0.011	0	0	0	0	0.012	0	0	0	0	-0.044	-0.103	0.05	0	-0.02	0.127	0.128	0	-0.523	99	0.9987	-0.5222	99	-0.48	-0.38	-0.2
PIGP	ENST00000360525.4	ENSBTAG00000024623	bta-miR-126-5p	8mer-1a	132	139	-0.589	-0.008	-0.219	-0.056	0	-0.021	0	0.022	0	0	0	0	0	-0.047	-0.109	-0.036	0	-0.02	0.189	0.352	0	-0.542	99	0.90631	-0.4816	99	NA	NA	NA
PIGP	ENST00000360525.4	ENSBTAG00000024623	bta-miR-126-5p	8mer-1a	132	139	-0.589	-0.008	-0.219	-0.056	0	-0.021	0	0.022	0	0	0	0	0	-0.047	-0.109	-0.036	0	-0.02	0.189	0.352	0	-0.542	99	0.90631	-0.4816	99	NA	NA	NA
PIH1D2	ENST00000528775.1	ENSBTAG00000005156	bta-miR-126-5p	8mer-1a	124	131	-0.589	-0.016	-0.163	-0.008	0	-0.021	0	0.022	0	0	0	0	0	-0.053	-0.074	0.033	0	-0.02	0.189	0.352	0	-0.348	99	1	-0.348	99	0.18	0.09	-0.1
PIH1D3	ENST00000372453.3	ENSBTAG00000003321	bta-miR-26a	8mer-1a	526	533	-0.589	-0.04	-0.232	0.059	0	0	0	0.022	0	0	0	0	0	0.116	-0.109	0.003	0	-0.02	0.142	0.19	0	-0.458	99	1	-0.458	99	0.04	-0.05	-0.02
PIH1D3	ENST00000372453.3	ENSBTAG00000003321	bta-miR-21-5p	8mer-1a	201	208	-0.589	-0.032	-0.202	0.062	0	0	0	0	0	0	0	0	0	0.116	-0.075	0.003	0	-0.02	0.056	0.194	0	-0.487	99	1	-0.487	99	0.25	-0.36	0.09
PIK3C3	ENST00000586545.1	ENSBTAG00000026290	bta-miR-126-5p	8mer-1a	39	46	-0.589	-0.024	-0.258	0.011	0	-0.021	0	0.022	0	0	0	0	0	0.139	-0.066	0	0	-0.02	0.189	0.352	0	-0.265	99	1	-0.265	99	-0.18	-0.14	-0.21
PITPNM2	ENST00000546049.1	ENSBTAG00000001597	bta-miR-92a	8mer-1a	32	39	-0.589	0	-0.114	-0.009	0	0	0	0	0.012	0	0	0	0	-0.157	-0.043	0.077	0	-0.02	0.109	0.141	0	-0.593	99	1	-0.593	99	-0.33	-0.59	-0.55
PKIA	ENST00000396418.2	ENSBTAG00000008150	bta-miR-27a-3p	8mer-1a	566	573	-0.589	-0.008	-0.251	0.093	0	0	0	0	0	0	0	0	0	0.18	-0.06	-0.085	0	-0.02	0.169	0.112	0	-0.459	99	1	-0.459	99	0.1	-0.27	-0.22
PKIA	ENST00000396418.2	ENSBTAG00000008150	bta-miR-27b	8mer-1a	566	573	-0.589	-0.008	-0.251	0.093	0	0	0	0	0	0	0	0	0	0.18	-0.06	-0.085	0	-0.02	0.169	0.112	0	-0.459	99	1	-0.459	99	0.07	-0.28	-0.23
PKIB	ENST00000258014.3	ENSBTAG00000004394	bta-miR-101	8mer-1a	766	773	-0.589	-0.032	-0.243	0.083	0	0	0	0	0.012	0	0	0	0	0.169	-0.063	-0.062	0	-0.02	0.127	0.128	0	-0.49	99	0.1383	-0.0586	79	-0.42	-0.57	-0.12
PKP4	ENST00000389757.3	ENSBTAG00000013773	bta-miR-192	8mer-1a	301	308	-0.589	-0.008	-0.153	0.037	0	-0.021	0	0.022	0	0	0	0	0	0.063	-0.092	0.159	0	-0.02	0.042	0.103	0	-0.457	99	1	-0.457	99	-0.4	-0.06	-0.22
PKP4	ENST00000389757.3	ENSBTAG00000013773	bta-miR-215	8mer-1a	301	308	-0.589	-0.008	-0.153	0.037	-0.018	0	0	0.022	0	0	0	0	0	0.063	-0.092	0.159	0	-0.02	0.042	0.103	0	-0.454	99	1	-0.454	99	-0.43	-0.05	-0.26
PLAC1	ENST00000359237.4	ENSBTAG00000006293	bta-miR-21-5p	7mer-m8	71	77	-0.224	-0.044	-0.194	0.01	0	0	0	0	0	0	0	0	0	-0.035	-0.132	-0.004	0	-0.011	0.04	0.124	0	-0.47	99	1	-0.47	99	NA	-0.35	NA
PLAC8	ENST00000311507.4	ENSBTAG00000031750	bta-miR-27a-3p	8mer-1a	1924	1931	-0.589	-0.008	-0.175	0.003	0	0	0	0	0	0	0	0	0	0.224	-0.088	-0.048	0	-0.02	0.169	0.112	0	-0.42	99	0.02661	-0.0097	47	0.07	-0.5	-0.24
PLAC8	ENST00000311507.4	ENSBTAG00000031750	bta-miR-27b	8mer-1a	1924	1931	-0.589	-0.008	-0.175	0.003	0	0	0	0	0	0	0	0	0	0.224	-0.088	-0.048	0	-0.02	0.169	0.112	0	-0.42	99	0.02661	-0.0097	47	0.02	-0.52	-0.26
PLCL2	ENST00000418129.2	ENSBTAG00000009942	bta-miR-27a-3p	8mer-1a	144	151	-0.589	-0.024	-0.221	0.034	0	0	0	0	0	0	0	0	0	0.056	-0.098	0.147	0	-0.02	0.169	0.112	0	-0.434	99	0.94503	-0.4064	99	0.09	-0.43	-0.2
PLCL2	ENST00000418129.2	ENSBTAG00000009942	bta-miR-27b	8mer-1a	144	151	-0.589	-0.024	-0.221	0.034	0	0	0	0	0	0	0	0	0	0.056	-0.098	0.147	0	-0.02	0.169	0.112	0	-0.434	99	0.94503	-0.4064	99	0.08	-0.4	-0.19
PLCXD3	ENST00000328457.3	ENSBTAG00000010822	bta-miR-22-3p	8mer-1a	621	628	-0.589	-0.032	-0.263	0.09	-0.018	0	0	0	0.012	0	0	0	0	0.304	-0.088	0.043	0	-0.02	0.113	-0.026	0	-0.474	99	1	-0.474	99	-0.44	-0.59	-0.2
PLEKHF1	ENST00000436066.3	ENSBTAG00000008625	bta-miR-126-5p	8mer-1a	697	704	-0.589	-0.024	-0.223	-0.006	0	-0.021	0	0.022	0	0	0	0	0	0.117	-0.128	0.03	0	-0.02	0.189	0.352	0	-0.301	99	1	-0.301	99	-0.19	-0.54	-0.5
PLG	ENST00000366924.2	ENSBTAG00000001271	bta-miR-191	8mer-1a	46	53	-0.589	-0.008	-0.128	0.017	0	-0.021	0	0.022	0	0	0	0	0	0.03	-0.057	-0.034	0	-0.02	-0.113	0.152	0	-0.749	99	1	-0.749	99	-0.02	0.13	-0.05
PLG	ENST00000366924.2	ENSBTAG00000001271	bta-miR-191	8mer-1a	46	53	-0.589	-0.008	-0.128	0.017	0	-0.021	0	0.022	0	0	0	0	0	0.03	-0.057	-0.034	0	-0.02	-0.113	0.152	0	-0.749	99	1	-0.749	99	-0.02	0.13	-0.05
PLG	ENST00000366924.2	ENSBTAG00000001271	bta-miR-30a-5p	8mer-1a	277	284	-0.589	-0.008	-0.212	0.013	0	0	0	0.022	0	0	0	0	0	0.03	-0.098	-0.034	0	-0.02	0.135	0.22	0	-0.541	99	1	-0.541	99	0	-0.12	-0.25
PLG	ENST00000366924.2	ENSBTAG00000001271	bta-miR-30a-5p	8mer-1a	277	284	-0.589	-0.008	-0.212	0.013	0	0	0	0.022	0	0	0	0	0	0.03	-0.098	-0.034	0	-0.02	0.135	0.22	0	-0.541	99	1	-0.541	99	0	-0.12	-0.25
PLIN2	ENST00000411567.1	ENSBTAG00000005718	bta-miR-22-3p	8mer-1a	89	96	-0.589	-0.008	-0.136	0.037	-0.018	0	0	0	0.012	0	0	0	0	0.046	-0.059	0.051	0	-0.02	0.113	-0.026	0	-0.597	99	0.87953	-0.5106	99	-0.11	0.14	0.23
PLIN2	ENST00000411567.1	ENSBTAG00000005718	bta-miR-22-3p	8mer-1a	89	96	-0.589	-0.008	-0.136	0.037	-0.018	0	0	0	0.012	0	0	0	0	0.046	-0.059	0.051	0	-0.02	0.113	-0.026	0	-0.597	99	0.87953	-0.5106	99	-0.11	0.14	0.23
PLIN2	ENST00000411567.1	ENSBTAG00000005718	bta-miR-22-3p	8mer-1a	89	96	-0.589	-0.008	-0.136	0.037	-0.018	0	0	0	0.012	0	0	0	0	0.046	-0.059	0.051	0	-0.02	0.113	-0.026	0	-0.597	99	0.87953	-0.5106	99	-0.11	0.14	0.23
PLN	ENST00000357525.5	ENSBTAG00000012931	bta-miR-101	8mer-1a	392	399	-0.589	-0.048	-0.261	0.082	0	0	0	0	0.012	0	0	0	0	0.181	-0.089	-0.117	0	-0.02	0.127	0.128	0	-0.594	99	1	-0.594	99	-0.43	-0.35	0
PLSCR1	ENST00000342435.4	ENSBTAG00000022227	bta-miR-26a	8mer-1a	85	92	-0.589	-0.016	-0.162	0.018	0	0	0	0.022	0	0	0	0	0	-0.062	-0.07	0.04	0	-0.02	0.142	0.19	0	-0.507	99	0.23059	-0.1021	84	0.38	-0.28	-0.13
PLXNA4	ENST00000378539.5	ENSBTAG00000014543	bta-miR-126-5p	8mer-1a	74	81	-0.589	-0.024	-0.254	0.013	0	-0.021	0	0.022	0	0	0	0	0	-0.077	-0.127	0.087	0	-0.02	0.189	0.352	0	-0.449	99	1	-0.449	99	-0.03	0.2	-0.14
PMP2	ENST00000519260.1	ENSBTAG00000000071	bta-miR-21-5p	8mer-1a	994	1001	-0.589	-0.016	-0.177	0.02	0	0	0	0	0	0	0	0	0	0.157	-0.033	-0.105	0	-0.02	0.056	0.194	0	-0.513	99	1	-0.513	99	NA	-0.17	NA
PNPLA1	ENST00000388715.3	ENSBTAG00000015118	bta-miR-192	8mer-1a	238	245	-0.589	-0.008	-0.107	0.067	0	-0.021	0	0.022	0	0	0	0	0	0.08	-0.079	0.068	0	-0.02	0.042	0.103	0	-0.442	99	1	-0.442	99	-0.05	0.48	0.1
PNPLA1	ENST00000388715.3	ENSBTAG00000015118	bta-miR-215	8mer-1a	238	245	-0.589	-0.008	-0.107	0.067	-0.018	0	0	0.022	0	0	0	0	0	0.08	-0.079	0.068	0	-0.02	0.042	0.103	0	-0.439	99	1	-0.439	99	-0.1	0.48	0.16
PON1	ENST00000222381.3	ENSBTAG00000015654	bta-miR-143	8mer-1a	83	90	-0.589	-0.064	-0.076	0.029	0	0	0	0.022	0	0	0	0	0	-0.002	-0.067	0.052	0	-0.02	0.137	0.125	0	-0.453	99	1	-0.453	99	-0.14	0.27	0
POU5F1B	ENST00000465342.2	ENSBTAG00000021111	bta-miR-92a	7mer-m8	1433	1439	-0.224	-0.011	-0.141	0.045	0	0	0	0	-0.031	0	0	0	0	0.115	-0.067	-0.29	0	-0.011	0.071	0.09	0	-0.454	99	1	-0.454	99	-0.12	0.23	-0.26
PPARG	ENST00000287820.6	ENSBTAG00000001333	bta-miR-27a-3p	8mer-1a	87	94	-0.589	-0.008	-0.266	0.027	0	0	0	0	0	0	0	0	0	-0.045	-0.113	0.084	0	-0.02	0.169	0.112	0	-0.649	99	1	-0.649	99	-0.24	-0.26	-0.35
PPARG	ENST00000287820.6	ENSBTAG00000001333	bta-miR-27a-3p	8mer-1a	87	94	-0.589	-0.008	-0.266	0.027	0	0	0	0	0	0	0	0	0	-0.045	-0.113	0.084	0	-0.02	0.169	0.112	0	-0.649	99	1	-0.649	99	-0.24	-0.26	-0.35
PPARG	ENST00000287820.6	ENSBTAG00000001333	bta-miR-27a-3p	8mer-1a	87	94	-0.589	-0.008	-0.266	0.027	0	0	0	0	0	0	0	0	0	-0.045	-0.113	0.084	0	-0.02	0.169	0.112	0	-0.649	99	1	-0.649	99	-0.24	-0.26	-0.35
PPARG	ENST00000287820.6	ENSBTAG00000001333	bta-miR-27b	8mer-1a	87	94	-0.589	-0.008	-0.266	0.027	0	0	0	0	0	0	0	0	0	-0.045	-0.113	0.084	0	-0.02	0.169	0.112	0	-0.649	99	1	-0.649	99	-0.3	-0.32	-0.36
PPARG	ENST00000287820.6	ENSBTAG00000001333	bta-miR-27b	8mer-1a	87	94	-0.589	-0.008	-0.266	0.027	0	0	0	0	0	0	0	0	0	-0.045	-0.113	0.084	0	-0.02	0.169	0.112	0	-0.649	99	1	-0.649	99	-0.3	-0.32	-0.36
PPARG	ENST00000287820.6	ENSBTAG00000001333	bta-miR-27b	8mer-1a	87	94	-0.589	-0.008	-0.266	0.027	0	0	0	0	0	0	0	0	0	-0.045	-0.113	0.084	0	-0.02	0.169	0.112	0	-0.649	99	1	-0.649	99	-0.3	-0.32	-0.36
PPARG	ENST00000397000.1	ENSBTAG00000001333	bta-miR-27b	8mer-1a	317	324	-0.589	-0.008	-0.266	0.026	0	0	0	0	0	0	0	0	0	0.048	-0.113	0.021	0	-0.02	0.169	0.112	0	-0.62	99	0.99419	-0.6155	99	-0.3	-0.32	-0.36
PPARG	ENST00000397000.1	ENSBTAG00000001333	bta-miR-27b	8mer-1a	317	324	-0.589	-0.008	-0.266	0.026	0	0	0	0	0	0	0	0	0	0.048	-0.113	0.021	0	-0.02	0.169	0.112	0	-0.62	99	0.99419	-0.6155	99	-0.3	-0.32	-0.36
PPARG	ENST00000397000.1	ENSBTAG00000001333	bta-miR-27b	8mer-1a	317	324	-0.589	-0.008	-0.266	0.026	0	0	0	0	0	0	0	0	0	0.048	-0.113	0.021	0	-0.02	0.169	0.112	0	-0.62	99	0.99419	-0.6155	99	-0.3	-0.32	-0.36
PPARG	ENST00000397000.1	ENSBTAG00000001333	bta-miR-27a-3p	8mer-1a	317	324	-0.589	-0.008	-0.266	0.026	0	0	0	0	0	0	0	0	0	0.048	-0.113	0.021	0	-0.02	0.169	0.112	0	-0.62	99	0.99419	-0.6155	99	-0.24	-0.26	-0.35
PPARG	ENST00000397000.1	ENSBTAG00000001333	bta-miR-27a-3p	8mer-1a	317	324	-0.589	-0.008	-0.266	0.026	0	0	0	0	0	0	0	0	0	0.048	-0.113	0.021	0	-0.02	0.169	0.112	0	-0.62	99	0.99419	-0.6155	99	-0.24	-0.26	-0.35
PPARG	ENST00000397000.1	ENSBTAG00000001333	bta-miR-27a-3p	8mer-1a	317	324	-0.589	-0.008	-0.266	0.026	0	0	0	0	0	0	0	0	0	0.048	-0.113	0.021	0	-0.02	0.169	0.112	0	-0.62	99	0.99419	-0.6155	99	-0.24	-0.26	-0.35
PPP2R1A	ENST00000477989.1	ENSBTAG00000019851	bta-miR-126-5p	8mer-1a	120	127	-0.589	-0.016	-0.095	-0.005	0	-0.021	0	0.022	0	0	0	0	0	-0.054	-0.11	-0.156	0	-0.02	0.189	0.352	0	-0.503	99	1	-0.503	99	0.2	-0.23	-0.24
PPP2R1A	ENST00000477989.1	ENSBTAG00000019851	bta-miR-126-5p	8mer-1a	71	78	-0.589	-0.016	-0.064	0.03	0	-0.021	0	0.022	0	0	0	0	0	-0.054	-0.06	-0.156	0	-0.02	0.189	0.352	0	-0.387	99	1	-0.387	99	0.2	-0.23	-0.24
PPP2R5C	ENST00000557095.1	ENSBTAG00000020192	bta-miR-26a	8mer-1a	41	48	-0.589	-0.024	-0.176	0.013	0	0	0	0.022	0	0	0	0	0	-0.103	0.013	0.059	0	-0.02	0.142	0.19	0	-0.473	99	1	-0.473	99	-0.32	0.06	-0.15
PRKAA1	ENST00000296800.4	ENSBTAG00000000013	bta-miR-22-3p	7mer-m8	23	29	-0.224	-0.055	-0.207	-0.005	0.01	0	0	0	-0.031	0	0	0	0	0.032	-0.119	0.003	0	-0.011	0.073	-0.017	0	-0.551	99	1	-0.551	99	-0.4	-0.15	-0.29
PRKAA1	ENST00000296800.4	ENSBTAG00000000013	bta-miR-22-3p	7mer-m8	23	29	-0.224	-0.055	-0.207	-0.005	0.01	0	0	0	-0.031	0	0	0	0	0.032	-0.119	0.003	0	-0.011	0.073	-0.017	0	-0.551	99	1	-0.551	99	-0.4	-0.15	-0.29
PROCR	ENST00000216968.4	ENSBTAG00000008291	bta-miR-92a	8mer-1a	420	427	-0.589	-0.024	-0.073	0.043	0	0	0	0	0.012	0	0	0	0	0.084	-0.092	0.017	-0.118	-0.02	0.109	0.141	0	-0.51	99	0.90012	-0.4502	99	-0.11	-0.77	-0.14
PROK2	ENST00000353065.3	ENSBTAG00000019330	bta-miR-101	8mer-1a	1035	1042	-0.589	-0.016	-0.234	-0.011	0	0	0	0	0.012	0	0	0	0	0.158	-0.04	-0.071	0	-0.02	0.127	0.128	0	-0.556	99	1	-0.556	99	-0.23	-0.34	0.56
PROK2	ENST00000353065.3	ENSBTAG00000019330	bta-miR-101	8mer-1a	1035	1042	-0.589	-0.016	-0.234	-0.011	0	0	0	0	0.012	0	0	0	0	0.158	-0.04	-0.071	0	-0.02	0.127	0.128	0	-0.556	99	1	-0.556	99	-0.23	-0.34	0.56
PRPF38A	ENST00000257181.9	ENSBTAG00000002720	bta-miR-22-3p	8mer-1a	82	89	-0.589	-0.016	-0.156	0.034	-0.018	0	0	0	0.012	0	0	0	0	0.148	-0.103	0.041	0	-0.02	0.113	-0.026	0	-0.58	99	1	-0.58	99	0.02	0.11	-0.14
PRPF38B	ENST00000370022.5	ENSBTAG00000047874	bta-miR-30a-5p	8mer-1a	146	153	-0.589	0	-0.226	0.052	0	0	0	0.022	0	0	0	0	0	0.072	-0.099	-0.004	0	-0.02	0.135	0.22	0	-0.437	99	1	-0.437	99	-0.03	-0.19	0.06
PRPF8	ENST00000304992.6	ENSBTAG00000011488	bta-miR-126-5p	8mer-1a	155	162	-0.589	-0.032	-0.253	-0.015	0	-0.021	0	0.022	0	0	0	0	0	-0.035	-0.092	0.225	0	-0.02	0.189	0.352	0	-0.269	99	0.97415	-0.2614	99	-0.14	-0.08	-0.23
PRR15	ENST00000319694.2	ENSBTAG00000045567	bta-miR-148a	7mer-m8	556	562	-0.224	-0.044	-0.171	-0.052	0	0	0	0.004	0	0	0	0	0	0.044	-0.147	-0.019	0	-0.011	0.076	0.038	-0.002	-0.508	99	0.91593	-0.4577	99	-0.32	-0.48	-0.23
PRR3	ENST00000376560.3	ENSBTAG00000006914	bta-miR-215	8mer-1a	2122	2129	-0.589	-0.008	-0.237	0.023	-0.018	0	0	0.022	0	0	0	0	0	0.236	-0.074	-0.006	0	-0.02	0.042	0.103	0	-0.526	99	1e-04	0	7	0.15	0.02	-0.29
PRR3	ENST00000376560.3	ENSBTAG00000006914	bta-miR-192	8mer-1a	2122	2129	-0.589	-0.008	-0.237	0.023	0	-0.021	0	0.022	0	0	0	0	0	0.236	-0.074	-0.006	0	-0.02	0.042	0.103	0	-0.529	99	1e-04	0	9	0.23	0.04	-0.24
PRSS38	ENST00000366757.3	ENSBTAG00000013977	bta-miR-30a-5p	8mer-1a	257	264	-0.589	-0.008	-0.258	-0.044	0	0	0	0.022	0	0	0	0	0	0.01	-0.082	0.044	0	-0.02	0.135	0.22	0	-0.57	99	1	-0.57	99	0.04	-0.29	-0.18
PRTFDC1	ENST00000376376.3	ENSBTAG00000044011	bta-miR-27a-3p	8mer-1a	149	156	-0.589	-0.016	-0.141	0.024	0	0	0	0	0	0	0	0	0	-0.015	-0.044	-0.034	0	-0.02	0.169	0.112	0	-0.554	99	1	-0.554	99	-0.21	-0.35	-0.47
PRTFDC1	ENST00000376376.3	ENSBTAG00000044011	bta-miR-27b	8mer-1a	149	156	-0.589	-0.016	-0.141	0.024	0	0	0	0	0	0	0	0	0	-0.015	-0.044	-0.034	0	-0.02	0.169	0.112	0	-0.554	99	1	-0.554	99	-0.18	-0.33	-0.49
PSMA1	ENST00000396394.2	ENSBTAG00000006564	bta-miR-27b	8mer-1a	285	292	-0.589	-0.016	-0.224	-0.004	0	0	0	0	0	0	0	0	0	0.026	0.06	0.025	0	-0.02	0.169	0.112	0	-0.461	99	0.85833	-0.386	99	0.28	-0.26	-0.01
PSMA1	ENST00000396394.2	ENSBTAG00000006564	bta-miR-27a-3p	8mer-1a	285	292	-0.589	-0.016	-0.224	-0.004	0	0	0	0	0	0	0	0	0	0.026	0.06	0.025	0	-0.02	0.169	0.112	0	-0.461	99	0.85833	-0.386	99	0.32	-0.24	-0.01
PSMG2	ENST00000585331.2	ENSBTAG00000010552	bta-miR-92a	8mer-1a	138	145	-0.589	-0.008	-0.271	-0.021	0	0	0	0	0.012	0	0	0	0	-0.048	-0.073	0.014	0	-0.02	0.109	0.141	0	-0.754	99	0.99796	-0.752	99	0.3	-0.14	-0.02
PTCH2	ENST00000372192.3	ENSBTAG00000024137	bta-miR-143	8mer-1a	491	498	-0.589	-0.016	-0.14	-0.098	0	0	0	0.022	0	0	0	0	0	0.076	-0.099	0.164	0	-0.02	0.137	0.125	0	-0.438	99	0.35809	-0.142	88	-0.22	-0.14	-0.17
PTGER2	ENST00000245457.5	ENSBTAG00000002163	bta-miR-148a	8mer-1a	2042	2049	-0.589	-0.016	-0.291	0.061	0	0	0	0.022	0	0	0	0	0	0.239	-0.107	0.052	0	-0.02	0.119	0.06	0	-0.47	99	0.3566	-0.1506	84	-0.38	-0.46	-0.5
PTPN22	ENST00000460620.1	ENSBTAG00000019617	bta-miR-143	8mer-1a	226	233	-0.589	-0.032	-0.243	0.065	0	0	0	0.022	0	0	0	0	0	0.175	-0.066	-0.01	0	-0.02	0.137	0.125	0	-0.436	99	0.998	-0.435	99	-0.44	-0.17	-0.42
PTPN22	ENST00000460620.1	ENSBTAG00000019617	bta-miR-101	8mer-1a	1194	1201	-0.589	-0.032	-0.219	0.011	0	0	0	0	0.012	0	0	0	0	0.175	-0.022	-0.01	0	-0.02	0.127	0.128	0	-0.439	99	0.998	-0.438	99	-0.28	-0.19	-0.21
PUS10	ENST00000398658.2	ENSBTAG00000009694	bta-miR-126-5p	8mer-1a	459	466	-0.589	-0.008	-0.138	0.042	0	-0.021	0	0.022	0	0	0	0	0	0.091	-0.111	-0.193	0	-0.02	0.189	0.352	0	-0.384	99	0.93042	-0.3537	99	-0.36	-0.19	-0.33
QARS	ENST00000306125.6	ENSBTAG00000018928	bta-let-7a-5p	8mer-1a	17	24	-0.589	-0.008	-0.057	-0.015	0	0	0	0	0	0.015	0	0	0	-0.139	-0.029	0.121	0	-0.02	0.083	0.07	0	-0.568	99	0.99834	-0.5668	99	-0.2	0.11	-0.18
QARS	ENST00000306125.6	ENSBTAG00000018928	bta-let-7f	8mer-1a	17	24	-0.589	-0.008	-0.057	-0.015	0	0	0	0	0	0.015	0	0	0	-0.139	-0.029	0.121	0	-0.02	0.083	0.07	0	-0.568	99	0.99834	-0.5668	99	-0.09	0.07	-0.14
RAB1A	ENST00000409892.1	ENSBTAG00000016720	bta-miR-101	8mer-1a	78	85	-0.589	-0.008	-0.201	0.033	0	0	0	0	0.012	0	0	0	0	0.116	-0.088	-0.031	0	-0.02	0.127	0.128	0	-0.521	99	1	-0.521	99	-0.09	-0.01	0.1
RAB1A	ENST00000409892.1	ENSBTAG00000016720	bta-miR-101	8mer-1a	78	85	-0.589	-0.008	-0.201	0.033	0	0	0	0	0.012	0	0	0	0	0.116	-0.088	-0.031	0	-0.02	0.127	0.128	0	-0.521	99	1	-0.521	99	-0.09	-0.01	0.1
RAB21	ENST00000261263.3	ENSBTAG00000019370	bta-miR-26a	8mer-1a	768	775	-0.589	-0.016	-0.241	0.072	0	0	0	0.022	0	0	0	0	0	0.176	-0.11	-0.013	0	-0.02	0.142	0.19	0	-0.387	99	0.98947	-0.3823	99	0.04	0.22	0.09
RAB24	ENST00000393611.2	ENSBTAG00000025425	bta-miR-27a-3p	8mer-1a	273	280	-0.589	-0.008	-0.13	-0.036	0	0	0	0	0	0	0	0	0	0.017	-0.098	0.002	0	-0.02	0.169	0.112	0	-0.581	99	0.99329	-0.5762	99	0.19	-0.23	-0.43
RAB24	ENST00000393611.2	ENSBTAG00000025425	bta-miR-27a-3p	8mer-1a	273	280	-0.589	-0.008	-0.13	-0.036	0	0	0	0	0	0	0	0	0	0.017	-0.098	0.002	0	-0.02	0.169	0.112	0	-0.581	99	0.99329	-0.5762	99	0.19	-0.23	-0.43
RAB24	ENST00000393611.2	ENSBTAG00000025425	bta-miR-27b	8mer-1a	273	280	-0.589	-0.008	-0.13	-0.036	0	0	0	0	0	0	0	0	0	0.017	-0.098	0.002	0	-0.02	0.169	0.112	0	-0.581	99	0.99329	-0.5762	99	0.17	-0.26	-0.45
RAB24	ENST00000393611.2	ENSBTAG00000025425	bta-miR-27b	8mer-1a	273	280	-0.589	-0.008	-0.13	-0.036	0	0	0	0	0	0	0	0	0	0.017	-0.098	0.002	0	-0.02	0.169	0.112	0	-0.581	99	0.99329	-0.5762	99	0.17	-0.26	-0.45
RAB2A	ENST00000529579.1	ENSBTAG00000000948	bta-miR-215	8mer-1a	198	205	-0.589	-0.016	-0.195	0.056	-0.018	0	0	0.022	0	0	0	0	0	0.129	-0.057	-0.016	0	-0.02	0.042	0.103	0	-0.559	99	0.69904	-0.3669	99	0	-0.15	-0.08
RAB2A	ENST00000529579.1	ENSBTAG00000000948	bta-miR-192	8mer-1a	198	205	-0.589	-0.016	-0.195	0.056	0	-0.021	0	0.022	0	0	0	0	0	0.129	-0.057	-0.016	0	-0.02	0.042	0.103	0	-0.562	99	0.69904	-0.3687	99	-0.07	-0.11	-0.06
RAB2A	ENST00000262646.7	ENSBTAG00000000948	bta-miR-192	8mer-1a	217	224	-0.589	-0.016	-0.195	0.059	0	-0.021	0	0.022	0	0	0	0	0	0.133	-0.057	-0.001	0	-0.02	0.042	0.103	0	-0.54	99	0.70539	-0.3589	99	-0.07	-0.11	-0.06
RAB2A	ENST00000262646.7	ENSBTAG00000000948	bta-miR-215	8mer-1a	217	224	-0.589	-0.016	-0.195	0.059	-0.018	0	0	0.022	0	0	0	0	0	0.133	-0.057	-0.001	0	-0.02	0.042	0.103	0	-0.537	99	0.70539	-0.357	99	0	-0.15	-0.08
RAB34	ENST00000447716.1	ENSBTAG00000046129	bta-miR-148a	8mer-1a	82	89	-0.589	-0.016	-0.149	0.016	0	0	0	0.022	0	0	0	0	0	-0.036	-0.06	0.04	0	-0.02	0.119	0.06	0	-0.613	99	1	-0.613	99	-0.32	-0.53	-0.28
RAB38	ENST00000243662.6	ENSBTAG00000015793	bta-miR-143	8mer-1a	38	45	-0.589	-0.008	-0.162	0.011	0	0	0	0.022	0	0	0	0	0	0.12	-0.068	0.005	0	-0.02	0.137	0.125	0	-0.427	99	1	-0.427	99	-0.14	-0.24	-0.23
RAB4A	ENST00000366690.4	ENSBTAG00000018857	bta-miR-126-5p	8mer-1a	122	129	-0.589	-0.04	-0.28	0.039	0	-0.021	0	0.022	0	0	0	0	0	0.059	-0.126	0.008	0	-0.02	0.189	0.352	0	-0.407	99	1	-0.407	99	-0.35	0.01	-0.1
RAB4A	ENST00000366690.4	ENSBTAG00000018857	bta-miR-126-5p	8mer-1a	125	132	-0.589	-0.024	-0.282	0.04	0	-0.021	0	0.022	0	0	0	0	0	0.059	-0.126	0.008	0	-0.02	0.189	0.352	0	-0.392	99	1	-0.392	99	-0.35	0.01	-0.1
RAB4A	ENST00000366690.4	ENSBTAG00000018857	bta-miR-126-5p	8mer-1a	128	135	-0.589	-0.008	-0.277	0.04	0	-0.021	0	0.022	0	0	0	0	0	0.059	-0.127	0.008	0	-0.02	0.189	0.352	0	-0.372	99	1	-0.372	99	-0.35	0.01	-0.1
RAB4B	ENST00000594800.1	ENSBTAG00000009079	bta-let-7f	8mer-1a	63	70	-0.589	-0.024	-0.149	0.026	0	0	0	0	0	0.015	0	0	0	0.033	-0.06	-0.013	0	-0.02	0.083	0.07	0	-0.628	99	1	-0.628	99	0.17	-0.29	0.02
RAB4B	ENST00000357052.2	ENSBTAG00000009079	bta-miR-30a-5p	8mer-1a	402	409	-0.589	-0.008	-0.108	-0.065	0	0	0	0.022	0	0	0	0	0	0.056	-0.085	-0.013	0	-0.02	0.135	0.22	0	-0.455	99	0.51148	-0.2148	94	0.05	-0.38	-0.02
RAB4B	ENST00000594800.1	ENSBTAG00000009079	bta-let-7a-5p	8mer-1a	63	70	-0.589	-0.016	-0.149	0.026	0	0	0	0	0	0.015	0	0	0	0.033	-0.06	-0.013	0	-0.02	0.083	0.07	0	-0.62	99	1	-0.62	99	0.12	-0.21	-0.08
RAB6B	ENST00000285208.4	ENSBTAG00000000905	bta-miR-22-3p	8mer-1a	1624	1631	-0.589	-0.016	-0.162	0.088	-0.018	0	0	0	0.012	0	0	0	0	0.239	-0.073	0.004	0	-0.02	0.113	-0.026	0	-0.448	99	0.10587	-0.0414	63	-0.01	-0.26	-0.05
RAB6B	ENST00000543906.1	ENSBTAG00000000905	bta-miR-22-3p	8mer-1a	1544	1551	-0.589	-0.016	-0.162	0.09	-0.018	0	0	0	0.012	0	0	0	0	0.239	-0.073	0.004	0	-0.02	0.113	-0.026	0	-0.446	99	0.10586	-0.0412	63	-0.01	-0.26	-0.05
RABIF	ENST00000367262.3	ENSBTAG00000013560	bta-miR-148a	8mer-1a	64	71	-0.589	-0.024	-0.008	0.02	0	0	0	0.022	0	0	0	0	0	0.02	-0.022	-0.044	0	-0.02	0.119	0.06	0	-0.466	99	0.75515	-0.3372	97	0	-0.25	-0.42
RAD51C	ENST00000337432.4	ENSBTAG00000015036	bta-miR-30a-5p	8mer-1a	53	60	-0.589	-0.008	-0.207	0.007	0	0	0	0.022	0	0	0	0	0	0.011	-0.103	0.057	0	-0.02	0.135	0.22	0	-0.475	99	0.23683	-0.0992	81	0.01	-0.34	0.17
RAE1	ENST00000395841.2	ENSBTAG00000010934	bta-miR-101	8mer-1a	316	323	-0.589	-0.008	-0.175	-0.056	0	0	0	0	0.012	0	0	0	0	0.032	-0.093	0.056	0	-0.02	0.127	0.128	0	-0.586	99	1	-0.586	99	0.23	0.17	-0.08
RAET1L	ENST00000367341.1	ENSBTAG00000026437	bta-miR-148a	8mer-1a	150	157	-0.589	-0.008	-0.186	0.053	0	0	0	0.022	0	0	0	0	0	0.058	-0.095	0.003	0	-0.02	0.119	0.06	0	-0.583	99	0.998	-0.5816	99	0.03	-0.33	-0.27
RAET1L	ENST00000367341.1	ENSBTAG00000026437	bta-miR-148a	8mer-1a	150	157	-0.589	-0.008	-0.186	0.053	0	0	0	0.022	0	0	0	0	0	0.058	-0.095	0.003	0	-0.02	0.119	0.06	0	-0.583	99	0.998	-0.5816	99	0.03	-0.33	-0.27
RAET1L	ENST00000367341.1	ENSBTAG00000026437	bta-miR-148a	8mer-1a	150	157	-0.589	-0.008	-0.186	0.053	0	0	0	0.022	0	0	0	0	0	0.058	-0.095	0.003	0	-0.02	0.119	0.06	0	-0.583	99	0.998	-0.5816	99	0.03	-0.33	-0.27
RAET1L	ENST00000367341.1	ENSBTAG00000026437	bta-miR-148a	8mer-1a	150	157	-0.589	-0.008	-0.186	0.053	0	0	0	0.022	0	0	0	0	0	0.058	-0.095	0.003	0	-0.02	0.119	0.06	0	-0.583	99	0.998	-0.5816	99	0.03	-0.33	-0.27
RAET1L	ENST00000367341.1	ENSBTAG00000026437	bta-miR-148a	8mer-1a	150	157	-0.589	-0.008	-0.186	0.053	0	0	0	0.022	0	0	0	0	0	0.058	-0.095	0.003	0	-0.02	0.119	0.06	0	-0.583	99	0.998	-0.5816	99	0.03	-0.33	-0.27
RAET1L	ENST00000367341.1	ENSBTAG00000026437	bta-miR-148a	8mer-1a	150	157	-0.589	-0.008	-0.186	0.053	0	0	0	0.022	0	0	0	0	0	0.058	-0.095	0.003	0	-0.02	0.119	0.06	0	-0.583	99	0.998	-0.5816	99	0.03	-0.33	-0.27
RAET1L	ENST00000367341.1	ENSBTAG00000026437	bta-miR-148a	8mer-1a	150	157	-0.589	-0.008	-0.186	0.053	0	0	0	0.022	0	0	0	0	0	0.058	-0.095	0.003	0	-0.02	0.119	0.06	0	-0.583	99	0.998	-0.5816	99	0.03	-0.33	-0.27
RAET1L	ENST00000367341.1	ENSBTAG00000026437	bta-miR-148a	8mer-1a	150	157	-0.589	-0.008	-0.186	0.053	0	0	0	0.022	0	0	0	0	0	0.058	-0.095	0.003	0	-0.02	0.119	0.06	0	-0.583	99	0.998	-0.5816	99	0.03	-0.33	-0.27
RAET1L	ENST00000367341.1	ENSBTAG00000026437	bta-miR-148a	8mer-1a	150	157	-0.589	-0.008	-0.186	0.053	0	0	0	0.022	0	0	0	0	0	0.058	-0.095	0.003	0	-0.02	0.119	0.06	0	-0.583	99	0.998	-0.5816	99	0.03	-0.33	-0.27
RAET1L	ENST00000367341.1	ENSBTAG00000026437	bta-miR-148a	8mer-1a	150	157	-0.589	-0.008	-0.186	0.053	0	0	0	0.022	0	0	0	0	0	0.058	-0.095	0.003	0	-0.02	0.119	0.06	0	-0.583	99	0.998	-0.5816	99	0.03	-0.33	-0.27
RAET1L	ENST00000367341.1	ENSBTAG00000026437	bta-miR-148a	8mer-1a	150	157	-0.589	-0.008	-0.186	0.053	0	0	0	0.022	0	0	0	0	0	0.058	-0.095	0.003	0	-0.02	0.119	0.06	0	-0.583	99	0.998	-0.5816	99	0.03	-0.33	-0.27
RAET1L	ENST00000367341.1	ENSBTAG00000026437	bta-miR-148a	8mer-1a	150	157	-0.589	-0.008	-0.186	0.053	0	0	0	0.022	0	0	0	0	0	0.058	-0.095	0.003	0	-0.02	0.119	0.06	0	-0.583	99	0.998	-0.5816	99	0.03	-0.33	-0.27
RALYL	ENST00000521376.1	ENSBTAG00000017717	bta-miR-27b	8mer-1a	36	43	-0.589	-0.04	-0.171	0.009	0	0	0	0	0	0	0	0	0	0.144	-0.085	-0.026	0	-0.02	0.169	0.112	0	-0.497	99	1	-0.497	99	NA	NA	NA
RALYL	ENST00000517638.1	ENSBTAG00000017717	bta-miR-27b	8mer-1a	41	48	-0.589	-0.04	-0.171	0.013	0	0	0	0	0	0	0	0	0	0.144	-0.085	0.039	0	-0.02	0.169	0.112	0	-0.428	99	1	-0.428	99	NA	NA	NA
RALYL	ENST00000521376.1	ENSBTAG00000017717	bta-miR-27a-3p	8mer-1a	36	43	-0.589	-0.016	-0.171	0.009	0	0	0	0	0	0	0	0	0	0.144	-0.085	-0.026	0	-0.02	0.169	0.112	0	-0.473	99	1	-0.473	99	NA	NA	NA
RALYL	ENST00000521376.1	ENSBTAG00000017717	bta-miR-26a	8mer-1a	502	509	-0.589	-0.008	-0.27	0.084	0	0	0	0.022	0	0	0	0	0	0.144	-0.091	-0.026	0	-0.02	0.142	0.19	0	-0.422	99	1	-0.422	99	NA	NA	NA
RANBP9	ENST00000011619.3	ENSBTAG00000021556	bta-miR-101	8mer-1a	503	510	-0.589	-0.032	-0.228	0.067	0	0	0	0	0.012	0	0	0	0	0.12	-0.111	0.09	0	-0.02	0.127	0.128	0	-0.436	99	0.99828	-0.4351	99	-0.16	-0.12	0.05
RBM22	ENST00000199814.4	ENSBTAG00000030366	bta-miR-27a-3p	8mer-1a	752	759	-0.589	-0.048	-0.222	-0.017	0	0	0	0	0	0	0	0	0	0.124	-0.087	0.067	0	-0.02	0.169	0.112	0	-0.511	99	0.99433	-0.5075	99	0.3	-0.02	-0.04
RBM22	ENST00000199814.4	ENSBTAG00000030366	bta-miR-27b	8mer-1a	752	759	-0.589	-0.048	-0.222	-0.017	0	0	0	0	0	0	0	0	0	0.124	-0.087	0.067	0	-0.02	0.169	0.112	0	-0.511	99	0.99433	-0.5075	99	0.31	-0.07	-0.05
RBM3	ENST00000376759.3	ENSBTAG00000025848	bta-miR-148a	8mer-1a	98	105	-0.589	-0.016	-0.128	0.029	0	0	0	0.022	0	0	0	0	0	0.064	-0.036	-0.022	0	-0.02	0.119	0.06	0	-0.517	99	1	-0.517	99	-0.09	-0.47	-0.5
RBM38	ENST00000440234.2	ENSBTAG00000008105	bta-miR-126-5p	8mer-1a	1411	1418	-0.589	-0.008	-0.285	0.018	0	-0.021	0	0.022	0	0	0	0	0	0.193	-0.094	-0.044	0	-0.02	0.189	0.352	0	-0.287	99	0.12581	-0.0331	84	-0.03	-0.48	-0.16
RBP1	ENST00000483943.2	ENSBTAG00000020028	bta-miR-22-3p	8mer-1a	691	698	-0.589	-0.016	-0.178	0.099	-0.018	0	0	0	0.012	0	0	0	0	0.187	0.003	-0.027	0	-0.02	0.113	-0.026	0	-0.46	99	1	-0.46	99	-0.39	-0.2	-0.03
RBPMS2	ENST00000560606.1	ENSBTAG00000011037	bta-miR-27b	8mer-1a	82	89	-0.589	-0.016	-0.112	0.034	0	0	0	0	0	0	0	0	0	0.135	-0.107	-0.063	0	-0.02	0.169	0.112	0	-0.457	99	0.99971	-0.4568	99	-0.1	-0.23	-0.27
RBPMS2	ENST00000560606.1	ENSBTAG00000011037	bta-miR-27a-3p	8mer-1a	82	89	-0.589	-0.016	-0.112	0.034	0	0	0	0	0	0	0	0	0	0.135	-0.107	-0.063	0	-0.02	0.169	0.112	0	-0.457	99	0.99971	-0.4568	99	-0.03	-0.24	-0.29
RCAN3	ENST00000412742.2	ENSBTAG00000017452	bta-miR-126-5p	8mer-1a	421	428	-0.589	-0.024	-0.304	0.055	0	-0.021	0	0.022	0	0	0	0	0	0.13	-0.114	-0.012	0	-0.02	0.189	0.352	0	-0.336	99	0.81893	-0.2691	99	-0.4	-0.03	-0.03
RCAN3	ENST00000412742.2	ENSBTAG00000017452	bta-miR-126-5p	8mer-1a	418	425	-0.589	-0.024	-0.303	0.056	0	-0.021	0	0.022	0	0	0	0	0	0.13	-0.107	-0.012	0	-0.02	0.189	0.352	0	-0.327	99	0.81893	-0.262	99	-0.4	-0.03	-0.03
RCAN3	ENST00000412742.2	ENSBTAG00000017452	bta-miR-126-5p	8mer-1a	424	431	-0.589	-0.008	-0.299	0.055	0	-0.021	0	0.022	0	0	0	0	0	0.13	-0.124	-0.012	0	-0.02	0.189	0.352	0	-0.325	99	0.81893	-0.2605	99	-0.4	-0.03	-0.03
RCN2	ENST00000394885.3	ENSBTAG00000015780	bta-miR-26a	8mer-1a	295	302	-0.589	-0.016	-0.21	0.046	0	0	0	0.022	0	0	0	0	0	0.059	-0.082	0.042	0	-0.02	0.142	0.19	0	-0.416	99	0.99822	-0.4151	99	-0.06	0.01	0.17
RCN2	ENST00000394885.3	ENSBTAG00000015780	bta-miR-101	8mer-1a	260	267	-0.589	-0.016	-0.238	0.053	0	0	0	0	0.012	0	0	0	0	0.059	-0.071	0.042	0	-0.02	0.127	0.128	0	-0.513	99	0.99822	-0.5119	99	-0.13	0.04	0.09
RD3L	ENST00000557640.1	ENSBTAG00000046401	bta-miR-27a-3p	8mer-1a	402	409	-0.589	-0.008	-0.289	-0.098	0	0	0	0	0	0	0	0	0	0.055	-0.131	-0.001	0	-0.02	0.169	0.112	0	-0.8	99	1	-0.8	99	-0.03	-0.23	-0.12
RD3L	ENST00000557640.1	ENSBTAG00000046401	bta-miR-27b	8mer-1a	402	409	-0.589	-0.008	-0.289	-0.098	0	0	0	0	0	0	0	0	0	0.055	-0.131	-0.001	0	-0.02	0.169	0.112	0	-0.8	99	1	-0.8	99	-0.1	-0.23	-0.14
REPS1	ENST00000450536.2	ENSBTAG00000012299	bta-miR-27a-3p	8mer-1a	15	22	-0.589	-0.016	-0.164	-0.019	0	0	0	0	0	0	0	0	0	-0.049	-0.008	0.126	0	-0.02	0.169	0.112	0	-0.458	99	1	-0.458	99	-0.07	0.27	-0.03
REPS1	ENST00000450536.2	ENSBTAG00000012299	bta-miR-27b	8mer-1a	15	22	-0.589	-0.016	-0.164	-0.019	0	0	0	0	0	0	0	0	0	-0.049	-0.008	0.126	0	-0.02	0.169	0.112	0	-0.458	99	1	-0.458	99	-0.03	0.24	-0.05
RET	ENST00000340058.5	ENSBTAG00000000570	bta-miR-26a	8mer-1a	671	678	-0.589	-0.016	-0.24	-0.056	0	0	0	0.022	0	0	0	0	0	0.11	-0.095	0.153	0	-0.02	0.142	0.19	0	-0.399	99	1	-0.399	99	0.34	-0.28	0
REXO2	ENST00000265881.5	ENSBTAG00000005843	bta-miR-126-5p	8mer-1a	276	283	-0.589	-0.024	-0.269	-0.008	0	-0.021	0	0.022	0	0	0	0	0	0.022	-0.118	0.016	0	-0.02	0.189	0.352	0	-0.448	99	0.99934	-0.4477	99	-0.08	-0.2	-0.14
REXO2	ENST00000539275.1	ENSBTAG00000005843	bta-miR-126-5p	8mer-1a	397	404	-0.589	-0.024	-0.269	-0.008	0	-0.021	0	0.022	0	0	0	0	0	0.059	-0.118	-0.081	0	-0.02	0.189	0.352	0	-0.508	99	0.99934	-0.5076	99	-0.08	-0.2	-0.14
RFXANK	ENST00000353145.1	ENSBTAG00000001762	bta-miR-22-3p	7mer-m8	82	88	-0.224	-0.088	-0.059	0.01	0.01	0	0	0	-0.031	0	0	0	0	-0.031	-0.083	0.009	0	-0.011	0.073	-0.017	-0.014	-0.456	99	1	-0.456	99	0.06	-0.42	-0.25
RFXANK	ENST00000353145.1	ENSBTAG00000001762	bta-miR-22-3p	7mer-m8	82	88	-0.224	-0.088	-0.059	0.01	0.01	0	0	0	-0.031	0	0	0	0	-0.031	-0.083	0.009	0	-0.011	0.073	-0.017	-0.014	-0.456	99	1	-0.456	99	0.06	-0.42	-0.25
RGS1	ENST00000469578.2	ENSBTAG00000021672	bta-miR-92a	8mer-1a	251	258	-0.589	-0.04	-0.146	0.06	0	0	0	0	0.012	0	0	0	0	0.064	-0.104	-0.016	0	-0.02	0.109	0.141	0	-0.529	99	1	-0.529	99	-0.25	0.16	0.04
RGS2	ENST00000235382.5	ENSBTAG00000034366	bta-miR-22-3p	8mer-1a	608	615	-0.589	-0.016	-0.198	0.024	-0.018	0	0	0	0.012	0	0	0	0	0.109	-0.025	0.005	0	-0.02	0.113	-0.026	0	-0.629	99	1	-0.629	99	-0.02	-0.23	-0.27
RHEB	ENST00000262187.5	ENSBTAG00000031861	bta-miR-126-5p	8mer-1a	241	248	-0.589	-0.016	-0.252	0.062	0	-0.021	0	0.022	0	0	0	0	0	0.107	-0.097	-0.007	0	-0.02	0.189	0.352	0	-0.27	99	1	-0.27	99	-0.13	-0.3	-0.05
RIN3	ENST00000557762.1	ENSBTAG00000010416	bta-miR-126-5p	8mer-1a	152	159	-0.589	-0.008	-0.114	-0.077	0	-0.021	0	0.022	0	0	0	0	0	-0.046	-0.043	-0.096	0	-0.02	0.189	0.352	0	-0.451	99	0.24568	-0.0984	94	-0.2	-0.4	-0.26
RIOK1	ENST00000379834.2	ENSBTAG00000013821	bta-miR-21-5p	8mer-1a	583	590	-0.589	-0.04	-0.124	-0.032	0	0	0	0	0	0	0	0	0	0.096	-0.054	0.095	-0.118	-0.02	0.056	0.194	0	-0.536	99	0.04834	-0.0218	50	-0.06	-0.28	-0.12
RND3	ENST00000375734.2	ENSBTAG00000039731	bta-miR-215	8mer-1a	647	654	-0.589	-0.016	-0.189	0.075	-0.018	0	0	0.022	0	0	0	0	0	0.163	-0.078	0.018	0	-0.02	0.042	0.103	0	-0.487	99	1	-0.487	99	0	-0.1	0.14
RND3	ENST00000375734.2	ENSBTAG00000039731	bta-miR-192	8mer-1a	647	654	-0.589	-0.016	-0.189	0.075	0	-0.021	0	0.022	0	0	0	0	0	0.163	-0.078	0.018	0	-0.02	0.042	0.103	0	-0.49	99	1	-0.49	99	-0.17	-0.11	0.16
RNF165	ENST00000588679.1	ENSBTAG00000001128	bta-miR-126-5p	7mer-1a	1970	1976	-0.195	-0.06	-0.08	0.026	0	-0.021	0	-0.049	0	0	0	0	0	0.099	-0.074	-0.183	0	-0.02	0.096	0.15	0	-0.311	99	1	-0.311	99	0.14	-0.19	0.24
RNF165	ENST00000588679.1	ENSBTAG00000001128	bta-miR-27b	7mer-m8	402	408	-0.224	-0.022	-0.159	0.039	0	0	0	0	0	0	0	0	0	0.12	-0.134	-0.29	0	-0.011	0.105	0.072	0	-0.504	99	1	-0.504	99	0.17	-0.12	0.02
RNF165	ENST00000588679.1	ENSBTAG00000001128	bta-miR-27a-3p	7mer-m8	402	408	-0.224	-0.022	-0.159	0.039	0	0	0	0	0	0	0	0	0	0.12	-0.134	-0.29	0	-0.011	0.105	0.072	0	-0.504	99	1	-0.504	99	0.22	-0.17	0.04
RNF165	ENST00000588679.1	ENSBTAG00000001128	bta-miR-191	7mer-m8	1273	1279	-0.224	-0.044	-0.158	0.052	0	0.014	0	0.004	0	0	0	0	0	0.12	-0.103	-0.29	0	-0.011	-0.057	0.097	0	-0.6	99	1	-0.6	99	0.09	-0.14	0.16
RNF165	ENST00000588679.1	ENSBTAG00000001128	bta-miR-148a	7mer-m8	1823	1829	-0.224	-0.011	-0.16	0.039	0	0	0	0.004	0	0	0	0	0	0.12	-0.099	-0.29	0	-0.011	0.076	0.038	-0.004	-0.522	99	1	-0.522	99	-0.01	-0.19	0.16
RNF32	ENST00000392741.2	ENSBTAG00000020335	bta-miR-126-5p	8mer-1a	480	487	-0.589	-0.008	-0.305	0.056	0	-0.021	0	0.022	0	0	0	0	0	0.105	-0.066	0.012	0	-0.02	0.189	0.352	0	-0.273	99	1	-0.273	99	-0.25	-0.21	0.12
RNFT1	ENST00000442346.2	ENSBTAG00000009747	bta-let-7a-5p	8mer-1a	293	300	-0.589	-0.008	-0.193	0.051	0	0	0	0	0	0.015	0	0	0	0.069	-0.123	-0.035	0	-0.02	0.083	0.07	0	-0.68	99	1	-0.68	99	0.04	-0.09	0.07
RNFT1	ENST00000442346.2	ENSBTAG00000009747	bta-let-7a-5p	8mer-1a	293	300	-0.589	-0.008	-0.193	0.051	0	0	0	0	0	0.015	0	0	0	0.069	-0.123	-0.035	0	-0.02	0.083	0.07	0	-0.68	99	1	-0.68	99	0.04	-0.09	0.07
RNFT1	ENST00000442346.2	ENSBTAG00000009747	bta-miR-21-5p	8mer-1a	231	238	-0.589	-0.016	-0.151	0.056	0	0	0	0	0	0	0	0	0	0.069	-0.085	-0.035	0	-0.02	0.056	0.194	0	-0.521	99	1	-0.521	99	-0.01	-0.14	-0.02
RNFT1	ENST00000442346.2	ENSBTAG00000009747	bta-miR-21-5p	8mer-1a	231	238	-0.589	-0.016	-0.151	0.056	0	0	0	0	0	0	0	0	0	0.069	-0.085	-0.035	0	-0.02	0.056	0.194	0	-0.521	99	1	-0.521	99	-0.01	-0.14	-0.02
RNFT1	ENST00000442346.2	ENSBTAG00000009747	bta-let-7f	8mer-1a	293	300	-0.589	0	-0.193	0.051	0	0	0	0	0	0.015	0	0	0	0.069	-0.123	-0.035	0	-0.02	0.083	0.07	0	-0.672	99	1	-0.672	99	0.11	0.1	0
RNFT1	ENST00000442346.2	ENSBTAG00000009747	bta-let-7f	8mer-1a	293	300	-0.589	0	-0.193	0.051	0	0	0	0	0	0.015	0	0	0	0.069	-0.123	-0.035	0	-0.02	0.083	0.07	0	-0.672	99	1	-0.672	99	0.11	0.1	0
RNGTT	ENST00000369485.4	ENSBTAG00000002725	bta-miR-101	8mer-1a	536	543	-0.589	-0.04	-0.276	0.069	0	0	0	0	0.012	0	0	0	0	0.157	-0.099	0.099	0	-0.02	0.127	0.128	0	-0.432	99	0.99838	-0.4312	99	0.35	0.29	0.17
RPA3	ENST00000223129.4	ENSBTAG00000013168	bta-miR-27a-3p	8mer-1a	424	431	-0.589	-0.04	-0.167	0.065	0	0	0	0	0	0	0	0	0	0.106	-0.07	-0.046	0	-0.02	0.169	0.112	0	-0.48	99	0.30545	-0.1304	90	0.03	0.36	0.21
RPA3	ENST00000223129.4	ENSBTAG00000013168	bta-miR-27b	8mer-1a	424	431	-0.589	-0.04	-0.167	0.065	0	0	0	0	0	0	0	0	0	0.106	-0.07	-0.046	0	-0.02	0.169	0.112	0	-0.48	99	0.30545	-0.1304	90	0.03	0.32	0.2
RPF1	ENST00000370654.5	ENSBTAG00000008118	bta-miR-27a-3p	8mer-1a	207	214	-0.589	-0.032	-0.24	0.042	0	0	0	0	0	0	0	0	0	0.058	-0.063	0.051	0	-0.02	0.169	0.112	0	-0.512	99	0.02416	-0.0105	51	0.18	0.24	0.22
RPF1	ENST00000370654.5	ENSBTAG00000008118	bta-miR-27b	8mer-1a	207	214	-0.589	-0.032	-0.24	0.042	0	0	0	0	0	0	0	0	0	0.058	-0.063	0.051	0	-0.02	0.169	0.112	0	-0.512	99	0.02416	-0.0105	51	0.18	0.24	0.16
RPGR	ENST00000318842.7	ENSBTAG00000003893	bta-miR-26a	8mer-1a	43	50	-0.589	-0.008	-0.272	0.014	0	0	0	0.022	0	0	0	0	0	0.019	-0.069	0.079	0	-0.02	0.142	0.19	0	-0.492	99	1	-0.492	99	0.29	-0.39	0.04
RPGR	ENST00000318842.7	ENSBTAG00000003893	bta-miR-126-5p	8mer-1a	107	114	-0.589	-0.008	-0.231	0.042	0	-0.021	0	0.022	0	0	0	0	0	0.019	-0.103	0.079	0	-0.02	0.189	0.352	0	-0.269	99	1	-0.269	99	0.16	-0.63	0.05
RPGR	ENST00000338898.3	ENSBTAG00000003893	bta-miR-26a	8mer-1a	550	557	-0.589	-0.008	-0.272	0.073	0	0	0	0.022	0	0	0	0	0	0.133	-0.102	0.039	0	-0.02	0.142	0.19	0	-0.392	99	0.99986	-0.3919	99	0.29	-0.39	0.04
RPL10A	ENST00000322203.6	ENSBTAG00000019494	bta-let-7a-5p	8mer-1a	22	29	-0.589	-0.032	-0.139	-0.006	0	0	0	0	0	0.015	0	0	0	-0.053	-0.002	0.008	0	-0.02	0.083	0.07	0	-0.665	99	0.30625	-0.1732	82	-0.52	-0.03	-0.06
RPL10A	ENST00000322203.6	ENSBTAG00000019494	bta-let-7f	8mer-1a	22	29	-0.589	-0.016	-0.139	-0.006	0	0	0	0	0	0.015	0	0	0	-0.053	-0.002	0.008	0	-0.02	0.083	0.07	0	-0.649	99	0.30625	-0.1697	81	-0.38	-0.03	0
RPL11	ENST00000374550.3	ENSBTAG00000020905	bta-miR-215	7mer-1a	20	26	-0.195	-0.024	-0.075	-0.008	-0.025	0	0	-0.049	0	0	0	0	0	-0.08	-0.078	-0.002	0	-0.02	0.018	0.025	0	-0.513	99	0.99984	-0.5129	99	-0.45	-0.19	-0.06
RPL11	ENST00000374550.3	ENSBTAG00000020905	bta-miR-192	7mer-1a	20	26	-0.195	-0.024	-0.075	-0.008	0	-0.021	0	-0.049	0	0	0	0	0	-0.08	-0.078	-0.002	0	-0.02	0.018	0.025	0	-0.509	99	0.99984	-0.5089	99	-0.57	-0.18	-0.06
RPL14	ENST00000416518.1	ENSBTAG00000002038	bta-miR-22-3p	7mer-m8	19	25	-0.224	-0.088	-0.12	-0.008	0.01	0	0	0	-0.031	0	0	0	0	-0.046	-0.097	-0.019	0	-0.011	0.073	-0.017	0	-0.578	99	1	-0.578	99	-0.52	-0.04	-0.13
RPL15	ENST00000307839.5	ENSBTAG00000033080	bta-miR-92a	8mer-1a	139	146	-0.589	0	-0.251	0.045	0	0	0	0	0.012	0	0	0	0	0.031	-0.104	0.002	0	-0.02	0.109	0.141	0	-0.624	99	0.99937	-0.6235	99	-0.49	-0.32	-0.29
RPL17-C18orf32	ENST00000584895.1	ENSBTAG00000030199	bta-miR-27a-3p	8mer-1a	447	454	-0.589	-0.016	-0.216	0.065	0	0	0	0	0	0	0	0	0	0.11	-0.094	0.012	0	-0.02	0.169	0.112	0	-0.467	99	0.52681	-0.2272	96	NA	NA	NA
RPL17-C18orf32	ENST00000584895.1	ENSBTAG00000030199	bta-miR-27b	8mer-1a	447	454	-0.589	-0.016	-0.216	0.065	0	0	0	0	0	0	0	0	0	0.11	-0.094	0.012	0	-0.02	0.169	0.112	0	-0.467	99	0.52681	-0.2272	96	NA	NA	NA
RPL4	ENST00000307961.6	ENSBTAG00000005211	bta-miR-215	8mer-1a	606	613	-0.589	-0.048	-0.192	0.064	-0.018	0	0	0.022	0	0	0	0	0	0.131	-0.08	0.068	0	-0.02	0.042	0.103	0	-0.517	99	0.07968	-0.035	48	-0.28	-0.19	-0.29
RPL4	ENST00000307961.6	ENSBTAG00000005211	bta-miR-215	8mer-1a	606	613	-0.589	-0.048	-0.192	0.064	-0.018	0	0	0.022	0	0	0	0	0	0.131	-0.08	0.068	0	-0.02	0.042	0.103	0	-0.517	99	0.07968	-0.035	48	-0.28	-0.19	-0.29
RPL4	ENST00000307961.6	ENSBTAG00000005211	bta-miR-192	8mer-1a	606	613	-0.589	-0.048	-0.192	0.064	0	-0.021	0	0.022	0	0	0	0	0	0.131	-0.08	0.068	0	-0.02	0.042	0.103	0	-0.52	99	0.07968	-0.0352	51	-0.55	-0.17	-0.26
RPL4	ENST00000307961.6	ENSBTAG00000005211	bta-miR-192	8mer-1a	606	613	-0.589	-0.048	-0.192	0.064	0	-0.021	0	0.022	0	0	0	0	0	0.131	-0.08	0.068	0	-0.02	0.042	0.103	0	-0.52	99	0.07968	-0.0352	51	-0.55	-0.17	-0.26
RPL7L1	ENST00000424341.2	ENSBTAG00000018478	bta-miR-26a	8mer-1a	317	324	-0.589	-0.024	-0.122	0.053	0	0	0	0.022	0	0	0	0	0	0.071	-0.112	-0.023	0	-0.02	0.142	0.19	0	-0.412	99	1	-0.412	99	0.3	0.01	0.09
RPP25L	ENST00000378959.4	ENSBTAG00000016295	bta-miR-192	8mer-1a	230	237	-0.589	-0.04	-0.094	0.052	0	-0.021	0	0.022	0	0	0	0	0	0.047	-0.066	-0.018	0	-0.02	0.042	0.103	0	-0.582	99	1	-0.582	99	0.01	-0.17	-0.29
RPP25L	ENST00000378959.4	ENSBTAG00000016295	bta-miR-215	8mer-1a	230	237	-0.589	-0.04	-0.094	0.052	-0.018	0	0	0.022	0	0	0	0	0	0.047	-0.066	-0.018	0	-0.02	0.042	0.103	0	-0.579	99	1	-0.579	99	-0.03	-0.19	-0.31
RPS27	ENST00000368567.4	ENSBTAG00000013866	bta-let-7f	8mer-1a	94	101	-0.589	-0.008	-0.079	0.038	0	0	0	0	0	0.015	0	0	0	-0.007	0.019	-0.076	0	-0.02	0.083	0.07	0	-0.554	99	0.9491	-0.52	99	-0.47	-0.04	0.04
RPS27	ENST00000368567.4	ENSBTAG00000013866	bta-let-7a-5p	8mer-1a	94	101	-0.589	-0.008	-0.079	0.038	0	0	0	0	0	0.015	0	0	0	-0.007	0.019	-0.076	0	-0.02	0.083	0.07	0	-0.554	99	0.9491	-0.52	99	-0.56	0.06	-0.04
RPUSD3	ENST00000433535.2	ENSBTAG00000007968	bta-let-7a-5p	8mer-1a	122	129	-0.589	-0.016	-0.12	-0.005	0	0	0	0	0	0.015	0	0	0	-0.053	-0.072	0.047	0	-0.02	0.083	0.07	0	-0.66	99	1	-0.66	99	0.17	0.23	-0.15
RPUSD3	ENST00000433535.2	ENSBTAG00000007968	bta-let-7f	8mer-1a	122	129	-0.589	-0.016	-0.12	-0.005	0	0	0	0	0	0.015	0	0	0	-0.053	-0.072	0.047	0	-0.02	0.083	0.07	0	-0.66	99	1	-0.66	99	0.15	0.21	-0.11
RRAD	ENST00000420652.1	ENSBTAG00000013929	bta-miR-30a-5p	8mer-1a	333	340	-0.589	-0.032	-0.182	0.009	0	0	0	0.022	0	0	0	0	0	0.045	-0.093	0.039	0	-0.02	0.135	0.22	0	-0.446	99	1	-0.446	99	-0.27	-0.26	-0.25
RSAD2	ENST00000382040.3	ENSBTAG00000016061	bta-miR-21-5p	8mer-1a	1299	1306	-0.589	-0.008	-0.307	-0.026	0	0	0	0	0	0	0	0	0	0.181	-0.126	0.055	0	-0.02	0.056	0.194	0	-0.59	99	1	-0.59	99	0.62	-0.2	0.08
RTCA	ENST00000370128.4	ENSBTAG00000006321	bta-miR-101	8mer-1a	688	695	-0.589	-0.04	-0.232	0.011	0	0	0	0	0.012	0	0	0	0	0.118	-0.064	0.055	0	-0.02	0.127	0.128	0	-0.494	99	0.52016	-0.2359	96	-0.61	-0.21	0.02
RWDD3	ENST00000263893.6	ENSBTAG00000021537	bta-miR-30a-5p	8mer-1a	507	514	-0.589	0	-0.25	0.037	0	0	0	0.022	0	0	0	0	0	0.097	-0.082	-0.002	0	-0.02	0.135	0.22	0	-0.432	99	0.218	-0.0838	77	-0.28	-0.15	-0.26
RWDD3	ENST00000370202.4	ENSBTAG00000021537	bta-miR-30a-5p	8mer-1a	390	397	-0.589	0	-0.25	0.036	0	0	0	0.022	0	0	0	0	0	0.073	-0.082	0.027	0	-0.02	0.135	0.22	0	-0.428	99	0.218	-0.0831	77	-0.28	-0.15	-0.26
SAE1	ENST00000598840.1	ENSBTAG00000002676	bta-miR-191	8mer-1a	1026	1033	-0.589	-0.008	-0.202	0.065	0	-0.021	0	0.022	0	0	0	0	0	0.176	-0.1	0.026	0	-0.02	-0.113	0.152	0	-0.612	99	0.9425	-0.5688	99	0.02	0	0.1
SAE1	ENST00000413379.3	ENSBTAG00000002676	bta-miR-191	8mer-1a	950	957	-0.589	-0.008	-0.202	0.065	0	-0.021	0	0.022	0	0	0	0	0	0.169	-0.1	0.037	0	-0.02	-0.113	0.152	0	-0.608	99	1	-0.608	99	0.02	0	0.1
SAE1	ENST00000392776.3	ENSBTAG00000002676	bta-miR-191	8mer-1a	1121	1128	-0.589	-0.008	-0.202	0.065	0	-0.021	0	0.022	0	0	0	0	0	0.184	-0.1	0.026	0	-0.02	-0.113	0.152	0	-0.604	99	0.9425	-0.5615	99	0.02	0	0.1
SCAF11	ENST00000395454.2	ENSBTAG00000001810	bta-miR-27b	8mer-1a	350	357	-0.589	-0.048	-0.205	0.078	0	0	0	0	0	0	0	0	0	0.132	-0.095	-0.084	0	-0.02	0.169	0.112	0	-0.55	99	1	-0.55	99	0.14	0.02	-0.22
SCAF11	ENST00000395454.2	ENSBTAG00000001810	bta-miR-27a-3p	8mer-1a	350	357	-0.589	-0.048	-0.205	0.078	0	0	0	0	0	0	0	0	0	0.132	-0.095	-0.084	0	-0.02	0.169	0.112	0	-0.55	99	1	-0.55	99	0.12	0.06	-0.21
SCAF11	ENST00000395453.2	ENSBTAG00000001810	bta-miR-26a	8mer-1a	646	653	-0.589	-0.008	-0.235	0.059	0	0	0	0.022	0	0	0	0	0	0.132	-0.119	-0.084	0	-0.02	0.142	0.19	0	-0.51	99	1	-0.51	99	0.14	0.24	-0.1
SCAMP4	ENST00000316097.8	ENSBTAG00000045762	bta-miR-143	8mer-1a	98	105	-0.589	-0.016	-0.124	0.04	0	0	0	0.022	0	0	0	0	0	0.055	-0.103	-0.063	0	-0.02	0.137	0.125	0	-0.536	99	1	-0.536	99	-0.19	-0.11	0.04
SCCPDH	ENST00000366510.3	ENSBTAG00000003804	bta-miR-126-5p	8mer-1a	507	514	-0.589	-0.04	-0.208	-0.032	0	-0.021	0	0.022	0	0	0	0	0	0.081	-0.096	0.07	0	-0.02	0.189	0.352	0	-0.292	99	0.58996	-0.165	97	-0.07	-0.38	-0.23
SCN9A	ENST00000409672.1	ENSBTAG00000002425	bta-miR-30a-5p	8mer-1a	19	26	-0.589	-0.008	-0.19	-0.011	0	0	0	0.022	0	0	0	0	0	-0.003	-0.072	0.209	-0.118	-0.02	0.135	0.22	0	-0.425	99	1	-0.425	99	0.12	-0.01	-0.01
SDHD	ENST00000528021.1	ENSBTAG00000016266	bta-miR-27b	8mer-1a	15	22	-0.589	-0.016	-0.113	-0.019	0	0	0	0	0	0	0	0	0	-0.025	-0.079	-0.228	0	-0.02	0.169	0.112	0	-0.808	99	1	-0.808	99	0.07	-0.19	-0.16
SDHD	ENST00000528021.1	ENSBTAG00000016266	bta-miR-27a-3p	8mer-1a	15	22	-0.589	-0.016	-0.113	-0.019	0	0	0	0	0	0	0	0	0	-0.025	-0.079	-0.228	0	-0.02	0.169	0.112	0	-0.808	99	1	-0.808	99	0.07	-0.17	-0.15
SENP2	ENST00000296257.5	ENSBTAG00000001749	bta-miR-143	8mer-1a	2629	2636	-0.589	-0.016	-0.258	-0.056	0	0	0	0.022	0	0	0	0	0	0.256	-0.11	0.098	0	-0.02	0.137	0.125	0	-0.411	99	0.12376	-0.045	62	-0.08	0.12	0.13
SEPT10	ENST00000545389.1	ENSBTAG00000022461	bta-miR-148a	8mer-1a	81	88	-0.589	-0.048	-0.074	0.034	0	0	0	0.022	0	0	0	0	0	0.012	-0.096	0.03	0	-0.02	0.119	0.06	0	-0.55	99	1	-0.55	99	-0.02	-0.25	-0.02
SEPT10	ENST00000356688.4	ENSBTAG00000022461	bta-miR-21-5p	8mer-1a	448	455	-0.589	-0.016	-0.259	0.075	0	0	0	0	0	0	0	0	0	0.123	-0.111	0.091	0	-0.02	0.056	0.194	0	-0.456	99	1	-0.456	99	-0.23	-0.07	-0.03
SERF1A	ENST00000504458.1	ENSBTAG00000034360	bta-miR-21-5p	7mer-m8	21	27	-0.224	-0.033	-0.138	-0.007	0	0	0	0	0	0	0	0	0	-0.065	-0.077	-0.074	0	-0.011	0.04	0.124	0	-0.465	99	1	-0.465	99	-0.14	0.1	-0.13
SERF1B	ENST00000503931.1	ENSBTAG00000034360	bta-miR-21-5p	7mer-m8	21	27	-0.224	-0.033	-0.138	-0.007	0	0	0	0	0	0	0	0	0	-0.065	-0.077	-0.074	0	-0.011	0.04	0.124	0	-0.465	99	1	-0.465	99	-0.14	0.1	-0.13
SERPINB1	ENST00000380739.5	ENSBTAG00000011975	bta-miR-148a	8mer-1a	202	209	-0.589	-0.048	-0.223	0.056	0	0	0	0.022	0	0	0	0	0	0.066	-0.076	0.024	0	-0.02	0.119	0.06	0	-0.609	99	0.81771	-0.4771	99	0.03	-0.31	-0.29
SERPINB9	ENST00000380698.4	ENSBTAG00000031267	bta-miR-143	8mer-1a	1266	1273	-0.589	0	-0.161	-0.05	0	0	0	0.022	0	0	0	0	0	0.178	-0.112	0.057	0	-0.02	0.137	0.125	0	-0.413	99	1e-04	0	14	0.01	-0.22	0.03
SERPINE1	ENST00000223095.4	ENSBTAG00000014465	bta-miR-126-5p	8mer-1a	1575	1582	-0.589	-0.024	-0.314	-0.017	0	-0.021	0	0.022	0	0	0	0	0	0.202	-0.123	0.064	0	-0.02	0.189	0.352	0	-0.279	99	0.08566	-0.0219	77	0.25	-0.27	0.04
SETD6	ENST00000394266.4	ENSBTAG00000020781	bta-miR-148a	8mer-1a	58	65	-0.589	-0.016	-0.204	0.02	0	0	0	0.022	0	0	0	0	0	0.008	-0.066	0.064	0	-0.02	0.119	0.06	0	-0.602	99	0.87129	-0.5089	99	-0.02	-0.2	-0.37
SETD7	ENST00000406354.1	ENSBTAG00000003581	bta-miR-27b	8mer-1a	262	269	-0.589	-0.016	-0.089	0.057	0	0	0	0	0	0	0	0	0	0.075	-0.073	-0.093	0	-0.02	0.169	0.112	0	-0.467	99	1	-0.467	99	-0.42	-0.43	-0.5
SETD7	ENST00000404104.3	ENSBTAG00000003581	bta-miR-27b	8mer-1a	116	123	-0.589	-0.016	-0.089	0.042	0	0	0	0	0	0	0	0	0	0.043	-0.073	-0.035	0	-0.02	0.169	0.112	0	-0.456	99	1	-0.456	99	-0.42	-0.43	-0.5
SETD7	ENST00000404104.3	ENSBTAG00000003581	bta-miR-27a-3p	8mer-1a	58	65	-0.589	-0.024	-0.137	0.024	0	0	0	0	0	0	0	0	0	0.043	-0.089	-0.035	0	-0.02	0.169	0.112	0	-0.546	99	1	-0.546	99	-0.41	-0.41	-0.49
SETD7	ENST00000404104.3	ENSBTAG00000003581	bta-miR-27a-3p	8mer-1a	116	123	-0.589	-0.016	-0.089	0.042	0	0	0	0	0	0	0	0	0	0.043	-0.073	-0.035	0	-0.02	0.169	0.112	0	-0.456	99	1	-0.456	99	-0.41	-0.41	-0.49
SETD7	ENST00000406354.1	ENSBTAG00000003581	bta-miR-27a-3p	8mer-1a	204	211	-0.589	-0.024	-0.137	0.057	0	0	0	0	0	0	0	0	0	0.075	-0.088	-0.093	0	-0.02	0.169	0.112	0	-0.538	99	1	-0.538	99	-0.41	-0.41	-0.49
SETD7	ENST00000406354.1	ENSBTAG00000003581	bta-miR-27b	8mer-1a	204	211	-0.589	-0.024	-0.137	0.057	0	0	0	0	0	0	0	0	0	0.075	-0.088	-0.093	0	-0.02	0.169	0.112	0	-0.538	99	1	-0.538	99	-0.42	-0.43	-0.5
SETD7	ENST00000404104.3	ENSBTAG00000003581	bta-miR-27b	8mer-1a	58	65	-0.589	-0.024	-0.137	0.024	0	0	0	0	0	0	0	0	0	0.043	-0.089	-0.035	0	-0.02	0.169	0.112	0	-0.546	99	1	-0.546	99	-0.42	-0.43	-0.5
SETD7	ENST00000406354.1	ENSBTAG00000003581	bta-miR-27a-3p	8mer-1a	262	269	-0.589	-0.016	-0.089	0.057	0	0	0	0	0	0	0	0	0	0.075	-0.073	-0.093	0	-0.02	0.169	0.112	0	-0.467	99	1	-0.467	99	-0.41	-0.41	-0.49
SFT2D1	ENST00000361731.3	ENSBTAG00000002993	bta-miR-148a	8mer-1a	103	110	-0.589	0	-0.093	0.038	0	0	0	0.022	0	0	0	0	0	0.02	-0.072	-0.018	0	-0.02	0.119	0.06	0	-0.533	99	1	-0.533	99	-0.46	-0.39	-0.22
SFT2D1	ENST00000361731.3	ENSBTAG00000002993	bta-miR-148a	8mer-1a	103	110	-0.589	0	-0.093	0.038	0	0	0	0.022	0	0	0	0	0	0.02	-0.072	-0.018	0	-0.02	0.119	0.06	0	-0.533	99	1	-0.533	99	-0.46	-0.39	-0.22
SFTPC	ENST00000522109.1	ENSBTAG00000012560	bta-miR-148a	8mer-1a	116	123	-0.589	-0.032	-0.029	0.045	0	0	0	0.022	0	0	0	0	0	0.061	-0.086	-0.025	0	-0.02	0.119	0.06	0	-0.474	99	1	-0.474	99	-0.38	0.12	0.3
SFXN4	ENST00000355697.2	ENSBTAG00000008730	bta-miR-27a-3p	8mer-1a	285	292	-0.589	-0.016	-0.195	0	0	0	0	0	0	0	0	0	0	0.027	-0.095	0.048	0	-0.02	0.169	0.112	0	-0.559	99	1	-0.559	99	0.13	-0.28	-0.19
SFXN4	ENST00000355697.2	ENSBTAG00000008730	bta-miR-27b	8mer-1a	285	292	-0.589	-0.016	-0.195	0	0	0	0	0	0	0	0	0	0	0.027	-0.095	0.048	0	-0.02	0.169	0.112	0	-0.559	99	1	-0.559	99	0.12	-0.33	-0.2
SGK1	ENST00000367858.5	ENSBTAG00000004269	bta-miR-101	8mer-1a	909	916	-0.589	-0.024	-0.274	0.043	0	0	0	0	0.012	0	0	0	0	0.154	-0.095	0.088	0	-0.02	0.127	0.128	0	-0.45	99	0.9828	-0.4409	99	0.02	-0.45	-0.07
SGK3	ENST00000345714.4	ENSBTAG00000013284	bta-miR-92a	8mer-1a	1499	1506	-0.589	-0.008	-0.267	-0.013	0	0	0	0	0.012	0	0	0	0	0.197	-0.096	0.083	0	-0.02	0.109	0.141	0	-0.451	99	0.68995	-0.2955	97	-0.09	-0.56	-0.27
SH3BGRL	ENST00000373212.5	ENSBTAG00000010587	bta-miR-92a	8mer-1a	1295	1302	-0.589	-0.008	-0.262	0.071	0	0	0	0	0.012	0	0	0	0	0.2	-0.08	-0.049	0	-0.02	0.109	0.141	0	-0.475	99	0.01784	-0.0072	48	-0.18	-0.48	-0.07
SIRT1	ENST00000212015.6	ENSBTAG00000014023	bta-miR-22-3p	8mer-1a	514	521	-0.589	-0.024	-0.218	0.081	-0.018	0	0	0	0.012	0	0	0	0	0.169	-0.1	0.118	0	-0.02	0.113	-0.026	0	-0.502	99	0.99028	-0.4962	99	-0.25	-0.01	-0.02
SLC16A1	ENST00000433570.4	ENSBTAG00000015107	bta-miR-26a	8mer-1a	92	99	-0.589	-0.016	-0.245	0.027	0	0	0	0.022	0	0	0	0	0	-0.045	-0.08	0.07	0	-0.02	0.142	0.19	0	-0.544	99	0.50724	-0.2504	97	0.21	-0.15	-0.02
SLC16A4	ENST00000369779.4	ENSBTAG00000015380	bta-miR-92a	8mer-1a	259	266	-0.589	-0.008	-0.231	-0.008	0	0	0	0	0.012	0	0	0	0	0.016	-0.075	0.081	0	-0.02	0.109	0.141	0	-0.572	99	0.47168	-0.2419	96	-0.31	-0.2	-0.5
SLC16A4	ENST00000437429.2	ENSBTAG00000015380	bta-miR-92a	8mer-1a	264	271	-0.589	-0.008	-0.231	-0.009	0	0	0	0	0.012	0	0	0	0	0.018	-0.075	0.06	0	-0.02	0.109	0.141	0	-0.592	99	0.20846	-0.105	87	-0.31	-0.2	-0.5
SLC16A5	ENST00000580123.1	ENSBTAG00000001110	bta-miR-21-5p	8mer-1a	25	32	-0.589	0	-0.08	-0.019	0	0	0	0	0	0	0	0	0	-0.022	-0.067	0.074	0	-0.02	0.056	0.194	0	-0.473	99	1	-0.473	99	-0.18	0.27	-0.39
SLC16A7	ENST00000549465.1	ENSBTAG00000021287	bta-miR-126-5p	7mer-1a	35	41	-0.195	-0.024	-0.071	0.003	0	-0.021	0	-0.049	0	0	0	0	0	-0.052	-0.076	-0.025	0	-0.02	0.096	0.15	0	-0.284	99	1	-0.284	99	0.22	-0.33	-0.08
SLC1A6	ENST00000430939.2	ENSBTAG00000013502	bta-miR-148a	8mer-1a	84	91	-0.589	-0.016	-0.073	0.026	0	0	0	0.022	0	0	0	0	0	-0.052	-0.058	0.083	0	-0.02	0.119	0.06	0	-0.498	99	1	-0.498	99	NA	-0.12	NA
SLC1A7	ENST00000371491.4	ENSBTAG00000012516	bta-miR-148a	8mer-1a	58	65	-0.589	-0.016	-0.1	0.024	0	0	0	0.022	0	0	0	0	0	0.023	-0.118	-0.021	0	-0.02	0.119	0.06	0	-0.616	99	1	-0.616	99	-0.16	-0.13	-0.08
SLC25A21	ENST00000331299.5	ENSBTAG00000019350	bta-miR-27a-3p	8mer-1a	254	261	-0.589	-0.024	-0.242	0.069	0	0	0	0	0	0	0	0	0	0.168	-0.126	0.037	0	-0.02	0.169	0.112	0	-0.446	99	1	-0.446	99	-0.31	0.16	-0.01
SLC25A21	ENST00000331299.5	ENSBTAG00000019350	bta-miR-27a-3p	8mer-1a	254	261	-0.589	-0.024	-0.242	0.069	0	0	0	0	0	0	0	0	0	0.168	-0.126	0.037	0	-0.02	0.169	0.112	0	-0.446	99	1	-0.446	99	-0.31	0.16	-0.01
SLC25A21	ENST00000331299.5	ENSBTAG00000019350	bta-miR-27b	8mer-1a	254	261	-0.589	-0.024	-0.242	0.069	0	0	0	0	0	0	0	0	0	0.168	-0.126	0.037	0	-0.02	0.169	0.112	0	-0.446	99	1	-0.446	99	-0.26	0.16	-0.01
SLC25A21	ENST00000331299.5	ENSBTAG00000019350	bta-miR-27b	8mer-1a	254	261	-0.589	-0.024	-0.242	0.069	0	0	0	0	0	0	0	0	0	0.168	-0.126	0.037	0	-0.02	0.169	0.112	0	-0.446	99	1	-0.446	99	-0.26	0.16	-0.01
SLC25A30	ENST00000539591.1	ENSBTAG00000016529	bta-miR-126-5p	8mer-1a	2580	2587	-0.589	-0.016	-0.302	-0.098	0	-0.021	0	0.022	0	0	0	0	0	0.254	-0.123	0.017	0	-0.02	0.189	0.352	0	-0.335	99	0.29101	-0.0897	93	-0.44	0.38	0.38
SLC25A32	ENST00000297578.4	ENSBTAG00000033902	bta-miR-27a-3p	8mer-1a	442	449	-0.589	-0.008	-0.246	0.041	0	0	0	0	0	0	0	0	0	0.087	-0.093	0.041	0	-0.02	0.169	0.112	0	-0.506	99	0.8966	-0.4447	99	0.25	0.14	0.08
SLC25A32	ENST00000297578.4	ENSBTAG00000033902	bta-miR-27b	8mer-1a	442	449	-0.589	-0.008	-0.246	0.041	0	0	0	0	0	0	0	0	0	0.087	-0.093	0.041	0	-0.02	0.169	0.112	0	-0.506	99	0.8966	-0.4447	99	0.26	0.1	0.08
SLC26A8	ENST00000490799.1	ENSBTAG00000017251	bta-miR-143	8mer-1a	219	226	-0.589	-0.024	-0.134	0.053	0	0	0	0.022	0	0	0	0	0	0.046	-0.115	0.143	-0.118	-0.02	0.137	0.125	0	-0.474	99	1	-0.474	99	-0.03	0.09	-0.16
SLC33A1	ENST00000359479.3	ENSBTAG00000014318	bta-miR-26a	8mer-1a	276	283	-0.589	-0.016	-0.197	-0.011	0	0	0	0.022	0	0	0	0	0	0.022	-0.054	0.092	0	-0.02	0.142	0.19	0	-0.419	99	0.99972	-0.4189	99	0.12	0.05	0.28
SLC35A5	ENST00000492406.1	ENSBTAG00000009085	bta-miR-22-3p	8mer-1a	18	25	-0.589	0	-0.213	-0.013	-0.018	0	0	0	0.012	0	0	0	0	0.14	-0.06	0.068	0	-0.02	0.113	-0.026	0	-0.606	99	1	-0.606	99	-0.36	-0.2	0
SLC35A5	ENST00000492406.1	ENSBTAG00000009085	bta-miR-21-5p	8mer-1a	757	764	-0.589	-0.04	-0.232	0.048	0	0	0	0	0	0	0	0	0	0.14	-0.087	0.068	0	-0.02	0.056	0.194	0	-0.462	99	1	-0.462	99	-0.07	-0.05	0
SLC35B3	ENST00000426876.1	ENSBTAG00000009157	bta-miR-126-5p	8mer-1a	111	118	-0.589	-0.008	-0.171	0.044	0	-0.021	0	0.022	0	0	0	0	0	-0.004	-0.077	0.009	0	-0.02	0.189	0.352	0	-0.274	99	0.95434	-0.2603	99	0.11	-0.06	-0.12
SLC35D2	ENST00000375257.1	ENSBTAG00000019939	bta-miR-27a-3p	8mer-1a	148	155	-0.589	-0.008	-0.207	0.047	0	0	0	0	0	0	0	0	0	0.023	-0.087	-0.018	0	-0.02	0.169	0.112	0	-0.578	99	1	-0.578	99	-0.08	-0.04	0.32
SLC35D2	ENST00000375257.1	ENSBTAG00000019939	bta-miR-27b	8mer-1a	148	155	-0.589	-0.008	-0.207	0.047	0	0	0	0	0	0	0	0	0	0.023	-0.087	-0.018	0	-0.02	0.169	0.112	0	-0.578	99	1	-0.578	99	-0.11	-0.04	0.31
SLC39A11	ENST00000255559.3	ENSBTAG00000018837	bta-miR-143	8mer-1a	109	116	-0.589	0	-0.219	0.043	0	0	0	0.022	0	0	0	0	0	0.138	-0.112	0.047	0	-0.02	0.137	0.125	0	-0.428	99	0.99134	-0.4237	99	-0.09	0.2	0.21
SLC46A3	ENST00000380814.4	ENSBTAG00000008686	bta-miR-30a-5p	8mer-1a	64	71	-0.589	-0.024	-0.26	0.027	0	0	0	0.022	0	0	0	0	0	-0.046	-0.038	0.076	0	-0.02	0.135	0.22	0	-0.497	99	1	-0.497	99	0.04	-0.29	-0.27
SLC4A10	ENST00000421911.1	ENSBTAG00000015317	bta-miR-143	8mer-1a	153	160	-0.589	-0.008	-0.223	-0.019	0	0	0	0.022	0	0	0	0	0	-0.038	-0.129	0.149	0	-0.02	0.137	0.125	0	-0.593	99	1	-0.593	99	-0.59	-0.07	-0.11
SLC9B1	ENST00000394789.3	ENSBTAG00000009673	bta-miR-27b	8mer-1a	122	129	-0.589	-0.016	-0.262	0	0	0	0	0	0	0	0	0	0	-0.05	-0.078	0.078	0	-0.02	0.169	0.112	0	-0.656	99	1	-0.656	99	0.11	0.21	-0.01
SLC9B1	ENST00000394789.3	ENSBTAG00000009673	bta-miR-27a-3p	8mer-1a	122	129	-0.589	-0.016	-0.262	0	0	0	0	0	0	0	0	0	0	-0.05	-0.078	0.078	0	-0.02	0.169	0.112	0	-0.656	99	1	-0.656	99	0.09	0.24	0.01
SLCO6A1	ENST00000506729.1	ENSBTAG00000030210	bta-miR-126-5p	8mer-1a	321	328	-0.589	-0.008	-0.216	-0.032	0	-0.021	0	0.022	0	0	0	0	0	0.034	-0.123	0.116	0	-0.02	0.189	0.352	0	-0.296	99	0.43092	-0.1202	96	-0.07	0.08	0.26
SLCO6A1	ENST00000379807.3	ENSBTAG00000030210	bta-miR-126-5p	8mer-1a	267	274	-0.589	-0.008	-0.216	-0.032	0	-0.021	0	0.022	0	0	0	0	0	0.015	-0.123	0.116	0	-0.02	0.189	0.352	0	-0.315	99	1e-04	0	37	-0.07	0.08	0.26
SLFN12	ENST00000394562.1	ENSBTAG00000025219	bta-miR-30a-5p	8mer-1a	339	346	-0.589	-0.008	-0.204	-0.04	0	0	0	0.022	0	0	0	0	0	0.039	-0.095	0.097	0	-0.02	0.135	0.22	0	-0.443	99	0.0692	-0.0266	52	0.2	-0.07	-0.02
SLX1A	ENST00000345535.4	ENSBTAG00000008633	bta-miR-26a	8mer-1a	67	74	-0.589	-0.016	-0.207	-0.005	0	0	0	0.022	0	0	0	0	0	-0.102	-0.093	-0.023	0	-0.02	0.142	0.19	0	-0.701	99	1	-0.701	99	-0.67	0.05	-0.09
SLX1B	ENST00000330181.5	ENSBTAG00000008633	bta-miR-26a	8mer-1a	67	74	-0.589	-0.016	-0.207	-0.005	0	0	0	0.022	0	0	0	0	0	-0.102	-0.093	0.027	0	-0.02	0.142	0.19	0	-0.651	99	1	-0.651	99	-0.67	0.05	-0.09
SMAD4	ENST00000452201.2	ENSBTAG00000006919	bta-let-7a-5p	8mer-1a	65	72	-0.589	-0.016	0.015	0.015	0	0	0	0	0	0.015	0	0	0	-0.011	-0.125	-0.011	0	-0.02	0.083	0.07	0	-0.574	99	1	-0.574	99	0.03	0.1	0.07
SMAD4	ENST00000452201.2	ENSBTAG00000006919	bta-let-7f	8mer-1a	65	72	-0.589	-0.016	0.015	0.015	0	0	0	0	0	0.015	0	0	0	-0.011	-0.125	-0.011	0	-0.02	0.083	0.07	0	-0.574	99	1	-0.574	99	0.06	0.13	0.06
SMARCA5	ENST00000283131.3	ENSBTAG00000003399	bta-miR-101	8mer-1a	69	76	-0.589	-0.016	-0.195	0.024	0	0	0	0	0.012	0	0	0	0	0.018	-0.059	0.152	-0.118	-0.02	0.127	0.128	0	-0.536	99	1	-0.536	99	-0.01	0.1	0.04
SMIM15	ENST00000339020.3	ENSBTAG00000048033	bta-miR-101	8mer-1a	143	150	-0.589	-0.048	-0.109	0.047	0	0	0	0	0.012	0	0	0	0	0.11	-0.042	-0.087	0	-0.02	0.127	0.128	0	-0.471	99	0.99192	-0.4665	99	0.09	-0.21	-0.04
SMIM8	ENST00000392863.1	ENSBTAG00000021663	bta-miR-26a	8mer-1a	745	752	-0.589	-0.016	-0.205	0.049	0	0	0	0.022	0	0	0	0	0	0.139	-0.081	-0.064	0	-0.02	0.142	0.19	0	-0.433	99	0.64241	-0.2629	97	-0.15	-0.25	0.06
SMIM8	ENST00000392863.1	ENSBTAG00000021663	bta-miR-26a	8mer-1a	768	775	-0.589	-0.016	-0.212	0.043	0	0	0	0.022	0	0	0	0	0	0.139	-0.082	-0.064	0	-0.02	0.142	0.19	0	-0.447	99	0.64241	-0.2708	97	-0.15	-0.25	0.06
SMS	ENST00000404933.2	ENSBTAG00000018382	bta-miR-148a	8mer-1a	206	213	-0.589	-0.024	-0.17	0.06	0	0	0	0.022	0	0	0	0	0	0.078	-0.047	0.051	0	-0.02	0.119	0.06	0	-0.46	99	1	-0.46	99	-0.02	-0.21	-0.28
SMYD3	ENST00000403792.3	ENSBTAG00000033180	bta-miR-126-5p	8mer-1a	867	874	-0.589	-0.024	-0.212	0.029	0	-0.021	0	0.022	0	0	0	0	0	0.145	-0.123	-0.012	0	-0.02	0.189	0.352	0	-0.264	99	0.11207	-0.0273	80	-0.1	-0.06	-0.08
SMYD3	ENST00000403792.3	ENSBTAG00000033180	bta-miR-126-5p	8mer-1a	142	149	-0.589	-0.008	-0.274	0.051	0	-0.021	0	0.022	0	0	0	0	0	0.048	-0.106	-0.012	0	-0.02	0.189	0.352	0	-0.368	99	0.81147	-0.2911	99	-0.1	-0.06	-0.08
SNCG	ENST00000372017.3	ENSBTAG00000003515	bta-miR-27b	8mer-1a	207	214	-0.589	-0.016	-0.208	0.021	0	0	0	0	0	0	0	0	0	0.009	-0.024	-0.04	0	-0.02	0.169	0.112	0	-0.586	99	1	-0.586	99	0.2	0.04	-0.14
SNCG	ENST00000348795.4	ENSBTAG00000003515	bta-miR-27a-3p	8mer-1a	262	269	-0.589	-0.016	-0.208	0.018	0	0	0	0	0	0	0	0	0	0.027	-0.01	-0.04	0	-0.02	0.169	0.112	0	-0.557	99	0.98665	-0.548	99	0.23	0.03	-0.1
SNCG	ENST00000372017.3	ENSBTAG00000003515	bta-miR-27a-3p	8mer-1a	207	214	-0.589	-0.016	-0.208	0.021	0	0	0	0	0	0	0	0	0	0.009	-0.024	-0.04	0	-0.02	0.169	0.112	0	-0.586	99	1	-0.586	99	0.23	0.03	-0.1
SNCG	ENST00000348795.4	ENSBTAG00000003515	bta-miR-27b	8mer-1a	262	269	-0.589	-0.016	-0.208	0.018	0	0	0	0	0	0	0	0	0	0.027	-0.01	-0.04	0	-0.02	0.169	0.112	0	-0.557	99	0.98665	-0.548	99	0.2	0.04	-0.14
SNRNP27	ENST00000409116.1	ENSBTAG00000037746	bta-miR-27a-3p	8mer-1a	632	639	-0.589	-0.016	-0.157	0.052	0	0	0	0	0	0	0	0	0	0.125	-0.11	-0.022	0	-0.02	0.169	0.112	0	-0.456	99	0.92735	-0.4176	99	0.01	-0.13	0.09
SNRNP27	ENST00000244227.3	ENSBTAG00000037746	bta-miR-27a-3p	8mer-1a	698	705	-0.589	-0.016	-0.157	0.052	0	0	0	0	0	0	0	0	0	0.134	-0.11	-0.023	0	-0.02	0.169	0.112	0	-0.448	99	0.92735	-0.4103	99	0.01	-0.13	0.09
SNRNP27	ENST00000409116.1	ENSBTAG00000037746	bta-miR-27b	8mer-1a	632	639	-0.589	-0.016	-0.157	0.052	0	0	0	0	0	0	0	0	0	0.125	-0.11	-0.022	0	-0.02	0.169	0.112	0	-0.456	99	0.92735	-0.4176	99	0.02	-0.18	0.08
SNRNP27	ENST00000244227.3	ENSBTAG00000037746	bta-miR-27b	8mer-1a	698	705	-0.589	-0.016	-0.157	0.052	0	0	0	0	0	0	0	0	0	0.134	-0.11	-0.023	0	-0.02	0.169	0.112	0	-0.448	99	0.92735	-0.4103	99	0.02	-0.18	0.08
SNRPB2	ENST00000377943.5	ENSBTAG00000027506	bta-miR-215	8mer-1a	344	351	-0.589	-0.016	-0.2	0.037	-0.018	0	0	0.022	0	0	0	0	0	0.069	-0.055	0.011	0	-0.02	0.042	0.103	0	-0.614	99	0.14754	-0.0757	71	0.06	-0.19	-0.12
SNRPB2	ENST00000377943.5	ENSBTAG00000027506	bta-miR-26a	8mer-1a	498	505	-0.589	-0.016	-0.272	0.079	0	0	0	0.022	0	0	0	0	0	0.135	-0.077	0.011	0	-0.02	0.142	0.19	0	-0.395	99	0.02487	-0.0086	37	0.02	-0.07	0.16
SNRPB2	ENST00000377943.5	ENSBTAG00000027506	bta-miR-27a-3p	8mer-1a	157	164	-0.589	-0.048	-0.145	0.047	0	0	0	0	0	0	0	0	0	0.045	-0.079	0.011	-0.118	-0.02	0.169	0.112	0	-0.615	99	0.29766	-0.1573	92	0.17	-0.06	0.11
SNRPB2	ENST00000377943.5	ENSBTAG00000027506	bta-miR-192	8mer-1a	344	351	-0.589	-0.016	-0.2	0.037	0	-0.021	0	0.022	0	0	0	0	0	0.069	-0.055	0.011	0	-0.02	0.042	0.103	0	-0.617	99	0.14754	-0.076	74	-0.05	-0.15	-0.1
SNRPB2	ENST00000377943.5	ENSBTAG00000027506	bta-miR-27b	8mer-1a	157	164	-0.589	-0.048	-0.145	0.047	0	0	0	0	0	0	0	0	0	0.045	-0.079	0.011	-0.118	-0.02	0.169	0.112	0	-0.615	99	0.29766	-0.1573	92	0.17	-0.1	0.08
SNRPD2	ENST00000342669.3	ENSBTAG00000012177	bta-miR-26a	8mer-1a	58	65	-0.589	-0.032	-0.178	0.001	0	0	0	0.022	0	0	0	0	0	-0.107	-0.128	-0.046	0	-0.02	0.142	0.19	0	-0.745	99	1	-0.745	99	-0.23	0.01	-0.02
SNRPD2	ENST00000590212.1	ENSBTAG00000012177	bta-miR-26a	8mer-1a	204	211	-0.589	-0.032	-0.178	0.001	0	0	0	0.022	0	0	0	0	0	-0.004	-0.125	-0.084	0	-0.02	0.142	0.19	0	-0.677	99	0.99109	-0.6693	99	-0.23	0.01	-0.02
SNTN	ENST00000343837.3	ENSBTAG00000013026	bta-miR-27b	8mer-1a	416	423	-0.589	-0.024	-0.121	0.063	0	0	0	0	0	0	0	0	0	0.102	-0.11	-0.027	0	-0.02	0.169	0.112	0	-0.445	99	0.002	-8e-04	32	NA	-0.05	NA
SNTN	ENST00000343837.3	ENSBTAG00000013026	bta-miR-27a-3p	8mer-1a	416	423	-0.589	0	-0.121	0.063	0	0	0	0	0	0	0	0	0	0.102	-0.11	-0.027	0	-0.02	0.169	0.112	0	-0.421	99	0.002	-7e-04	31	NA	-0.05	NA
SNX3	ENST00000230085.8	ENSBTAG00000018801	bta-miR-148a	8mer-1a	647	654	-0.589	-0.056	-0.226	0.044	0	0	0	0.022	0	0	0	0	0	0.122	-0.064	-0.019	0	-0.02	0.119	0.06	0	-0.607	99	0.97962	-0.5917	99	-0.38	-0.34	-0.17
SOCS1	ENST00000332029.2	ENSBTAG00000004386	bta-miR-30a-5p	8mer-1a	276	283	-0.589	-0.016	-0.169	0.036	0	0	0	0.022	0	0	0	0	0	0.043	-0.116	0.006	0	-0.02	0.135	0.22	0	-0.448	99	1	-0.448	99	0.1	-0.36	-0.13
SOD2	ENST00000452684.2	ENSBTAG00000006523	bta-miR-92a	8mer-1a	705	712	-0.589	-0.016	-0.156	0.071	0	0	0	0	0.012	0	0	0	0	0.15	-0.074	-0.081	0	-0.02	0.109	0.141	0	-0.453	99	1	-0.453	99	0.12	-0.21	-0.14
SOD2	ENST00000452684.2	ENSBTAG00000006523	bta-miR-92a	8mer-1a	705	712	-0.589	-0.016	-0.156	0.071	0	0	0	0	0.012	0	0	0	0	0.15	-0.074	-0.081	0	-0.02	0.109	0.141	0	-0.453	99	1	-0.453	99	0.12	-0.21	-0.14
SOD2	ENST00000452684.2	ENSBTAG00000006523	bta-miR-27b	8mer-1a	990	997	-0.589	-0.016	-0.152	-0.004	0	0	0	0	0	0	0	0	0	0.154	-0.056	-0.081	0	-0.02	0.169	0.112	0	-0.483	99	0.13134	-0.0549	77	0.04	0.02	-0.36
SOD2	ENST00000452684.2	ENSBTAG00000006523	bta-miR-27b	8mer-1a	990	997	-0.589	-0.016	-0.152	-0.004	0	0	0	0	0	0	0	0	0	0.154	-0.056	-0.081	0	-0.02	0.169	0.112	0	-0.483	99	0.13134	-0.0549	77	0.04	0.02	-0.36
SOD2	ENST00000452684.2	ENSBTAG00000006523	bta-miR-27a-3p	8mer-1a	990	997	-0.589	-0.024	-0.152	-0.004	0	0	0	0	0	0	0	0	0	0.154	-0.056	-0.081	0	-0.02	0.169	0.112	0	-0.491	99	0.13134	-0.0557	77	0.07	0.05	-0.33
SOD2	ENST00000452684.2	ENSBTAG00000006523	bta-miR-27a-3p	8mer-1a	990	997	-0.589	-0.024	-0.152	-0.004	0	0	0	0	0	0	0	0	0	0.154	-0.056	-0.081	0	-0.02	0.169	0.112	0	-0.491	99	0.13134	-0.0557	77	0.07	0.05	-0.33
SPACA1	ENST00000237201.1	ENSBTAG00000019469	bta-miR-126-5p	8mer-1a	453	460	-0.589	-0.024	-0.256	-0.006	0	-0.021	0	0.022	0	0	0	0	0	0.072	-0.131	0.035	0	-0.02	0.189	0.352	0	-0.377	99	1	-0.377	99	NA	NA	NA
SPAG16	ENST00000331683.5	ENSBTAG00000018549	bta-miR-126-5p	7mer-1a	169	175	-0.195	-0.096	-0.063	-0.009	0	-0.021	0	-0.049	0	0	0	0	0	-0.015	-0.081	0.033	0	-0.02	0.096	0.15	0	-0.27	99	1	-0.27	99	-0.09	0.18	0.02
SPAG8	ENST00000340291.2	ENSBTAG00000011442	bta-miR-21-5p	8mer-1a	17	24	-0.589	-0.016	-0.152	-0.015	0	0	0	0	0	0	0	0	0	-0.083	-0.116	0.071	0	-0.02	0.056	0.194	0	-0.67	99	1	-0.67	99	0.16	-0.22	-0.02
SPATA5L1	ENST00000559860.1	ENSBTAG00000018279	bta-miR-143	8mer-1a	85	92	-0.589	-0.016	-0.202	-0.056	0	0	0	0.022	0	0	0	0	0	-0.102	-0.071	0.103	0	-0.02	0.137	0.125	0	-0.669	99	1	-0.669	99	-0.12	-0.06	0.1
SPCS1	ENST00000233025.7	ENSBTAG00000017221	bta-miR-21-5p	8mer-1a	80	87	-0.589	-0.016	-0.181	0.028	0	0	0	0	0	0	0	0	0	-0.048	-0.087	-0.017	0	-0.02	0.056	0.194	0	-0.68	99	1	-0.68	99	-0.31	-0.1	0.11
SPCS1	ENST00000233025.7	ENSBTAG00000017221	bta-miR-21-5p	8mer-1a	80	87	-0.589	-0.016	-0.181	0.028	0	0	0	0	0	0	0	0	0	-0.048	-0.087	-0.017	0	-0.02	0.056	0.194	0	-0.68	99	1	-0.68	99	-0.31	-0.1	0.11
SPDYA	ENST00000379579.4	ENSBTAG00000031347	bta-miR-21-5p	8mer-1a	487	494	-0.589	-0.008	-0.244	0.057	0	0	0	0	0	0	0	0	0	0.108	-0.112	0.032	0	-0.02	0.056	0.194	0	-0.526	99	1	-0.526	99	0.06	0.2	-0.05
SPESP1	ENST00000310673.3	ENSBTAG00000005994	bta-miR-148a	8mer-1a	181	188	-0.589	-0.032	-0.267	0.007	0	0	0	0.022	0	0	0	0	0	-0.012	-0.047	0.043	0	-0.02	0.119	0.06	0	-0.716	99	1	-0.716	99	0.18	0.17	0.23
SPG21	ENST00000204566.2	ENSBTAG00000011540	bta-miR-27b	8mer-1a	226	233	-0.589	-0.024	-0.221	0.065	0	0	0	0	0	0	0	0	0	0.088	-0.103	0.038	0	-0.02	0.169	0.112	0	-0.485	99	1	-0.485	99	-0.31	-0.12	0.07
SPG21	ENST00000204566.2	ENSBTAG00000011540	bta-miR-27a-3p	8mer-1a	226	233	-0.589	-0.024	-0.221	0.065	0	0	0	0	0	0	0	0	0	0.088	-0.103	0.038	0	-0.02	0.169	0.112	0	-0.485	99	1	-0.485	99	-0.31	-0.11	0.07
SPI1	ENST00000533030.1	ENSBTAG00000021709	bta-miR-215	7mer-1a	172	178	-0.195	-0.072	-0.023	0.021	-0.025	0	0	-0.049	0	0	0	0	0	0.018	-0.071	-0.045	0	-0.02	0.018	0.025	0	-0.418	99	1	-0.418	99	-0.02	-0.31	-0.35
SPINT1	ENST00000344051.4	ENSBTAG00000004086	bta-miR-191	8mer-1a	1155	1162	-0.589	0	-0.24	-0.05	0	-0.021	0	0.022	0	0	0	0	0	0.168	-0.129	0.09	0	-0.02	-0.113	0.152	0	-0.73	99	0.00315	-0.0018	9	-0.62	-0.32	-0.03
SPRYD4	ENST00000338146.5	ENSBTAG00000009281	bta-miR-92a	8mer-1a	120	127	-0.589	-0.032	-0.167	0.046	0	0	0	0	0.012	0	0	0	0	0.023	-0.088	0.004	0	-0.02	0.109	0.141	0	-0.561	99	0.99728	-0.5591	99	0.31	0.24	-0.24
SPRYD4	ENST00000338146.5	ENSBTAG00000009281	bta-miR-26a	8mer-1a	233	240	-0.589	-0.016	-0.128	0.025	0	0	0	0.022	0	0	0	0	0	0.023	-0.099	0.004	0	-0.02	0.142	0.19	0	-0.446	99	0.99728	-0.4446	99	0.15	0.26	-0.08
SRA1	ENST00000336283.6	ENSBTAG00000001449	bta-miR-143	8mer-1a	20	27	-0.589	-0.032	-0.02	-0.009	0	0	0	0.022	0	0	0	0	0	0.006	-0.119	0.016	0	-0.02	0.137	0.125	0	-0.483	99	1	-0.483	99	-0.08	-0.13	0.26
SRSF7	ENST00000313117.6	ENSBTAG00000014891	bta-miR-30a-5p	8mer-1a	36	43	-0.589	-0.024	-0.265	0	0	0	0	0.022	0	0	0	0	0	-0.08	-0.057	0.013	0	-0.02	0.135	0.22	0	-0.645	99	1	-0.645	99	0.25	-0.22	0.1
SRXN1	ENST00000381962.3	ENSBTAG00000010913	bta-miR-22-3p	8mer-1a	910	917	-0.589	-0.016	-0.232	0.107	-0.018	0	0	0	0.012	0	0	0	0	0.232	-0.078	-0.033	0	-0.02	0.113	-0.026	0	-0.548	99	0.52296	-0.2606	95	0.39	0.27	-0.05
SSPN	ENST00000242729.2	ENSBTAG00000000393	bta-miR-22-3p	8mer-1a	1057	1064	-0.589	-0.032	-0.209	0.084	-0.018	0	0	0	0.012	0	0	0	0	0.197	-0.074	0.018	0	-0.02	0.113	-0.026	0	-0.544	99	1	-0.544	99	-0.22	-0.09	-0.19
ST3GAL6	ENST00000265261.6	ENSBTAG00000004471	bta-miR-21-5p	8mer-1a	225	232	-0.589	0	-0.226	0.059	0	0	0	0	0	0	0	0	0	0.097	-0.095	0.006	0	-0.02	0.056	0.194	0	-0.518	99	0.58138	-0.2782	97	-0.32	0.18	0.15
ST6GALNAC1	ENST00000589992.1	ENSBTAG00000001998	bta-let-7f	7mer-m8	39	45	-0.224	-0.022	-0.119	-0.006	0	0	0	0	0	-0.008	0	0	0	-0.075	-0.154	-0.048	0	-0.011	0.055	0.045	0	-0.567	99	1	-0.567	99	NA	-0.16	NA
ST6GALNAC1	ENST00000589992.1	ENSBTAG00000001998	bta-let-7f	7mer-m8	39	45	-0.224	-0.022	-0.119	-0.006	0	0	0	0	0	-0.008	0	0	0	-0.075	-0.154	-0.048	0	-0.011	0.055	0.045	0	-0.567	99	1	-0.567	99	NA	-0.16	NA
ST6GALNAC1	ENST00000589992.1	ENSBTAG00000001998	bta-let-7a-5p	7mer-m8	39	45	-0.224	-0.022	-0.119	-0.006	0	0	0	0	0	-0.008	0	0	0	-0.075	-0.154	-0.048	0	-0.011	0.055	0.045	0	-0.567	99	1	-0.567	99	NA	-0.04	NA
ST6GALNAC1	ENST00000589992.1	ENSBTAG00000001998	bta-let-7a-5p	7mer-m8	39	45	-0.224	-0.022	-0.119	-0.006	0	0	0	0	0	-0.008	0	0	0	-0.075	-0.154	-0.048	0	-0.011	0.055	0.045	0	-0.567	99	1	-0.567	99	NA	-0.04	NA
ST6GALNAC2	ENST00000225276.5	ENSBTAG00000015255	bta-miR-22-3p	7mer-m8	676	682	-0.224	-0.022	-0.16	-0.052	0.01	0	0	0	-0.031	0	0	0	0	0.054	-0.098	0.03	0	-0.011	0.073	-0.017	0	-0.448	99	0.14533	-0.0571	70	0.05	-0.33	-0.35
STAM	ENST00000377524.3	ENSBTAG00000002658	bta-miR-148a	8mer-1a	155	162	-0.589	-0.032	-0.181	0.054	0	0	0	0.022	0	0	0	0	0	0.081	-0.08	0.089	0	-0.02	0.119	0.06	0	-0.477	99	1	-0.477	99	0.29	-0.04	-0.14
STEAP1B	ENST00000406890.2	ENSBTAG00000015749	bta-miR-148a	7mer-m8	224	230	-0.224	-0.033	-0.132	0.005	0	0	0	0.004	0	0	0	0	0	0.004	-0.056	-0.29	0	-0.011	0.076	0.038	0	-0.619	99	1	-0.619	99	0.03	-0.27	0.09
STMN1	ENST00000455785.2	ENSBTAG00000013761	bta-miR-101	8mer-1a	281	288	-0.589	-0.04	-0.143	0.036	0	0	0	0	0.012	0	0	0	0	0.046	-0.082	-0.026	0	-0.02	0.127	0.128	0	-0.551	99	0.99898	-0.5503	99	-0.33	-0.62	-0.11
STMN4	ENST00000519997.1	ENSBTAG00000017627	bta-miR-148a	8mer-1a	856	863	-0.589	-0.024	-0.165	0.002	0	0	0	0.022	0	0	0	0	0	0.139	-0.077	-0.016	0	-0.02	0.119	0.06	0	-0.549	99	0.998	-0.5477	99	0.12	NA	-0.2
STMND1	ENST00000536551.1	ENSBTAG00000020559	bta-miR-191	8mer-1a	304	311	-0.589	-0.024	-0.122	0.058	0	-0.021	0	0.022	0	0	0	0	0	0.074	-0.104	0.029	0	-0.02	-0.113	0.152	0	-0.658	99	1	-0.658	99	-0.59	-0.04	-0.16
STRADB	ENST00000194530.3	ENSBTAG00000019298	bta-miR-26a	8mer-1a	90	97	-0.589	-0.008	-0.24	0.037	0	0	0	0.022	0	0	0	0	0	0.113	-0.113	0.065	0	-0.02	0.142	0.19	0	-0.401	99	1	-0.401	99	-0.27	0.01	-0.02
STYX	ENST00000354586.4	ENSBTAG00000046956	bta-miR-22-3p	8mer-1a	3111	3118	-0.589	-0.016	-0.244	0.079	-0.018	0	0	0	0.012	0	0	0	0	0.286	-0.094	0.01	0	-0.02	0.113	-0.026	0	-0.507	99	0.21588	-0.0954	80	-0.2	0.08	-0.1
SUB1	ENST00000265073.4	ENSBTAG00000021965	bta-miR-22-3p	8mer-1a	1533	1540	-0.589	-0.016	-0.262	0.12	-0.018	0	0	0	0.012	0	0	0	0	0.268	-0.08	-0.04	0	-0.02	0.113	-0.026	0	-0.538	99	0.21046	-0.0978	80	0.06	-0.01	-0.24
SULT1C2	ENST00000251481.6	ENSBTAG00000038369	bta-miR-22-3p	8mer-1a	19	26	-0.589	0	-0.167	-0.011	-0.018	0	0	0	0.012	0	0	0	0	0.018	-0.076	0.036	0	-0.02	0.113	-0.026	0	-0.728	99	1	-0.728	99	-0.2	-0.26	0.23
SULT1C2	ENST00000251481.6	ENSBTAG00000038369	bta-miR-143	8mer-1a	97	104	-0.589	-0.016	-0.091	0.019	0	0	0	0.022	0	0	0	0	0	0.018	-0.114	0.036	0	-0.02	0.137	0.125	0	-0.473	99	1	-0.473	99	-0.12	-0.13	0.24
SULT1C4	ENST00000272452.2	ENSBTAG00000016032	bta-miR-22-3p	8mer-1a	726	733	-0.589	-0.048	-0.169	0.075	-0.018	0	0	0	0.012	0	0	0	0	0.157	-0.105	0.038	0	-0.02	0.113	-0.026	0	-0.58	99	0.9484	-0.5436	99	-0.23	-0.23	0.08
SULT1C4	ENST00000272452.2	ENSBTAG00000016032	bta-miR-22-3p	8mer-1a	726	733	-0.589	-0.048	-0.169	0.075	-0.018	0	0	0	0.012	0	0	0	0	0.157	-0.105	0.038	0	-0.02	0.113	-0.026	0	-0.58	99	0.9484	-0.5436	99	-0.23	-0.23	0.08
SULT4A1	ENST00000330884.4	ENSBTAG00000006273	bta-miR-101	8mer-1a	1230	1237	-0.589	-0.032	-0.228	0.031	0	0	0	0	0.012	0	0	0	0	0.181	-0.098	0.032	0	-0.02	0.127	0.128	0	-0.456	99	0.87354	-0.3897	99	0.13	0.05	0.16
SULT6B1	ENST00000535679.1	ENSBTAG00000008707	bta-miR-126-5p	8mer-1a	27	34	-0.589	-0.008	-0.21	0	0	-0.021	0	0.022	0	0	0	0	0	-0.107	-0.06	0.038	0	-0.02	0.189	0.352	0	-0.414	99	1	-0.414	99	-0.08	-0.63	-0.47
SWSAP1	ENST00000312423.2	ENSBTAG00000008196	bta-let-7f	8mer-1a	50	57	-0.589	-0.016	-0.079	-0.05	0	0	0	0	0	0.015	0	0	0	-0.129	-0.106	0.013	0	-0.02	0.083	0.07	0	-0.808	99	0.80564	-0.6115	99	-0.11	-0.2	0.12
SWSAP1	ENST00000312423.2	ENSBTAG00000008196	bta-let-7f	8mer-1a	50	57	-0.589	-0.016	-0.079	-0.05	0	0	0	0	0	0.015	0	0	0	-0.129	-0.106	0.013	0	-0.02	0.083	0.07	0	-0.808	99	0.80564	-0.6115	99	-0.11	-0.2	0.12
SWSAP1	ENST00000312423.2	ENSBTAG00000008196	bta-let-7a-5p	8mer-1a	50	57	-0.589	-0.024	-0.079	-0.05	0	0	0	0	0	0.015	0	0	0	-0.129	-0.106	0.013	0	-0.02	0.083	0.07	0	-0.816	99	0.80564	-0.6171	99	-0.06	-0.19	0.03
SWSAP1	ENST00000312423.2	ENSBTAG00000008196	bta-let-7a-5p	8mer-1a	50	57	-0.589	-0.024	-0.079	-0.05	0	0	0	0	0	0.015	0	0	0	-0.129	-0.106	0.013	0	-0.02	0.083	0.07	0	-0.816	99	0.80564	-0.6171	99	-0.06	-0.19	0.03
SYPL1	ENST00000470347.1	ENSBTAG00000019794	bta-miR-148a	8mer-1a	1404	1411	-0.589	-0.008	-0.202	0.029	0	0	0	0.022	0	0	0	0	0	0.194	-0.096	-0.004	0	-0.02	0.119	0.06	0	-0.495	99	0.02549	-0.0107	31	-0.26	-0.35	-0.3
SYPL1	ENST00000455385.2	ENSBTAG00000019794	bta-miR-148a	8mer-1a	1275	1282	-0.589	-0.008	-0.202	0.027	0	0	0	0.022	0	0	0	0	0	0.184	-0.096	0.016	0	-0.02	0.119	0.06	0	-0.487	99	0.0255	-0.0106	31	-0.26	-0.35	-0.3
TAF5	ENST00000369839.3	ENSBTAG00000009709	bta-miR-191	8mer-1a	183	190	-0.589	-0.032	-0.221	0.059	0	-0.021	0	0.022	0	0	0	0	0	0.096	-0.061	0.127	0	-0.02	-0.113	0.152	0	-0.601	99	0.93545	-0.5537	99	-0.17	0.08	-0.17
TAF7L	ENST00000372907.3	ENSBTAG00000001979	bta-miR-22-3p	8mer-1a	544	551	-0.589	-0.016	-0.205	0.06	-0.018	0	0	0	0.012	0	0	0	0	0.119	-0.066	0.074	0	-0.02	0.113	-0.026	0	-0.562	99	1	-0.562	99	-0.27	0.04	-0.29
TAF7L	ENST00000372907.3	ENSBTAG00000001979	bta-miR-22-3p	8mer-1a	544	551	-0.589	-0.016	-0.205	0.06	-0.018	0	0	0	0.012	0	0	0	0	0.119	-0.066	0.074	0	-0.02	0.113	-0.026	0	-0.562	99	1	-0.562	99	-0.27	0.04	-0.29
TAL2	ENST00000334077.3	ENSBTAG00000045852	bta-miR-143	8mer-1a	2113	2120	-0.589	-0.008	-0.299	0.101	0	0	0	0.022	0	0	0	0	0	0.265	-0.101	-0.056	0	-0.02	0.137	0.125	0	-0.423	99	0.76689	-0.3127	98	NA	0.45	0.04
TATDN1	ENST00000517678.1	ENSBTAG00000033446	bta-miR-30a-5p	8mer-1a	47	54	-0.589	-0.008	-0.182	0.017	0	0	0	0.022	0	0	0	0	0	0.032	-0.09	0.005	0	-0.02	0.135	0.22	0	-0.458	99	0.002	-8e-04	17	-0.54	-0.13	-0.09
TBX4	ENST00000393853.4	ENSBTAG00000009968	bta-miR-27a-3p	8mer-1a	1543	1550	-0.589	-0.024	-0.222	-0.098	0	0	0	0	0	0	0	0	0	0.199	-0.085	0.092	0	-0.02	0.169	0.112	0	-0.466	99	0.23978	-0.0988	87	NA	NA	NA
TBX4	ENST00000393853.4	ENSBTAG00000009968	bta-miR-27b	8mer-1a	1543	1550	-0.589	-0.024	-0.222	-0.098	0	0	0	0	0	0	0	0	0	0.199	-0.085	0.092	0	-0.02	0.169	0.112	0	-0.466	99	0.23978	-0.0988	87	NA	NA	NA
TCEA1	ENST00000396401.3	ENSBTAG00000003460	bta-miR-215	8mer-1a	64	71	-0.589	-0.016	-0.125	0.027	-0.018	0	0	0.022	0	0	0	0	0	0.192	-0.071	0.024	0	-0.02	0.042	0.103	0	-0.429	99	1	-0.429	99	0.34	-0.14	-0.32
TCEA1	ENST00000396401.3	ENSBTAG00000003460	bta-miR-192	8mer-1a	64	71	-0.589	-0.016	-0.125	0.027	0	-0.021	0	0.022	0	0	0	0	0	0.192	-0.071	0.024	0	-0.02	0.042	0.103	0	-0.432	99	1	-0.432	99	0.11	-0.09	-0.31
TCEAL1	ENST00000372625.3	ENSBTAG00000008485	bta-miR-26a	8mer-1a	40	47	-0.589	-0.016	-0.199	0.012	0	0	0	0.022	0	0	0	0	0	0.086	-0.081	-0.02	0	-0.02	0.142	0.19	0	-0.473	99	1	-0.473	99	-0.28	-0.18	0.1
TCF21	ENST00000367882.4	ENSBTAG00000021827	bta-miR-92a	8mer-1a	260	267	-0.589	-0.016	-0.202	0.041	0	0	0	0	0.012	0	0	0	0	0.111	-0.072	-0.009	0	-0.02	0.109	0.141	0	-0.494	99	1	-0.494	99	-0.15	-0.45	-0.24
TCFL5	ENST00000335351.3	ENSBTAG00000046520	bta-miR-92a	8mer-1a	712	719	-0.589	-0.016	-0.188	0.033	0	0	0	0	0.012	0	0	0	0	0.127	-0.074	0.033	0	-0.02	0.109	0.141	0	-0.432	99	0.92837	-0.3964	99	-0.43	-0.38	-0.17
TCP11L1	ENST00000334274.4	ENSBTAG00000008613	bta-miR-148a	8mer-1a	157	164	-0.589	-0.024	-0.225	0.042	0	0	0	0.022	0	0	0	0	0	0.082	-0.057	0.085	0	-0.02	0.119	0.06	0	-0.505	99	0.68102	-0.324	97	0.13	-0.07	-0.67
TDO2	ENST00000536354.2	ENSBTAG00000011062	bta-miR-101	8mer-1a	141	148	-0.589	-0.024	-0.221	0.051	0	0	0	0	0.012	0	0	0	0	0.064	-0.095	0.065	0	-0.02	0.127	0.128	0	-0.502	99	1	-0.502	99	0.16	0.1	-0.03
TFAM	ENST00000487519.1	ENSBTAG00000003546	bta-miR-27a-3p	8mer-1a	303	310	-0.589	-0.008	-0.164	0.037	0	0	0	0	0	0	0	0	0	0.077	-0.068	0.019	0	-0.02	0.169	0.112	0	-0.435	99	0.98983	-0.4298	99	0.16	0.2	0.04
TFAM	ENST00000487519.1	ENSBTAG00000003546	bta-miR-27b	8mer-1a	303	310	-0.589	-0.008	-0.164	0.037	0	0	0	0	0	0	0	0	0	0.077	-0.068	0.019	0	-0.02	0.169	0.112	0	-0.435	99	0.98983	-0.4298	99	0.2	0.16	0.02
TFB2M	ENST00000366514.4	ENSBTAG00000000072	bta-miR-101	8mer-1a	380	387	-0.589	-0.064	-0.241	0.016	0	0	0	0	0.012	0	0	0	0	0.06	-0.092	0.061	0	-0.02	0.127	0.128	0	-0.602	99	1	-0.602	99	0.09	0.28	0.12
TGFA	ENST00000445399.1	ENSBTAG00000000783	bta-miR-148a	8mer-1a	2016	2023	-0.589	-0.056	-0.239	0.066	0	0	0	0.022	0	0	0	0	0	0.239	-0.078	-0.019	0	-0.02	0.119	0.06	0	-0.495	99	0.86118	-0.4153	98	0.25	0.09	0.02
THAP2	ENST00000308086.2	ENSBTAG00000012271	bta-miR-26a	8mer-1a	86	93	-0.589	-0.008	-0.24	0.025	0	0	0	0.022	0	0	0	0	0	0.102	-0.087	0.011	-0.118	-0.02	0.142	0.19	0	-0.57	99	1	-0.57	99	-0.12	0.24	0.06
THAP5	ENST00000438865.1	ENSBTAG00000021869	bta-miR-26a	8mer-1a	135	142	-0.589	-0.008	-0.174	0.049	0	0	0	0.022	0	0	0	0	0	0.08	-0.1	-0.113	0	-0.02	0.142	0.19	0	-0.521	99	1	-0.521	99	0.01	0.11	0.22
THEG	ENST00000342640.4	ENSBTAG00000040485	bta-miR-126-5p	8mer-1a	100	107	-0.589	-0.024	-0.217	-0.004	0	-0.021	0	0.022	0	0	0	0	0	-0.069	-0.124	0.057	0	-0.02	0.189	0.352	0	-0.448	99	1	-0.448	99	NA	-0.23	-0.2
THEG	ENST00000342640.4	ENSBTAG00000040485	bta-miR-126-5p	8mer-1a	100	107	-0.589	-0.024	-0.217	-0.004	0	-0.021	0	0.022	0	0	0	0	0	-0.069	-0.124	0.057	0	-0.02	0.189	0.352	0	-0.448	99	1	-0.448	99	NA	-0.23	-0.2
THNSL1	ENST00000524413.1	ENSBTAG00000009117	bta-miR-22-3p	8mer-1a	813	820	-0.589	-0.032	-0.237	0.049	-0.018	0	0	0	0.012	0	0	0	0	0.146	-0.052	0.12	-0.118	-0.02	0.113	-0.026	0	-0.652	99	0.76135	-0.4676	99	-0.25	0.32	-0.21
THTPA	ENST00000554789.1	ENSBTAG00000007097	bta-let-7a-5p	8mer-1a	753	760	-0.589	-0.048	-0.24	-0.015	0	0	0	0	0	0.015	0	0	0	0.124	-0.121	-0.057	0	-0.02	0.083	0.07	0	-0.798	99	0.37942	-0.2536	91	-0.23	0.03	-0.18
THTPA	ENST00000554789.1	ENSBTAG00000007097	bta-let-7f	8mer-1a	753	760	-0.589	-0.048	-0.24	-0.015	0	0	0	0	0	0.015	0	0	0	0.124	-0.121	-0.057	0	-0.02	0.083	0.07	0	-0.798	99	0.37942	-0.2536	91	-0.14	-0.04	-0.07
THTPA	ENST00000288014.6	ENSBTAG00000007097	bta-let-7a-5p	8mer-1a	643	650	-0.589	-0.048	-0.23	0.081	0	0	0	0	0	0.015	0	0	0	0.159	-0.122	0.011	0	-0.02	0.083	0.07	0	-0.59	99	1	-0.59	99	-0.23	0.03	-0.18
THTPA	ENST00000288014.6	ENSBTAG00000007097	bta-let-7f	8mer-1a	643	650	-0.589	-0.048	-0.23	0.081	0	0	0	0	0	0.015	0	0	0	0.159	-0.122	0.011	0	-0.02	0.083	0.07	0	-0.59	99	1	-0.59	99	-0.14	-0.04	-0.07
TIMM8B	ENST00000504148.2	ENSBTAG00000002000	bta-miR-22-3p	8mer-1a	96	103	-0.589	-0.048	-0.078	0.02	-0.018	0	0	0	0.012	0	0	0	0	0.021	-0.025	-0.078	0	-0.02	0.113	-0.026	0	-0.716	99	1	-0.716	99	0.29	0.15	-0.08
TIMMDC1	ENST00000494664.1	ENSBTAG00000012581	bta-miR-101	8mer-1a	310	317	-0.589	-0.032	-0.17	0.057	0	0	0	0	0.012	0	0	0	0	0.108	-0.09	0.032	0	-0.02	0.127	0.128	0	-0.437	99	0.00382	-0.0014	35	-0.21	0.12	0.18
TLE1	ENST00000376463.1	ENSBTAG00000000256	bta-miR-30a-5p	8mer-1a	532	539	-0.589	-0.016	-0.263	0.033	0	0	0	0.022	0	0	0	0	0	0.099	-0.059	-0.029	0	-0.02	0.135	0.22	0	-0.467	99	1	-0.467	99	0.1	0.11	0.1
TM4SF5	ENST00000270560.3	ENSBTAG00000003733	bta-miR-101	8mer-1a	202	209	-0.589	-0.008	-0.208	0.062	0	0	0	0	0.012	0	0	0	0	0.125	-0.085	-0.001	0	-0.02	0.127	0.128	0	-0.457	99	0.00717	-0.0028	39	-0.18	-0.26	-0.12
TMA16	ENST00000513272.1	ENSBTAG00000012658	bta-miR-26a	8mer-1a	244	251	-0.589	0	-0.255	0.023	0	0	0	0.022	0	0	0	0	0	0.023	-0.079	-0.072	0	-0.02	0.142	0.19	0	-0.615	99	0.87885	-0.525	99	-0.15	-0.01	0.03
TMA16	ENST00000358572.5	ENSBTAG00000012658	bta-miR-26a	8mer-1a	48	55	-0.589	0	-0.255	0.014	0	0	0	0.022	0	0	0	0	0	0.09	-0.082	0.002	0	-0.02	0.142	0.19	0	-0.486	99	0.9466	-0.4555	99	-0.15	-0.01	0.03
TMBIM4	ENST00000398033.4	ENSBTAG00000026993	bta-miR-30a-5p	8mer-1a	1557	1564	-0.589	-0.016	-0.318	-0.098	0	0	0	0.022	0	0	0	0	0	0.2	-0.128	-0.019	0	-0.02	0.135	0.22	0	-0.611	99	1e-04	0	10	0.09	-0.32	-0.12
TMBIM4	ENST00000358230.3	ENSBTAG00000026993	bta-miR-30a-5p	8mer-1a	1372	1379	-0.589	-0.016	-0.318	-0.098	0	0	0	0.022	0	0	0	0	0	0.186	-0.128	0.015	0	-0.02	0.135	0.22	0	-0.591	99	1e-04	0	10	0.09	-0.32	-0.12
TMC4	ENST00000301187.4	ENSBTAG00000020062	bta-miR-101	8mer-1a	165	172	-0.589	-0.016	-0.22	0.019	0	0	0	0	0.012	0	0	0	0	-0.012	-0.079	0.113	0	-0.02	0.127	0.128	0	-0.537	99	1	-0.537	99	-0.3	-0.37	-0.29
TMC4	ENST00000301187.4	ENSBTAG00000020062	bta-miR-101	8mer-1a	185	192	-0.589	-0.024	-0.232	0.003	0	0	0	0	0.012	0	0	0	0	-0.012	0.064	0.113	0	-0.02	0.127	0.128	0	-0.43	99	1	-0.43	99	-0.3	-0.37	-0.29
TMEM107	ENST00000437139.2	ENSBTAG00000001702	bta-miR-30a-5p	8mer-1a	158	165	-0.589	-0.016	-0.18	0.045	0	0	0	0.022	0	0	0	0	0	0.055	-0.089	-0.032	0	-0.02	0.135	0.22	0	-0.449	99	0.47531	-0.1961	93	-0.49	0.23	-0.02
TMEM107	ENST00000449985.2	ENSBTAG00000001702	bta-miR-30a-5p	8mer-1a	207	214	-0.589	-0.016	-0.18	0.045	0	0	0	0.022	0	0	0	0	0	0.067	-0.089	-0.15	0	-0.02	0.135	0.22	0	-0.555	99	0.49081	-0.2459	96	-0.49	0.23	-0.02
TMEM161B	ENST00000514135.1	ENSBTAG00000008484	bta-miR-148a	8mer-1a	247	254	-0.589	-0.024	-0.216	0.068	0	0	0	0.022	0	0	0	0	0	0.142	-0.109	0.069	0	-0.02	0.119	0.06	0	-0.478	99	0.48974	-0.2144	90	-0.09	-0.02	-0.22
TMEM179B	ENST00000533861.1	ENSBTAG00000009486	bta-miR-143	8mer-1a	323	330	-0.589	-0.016	-0.144	0.014	0	0	0	0.022	0	0	0	0	0	0.044	-0.103	-0.029	0	-0.02	0.137	0.125	0	-0.559	99	0.98848	-0.5512	99	-0.23	-0.13	0.1
TMEM179B	ENST00000333449.4	ENSBTAG00000009486	bta-miR-143	8mer-1a	177	184	-0.589	-0.016	-0.144	0.023	0	0	0	0.022	0	0	0	0	0	-0.003	-0.103	0.009	0	-0.02	0.137	0.125	0	-0.559	99	1	-0.559	99	-0.23	-0.13	0.1
TMEM192	ENST00000306480.6	ENSBTAG00000035265	bta-miR-215	8mer-1a	248	255	-0.589	-0.008	-0.129	0.068	-0.018	0	0	0.022	0	0	0	0	0	0.115	-0.038	0.026	0	-0.02	0.042	0.103	0	-0.426	99	0.9696	-0.411	99	0.01	-0.15	-0.25
TMEM192	ENST00000306480.6	ENSBTAG00000035265	bta-miR-192	8mer-1a	248	255	-0.589	-0.008	-0.129	0.068	0	-0.021	0	0.022	0	0	0	0	0	0.115	-0.038	0.026	0	-0.02	0.042	0.103	0	-0.429	99	0.9696	-0.4139	99	0.02	-0.16	-0.23
TMEM202	ENST00000567679.1	ENSBTAG00000025814	bta-miR-143	8mer-1a	37	44	-0.589	-0.032	-0.096	-0.011	0	0	0	0.022	0	0	0	0	0	-0.017	-0.107	-0.103	0	-0.02	0.137	0.125	0	-0.691	99	1	-0.691	99	-0.17	-0.03	0.03
TMEM218	ENST00000532156.1	ENSBTAG00000022382	bta-miR-143	8mer-1a	1557	1564	-0.589	-0.032	-0.161	0.089	0	0	0	0.022	0	0	0	0	0	0.229	-0.122	-0.129	0	-0.02	0.137	0.125	0	-0.451	99	0.01483	-0.0058	30	-0.04	-0.1	0.23
TMEM223	ENST00000307366.7	ENSBTAG00000009487	bta-miR-22-3p	8mer-1a	109	116	-0.589	-0.024	-0.049	0.034	-0.018	0	0	0	0.012	0	0	0	0	-0.025	0.02	0.001	0	-0.02	0.113	-0.026	0	-0.571	99	1	-0.571	99	-0.11	-0.06	-0.14
TMEM234	ENST00000309777.6	ENSBTAG00000009163	bta-let-7a-5p	8mer-1a	138	145	-0.589	-0.016	-0.202	0.05	0	0	0	0	0	0.015	0	0	0	0.108	-0.092	-0.031	0	-0.02	0.083	0.07	0	-0.624	99	1	-0.624	99	-0.35	0.2	-0.29
TMEM234	ENST00000373593.1	ENSBTAG00000009163	bta-let-7f	8mer-1a	320	327	-0.589	-0.024	-0.202	0.076	0	0	0	0	0	0.015	0	0	0	0.134	-0.092	-0.017	0	-0.02	0.083	0.07	0	-0.566	99	1	-0.566	99	-0.26	0.09	-0.16
TMEM234	ENST00000373593.1	ENSBTAG00000009163	bta-let-7a-5p	8mer-1a	320	327	-0.589	-0.016	-0.202	0.076	0	0	0	0	0	0.015	0	0	0	0.134	-0.092	-0.017	0	-0.02	0.083	0.07	0	-0.558	99	1	-0.558	99	-0.35	0.2	-0.29
TMEM234	ENST00000309777.6	ENSBTAG00000009163	bta-let-7f	8mer-1a	138	145	-0.589	-0.024	-0.202	0.05	0	0	0	0	0	0.015	0	0	0	0.108	-0.092	-0.031	0	-0.02	0.083	0.07	0	-0.632	99	1	-0.632	99	-0.26	0.09	-0.16
TMEM242	ENST00000367144.4	ENSBTAG00000007201	bta-miR-22-3p	7mer-m8	87	93	-0.224	-0.022	-0.167	0.015	0.01	0	0	0	-0.031	0	0	0	0	-0.006	-0.067	-0.018	0	-0.011	0.073	-0.017	-0.013	-0.478	99	0.54868	-0.2425	94	-0.17	-0.26	-0.07
TMEM258	ENST00000537328.1	ENSBTAG00000032557	bta-miR-22-3p	7mer-m8	21	27	-0.224	-0.044	-0.065	-0.007	0.01	0	0	0	-0.031	0	0	0	0	-0.043	-0.097	-0.039	0	-0.011	0.073	-0.017	-0.011	-0.506	99	0.99997	-0.506	99	0.25	-0.04	0.05
TMEM54	ENST00000373463.3	ENSBTAG00000008331	bta-miR-148a	8mer-1a	162	169	-0.589	0	-0.029	0.008	0	0	0	0.022	0	0	0	0	0	-0.021	-0.061	0.01	0	-0.02	0.119	0.06	0	-0.501	99	1	-0.501	99	0.36	-0.15	0
TMEM67	ENST00000453321.3	ENSBTAG00000044190	bta-miR-192	8mer-1a	606	613	-0.589	-0.016	-0.233	0.078	0	-0.021	0	0.022	0	0	0	0	0	0.153	-0.089	0.142	0	-0.02	0.042	0.103	0	-0.428	99	0.36243	-0.1409	87	-0.36	-0.06	-0.05
TMEM67	ENST00000453321.3	ENSBTAG00000044190	bta-miR-215	8mer-1a	606	613	-0.589	-0.016	-0.233	0.078	-0.018	0	0	0.022	0	0	0	0	0	0.153	-0.089	0.142	0	-0.02	0.042	0.103	0	-0.425	99	0.36243	-0.14	87	-0.15	-0.06	-0.11
TMEM68	ENST00000521229.1	ENSBTAG00000005893	bta-miR-21-5p	8mer-1a	149	156	-0.589	-0.016	-0.238	0.019	0	0	0	0	0	0	0	0	0	0.034	-0.089	-0.036	0	-0.02	0.056	0.194	0	-0.685	99	0.86052	-0.5676	99	-0.24	-0.05	0.06
TMEM68	ENST00000523073.1	ENSBTAG00000005893	bta-miR-26a	8mer-1a	1073	1080	-0.589	-0.008	-0.266	0.069	0	0	0	0.022	0	0	0	0	0	0.183	-0.078	-0.029	0	-0.02	0.142	0.19	0	-0.384	99	0.24208	-0.084	80	-0.3	0.09	0.05
TMEM68	ENST00000521229.1	ENSBTAG00000005893	bta-miR-26a	8mer-1a	1220	1227	-0.589	-0.008	-0.241	0.035	0	0	0	0.022	0	0	0	0	0	0.181	-0.086	-0.036	0	-0.02	0.142	0.19	0	-0.41	99	0.30894	-0.1147	86	-0.3	0.09	0.05
TMEM9B	ENST00000309134.5	ENSBTAG00000008310	bta-miR-148a	8mer-1a	649	656	-0.589	-0.016	-0.212	0.078	0	0	0	0.022	0	0	0	0	0	0.152	-0.106	-0.042	0	-0.02	0.119	0.06	0	-0.554	99	0.5084	-0.2552	94	-0.36	-0.27	-0.16
TMSB10	ENST00000233143.4	ENSBTAG00000005654	bta-miR-27b	8mer-1a	95	102	-0.589	-0.016	0.042	0.024	0	0	0	0	0	0	0	0	0	-0.043	-0.07	-0.128	0	-0.02	0.169	0.112	0	-0.519	99	0.99963	-0.5188	99	-0.1	-0.51	-0.15
TMSB10	ENST00000233143.4	ENSBTAG00000005654	bta-miR-27a-3p	8mer-1a	95	102	-0.589	-0.016	0.042	0.024	0	0	0	0	0	0	0	0	0	-0.043	-0.07	-0.128	0	-0.02	0.169	0.112	0	-0.519	99	0.99963	-0.5188	99	-0.05	-0.5	-0.14
TMUB1	ENST00000297533.4	ENSBTAG00000011229	bta-miR-27a-3p	8mer-1a	447	454	-0.589	-0.024	-0.211	-0.05	0	0	0	0	0	0	0	0	0	0.067	-0.071	0.019	0	-0.02	0.169	0.112	0	-0.598	99	1	-0.598	99	-0.28	-0.13	0.21
TMUB1	ENST00000297533.4	ENSBTAG00000011229	bta-miR-27b	8mer-1a	447	454	-0.589	-0.024	-0.211	-0.05	0	0	0	0	0	0	0	0	0	0.067	-0.071	0.019	0	-0.02	0.169	0.112	0	-0.598	99	1	-0.598	99	-0.3	-0.16	0.23
TNFAIP8	ENST00000415806.2	ENSBTAG00000014551	bta-miR-21-5p	8mer-1a	1926	1933	-0.589	-0.016	-0.166	0.128	0	0	0	0	0	0	0	0	0	0.294	-0.092	-0.27	0	-0.02	0.056	0.194	0	-0.481	99	0.01178	-0.0048	31	0.23	0.18	0.18
TNFRSF19	ENST00000382258.4	ENSBTAG00000018300	bta-miR-30a-5p	8mer-1a	113	120	-0.589	-0.016	-0.212	0	0	0	0	0.022	0	0	0	0	0	-0.057	-0.076	0.069	0	-0.02	0.135	0.22	0	-0.524	99	1	-0.524	99	-0.24	-0.19	-0.18
TNFSF18	ENST00000404377.3	ENSBTAG00000047412	bta-miR-101	8mer-1a	764	771	-0.589	-0.04	-0.232	0.097	0	0	0	0	0.012	0	0	0	0	0.189	-0.107	0.001	0	-0.02	0.127	0.128	0	-0.434	99	1	-0.434	99	-0.3	-0.43	-0.01
TNFSF9	ENST00000245817.3	ENSBTAG00000046266	bta-let-7f	8mer-1a	85	92	-0.589	-0.016	-0.027	0.027	0	0	0	0	0	0.015	0	0	0	-0.043	-0.06	0.02	0	-0.02	0.083	0.07	0	-0.54	99	0.92125	-0.4893	99	-0.06	-0.44	-0.12
TNFSF9	ENST00000245817.3	ENSBTAG00000046266	bta-let-7a-5p	8mer-1a	85	92	-0.589	-0.016	-0.027	0.027	0	0	0	0	0	0.015	0	0	0	-0.043	-0.06	0.02	0	-0.02	0.083	0.07	0	-0.54	99	0.92125	-0.4893	99	-0.07	-0.27	-0.24
TNPO1	ENST00000447967.2	ENSBTAG00000007979	bta-miR-143	8mer-1a	627	634	-0.589	-0.016	-0.169	0.06	0	0	0	0.022	0	0	0	0	0	0.13	-0.096	-0.039	0	-0.02	0.137	0.125	0	-0.455	99	0.24012	-0.0969	81	0.22	-0.03	0.02
TNS1	ENST00000310858.6	ENSBTAG00000002485	bta-miR-148a	8mer-1a	41	48	-0.589	-0.008	-0.135	0.013	0	0	0	0.022	0	0	0	0	0	0.046	-0.082	0.066	0	-0.02	0.119	0.06	0	-0.508	99	1	-0.508	99	-0.14	-0.45	-0.51
TNXB	ENST00000375244.3	ENSBTAG00000001444	bta-miR-30a-5p	8mer-1a	21	28	-0.589	-0.016	-0.026	-0.008	0	0	0	0.022	0	0	0	0	0	-0.115	-0.057	-0.592	0	-0.02	0.135	0.22	0	-1.046	99	1	-1.046	99	-0.15	-0.29	-0.52
TOB1	ENST00000499247.2	ENSBTAG00000000546	bta-miR-92a	8mer-1a	631	638	-0.589	-0.008	-0.252	0.024	0	0	0	0	0.012	0	0	0	0	0.112	-0.078	0.048	0	-0.02	0.109	0.141	0	-0.501	99	1	-0.501	99	-0.03	-0.05	-0.05
TOMM40L	ENST00000367987.1	ENSBTAG00000009213	bta-miR-22-3p	8mer-1a	882	889	-0.589	0	-0.174	0.092	-0.018	0	0	0	0.012	0	0	0	0	0.19	-0.087	0.04	0	-0.02	0.113	-0.026	0	-0.467	99	1	-0.467	99	-0.49	-0.27	-0.3
TOMM40L	ENST00000367987.1	ENSBTAG00000009213	bta-miR-22-3p	8mer-1a	882	889	-0.589	0	-0.174	0.092	-0.018	0	0	0	0.012	0	0	0	0	0.19	-0.087	0.04	0	-0.02	0.113	-0.026	0	-0.467	99	1	-0.467	99	-0.49	-0.27	-0.3
TPD52	ENST00000537855.1	ENSBTAG00000007335	bta-miR-126-5p	8mer-1a	424	431	-0.589	-0.008	-0.203	0.041	0	-0.021	0	0.022	0	0	0	0	0	0.083	-0.129	0.03	-0.118	-0.02	0.189	0.352	0	-0.371	99	1	-0.371	99	0.13	-0.36	-0.24
TPD52	ENST00000537855.1	ENSBTAG00000007335	bta-miR-126-5p	8mer-1a	424	431	-0.589	-0.008	-0.203	0.041	0	-0.021	0	0.022	0	0	0	0	0	0.083	-0.129	0.03	-0.118	-0.02	0.189	0.352	0	-0.371	99	1	-0.371	99	0.13	-0.36	-0.24
TPD52	ENST00000537855.1	ENSBTAG00000007335	bta-miR-126-5p	8mer-1a	424	431	-0.589	-0.008	-0.203	0.041	0	-0.021	0	0.022	0	0	0	0	0	0.083	-0.129	0.03	-0.118	-0.02	0.189	0.352	0	-0.371	99	1	-0.371	99	0.13	-0.36	-0.24
TPR	ENST00000367478.4	ENSBTAG00000011943	bta-miR-27b	8mer-1a	21	28	-0.589	-0.04	-0.269	-0.008	0	0	0	0	0	0	0	0	0	-0.064	-0.092	0.226	0	-0.02	0.169	0.112	0	-0.575	99	1	-0.575	99	0.26	0.04	-0.18
TPR	ENST00000367478.4	ENSBTAG00000011943	bta-miR-27a-3p	8mer-1a	21	28	-0.589	-0.04	-0.269	-0.008	0	0	0	0	0	0	0	0	0	-0.064	-0.092	0.226	0	-0.02	0.169	0.112	0	-0.575	99	1	-0.575	99	0.24	0.07	-0.15
TRA2B	ENST00000453386.2	ENSBTAG00000001697	bta-miR-215	8mer-1a	1434	1441	-0.589	-0.024	-0.183	0.045	-0.018	0	0	0.022	0	0	0	0	0	0.199	-0.09	0.034	0	-0.02	0.042	0.103	0	-0.479	99	1e-04	0	7	0.17	0.03	-0.22
TRA2B	ENST00000453386.2	ENSBTAG00000001697	bta-miR-192	8mer-1a	1434	1441	-0.589	-0.024	-0.183	0.045	0	-0.021	0	0.022	0	0	0	0	0	0.199	-0.09	0.034	0	-0.02	0.042	0.103	0	-0.482	99	1e-04	0	9	0.07	0.07	-0.23
TRAM1L1	ENST00000310754.4	ENSBTAG00000046440	bta-miR-21-5p	8mer-1a	189	196	-0.589	-0.032	-0.235	0.06	0	0	0	0	0	0	0	0	0	0.115	-0.075	0.057	0	-0.02	0.056	0.194	0	-0.469	99	1	-0.469	99	-0.41	-0.04	0.45
TRAPPC3	ENST00000373166.3	ENSBTAG00000005732	bta-miR-22-3p	8mer-1a	19	26	-0.589	-0.056	-0.031	-0.011	-0.018	0	0	0	0.012	0	0	0	0	0.005	-0.105	-0.009	0	-0.02	0.113	-0.026	0	-0.735	99	1	-0.735	99	-0.08	-0.03	-0.17
TRAPPC6B	ENST00000330149.5	ENSBTAG00000015023	bta-miR-21-5p	8mer-1a	107	114	-0.589	-0.016	-0.226	0.041	0	0	0	0	0	0	0	0	0	0.113	-0.094	-0.021	0	-0.02	0.056	0.194	0	-0.562	99	0.91927	-0.5076	99	-0.15	-0.19	-0.11
TRIM23	ENST00000381018.3	ENSBTAG00000009519	bta-miR-27b	8mer-1a	72	79	-0.589	-0.016	-0.24	0.021	0	0	0	0	0	0	0	0	0	-0.022	-0.058	0.099	0	-0.02	0.169	0.112	0	-0.544	99	1	-0.544	99	0.02	-0.18	-0.35
TRIM23	ENST00000381018.3	ENSBTAG00000009519	bta-miR-27a-3p	8mer-1a	72	79	-0.589	-0.016	-0.24	0.021	0	0	0	0	0	0	0	0	0	-0.022	-0.058	0.099	0	-0.02	0.169	0.112	0	-0.544	99	1	-0.544	99	-0.02	-0.13	-0.33
TRIM23	ENST00000274327.7	ENSBTAG00000009519	bta-miR-27b	8mer-1a	178	185	-0.589	-0.016	-0.24	0.056	0	0	0	0	0	0	0	0	0	0.048	-0.058	0.095	0	-0.02	0.169	0.112	0	-0.443	99	0.66559	-0.2792	97	0.02	-0.18	-0.35
TRIM23	ENST00000274327.7	ENSBTAG00000009519	bta-miR-27a-3p	8mer-1a	178	185	-0.589	-0.016	-0.24	0.056	0	0	0	0	0	0	0	0	0	0.048	-0.058	0.095	0	-0.02	0.169	0.112	0	-0.443	99	0.66559	-0.2792	97	-0.02	-0.13	-0.33
TRIM50	ENST00000333149.2	ENSBTAG00000005798	bta-miR-27a-3p	8mer-1a	300	307	-0.589	-0.008	-0.118	0.012	0	0	0	0	0	0	0	0	0	0.037	-0.097	0.08	0	-0.02	0.169	0.112	0	-0.422	99	1	-0.422	99	0.31	-0.41	NA
TRIM50	ENST00000333149.2	ENSBTAG00000005798	bta-miR-27b	8mer-1a	300	307	-0.589	-0.008	-0.118	0.012	0	0	0	0	0	0	0	0	0	0.037	-0.097	0.08	0	-0.02	0.169	0.112	0	-0.422	99	1	-0.422	99	0.3	-0.43	NA
TRIM63	ENST00000374272.3	ENSBTAG00000005085	bta-miR-101	8mer-1a	465	472	-0.589	-0.016	-0.208	0.036	0	0	0	0	0.012	0	0	0	0	0.088	-0.035	0.052	0	-0.02	0.127	0.128	0	-0.425	99	1	-0.425	99	-0.32	-0.07	-0.27
TRMT10A	ENST00000394877.3	ENSBTAG00000000197	bta-miR-22-3p	8mer-1a	785	792	-0.589	-0.008	-0.184	0.066	-0.018	0	0	0	0.012	0	0	0	0	0.161	-0.039	0.047	0	-0.02	0.113	-0.026	0	-0.485	99	0.99071	-0.4797	99	-0.05	0.37	-0.37
TSPAN1	ENST00000372003.1	ENSBTAG00000013320	bta-miR-27a-3p	8mer-1a	40	47	-0.589	-0.008	-0.089	0.012	0	0	0	0	0	0	0	0	0	0.058	-0.099	0.017	0	-0.02	0.169	0.112	0	-0.437	99	1	-0.437	99	0.06	-0.18	0.21
TSPAN1	ENST00000372003.1	ENSBTAG00000013320	bta-miR-27b	8mer-1a	40	47	-0.589	-0.008	-0.089	0.012	0	0	0	0	0	0	0	0	0	0.058	-0.099	0.017	0	-0.02	0.169	0.112	0	-0.437	99	1	-0.437	99	0.07	-0.15	0.15
TSR1	ENST00000576112.2	ENSBTAG00000004225	bta-miR-148a	8mer-1a	121	128	-0.589	-0.048	-0.139	-0.013	0	0	0	0.022	0	0	0	0	0	-0.057	-0.052	0.055	0	-0.02	0.119	0.06	0	-0.662	99	1	-0.662	99	0.21	0.31	0.11
TTC13	ENST00000366661.4	ENSBTAG00000010367	bta-miR-26a	8mer-1a	129	136	-0.589	-0.008	-0.25	0.048	0	0	0	0.022	0	0	0	0	0	0.033	-0.093	0.133	0	-0.02	0.142	0.19	0	-0.392	99	0.99745	-0.3909	99	-0.1	0.06	0.08
TTC32	ENST00000333610.3	ENSBTAG00000015587	bta-miR-126-5p	8mer-1a	181	188	-0.589	-0.016	-0.285	0.037	0	-0.021	0	0.022	0	0	0	0	0	0.013	-0.116	-0.028	0	-0.02	0.189	0.352	0	-0.462	99	1	-0.462	99	0.06	-0.04	-0.11
TTC32	ENST00000402414.1	ENSBTAG00000015587	bta-miR-126-5p	8mer-1a	302	309	-0.589	-0.016	-0.285	0.043	0	-0.021	0	0.022	0	0	0	0	0	0.057	-0.116	-0.117	0	-0.02	0.189	0.352	0	-0.501	99	1	-0.501	99	0.06	-0.04	-0.11
TTC8	ENST00000345383.5	ENSBTAG00000030432	bta-miR-30a-5p	8mer-1a	233	240	-0.589	-0.016	-0.235	0.066	0	0	0	0.022	0	0	0	0	0	0.078	-0.055	0.084	-0.118	-0.02	0.135	0.22	0	-0.428	99	1	-0.428	99	-0.14	-0.26	-0.12
TTC8	ENST00000345383.5	ENSBTAG00000030432	bta-miR-30a-5p	8mer-1a	242	249	-0.589	-0.016	-0.265	0.067	0	0	0	0.022	0	0	0	0	0	0.078	-0.111	0.084	-0.118	-0.02	0.135	0.22	0	-0.513	99	1	-0.513	99	-0.14	-0.26	-0.12
TTLL5	ENST00000556977.1	ENSBTAG00000025403	bta-miR-192	8mer-1a	650	657	-0.589	-0.024	-0.184	0.077	0	-0.021	0	0.022	0	0	0	0	0	0.15	-0.08	-0.042	0	-0.02	0.042	0.103	0	-0.566	99	1	-0.566	99	0.48	-0.01	-0.02
TTLL5	ENST00000556977.1	ENSBTAG00000025403	bta-miR-215	8mer-1a	650	657	-0.589	-0.024	-0.184	0.077	-0.018	0	0	0.022	0	0	0	0	0	0.15	-0.08	-0.042	0	-0.02	0.042	0.103	0	-0.563	99	1	-0.563	99	0.57	-0.01	-0.07
TTPAL	ENST00000262605.4	ENSBTAG00000018873	bta-miR-21-5p	8mer-1a	1488	1495	-0.589	-0.064	-0.229	0.037	0	0	0	0	0	0	0	0	0	0.204	-0.107	0.049	0	-0.02	0.056	0.194	0	-0.469	99	0.58768	-0.2569	96	0.2	-0.31	-0.07
TTR	ENST00000237014.3	ENSBTAG00000010991	bta-miR-21-5p	8mer-1a	92	99	-0.589	-0.032	-0.233	0.038	0	0	0	0	0	0	0	0	0	0.129	-0.093	-0.027	0	-0.02	0.056	0.194	0	-0.577	99	0.00153	-7e-04	20	-0.37	0.02	0
TUBA1A	ENST00000546918.1	ENSBTAG00000001489	bta-miR-192	8mer-1a	148	155	-0.589	-0.008	-0.149	0.017	0	-0.021	0	0.022	0	0	0	0	0	-0.022	-0.017	0.004	0	-0.02	0.042	0.103	0	-0.638	99	1	-0.638	99	-0.51	-0.33	0
TUBA1A	ENST00000546918.1	ENSBTAG00000001489	bta-miR-215	8mer-1a	148	155	-0.589	-0.008	-0.149	0.017	-0.018	0	0	0.022	0	0	0	0	0	-0.022	-0.017	0.004	0	-0.02	0.042	0.103	0	-0.635	99	1	-0.635	99	-0.47	-0.33	-0.01
TUBB3	ENST00000556922.1	ENSBTAG00000023730	bta-miR-215	8mer-1a	175	182	-0.589	-0.024	-0.097	0.048	-0.018	0	0	0.022	0	0	0	0	0	0.025	-0.035	0.122	0	-0.02	0.042	0.103	0	-0.421	99	1	-0.421	99	-0.09	-0.2	0.06
TUBB3	ENST00000556922.1	ENSBTAG00000023730	bta-miR-192	8mer-1a	175	182	-0.589	-0.024	-0.097	0.048	0	-0.021	0	0.022	0	0	0	0	0	0.025	-0.035	0.122	0	-0.02	0.042	0.103	0	-0.424	99	1	-0.424	99	-0.22	-0.2	0.15
TUBB3	ENST00000315491.7	ENSBTAG00000023730	bta-miR-215	8mer-1a	175	182	-0.589	-0.024	-0.097	0.049	-0.018	0	0	0.022	0	0	0	0	0	0.026	-0.035	0.073	0	-0.02	0.042	0.103	0	-0.468	99	1	-0.468	99	-0.09	-0.2	0.06
TUBB3	ENST00000315491.7	ENSBTAG00000023730	bta-miR-192	8mer-1a	175	182	-0.589	-0.024	-0.097	0.049	0	-0.021	0	0.022	0	0	0	0	0	0.026	-0.035	0.073	0	-0.02	0.042	0.103	0	-0.471	99	1	-0.471	99	-0.22	-0.2	0.15
TUBGCP4	ENST00000564079.1	ENSBTAG00000014479	bta-miR-215	8mer-1a	394	401	-0.589	-0.024	-0.246	0.082	-0.018	0	0	0.022	0	0	0	0	0	0.198	-0.118	0.11	0	-0.02	0.042	0.103	0	-0.458	99	0.21588	-0.0873	76	0.03	-0.13	-0.19
TUBGCP4	ENST00000564079.1	ENSBTAG00000014479	bta-miR-192	8mer-1a	394	401	-0.589	-0.024	-0.246	0.082	0	-0.021	0	0.022	0	0	0	0	0	0.198	-0.118	0.11	0	-0.02	0.042	0.103	0	-0.461	99	0.21588	-0.0878	78	0.07	-0.13	-0.17
TUFM	ENST00000313511.3	ENSBTAG00000019216	bta-miR-192	8mer-1a	164	171	-0.589	-0.016	-0.064	0.049	0	-0.021	0	0.022	0	0	0	0	0	0.023	-0.023	0.075	0	-0.02	0.042	0.103	0	-0.419	99	0.00012	0	9	0.03	-0.14	-0.33
TVP23C	ENST00000518321.1	ENSBTAG00000004496	bta-miR-26a	8mer-1a	55	62	-0.589	-0.016	-0.242	0.022	0	0	0	0.022	0	0	0	0	0	-0.011	-0.027	0.004	0	-0.02	0.142	0.19	0	-0.525	99	1	-0.525	99	-0.19	0.24	0.32
TVP23C	ENST00000584811.1	ENSBTAG00000004496	bta-miR-101	8mer-1a	959	966	-0.589	-0.024	-0.164	0.055	0	0	0	0	0.012	0	0	0	0	0.164	-0.101	-0.031	0	-0.02	0.127	0.128	0	-0.443	99	1	-0.443	99	-0.27	0.32	0.23
TXN2	ENST00000216185.2	ENSBTAG00000000014	bta-miR-27b	8mer-1a	647	654	-0.589	-0.024	-0.101	0.009	0	0	0	0	0	0	0	0	0	0.111	-0.073	-0.016	0	-0.02	0.169	0.112	0	-0.422	99	0.99444	-0.4193	99	0.28	0.05	-0.2
TXN2	ENST00000216185.2	ENSBTAG00000000014	bta-miR-27a-3p	8mer-1a	647	654	-0.589	-0.024	-0.101	0.009	0	0	0	0	0	0	0	0	0	0.111	-0.073	-0.016	0	-0.02	0.169	0.112	0	-0.422	99	0.99444	-0.4193	99	0.29	0.07	-0.2
TXNDC9	ENST00000409434.1	ENSBTAG00000004544	bta-miR-27b	8mer-1a	1094	1101	-0.589	-0.032	-0.223	0.039	0	0	0	0	0	0	0	0	0	0.171	-0.072	-0.005	0	-0.02	0.169	0.112	0	-0.45	99	0.01843	-0.0071	43	-0.11	0.04	0.03
TXNDC9	ENST00000409434.1	ENSBTAG00000004544	bta-miR-27a-3p	8mer-1a	1094	1101	-0.589	-0.032	-0.223	0.039	0	0	0	0	0	0	0	0	0	0.171	-0.072	-0.005	0	-0.02	0.169	0.112	0	-0.45	99	0.01843	-0.0071	43	-0.11	0.07	0.04
TXNRD3	ENST00000518740.1	ENSBTAG00000011795	bta-miR-101	8mer-1a	318	325	-0.589	-0.024	-0.212	-0.015	0	0	0	0	0.012	0	0	0	0	0.035	-0.099	-0.096	0	-0.02	0.127	0.128	0	-0.753	99	0.06131	-0.0364	71	-0.34	-0.17	-0.17
UBALD2	ENST00000327490.6	ENSBTAG00000013792	bta-miR-143	8mer-1a	649	656	-0.589	-0.016	-0.17	0.017	0	0	0	0.022	0	0	0	0	0	0.113	-0.09	-0.017	0	-0.02	0.137	0.125	0	-0.488	99	0.10375	-0.0436	61	-0.43	-0.05	0.23
UBAP2L	ENST00000343815.6	ENSBTAG00000004271	bta-miR-148a	8mer-1a	46	53	-0.589	-0.008	-0.214	0.017	0	0	0	0.022	0	0	0	0	0	0.038	-0.081	0.145	0	-0.02	0.119	0.06	0	-0.511	99	1	-0.511	99	-0.01	-0.28	-0.24
UBAP2L	ENST00000343815.6	ENSBTAG00000004271	bta-miR-148a	8mer-1a	46	53	-0.589	-0.008	-0.214	0.017	0	0	0	0.022	0	0	0	0	0	0.038	-0.081	0.145	0	-0.02	0.119	0.06	0	-0.511	99	1	-0.511	99	-0.01	-0.28	-0.24
UBE2A	ENST00000371558.2	ENSBTAG00000045779	bta-miR-101	8mer-1a	186	193	-0.589	-0.032	-0.159	0.058	0	0	0	0	0.012	0	0	0	0	0.135	-0.114	-0.024	0	-0.02	0.127	0.128	0	-0.478	99	0.07056	-0.029	67	-0.02	-0.08	0.16
UBE2D1	ENST00000373910.4	ENSBTAG00000020796	bta-miR-101	8mer-1a	30	37	-0.589	-0.032	-0.228	0.003	0	0	0	0	0.012	0	0	0	0	0.166	-0.072	-0.027	0	-0.02	0.127	0.128	0	-0.532	99	1	-0.532	99	-0.36	-0.27	-0.21
UBE2D2	ENST00000398733.3	ENSBTAG00000004161	bta-miR-101	8mer-1a	1363	1370	-0.589	-0.04	-0.207	0.053	0	0	0	0	0.012	0	0	0	0	0.197	-0.074	-0.027	0	-0.02	0.127	0.128	0	-0.44	99	0.01113	-0.0042	41	-0.24	-0.05	0.06
UBE2D3	ENST00000453744.2	ENSBTAG00000046276	bta-miR-21-5p	8mer-1a	1031	1038	-0.589	-0.032	-0.226	0.082	0	0	0	0	0	0	0	0	0	0.19	-0.088	-0.027	0	-0.02	0.056	0.194	0	-0.46	99	0.05491	-0.0218	50	0.07	-0.01	0.27
UBE2D3	ENST00000453744.2	ENSBTAG00000046276	bta-miR-21-5p	8mer-1a	1031	1038	-0.589	-0.032	-0.226	0.082	0	0	0	0	0	0	0	0	0	0.19	-0.088	-0.027	0	-0.02	0.056	0.194	0	-0.46	99	0.05491	-0.0218	50	0.07	-0.01	0.27
UBE2D3	ENST00000453744.2	ENSBTAG00000046276	bta-miR-21-5p	8mer-1a	1031	1038	-0.589	-0.032	-0.226	0.082	0	0	0	0	0	0	0	0	0	0.19	-0.088	-0.027	0	-0.02	0.056	0.194	0	-0.46	99	0.05491	-0.0218	50	0.07	-0.01	0.27
UBE2D3	ENST00000453744.2	ENSBTAG00000046276	bta-miR-21-5p	8mer-1a	1031	1038	-0.589	-0.032	-0.226	0.082	0	0	0	0	0	0	0	0	0	0.19	-0.088	-0.027	0	-0.02	0.056	0.194	0	-0.46	99	0.05491	-0.0218	50	0.07	-0.01	0.27
UBE2D3	ENST00000453744.2	ENSBTAG00000046276	bta-miR-21-5p	8mer-1a	1031	1038	-0.589	-0.032	-0.226	0.082	0	0	0	0	0	0	0	0	0	0.19	-0.088	-0.027	0	-0.02	0.056	0.194	0	-0.46	99	0.05491	-0.0218	50	0.07	-0.01	0.27
UBE2D3	ENST00000453744.2	ENSBTAG00000046276	bta-miR-21-5p	8mer-1a	1031	1038	-0.589	-0.032	-0.226	0.082	0	0	0	0	0	0	0	0	0	0.19	-0.088	-0.027	0	-0.02	0.056	0.194	0	-0.46	99	0.05491	-0.0218	50	0.07	-0.01	0.27
UBE2D3	ENST00000453744.2	ENSBTAG00000046276	bta-miR-21-5p	8mer-1a	1031	1038	-0.589	-0.032	-0.226	0.082	0	0	0	0	0	0	0	0	0	0.19	-0.088	-0.027	0	-0.02	0.056	0.194	0	-0.46	99	0.05491	-0.0218	50	0.07	-0.01	0.27
UBE2D3	ENST00000453744.2	ENSBTAG00000046276	bta-miR-21-5p	8mer-1a	1031	1038	-0.589	-0.032	-0.226	0.082	0	0	0	0	0	0	0	0	0	0.19	-0.088	-0.027	0	-0.02	0.056	0.194	0	-0.46	99	0.05491	-0.0218	50	0.07	-0.01	0.27
UBE2D3	ENST00000453744.2	ENSBTAG00000046276	bta-miR-21-5p	8mer-1a	1031	1038	-0.589	-0.032	-0.226	0.082	0	0	0	0	0	0	0	0	0	0.19	-0.088	-0.027	0	-0.02	0.056	0.194	0	-0.46	99	0.05491	-0.0218	50	0.07	-0.01	0.27
UBE2D3	ENST00000453744.2	ENSBTAG00000046276	bta-miR-21-5p	8mer-1a	1031	1038	-0.589	-0.032	-0.226	0.082	0	0	0	0	0	0	0	0	0	0.19	-0.088	-0.027	0	-0.02	0.056	0.194	0	-0.46	99	0.05491	-0.0218	50	0.07	-0.01	0.27
UBE2D3	ENST00000453744.2	ENSBTAG00000046276	bta-miR-21-5p	8mer-1a	1031	1038	-0.589	-0.032	-0.226	0.082	0	0	0	0	0	0	0	0	0	0.19	-0.088	-0.027	0	-0.02	0.056	0.194	0	-0.46	99	0.05491	-0.0218	50	0.07	-0.01	0.27
UBE2D3	ENST00000453744.2	ENSBTAG00000046276	bta-miR-21-5p	8mer-1a	1031	1038	-0.589	-0.032	-0.226	0.082	0	0	0	0	0	0	0	0	0	0.19	-0.088	-0.027	0	-0.02	0.056	0.194	0	-0.46	99	0.05491	-0.0218	50	0.07	-0.01	0.27
UBE2D3	ENST00000453744.2	ENSBTAG00000046276	bta-miR-21-5p	8mer-1a	1031	1038	-0.589	-0.032	-0.226	0.082	0	0	0	0	0	0	0	0	0	0.19	-0.088	-0.027	0	-0.02	0.056	0.194	0	-0.46	99	0.05491	-0.0218	50	0.07	-0.01	0.27
UBE2D3	ENST00000343106.5	ENSBTAG00000046276	bta-miR-21-5p	8mer-1a	1077	1084	-0.589	-0.032	-0.226	0.077	0	0	0	0	0	0	0	0	0	0.19	-0.088	-0.027	0	-0.02	0.056	0.194	0	-0.465	99	0.86692	-0.3938	98	0.07	-0.01	0.27
UBE2D3	ENST00000343106.5	ENSBTAG00000046276	bta-miR-21-5p	8mer-1a	1077	1084	-0.589	-0.032	-0.226	0.077	0	0	0	0	0	0	0	0	0	0.19	-0.088	-0.027	0	-0.02	0.056	0.194	0	-0.465	99	0.86692	-0.3938	98	0.07	-0.01	0.27
UBE2D3	ENST00000343106.5	ENSBTAG00000046276	bta-miR-21-5p	8mer-1a	1077	1084	-0.589	-0.032	-0.226	0.077	0	0	0	0	0	0	0	0	0	0.19	-0.088	-0.027	0	-0.02	0.056	0.194	0	-0.465	99	0.86692	-0.3938	98	0.07	-0.01	0.27
UBE2D3	ENST00000343106.5	ENSBTAG00000046276	bta-miR-21-5p	8mer-1a	1077	1084	-0.589	-0.032	-0.226	0.077	0	0	0	0	0	0	0	0	0	0.19	-0.088	-0.027	0	-0.02	0.056	0.194	0	-0.465	99	0.86692	-0.3938	98	0.07	-0.01	0.27
UBE2D3	ENST00000343106.5	ENSBTAG00000046276	bta-miR-21-5p	8mer-1a	1077	1084	-0.589	-0.032	-0.226	0.077	0	0	0	0	0	0	0	0	0	0.19	-0.088	-0.027	0	-0.02	0.056	0.194	0	-0.465	99	0.86692	-0.3938	98	0.07	-0.01	0.27
UBE2D3	ENST00000343106.5	ENSBTAG00000046276	bta-miR-21-5p	8mer-1a	1077	1084	-0.589	-0.032	-0.226	0.077	0	0	0	0	0	0	0	0	0	0.19	-0.088	-0.027	0	-0.02	0.056	0.194	0	-0.465	99	0.86692	-0.3938	98	0.07	-0.01	0.27
UBE2D3	ENST00000343106.5	ENSBTAG00000046276	bta-miR-21-5p	8mer-1a	1077	1084	-0.589	-0.032	-0.226	0.077	0	0	0	0	0	0	0	0	0	0.19	-0.088	-0.027	0	-0.02	0.056	0.194	0	-0.465	99	0.86692	-0.3938	98	0.07	-0.01	0.27
UBE2D3	ENST00000343106.5	ENSBTAG00000046276	bta-miR-21-5p	8mer-1a	1077	1084	-0.589	-0.032	-0.226	0.077	0	0	0	0	0	0	0	0	0	0.19	-0.088	-0.027	0	-0.02	0.056	0.194	0	-0.465	99	0.86692	-0.3938	98	0.07	-0.01	0.27
UBE2D3	ENST00000343106.5	ENSBTAG00000046276	bta-miR-21-5p	8mer-1a	1077	1084	-0.589	-0.032	-0.226	0.077	0	0	0	0	0	0	0	0	0	0.19	-0.088	-0.027	0	-0.02	0.056	0.194	0	-0.465	99	0.86692	-0.3938	98	0.07	-0.01	0.27
UBE2D3	ENST00000343106.5	ENSBTAG00000046276	bta-miR-21-5p	8mer-1a	1077	1084	-0.589	-0.032	-0.226	0.077	0	0	0	0	0	0	0	0	0	0.19	-0.088	-0.027	0	-0.02	0.056	0.194	0	-0.465	99	0.86692	-0.3938	98	0.07	-0.01	0.27
UBE2D3	ENST00000343106.5	ENSBTAG00000046276	bta-miR-21-5p	8mer-1a	1077	1084	-0.589	-0.032	-0.226	0.077	0	0	0	0	0	0	0	0	0	0.19	-0.088	-0.027	0	-0.02	0.056	0.194	0	-0.465	99	0.86692	-0.3938	98	0.07	-0.01	0.27
UBE2D3	ENST00000343106.5	ENSBTAG00000046276	bta-miR-21-5p	8mer-1a	1077	1084	-0.589	-0.032	-0.226	0.077	0	0	0	0	0	0	0	0	0	0.19	-0.088	-0.027	0	-0.02	0.056	0.194	0	-0.465	99	0.86692	-0.3938	98	0.07	-0.01	0.27
UBE2D3	ENST00000343106.5	ENSBTAG00000046276	bta-miR-21-5p	8mer-1a	1077	1084	-0.589	-0.032	-0.226	0.077	0	0	0	0	0	0	0	0	0	0.19	-0.088	-0.027	0	-0.02	0.056	0.194	0	-0.465	99	0.86692	-0.3938	98	0.07	-0.01	0.27
UBE2F	ENST00000272930.4	ENSBTAG00000026114	bta-miR-101	8mer-1a	260	267	-0.589	-0.016	-0.19	0.055	0	0	0	0	0.012	0	0	0	0	0.085	-0.094	-0.007	0	-0.02	0.127	0.128	0	-0.509	99	0.93346	-0.4689	99	-0.33	0.01	-0.05
UBE2I	ENST00000355803.4	ENSBTAG00000038866	bta-miR-30a-5p	8mer-1a	50	57	-0.589	-0.008	-0.187	0.019	0	0	0	0.022	0	0	0	0	0	0.066	-0.066	-0.021	0	-0.02	0.135	0.22	0	-0.429	99	1	-0.429	99	-0.16	-0.36	0.03
UBE2J1	ENST00000435041.2	ENSBTAG00000018436	bta-miR-30a-5p	8mer-1a	74	81	-0.589	-0.016	-0.281	0.029	0	0	0	0.022	0	0	0	0	0	0.063	-0.076	0.042	0	-0.02	0.135	0.22	0	-0.471	99	0.69677	-0.3113	97	0.02	-0.2	0.09
UBE2N	ENST00000550657.1	ENSBTAG00000021767	bta-miR-22-3p	8mer-1a	3974	3981	-0.589	-0.016	-0.2	0.062	-0.018	0	0	0	0.012	0	0	0	0	0.306	-0.072	-0.023	0	-0.02	0.113	-0.026	0	-0.471	99	0.01859	-0.0075	38	0.13	0.01	-0.11
UBE2N	ENST00000318066.2	ENSBTAG00000021767	bta-miR-22-3p	8mer-1a	3117	3124	-0.589	-0.016	-0.2	0.062	-0.018	0	0	0	0.012	0	0	0	0	0.281	-0.072	-0.024	0	-0.02	0.113	-0.026	0	-0.497	99	0.01859	-0.0078	38	0.13	0.01	-0.11
UBE4B	ENST00000377153.1	ENSBTAG00000010401	bta-miR-27b	8mer-1a	263	270	-0.589	-0.032	-0.175	0.07	0	0	0	0	0	0	0	0	0	0.092	-0.104	-0.056	0	-0.02	0.169	0.112	0	-0.533	99	0.48788	-0.2357	96	0.35	-0.21	-0.19
UBE4B	ENST00000377153.1	ENSBTAG00000010401	bta-miR-27a-3p	8mer-1a	263	270	-0.589	-0.032	-0.175	0.07	0	0	0	0	0	0	0	0	0	0.092	-0.104	-0.056	0	-0.02	0.169	0.112	0	-0.533	99	0.48788	-0.2357	96	0.33	-0.19	-0.19
UCHL5	ENST00000367452.4	ENSBTAG00000013620	bta-miR-27b	8mer-1a	482	489	-0.589	-0.04	-0.213	0.025	0	0	0	0	0	0	0	0	0	0.086	-0.077	-0.003	0	-0.02	0.169	0.112	0	-0.55	99	1	-0.55	99	-0.05	-0.2	0.15
UCHL5	ENST00000367452.4	ENSBTAG00000013620	bta-miR-101	8mer-1a	423	430	-0.589	-0.024	-0.139	0.046	0	0	0	0	0.012	0	0	0	0	0.086	-0.055	-0.003	0	-0.02	0.127	0.128	0	-0.431	99	1	-0.431	99	-0.24	-0.07	0.17
UCHL5	ENST00000367452.4	ENSBTAG00000013620	bta-miR-27a-3p	8mer-1a	482	489	-0.589	-0.04	-0.213	0.025	0	0	0	0	0	0	0	0	0	0.086	-0.077	-0.003	0	-0.02	0.169	0.112	0	-0.55	99	1	-0.55	99	-0.04	-0.18	0.14
UEVLD	ENST00000300038.7	ENSBTAG00000013568	bta-miR-27b	8mer-1a	26	33	-0.589	-0.032	-0.157	-0.001	0	0	0	0	0	0	0	0	0	0.042	-0.09	0	0	-0.02	0.169	0.112	0	-0.566	99	1	-0.566	99	0.07	-0.32	-0.05
UEVLD	ENST00000300038.7	ENSBTAG00000013568	bta-miR-27a-3p	8mer-1a	26	33	-0.589	-0.016	-0.157	-0.001	0	0	0	0	0	0	0	0	0	0.042	-0.09	0	0	-0.02	0.169	0.112	0	-0.55	99	1	-0.55	99	0.08	-0.3	-0.05
UGGT2	ENST00000376712.4	ENSBTAG00000004401	bta-miR-21-5p	8mer-1a	301	308	-0.589	-0.048	-0.238	0.06	0	0	0	0	0	0	0	0	0	0.077	-0.108	0.027	0	-0.02	0.056	0.194	0	-0.589	99	1	-0.589	99	-0.06	0.2	0.19
UGP2	ENST00000394417.2	ENSBTAG00000000111	bta-miR-92a	8mer-1a	233	240	-0.589	-0.008	-0.235	0.043	0	0	0	0	0.012	0	0	0	0	0.037	-0.108	0.083	0	-0.02	0.109	0.141	0	-0.535	99	1	-0.535	99	-0.03	0.28	-0.06
UPK1A	ENST00000222275.2	ENSBTAG00000020543	bta-miR-26a	8mer-1a	518	525	-0.589	-0.008	-0.066	-0.056	0	0	0	0.022	0	0	0	0	0	0.083	-0.102	0.023	0	-0.02	0.142	0.19	0	-0.381	99	0.002	-7e-04	22	-0.1	-0.58	0.15
UPK1A	ENST00000379013.2	ENSBTAG00000020543	bta-miR-26a	8mer-1a	571	578	-0.589	-0.008	-0.066	-0.056	0	0	0	0.022	0	0	0	0	0	0.093	-0.102	0.017	0	-0.02	0.142	0.19	0	-0.377	99	0.002	-7e-04	22	-0.1	-0.58	0.15
URM1	ENST00000372847.1	ENSBTAG00000025612	bta-miR-26a	8mer-1a	408	415	-0.589	-0.016	-0.217	0.046	0	0	0	0.022	0	0	0	0	0	0.084	-0.051	-0.108	0	-0.02	0.142	0.19	0	-0.517	99	0.33835	-0.1551	91	0.21	0.04	0.03
USP40	ENST00000409945.1	ENSBTAG00000000149	bta-miR-126-5p	8mer-1a	90	97	-0.589	-0.016	-0.169	0.037	0	-0.021	0	0.022	0	0	0	0	0	0.018	-0.092	-0.019	0	-0.02	0.189	0.352	0	-0.308	99	1	-0.308	99	-0.43	0.06	-0.31
USP48	ENST00000400301.1	ENSBTAG00000006940	bta-miR-30a-5p	8mer-1a	298	305	-0.589	-0.032	-0.214	0.041	0	0	0	0.022	0	0	0	0	0	0.054	-0.069	0.145	-0.118	-0.02	0.135	0.22	0	-0.425	99	0.84006	-0.348	98	-0.06	-0.27	-0.17
UTP14C	ENST00000521776.2	ENSBTAG00000013671	bta-miR-126-5p	7mer-m8	2022	2028	-0.224	-0.022	-0.13	0.043	0	0.014	0	0.004	0	0	0	0	0	0.127	-0.151	-0.29	0	-0.011	0.116	0.225	0	-0.299	99	1e-04	0	37	-0.35	-0.21	-0.21
UTP14C	ENST00000521776.2	ENSBTAG00000013671	bta-miR-126-5p	7mer-m8	2022	2028	-0.224	-0.022	-0.13	0.043	0	0.014	0	0.004	0	0	0	0	0	0.127	-0.151	-0.29	0	-0.011	0.116	0.225	0	-0.299	99	1e-04	0	37	-0.35	-0.21	-0.21
UTP14C	ENST00000521776.2	ENSBTAG00000013671	bta-miR-126-5p	7mer-m8	19	25	-0.224	0	-0.127	-0.008	0	0.014	0	0.004	0	0	0	0	0	0.095	-0.083	-0.29	0	-0.011	0.116	0.225	0	-0.289	99	1	-0.289	99	-0.35	-0.21	-0.21
UTP14C	ENST00000521776.2	ENSBTAG00000013671	bta-miR-126-5p	7mer-m8	19	25	-0.224	0	-0.127	-0.008	0	0.014	0	0.004	0	0	0	0	0	0.095	-0.083	-0.29	0	-0.011	0.116	0.225	0	-0.289	99	1	-0.289	99	-0.35	-0.21	-0.21
UTP14C	ENST00000521776.2	ENSBTAG00000013671	bta-miR-26a	8mer-1a	675	682	-0.589	-0.008	-0.21	0.098	0	0	0	0.022	0	0	0	0	0	0.189	-0.051	-0.592	0	-0.02	0.142	0.19	0	-0.829	99	1	-0.829	99	-0.34	0	-0.13
UTP14C	ENST00000521776.2	ENSBTAG00000013671	bta-miR-26a	8mer-1a	675	682	-0.589	-0.008	-0.21	0.098	0	0	0	0.022	0	0	0	0	0	0.189	-0.051	-0.592	0	-0.02	0.142	0.19	0	-0.829	99	1	-0.829	99	-0.34	0	-0.13
VAMP4	ENST00000236192.7	ENSBTAG00000020591	bta-miR-126-5p	8mer-1a	39	46	-0.589	-0.016	-0.203	0.004	0	-0.021	0	0.022	0	0	0	0	0	0.071	-0.122	-0.031	0	-0.02	0.189	0.352	0	-0.364	99	0.97665	-0.3544	99	-0.09	-0.12	-0.09
VAMP4	ENST00000415773.1	ENSBTAG00000020591	bta-miR-126-5p	8mer-1a	39	46	-0.589	-0.016	-0.203	-0.017	0	-0.021	0	0.022	0	0	0	0	0	-0.035	-0.122	-0.032	0	-0.02	0.189	0.352	0	-0.492	99	0.90806	-0.4391	99	-0.09	-0.12	-0.09
VEGFB	ENST00000426086.2	ENSBTAG00000047567	bta-miR-27b	8mer-1a	367	374	-0.589	-0.008	-0.058	-0.098	0	0	0	0	0	0	0	0	0	0.045	-0.021	-0.015	0	-0.02	0.169	0.112	0	-0.483	99	0.5008	-0.2218	96	-0.07	-0.53	-0.44
VEGFB	ENST00000426086.2	ENSBTAG00000047567	bta-miR-27a-3p	8mer-1a	367	374	-0.589	0	-0.058	-0.098	0	0	0	0	0	0	0	0	0	0.045	-0.021	-0.015	0	-0.02	0.169	0.112	0	-0.475	99	0.5008	-0.2184	95	-0.04	-0.52	-0.43
VMP1	ENST00000262291.4	ENSBTAG00000011623	bta-miR-148a	8mer-1a	152	159	-0.589	-0.016	-0.161	0.053	0	0	0	0.022	0	0	0	0	0	0.092	-0.087	0.065	0	-0.02	0.119	0.06	0	-0.462	99	1	-0.462	99	0.07	-0.22	-0.06
VNN2	ENST00000326499.6	ENSBTAG00000016357	bta-miR-143	8mer-1a	27	34	-0.589	-0.016	-0.23	0	0	0	0	0.022	0	0	0	0	0	0.023	-0.078	0.087	0	-0.02	0.137	0.125	0	-0.539	99	1	-0.539	99	-0.18	-0.35	-0.07
VPS45	ENST00000535106.1	ENSBTAG00000020635	bta-let-7f	8mer-1a	201	208	-0.589	-0.016	-0.173	0.049	0	0	0	0	0	0.015	0	0	0	0.035	-0.109	0.071	0	-0.02	0.083	0.07	0	-0.584	99	1	-0.584	99	0.13	-0.37	0
VPS45	ENST00000535106.1	ENSBTAG00000020635	bta-let-7a-5p	8mer-1a	201	208	-0.589	-0.032	-0.173	0.049	0	0	0	0	0	0.015	0	0	0	0.035	-0.109	0.071	0	-0.02	0.083	0.07	0	-0.6	99	1	-0.6	99	0.13	-0.31	-0.01
VSTM1	ENST00000338372.2	ENSBTAG00000002596	bta-miR-126-5p	8mer-1a	109	116	-0.589	0	-0.183	-0.011	0	-0.021	0	0.022	0	0	0	0	0	-0.066	-0.101	0.001	0	-0.02	0.189	0.352	0	-0.427	99	1	-0.427	99	-0.07	-0.6	-0.34
VSTM1	ENST00000338372.2	ENSBTAG00000002596	bta-miR-126-5p	8mer-1a	109	116	-0.589	0	-0.183	-0.011	0	-0.021	0	0.022	0	0	0	0	0	-0.066	-0.101	0.001	0	-0.02	0.189	0.352	0	-0.427	99	1	-0.427	99	-0.07	-0.6	-0.34
VSTM2B	ENST00000335523.7	ENSBTAG00000018244	bta-miR-101	8mer-1a	565	572	-0.589	-0.048	-0.225	0.002	0	0	0	0	0.012	0	0	0	0	0.096	-0.084	0.029	0	-0.02	0.127	0.128	0	-0.572	99	0.39677	-0.2007	95	NA	-0.13	-0.15
VSTM2B	ENST00000335523.7	ENSBTAG00000018244	bta-miR-101	8mer-1a	565	572	-0.589	-0.048	-0.225	0.002	0	0	0	0	0.012	0	0	0	0	0.096	-0.084	0.029	0	-0.02	0.127	0.128	0	-0.572	99	0.39677	-0.2007	95	NA	-0.13	-0.15
VSX1	ENST00000444511.2	ENSBTAG00000003335	bta-miR-148a	8mer-1a	187	194	-0.589	-0.016	-0.162	0.059	0	0	0	0.022	0	0	0	0	0	0.061	-0.019	0.019	0	-0.02	0.119	0.06	0	-0.466	99	0.002	-8e-04	16	NA	NA	NA
VWF	ENST00000572068.1	ENSBTAG00000012265	bta-miR-126-5p	8mer-1a	112	119	-0.589	-0.008	-0.104	-0.008	0	-0.021	0	0.022	0	0	0	0	0	-0.062	-0.115	-0.014	0	-0.02	0.189	0.352	0	-0.378	99	1	-0.378	99	-0.53	-0.63	-0.53
WDFY4	ENST00000325239.5	ENSBTAG00000023028	bta-miR-148a	8mer-1a	317	324	-0.589	-0.032	-0.182	0.034	0	0	0	0.022	0	0	0	0	0	0.053	-0.077	0.254	-0.118	-0.02	0.119	0.06	0	-0.476	99	1	-0.476	99	-0.3	-0.39	-0.38
WDR11	ENST00000263461.6	ENSBTAG00000021540	bta-miR-143	8mer-1a	186	193	-0.589	-0.016	-0.142	0.058	0	0	0	0.022	0	0	0	0	0	0.088	-0.068	0.165	-0.236	-0.02	0.137	0.125	0	-0.476	99	1	-0.476	99	0.01	0.04	-0.06
WDR3	ENST00000369441.3	ENSBTAG00000019937	bta-miR-30a-5p	8mer-1a	50	57	-0.589	-0.016	-0.149	0.019	0	0	0	0.022	0	0	0	0	0	0.084	-0.044	-0.106	0	-0.02	0.135	0.22	0	-0.444	99	1	-0.444	99	0.23	-0.02	0.21
WDR72	ENST00000396328.1	ENSBTAG00000021876	bta-miR-21-5p	8mer-1a	78	85	-0.589	-0.032	-0.266	0.02	0	0	0	0	0	0	0	0	0	0.005	-0.081	0.156	0	-0.02	0.056	0.194	0	-0.557	99	0.90058	-0.4909	99	-0.16	0.01	0.31
WDR88	ENST00000355868.3	ENSBTAG00000031810	bta-miR-215	8mer-1a	639	646	-0.589	-0.024	-0.142	0.074	-0.018	0	0	0.022	0	0	0	0	0	0.146	-0.11	0.079	0	-0.02	0.042	0.103	0	-0.437	99	0.002	-8e-04	14	-0.02	0.34	-0.12
WDR88	ENST00000355868.3	ENSBTAG00000031810	bta-miR-192	8mer-1a	639	646	-0.589	-0.024	-0.142	0.074	0	-0.021	0	0.022	0	0	0	0	0	0.146	-0.11	0.079	0	-0.02	0.042	0.103	0	-0.44	99	0.002	-8e-04	16	0.06	0.33	-0.07
WSB1	ENST00000262394.2	ENSBTAG00000005008	bta-miR-27a-3p	8mer-1a	202	209	-0.589	-0.016	-0.3	0.062	0	0	0	0	0	0	0	0	0	0.148	-0.086	0.068	0	-0.02	0.169	0.112	0	-0.452	99	0.53417	-0.2238	96	-0.26	-0.42	-0.06
WSB1	ENST00000262394.2	ENSBTAG00000005008	bta-miR-27b	8mer-1a	202	209	-0.589	-0.016	-0.3	0.062	0	0	0	0	0	0	0	0	0	0.148	-0.086	0.068	0	-0.02	0.169	0.112	0	-0.452	99	0.53417	-0.2238	96	-0.25	-0.42	-0.07
YAE1D1	ENST00000223273.2	ENSBTAG00000001892	bta-miR-101	8mer-1a	253	260	-0.589	-0.032	-0.267	-0.032	0	0	0	0	0.012	0	0	0	0	0.01	-0.093	0.012	0	-0.02	0.127	0.128	0	-0.744	99	0.22961	-0.1401	91	0.07	-0.25	-0.07
YWHAZ	ENST00000395957.2	ENSBTAG00000000236	bta-miR-22-3p	8mer-1a	1114	1121	-0.589	-0.032	-0.193	0.094	-0.018	0	0	0	0.012	0	0	0	0	0.215	-0.074	0.019	0	-0.02	0.113	-0.026	0	-0.499	99	1	-0.499	99	0.1	-0.12	-0.05
ZAR1	ENST00000327939.4	ENSBTAG00000004886	bta-miR-27a-3p	8mer-1a	29	36	-0.589	-0.032	-0.04	0.002	0	0	0	0	0	0	0	0	0	-0.043	-0.063	0.06	0	-0.02	0.169	0.112	0	-0.444	99	1	-0.444	99	-0.43	NA	-0.18
ZAR1	ENST00000327939.4	ENSBTAG00000004886	bta-miR-27a-3p	8mer-1a	29	36	-0.589	-0.032	-0.04	0.002	0	0	0	0	0	0	0	0	0	-0.043	-0.063	0.06	0	-0.02	0.169	0.112	0	-0.444	99	1	-0.444	99	-0.43	NA	-0.18
ZAR1	ENST00000327939.4	ENSBTAG00000004886	bta-miR-27a-3p	8mer-1a	29	36	-0.589	-0.032	-0.04	0.002	0	0	0	0	0	0	0	0	0	-0.043	-0.063	0.06	0	-0.02	0.169	0.112	0	-0.444	99	1	-0.444	99	-0.43	NA	-0.18
ZAR1	ENST00000327939.4	ENSBTAG00000004886	bta-miR-27a-3p	8mer-1a	29	36	-0.589	-0.032	-0.04	0.002	0	0	0	0	0	0	0	0	0	-0.043	-0.063	0.06	0	-0.02	0.169	0.112	0	-0.444	99	1	-0.444	99	-0.43	NA	-0.18
ZAR1	ENST00000327939.4	ENSBTAG00000004886	bta-miR-27b	8mer-1a	29	36	-0.589	-0.032	-0.04	0.002	0	0	0	0	0	0	0	0	0	-0.043	-0.063	0.06	0	-0.02	0.169	0.112	0	-0.444	99	1	-0.444	99	-0.42	NA	-0.12
ZAR1	ENST00000327939.4	ENSBTAG00000004886	bta-miR-27b	8mer-1a	29	36	-0.589	-0.032	-0.04	0.002	0	0	0	0	0	0	0	0	0	-0.043	-0.063	0.06	0	-0.02	0.169	0.112	0	-0.444	99	1	-0.444	99	-0.42	NA	-0.12
ZAR1	ENST00000327939.4	ENSBTAG00000004886	bta-miR-27b	8mer-1a	29	36	-0.589	-0.032	-0.04	0.002	0	0	0	0	0	0	0	0	0	-0.043	-0.063	0.06	0	-0.02	0.169	0.112	0	-0.444	99	1	-0.444	99	-0.42	NA	-0.12
ZAR1	ENST00000327939.4	ENSBTAG00000004886	bta-miR-27b	8mer-1a	29	36	-0.589	-0.032	-0.04	0.002	0	0	0	0	0	0	0	0	0	-0.043	-0.063	0.06	0	-0.02	0.169	0.112	0	-0.444	99	1	-0.444	99	-0.42	NA	-0.12
ZBP1	ENST00000541799.1	ENSBTAG00000012406	bta-miR-22-3p	8mer-1a	27	34	-0.589	-0.008	-0.105	0	-0.018	0	0	0	0.012	0	0	0	0	-0.06	0.032	0.012	0	-0.02	0.113	-0.026	0	-0.657	99	1	-0.657	99	0.33	-0.31	-0.1
ZBP1	ENST00000541799.1	ENSBTAG00000012406	bta-miR-22-3p	8mer-1a	27	34	-0.589	-0.008	-0.105	0	-0.018	0	0	0	0.012	0	0	0	0	-0.06	0.032	0.012	0	-0.02	0.113	-0.026	0	-0.657	99	1	-0.657	99	0.33	-0.31	-0.1
ZBP1	ENST00000541799.1	ENSBTAG00000012406	bta-miR-22-3p	8mer-1a	27	34	-0.589	-0.008	-0.105	0	-0.018	0	0	0	0.012	0	0	0	0	-0.06	0.032	0.012	0	-0.02	0.113	-0.026	0	-0.657	99	1	-0.657	99	0.33	-0.31	-0.1
ZC3H12D	ENST00000389942.5	ENSBTAG00000007388	bta-miR-22-3p	8mer-1a	403	410	-0.589	-0.016	-0.186	0.06	-0.018	0	0	0	0.012	0	0	0	0	0.111	-0.019	0.084	0	-0.02	0.113	-0.026	0	-0.494	99	1	-0.494	99	0	-0.38	-0.05
ZCCHC10	ENST00000513541.1	ENSBTAG00000030616	bta-let-7f	8mer-1a	75	82	-0.589	-0.008	-0.128	0.032	0	0	0	0	0	0.015	0	0	0	0.062	-0.055	-0.067	0	-0.02	0.083	0.07	0	-0.605	99	1	-0.605	99	0.1	0	0.2
ZCCHC10	ENST00000513541.1	ENSBTAG00000030616	bta-let-7a-5p	8mer-1a	75	82	-0.589	-0.008	-0.128	0.032	0	0	0	0	0	0.015	0	0	0	0.062	-0.055	-0.067	0	-0.02	0.083	0.07	0	-0.605	99	1	-0.605	99	0.09	0.08	0.11
ZCCHC8	ENST00000536306.1	ENSBTAG00000006114	bta-miR-22-3p	8mer-1a	790	797	-0.589	0	-0.182	0.075	-0.018	0	0	0	0.012	0	0	0	0	0.163	-0.06	0.078	0	-0.02	0.113	-0.026	0	-0.454	99	0.09213	-0.0363	60	0.03	-0.11	-0.32
ZDHHC16	ENST00000345745.5	ENSBTAG00000012702	bta-miR-22-3p	8mer-1a	247	254	-0.589	-0.016	-0.088	0.062	-0.018	0	0	0	0.012	0	0	0	0	0.066	-0.069	0.037	0	-0.02	0.113	-0.026	0	-0.536	99	1	-0.536	99	-0.29	-0.17	-0.04
ZDHHC16	ENST00000345745.5	ENSBTAG00000012702	bta-miR-22-3p	8mer-1a	247	254	-0.589	-0.016	-0.088	0.062	-0.018	0	0	0	0.012	0	0	0	0	0.066	-0.069	0.037	0	-0.02	0.113	-0.026	0	-0.536	99	1	-0.536	99	-0.29	-0.17	-0.04
ZDHHC6	ENST00000369405.3	ENSBTAG00000006713	bta-miR-26a	8mer-1a	38	45	-0.589	-0.032	-0.196	0.009	0	0	0	0.022	0	0	0	0	0	0.013	-0.118	0.066	0	-0.02	0.142	0.19	0	-0.513	99	1	-0.513	99	-0.07	0.05	-0.03
ZFP36	ENST00000594045.1	ENSBTAG00000008573	bta-let-7f	7mer-m8	420	426	-0.224	-0.066	-0.079	-0.028	0	0	0	0	0	-0.008	0	0	0	0.029	-0.064	-0.202	0	-0.011	0.055	0.045	0	-0.553	99	1	-0.553	99	0.12	-0.1	-0.07
ZFP36	ENST00000594045.1	ENSBTAG00000008573	bta-let-7f	7mer-m8	420	426	-0.224	-0.066	-0.079	-0.028	0	0	0	0	0	-0.008	0	0	0	0.029	-0.064	-0.202	0	-0.011	0.055	0.045	0	-0.553	99	1	-0.553	99	0.12	-0.1	-0.07
ZFP36	ENST00000594045.1	ENSBTAG00000008573	bta-let-7a-5p	7mer-m8	420	426	-0.224	-0.066	-0.079	-0.028	0	0	0	0	0	-0.008	0	0	0	0.029	-0.064	-0.202	0	-0.011	0.055	0.045	0	-0.553	99	1	-0.553	99	0.21	0.03	-0.09
ZFP36	ENST00000594045.1	ENSBTAG00000008573	bta-let-7a-5p	7mer-m8	420	426	-0.224	-0.066	-0.079	-0.028	0	0	0	0	0	-0.008	0	0	0	0.029	-0.064	-0.202	0	-0.011	0.055	0.045	0	-0.553	99	1	-0.553	99	0.21	0.03	-0.09
ZMYND10	ENST00000231749.3	ENSBTAG00000020965	bta-miR-101	8mer-1a	176	183	-0.589	-0.016	-0.161	-0.005	0	0	0	0	0.012	0	0	0	0	-0.02	0.039	0.06	0	-0.02	0.127	0.128	0	-0.445	99	1	-0.445	99	0.28	-0.34	-0.19
ZMYND10	ENST00000231749.3	ENSBTAG00000020965	bta-miR-101	8mer-1a	176	183	-0.589	-0.016	-0.161	-0.005	0	0	0	0	0.012	0	0	0	0	-0.02	0.039	0.06	0	-0.02	0.127	0.128	0	-0.445	99	1	-0.445	99	0.28	-0.34	-0.19
ZNF229	ENST00000291187.4	ENSBTAG00000038869	bta-miR-143	8mer-1a	36	43	-0.589	-0.016	-0.116	0.009	0	0	0	0.022	0	0	0	0	0	0.108	-0.077	-0.116	0	-0.02	0.137	0.125	0	-0.533	99	1	-0.533	99	0.27	0.16	-0.06
ZNF229	ENST00000291187.4	ENSBTAG00000038869	bta-miR-143	8mer-1a	36	43	-0.589	-0.016	-0.116	0.009	0	0	0	0.022	0	0	0	0	0	0.108	-0.077	-0.116	0	-0.02	0.137	0.125	0	-0.533	99	1	-0.533	99	0.27	0.16	-0.06
ZNF263	ENST00000573578.1	ENSBTAG00000018625	bta-let-7a-5p	8mer-1a	488	495	-0.589	-0.008	-0.156	0.034	0	0	0	0	0	0.015	0	0	0	0.093	-0.128	-0.026	0	-0.02	0.083	0.07	0	-0.632	99	1	-0.632	99	0.12	0.02	-0.07
ZNF263	ENST00000573578.1	ENSBTAG00000018625	bta-let-7f	8mer-1a	488	495	-0.589	-0.008	-0.156	0.034	0	0	0	0	0	0.015	0	0	0	0.093	-0.128	-0.026	0	-0.02	0.083	0.07	0	-0.632	99	1	-0.632	99	0.16	-0.06	0.04
ZNF280D	ENST00000558320.1	ENSBTAG00000001486	bta-miR-22-3p	8mer-1a	185	192	-0.589	0	-0.277	0.059	-0.018	0	0	0	0.012	0	0	0	0	0.117	-0.098	-0.02	0	-0.02	0.113	-0.026	0	-0.747	99	1	-0.747	99	-0.23	-0.17	-0.11
ZNF286A	ENST00000581529.1	ENSBTAG00000000943	bta-miR-27a-3p	8mer-1a	172	179	-0.589	-0.04	-0.078	0.057	0	0	0	0	0	0	0	0	0	0.046	-0.065	-0.12	0	-0.02	0.169	0.112	0	-0.528	99	1	-0.528	99	-0.16	-0.27	-0.01
ZNF286A	ENST00000581529.1	ENSBTAG00000000943	bta-miR-27b	8mer-1a	172	179	-0.589	-0.04	-0.078	0.057	0	0	0	0	0	0	0	0	0	0.046	-0.065	-0.12	0	-0.02	0.169	0.112	0	-0.528	99	1	-0.528	99	-0.17	-0.31	0.01
ZNF302	ENST00000509528.1	ENSBTAG00000009889	bta-miR-30a-5p	8mer-1a	152	159	-0.589	-0.008	-0.155	0.052	0	0	0	0.022	0	0	0	0	0	0.023	-0.067	-0.166	0	-0.02	0.135	0.22	0	-0.553	99	1	-0.553	99	0.19	-0.3	-0.07
ZNF302	ENST00000509528.1	ENSBTAG00000009889	bta-miR-30a-5p	8mer-1a	152	159	-0.589	-0.008	-0.155	0.052	0	0	0	0.022	0	0	0	0	0	0.023	-0.067	-0.166	0	-0.02	0.135	0.22	0	-0.553	99	1	-0.553	99	0.19	-0.3	-0.07
ZNF311	ENST00000377179.3	ENSBTAG00000008349	bta-miR-101	8mer-1a	195	202	-0.589	-0.032	-0.245	-0.011	0	0	0	0	0.012	0	0	0	0	-0.012	-0.048	0.109	0	-0.02	0.127	0.128	0	-0.581	99	1	-0.581	99	-0.31	-0.01	-0.44
ZNF317	ENST00000247956.6	ENSBTAG00000016077	bta-miR-143	8mer-1a	79	86	-0.589	-0.016	-0.09	0.033	0	0	0	0.022	0	0	0	0	0	0.166	-0.049	0.1	-0.236	-0.02	0.137	0.125	0	-0.417	99	1	-0.417	99	0.04	-0.07	-0.11
ZNF341	ENST00000342427.2	ENSBTAG00000039313	bta-let-7f	8mer-1a	580	587	-0.589	-0.032	-0.159	0.039	0	0	0	0	0	0.015	0	0	0	0.11	-0.088	0.132	-0.118	-0.02	0.083	0.07	0	-0.557	99	1	-0.557	99	-0.32	-0.01	-0.01
ZNF341	ENST00000342427.2	ENSBTAG00000039313	bta-let-7f	8mer-1a	580	587	-0.589	-0.032	-0.159	0.039	0	0	0	0	0	0.015	0	0	0	0.11	-0.088	0.132	-0.118	-0.02	0.083	0.07	0	-0.557	99	1	-0.557	99	-0.32	-0.01	-0.01
ZNF341	ENST00000342427.2	ENSBTAG00000039313	bta-let-7a-5p	8mer-1a	580	587	-0.589	-0.032	-0.159	0.039	0	0	0	0	0	0.015	0	0	0	0.11	-0.088	0.132	-0.118	-0.02	0.083	0.07	0	-0.557	99	1	-0.557	99	-0.36	0.05	-0.12
ZNF341	ENST00000342427.2	ENSBTAG00000039313	bta-let-7a-5p	8mer-1a	580	587	-0.589	-0.032	-0.159	0.039	0	0	0	0	0	0.015	0	0	0	0.11	-0.088	0.132	-0.118	-0.02	0.083	0.07	0	-0.557	99	1	-0.557	99	-0.36	0.05	-0.12
ZNF350	ENST00000243644.4	ENSBTAG00000037906	bta-miR-215	8mer-1a	48	55	-0.589	-0.032	-0.165	0.018	-0.018	0	0	0.022	0	0	0	0	0	0.049	-0.06	0.088	0	-0.02	0.042	0.103	0	-0.562	99	1	-0.562	99	-0.05	-0.26	0.32
ZNF350	ENST00000243644.4	ENSBTAG00000037906	bta-miR-215	8mer-1a	48	55	-0.589	-0.032	-0.165	0.018	-0.018	0	0	0.022	0	0	0	0	0	0.049	-0.06	0.088	0	-0.02	0.042	0.103	0	-0.562	99	1	-0.562	99	-0.05	-0.26	0.32
ZNF350	ENST00000243644.4	ENSBTAG00000037906	bta-miR-192	8mer-1a	48	55	-0.589	-0.032	-0.165	0.018	0	-0.021	0	0.022	0	0	0	0	0	0.049	-0.06	0.088	0	-0.02	0.042	0.103	0	-0.565	99	1	-0.565	99	-0.01	-0.26	0.33
ZNF350	ENST00000243644.4	ENSBTAG00000037906	bta-miR-192	8mer-1a	48	55	-0.589	-0.032	-0.165	0.018	0	-0.021	0	0.022	0	0	0	0	0	0.049	-0.06	0.088	0	-0.02	0.042	0.103	0	-0.565	99	1	-0.565	99	-0.01	-0.26	0.33
ZNF382	ENST00000292928.2	ENSBTAG00000008084	bta-miR-101	8mer-1a	87	94	-0.589	-0.04	-0.221	0.036	0	0	0	0	0.012	0	0	0	0	0.099	-0.037	0.08	0	-0.02	0.127	0.128	0	-0.425	99	1	-0.425	99	0.08	-0.37	-0.14
ZNF415	ENST00000601493.1	ENSBTAG00000045932	bta-let-7f	8mer-1a	402	409	-0.589	-0.008	-0.176	0.037	0	0	0	0	0	0.015	0	0	0	0.076	-0.086	0.044	0	-0.02	0.083	0.07	0	-0.554	99	1	-0.554	99	NA	NA	NA
ZNF415	ENST00000601493.1	ENSBTAG00000045932	bta-let-7f	8mer-1a	402	409	-0.589	-0.008	-0.176	0.037	0	0	0	0	0	0.015	0	0	0	0.076	-0.086	0.044	0	-0.02	0.083	0.07	0	-0.554	99	1	-0.554	99	NA	NA	NA
ZNF415	ENST00000601493.1	ENSBTAG00000045932	bta-let-7f	8mer-1a	402	409	-0.589	-0.008	-0.176	0.037	0	0	0	0	0	0.015	0	0	0	0.076	-0.086	0.044	0	-0.02	0.083	0.07	0	-0.554	99	1	-0.554	99	NA	NA	NA
ZNF415	ENST00000601493.1	ENSBTAG00000045932	bta-let-7f	8mer-1a	402	409	-0.589	-0.008	-0.176	0.037	0	0	0	0	0	0.015	0	0	0	0.076	-0.086	0.044	0	-0.02	0.083	0.07	0	-0.554	99	1	-0.554	99	NA	NA	NA
ZNF415	ENST00000601493.1	ENSBTAG00000045932	bta-let-7f	8mer-1a	402	409	-0.589	-0.008	-0.176	0.037	0	0	0	0	0	0.015	0	0	0	0.076	-0.086	0.044	0	-0.02	0.083	0.07	0	-0.554	99	1	-0.554	99	NA	NA	NA
ZNF415	ENST00000601493.1	ENSBTAG00000045932	bta-let-7f	8mer-1a	402	409	-0.589	-0.008	-0.176	0.037	0	0	0	0	0	0.015	0	0	0	0.076	-0.086	0.044	0	-0.02	0.083	0.07	0	-0.554	99	1	-0.554	99	NA	NA	NA
ZNF415	ENST00000601493.1	ENSBTAG00000045932	bta-let-7f	8mer-1a	402	409	-0.589	-0.008	-0.176	0.037	0	0	0	0	0	0.015	0	0	0	0.076	-0.086	0.044	0	-0.02	0.083	0.07	0	-0.554	99	1	-0.554	99	NA	NA	NA
ZNF415	ENST00000601493.1	ENSBTAG00000045932	bta-let-7a-5p	8mer-1a	402	409	-0.589	-0.008	-0.176	0.037	0	0	0	0	0	0.015	0	0	0	0.076	-0.086	0.044	0	-0.02	0.083	0.07	0	-0.554	99	1	-0.554	99	NA	NA	NA
ZNF415	ENST00000601493.1	ENSBTAG00000045932	bta-let-7a-5p	8mer-1a	402	409	-0.589	-0.008	-0.176	0.037	0	0	0	0	0	0.015	0	0	0	0.076	-0.086	0.044	0	-0.02	0.083	0.07	0	-0.554	99	1	-0.554	99	NA	NA	NA
ZNF415	ENST00000601493.1	ENSBTAG00000045932	bta-let-7a-5p	8mer-1a	402	409	-0.589	-0.008	-0.176	0.037	0	0	0	0	0	0.015	0	0	0	0.076	-0.086	0.044	0	-0.02	0.083	0.07	0	-0.554	99	1	-0.554	99	NA	NA	NA
ZNF415	ENST00000601493.1	ENSBTAG00000045932	bta-let-7a-5p	8mer-1a	402	409	-0.589	-0.008	-0.176	0.037	0	0	0	0	0	0.015	0	0	0	0.076	-0.086	0.044	0	-0.02	0.083	0.07	0	-0.554	99	1	-0.554	99	NA	NA	NA
ZNF415	ENST00000601493.1	ENSBTAG00000045932	bta-let-7a-5p	8mer-1a	402	409	-0.589	-0.008	-0.176	0.037	0	0	0	0	0	0.015	0	0	0	0.076	-0.086	0.044	0	-0.02	0.083	0.07	0	-0.554	99	1	-0.554	99	NA	NA	NA
ZNF415	ENST00000601493.1	ENSBTAG00000045932	bta-let-7a-5p	8mer-1a	402	409	-0.589	-0.008	-0.176	0.037	0	0	0	0	0	0.015	0	0	0	0.076	-0.086	0.044	0	-0.02	0.083	0.07	0	-0.554	99	1	-0.554	99	NA	NA	NA
ZNF415	ENST00000601493.1	ENSBTAG00000045932	bta-let-7a-5p	8mer-1a	402	409	-0.589	-0.008	-0.176	0.037	0	0	0	0	0	0.015	0	0	0	0.076	-0.086	0.044	0	-0.02	0.083	0.07	0	-0.554	99	1	-0.554	99	NA	NA	NA
ZNF415	ENST00000597503.1	ENSBTAG00000045932	bta-let-7a-5p	8mer-1a	1909	1916	-0.589	-0.008	-0.176	0.037	0	0	0	0	0	0.015	0	0	0	0.227	-0.086	-0.138	0	-0.02	0.083	0.07	0	-0.585	99	0.42366	-0.2197	88	NA	NA	NA
ZNF415	ENST00000597503.1	ENSBTAG00000045932	bta-let-7a-5p	8mer-1a	1909	1916	-0.589	-0.008	-0.176	0.037	0	0	0	0	0	0.015	0	0	0	0.227	-0.086	-0.138	0	-0.02	0.083	0.07	0	-0.585	99	0.42366	-0.2197	88	NA	NA	NA
ZNF415	ENST00000597503.1	ENSBTAG00000045932	bta-let-7a-5p	8mer-1a	1909	1916	-0.589	-0.008	-0.176	0.037	0	0	0	0	0	0.015	0	0	0	0.227	-0.086	-0.138	0	-0.02	0.083	0.07	0	-0.585	99	0.42366	-0.2197	88	NA	NA	NA
ZNF415	ENST00000597503.1	ENSBTAG00000045932	bta-let-7a-5p	8mer-1a	1909	1916	-0.589	-0.008	-0.176	0.037	0	0	0	0	0	0.015	0	0	0	0.227	-0.086	-0.138	0	-0.02	0.083	0.07	0	-0.585	99	0.42366	-0.2197	88	NA	NA	NA
ZNF415	ENST00000597503.1	ENSBTAG00000045932	bta-let-7a-5p	8mer-1a	1909	1916	-0.589	-0.008	-0.176	0.037	0	0	0	0	0	0.015	0	0	0	0.227	-0.086	-0.138	0	-0.02	0.083	0.07	0	-0.585	99	0.42366	-0.2197	88	NA	NA	NA
ZNF415	ENST00000597503.1	ENSBTAG00000045932	bta-let-7a-5p	8mer-1a	1909	1916	-0.589	-0.008	-0.176	0.037	0	0	0	0	0	0.015	0	0	0	0.227	-0.086	-0.138	0	-0.02	0.083	0.07	0	-0.585	99	0.42366	-0.2197	88	NA	NA	NA
ZNF415	ENST00000597503.1	ENSBTAG00000045932	bta-let-7a-5p	8mer-1a	1909	1916	-0.589	-0.008	-0.176	0.037	0	0	0	0	0	0.015	0	0	0	0.227	-0.086	-0.138	0	-0.02	0.083	0.07	0	-0.585	99	0.42366	-0.2197	88	NA	NA	NA
ZNF415	ENST00000597503.1	ENSBTAG00000045932	bta-let-7f	8mer-1a	1909	1916	-0.589	-0.008	-0.176	0.037	0	0	0	0	0	0.015	0	0	0	0.227	-0.086	-0.138	0	-0.02	0.083	0.07	0	-0.585	99	0.42366	-0.2197	88	NA	NA	NA
ZNF415	ENST00000597503.1	ENSBTAG00000045932	bta-let-7f	8mer-1a	1909	1916	-0.589	-0.008	-0.176	0.037	0	0	0	0	0	0.015	0	0	0	0.227	-0.086	-0.138	0	-0.02	0.083	0.07	0	-0.585	99	0.42366	-0.2197	88	NA	NA	NA
ZNF415	ENST00000597503.1	ENSBTAG00000045932	bta-let-7f	8mer-1a	1909	1916	-0.589	-0.008	-0.176	0.037	0	0	0	0	0	0.015	0	0	0	0.227	-0.086	-0.138	0	-0.02	0.083	0.07	0	-0.585	99	0.42366	-0.2197	88	NA	NA	NA
ZNF415	ENST00000597503.1	ENSBTAG00000045932	bta-let-7f	8mer-1a	1909	1916	-0.589	-0.008	-0.176	0.037	0	0	0	0	0	0.015	0	0	0	0.227	-0.086	-0.138	0	-0.02	0.083	0.07	0	-0.585	99	0.42366	-0.2197	88	NA	NA	NA
ZNF415	ENST00000597503.1	ENSBTAG00000045932	bta-let-7f	8mer-1a	1909	1916	-0.589	-0.008	-0.176	0.037	0	0	0	0	0	0.015	0	0	0	0.227	-0.086	-0.138	0	-0.02	0.083	0.07	0	-0.585	99	0.42366	-0.2197	88	NA	NA	NA
ZNF415	ENST00000597503.1	ENSBTAG00000045932	bta-let-7f	8mer-1a	1909	1916	-0.589	-0.008	-0.176	0.037	0	0	0	0	0	0.015	0	0	0	0.227	-0.086	-0.138	0	-0.02	0.083	0.07	0	-0.585	99	0.42366	-0.2197	88	NA	NA	NA
ZNF415	ENST00000597503.1	ENSBTAG00000045932	bta-let-7f	8mer-1a	1909	1916	-0.589	-0.008	-0.176	0.037	0	0	0	0	0	0.015	0	0	0	0.227	-0.086	-0.138	0	-0.02	0.083	0.07	0	-0.585	99	0.42366	-0.2197	88	NA	NA	NA
ZNF432	ENST00000594154.1	ENSBTAG00000006954	bta-miR-192	8mer-1a	144	151	-0.589	-0.016	-0.241	0.051	0	-0.021	0	0.022	0	0	0	0	0	0.17	-0.111	-0.005	0	-0.02	0.042	0.103	0	-0.615	99	1	-0.615	99	-0.22	0.04	-0.1
ZNF432	ENST00000594154.1	ENSBTAG00000006954	bta-miR-215	8mer-1a	144	151	-0.589	-0.016	-0.241	0.051	-0.018	0	0	0.022	0	0	0	0	0	0.17	-0.111	-0.005	0	-0.02	0.042	0.103	0	-0.612	99	1	-0.612	99	-0.26	0.01	-0.16
ZNF454	ENST00000320129.3	ENSBTAG00000004262	bta-miR-26a	8mer-1a	64	71	-0.589	-0.008	-0.166	0.027	0	0	0	0.022	0	0	0	0	0	-0.058	-0.092	0.088	0	-0.02	0.142	0.19	0	-0.464	99	1	-0.464	99	-0.44	0.11	0.08
ZNF512	ENST00000556601.1	ENSBTAG00000003902	bta-miR-27a-3p	8mer-1a	60	67	-0.589	-0.016	-0.187	0.02	0	0	0	0	0	0	0	0	0	-0.021	-0.002	0.06	0	-0.02	0.169	0.112	0	-0.474	99	1	-0.474	99	-0.01	-0.16	-0.27
ZNF512	ENST00000556601.1	ENSBTAG00000003902	bta-miR-27b	8mer-1a	60	67	-0.589	-0.016	-0.187	0.02	0	0	0	0	0	0	0	0	0	-0.021	-0.002	0.06	0	-0.02	0.169	0.112	0	-0.474	99	1	-0.474	99	-0.02	-0.18	-0.28
ZNF548	ENST00000597400.1	ENSBTAG00000011262	bta-miR-148a	8mer-1a	1014	1021	-0.589	-0.016	-0.203	0.076	0	0	0	0.022	0	0	0	0	0	0.183	-0.09	-0.104	0	-0.02	0.119	0.06	0	-0.562	99	0.49377	-0.2504	93	0.09	-0.07	-0.09
ZNF567	ENST00000536254.2	ENSBTAG00000002398	bta-miR-101	8mer-1a	120	127	-0.589	-0.032	-0.251	0.046	0	0	0	0	0.012	0	0	0	0	0.089	-0.104	0.058	0	-0.02	0.127	0.128	0	-0.536	99	1	-0.536	99	-0.09	-0.39	0.04
ZNF569	ENST00000592490.1	ENSBTAG00000004939	bta-miR-126-5p	7mer-m8	155	161	-0.224	-0.011	-0.175	-0.007	0	0.014	0	0.004	0	0	0	0	0	-0.019	-0.11	-0.092	0	-0.011	0.116	0.225	0	-0.29	99	1	-0.29	99	-0.24	-0.14	0.02
ZNF576	ENST00000336564.4	ENSBTAG00000030933	bta-miR-143	8mer-1a	323	330	-0.589	-0.016	-0.161	0.06	0	0	0	0.022	0	0	0	0	0	0.112	-0.089	-0.014	0	-0.02	0.137	0.125	0	-0.433	99	0.22609	-0.0872	79	-0.13	-0.12	0.17
ZNF599	ENST00000587354.2	ENSBTAG00000009895	bta-miR-143	8mer-1a	1539	1546	-0.589	-0.016	-0.263	0.049	0	0	0	0.022	0	0	0	0	0	0.207	-0.084	-0.065	0	-0.02	0.137	0.125	0	-0.497	99	1	-0.497	99	0.03	0.16	0.16
ZNF614	ENST00000270649.6	ENSBTAG00000003541	bta-let-7f	8mer-1a	134	141	-0.589	-0.024	-0.145	0.049	0	0	0	0	0	0.015	0	0	0	0.116	-0.095	0.009	0	-0.02	0.083	0.07	0	-0.531	99	0.18678	-0.0855	66	0.28	0.15	0.04
ZNF668	ENST00000535577.1	ENSBTAG00000006650	bta-miR-22-3p	8mer-1a	107	114	-0.589	-0.024	-0.07	-0.013	-0.018	0	0	0	0.012	0	0	0	0	-0.063	-0.044	0.103	0	-0.02	0.113	-0.026	0	-0.639	99	1	-0.639	99	0.39	-0.07	-0.17
ZNF774	ENST00000379090.5	ENSBTAG00000047955	bta-miR-22-3p	8mer-1a	385	392	-0.589	-0.024	-0.14	0.081	-0.018	0	0	0	0.012	0	0	0	0	0.178	-0.04	-0.099	0	-0.02	0.113	-0.026	0	-0.572	99	1	-0.572	99	-0.15	-0.43	-0.41
ZNF804A	ENST00000302277.6	ENSBTAG00000026122	bta-miR-101	8mer-1a	289	296	-0.589	-0.04	-0.303	0.056	0	0	0	0	0.012	0	0	0	0	0.068	-0.067	0.164	0	-0.02	0.127	0.128	0	-0.464	99	1	-0.464	99	0.12	0.37	-0.11
ZNF839	ENST00000262236.5	ENSBTAG00000010993	bta-let-7a-5p	8mer-1a	167	174	-0.589	-0.048	-0.18	0.031	0	0	0	0	0	0.015	0	0	0	0.001	-0.128	0.121	0	-0.02	0.083	0.07	0	-0.644	99	0.02353	-0.0123	30	0.02	-0.14	-0.34
ZNF839	ENST00000262236.5	ENSBTAG00000010993	bta-let-7a-5p	8mer-1a	167	174	-0.589	-0.048	-0.18	0.031	0	0	0	0	0	0.015	0	0	0	0.001	-0.128	0.121	0	-0.02	0.083	0.07	0	-0.644	99	0.02353	-0.0123	30	0.02	-0.14	-0.34
ZNF839	ENST00000262236.5	ENSBTAG00000010993	bta-let-7f	8mer-1a	167	174	-0.589	-0.04	-0.18	0.031	0	0	0	0	0	0.015	0	0	0	0.001	-0.128	0.121	0	-0.02	0.083	0.07	0	-0.636	99	0.02353	-0.0122	30	0.07	-0.17	-0.23
ZNF839	ENST00000262236.5	ENSBTAG00000010993	bta-let-7f	8mer-1a	167	174	-0.589	-0.04	-0.18	0.031	0	0	0	0	0	0.015	0	0	0	0.001	-0.128	0.121	0	-0.02	0.083	0.07	0	-0.636	99	0.02353	-0.0122	30	0.07	-0.17	-0.23
ZNF860	ENST00000360311.4	ENSBTAG00000045932	bta-miR-126-5p	7mer-1a	215	221	-0.195	-0.012	-0.052	0.016	0	-0.021	0	-0.049	0	0	0	0	0	0.04	-0.078	-0.183	0	-0.02	0.096	0.15	0	-0.308	99	0.10694	-0.03	82	NA	NA	NA
ZNF860	ENST00000360311.4	ENSBTAG00000045932	bta-miR-126-5p	7mer-1a	215	221	-0.195	-0.012	-0.052	0.016	0	-0.021	0	-0.049	0	0	0	0	0	0.04	-0.078	-0.183	0	-0.02	0.096	0.15	0	-0.308	99	0.10694	-0.03	82	NA	NA	NA
ZNF860	ENST00000360311.4	ENSBTAG00000045932	bta-miR-126-5p	7mer-1a	215	221	-0.195	-0.012	-0.052	0.016	0	-0.021	0	-0.049	0	0	0	0	0	0.04	-0.078	-0.183	0	-0.02	0.096	0.15	0	-0.308	99	0.10694	-0.03	82	NA	NA	NA
ZNF860	ENST00000360311.4	ENSBTAG00000045932	bta-miR-126-5p	7mer-1a	215	221	-0.195	-0.012	-0.052	0.016	0	-0.021	0	-0.049	0	0	0	0	0	0.04	-0.078	-0.183	0	-0.02	0.096	0.15	0	-0.308	99	0.10694	-0.03	82	NA	NA	NA
ZNF860	ENST00000360311.4	ENSBTAG00000045932	bta-miR-126-5p	7mer-1a	215	221	-0.195	-0.012	-0.052	0.016	0	-0.021	0	-0.049	0	0	0	0	0	0.04	-0.078	-0.183	0	-0.02	0.096	0.15	0	-0.308	99	0.10694	-0.03	82	NA	NA	NA
ZNF860	ENST00000360311.4	ENSBTAG00000045932	bta-miR-126-5p	7mer-1a	215	221	-0.195	-0.012	-0.052	0.016	0	-0.021	0	-0.049	0	0	0	0	0	0.04	-0.078	-0.183	0	-0.02	0.096	0.15	0	-0.308	99	0.10694	-0.03	82	NA	NA	NA
ZNF860	ENST00000360311.4	ENSBTAG00000045932	bta-miR-126-5p	7mer-1a	215	221	-0.195	-0.012	-0.052	0.016	0	-0.021	0	-0.049	0	0	0	0	0	0.04	-0.078	-0.183	0	-0.02	0.096	0.15	0	-0.308	99	0.10694	-0.03	82	NA	NA	NA
ZNF860	ENST00000360311.4	ENSBTAG00000045932	bta-miR-30a-5p	7mer-m8	1224	1230	-0.224	-0.011	-0.141	0.02	0	0	0	0.004	0	0	0	0	0	0.092	-0.113	-0.29	0	-0.011	0.085	0.141	0	-0.448	99	0.04838	-0.0188	43	NA	NA	NA
ZNF860	ENST00000360311.4	ENSBTAG00000045932	bta-miR-30a-5p	7mer-m8	1224	1230	-0.224	-0.011	-0.141	0.02	0	0	0	0.004	0	0	0	0	0	0.092	-0.113	-0.29	0	-0.011	0.085	0.141	0	-0.448	99	0.04838	-0.0188	43	NA	NA	NA
ZNF860	ENST00000360311.4	ENSBTAG00000045932	bta-miR-30a-5p	7mer-m8	1224	1230	-0.224	-0.011	-0.141	0.02	0	0	0	0.004	0	0	0	0	0	0.092	-0.113	-0.29	0	-0.011	0.085	0.141	0	-0.448	99	0.04838	-0.0188	43	NA	NA	NA
ZNF860	ENST00000360311.4	ENSBTAG00000045932	bta-miR-30a-5p	7mer-m8	1224	1230	-0.224	-0.011	-0.141	0.02	0	0	0	0.004	0	0	0	0	0	0.092	-0.113	-0.29	0	-0.011	0.085	0.141	0	-0.448	99	0.04838	-0.0188	43	NA	NA	NA
ZNF860	ENST00000360311.4	ENSBTAG00000045932	bta-miR-30a-5p	7mer-m8	1224	1230	-0.224	-0.011	-0.141	0.02	0	0	0	0.004	0	0	0	0	0	0.092	-0.113	-0.29	0	-0.011	0.085	0.141	0	-0.448	99	0.04838	-0.0188	43	NA	NA	NA
ZNF860	ENST00000360311.4	ENSBTAG00000045932	bta-miR-30a-5p	7mer-m8	1224	1230	-0.224	-0.011	-0.141	0.02	0	0	0	0.004	0	0	0	0	0	0.092	-0.113	-0.29	0	-0.011	0.085	0.141	0	-0.448	99	0.04838	-0.0188	43	NA	NA	NA
ZNF860	ENST00000360311.4	ENSBTAG00000045932	bta-miR-30a-5p	7mer-m8	1224	1230	-0.224	-0.011	-0.141	0.02	0	0	0	0.004	0	0	0	0	0	0.092	-0.113	-0.29	0	-0.011	0.085	0.141	0	-0.448	99	0.04838	-0.0188	43	NA	NA	NA
ZNHIT3	ENST00000588253.1	ENSBTAG00000012672	bta-miR-126-5p	7mer-1a	1659	1665	-0.195	-0.084	-0.031	0.008	0	-0.021	0	-0.049	0	0	0	0	0.015	0.087	-0.052	-0.183	0	-0.02	0.096	0.15	0	-0.279	99	0.29663	-0.0773	92	-0.07	-0.42	-0.06
ZNHIT3	ENST00000588253.1	ENSBTAG00000012672	bta-miR-143	8mer-1a	143	150	-0.589	-0.016	-0.021	0.04	0	0	0	0.022	0	0	0	0	0	0.108	-0.019	-0.592	0	-0.02	0.137	0.125	0	-0.825	99	1	-0.825	99	0.03	-0.06	0
ZNHIT3	ENST00000588253.1	ENSBTAG00000012672	bta-miR-22-3p	7mer-m8	46	52	-0.224	-0.044	-0.148	0.006	0.01	0	0	0	-0.031	0	0	0	0	0.053	-0.084	-0.29	0	-0.011	0.073	-0.017	-0.001	-0.708	99	1	-0.708	99	0.17	-0.15	-0.09
ZWINT	ENST00000373944.3	ENSBTAG00000002655	bta-miR-192	8mer-1a	810	817	-0.589	-0.032	-0.231	0.085	0	-0.021	0	0.022	0	0	0	0	0	0.176	-0.065	0.044	0	-0.02	0.042	0.103	0	-0.486	99	0.03037	-0.0126	33	-0.4	0.1	-0.12
ZWINT	ENST00000373944.3	ENSBTAG00000002655	bta-miR-192	8mer-1a	810	817	-0.589	-0.032	-0.231	0.085	0	-0.021	0	0.022	0	0	0	0	0	0.176	-0.065	0.044	0	-0.02	0.042	0.103	0	-0.486	99	0.03037	-0.0126	33	-0.4	0.1	-0.12
ZWINT	ENST00000373944.3	ENSBTAG00000002655	bta-miR-215	8mer-1a	810	817	-0.589	-0.016	-0.231	0.085	-0.018	0	0	0.022	0	0	0	0	0	0.176	-0.065	0.044	0	-0.02	0.042	0.103	0	-0.467	99	0.03037	-0.0122	31	-0.35	0.12	-0.16
ZWINT	ENST00000373944.3	ENSBTAG00000002655	bta-miR-215	8mer-1a	810	817	-0.589	-0.016	-0.231	0.085	-0.018	0	0	0.022	0	0	0	0	0	0.176	-0.065	0.044	0	-0.02	0.042	0.103	0	-0.467	99	0.03037	-0.0122	31	-0.35	0.12	-0.16
PGBD4	ENST00000397766.2	#N/A	bta-miR-AB-10	7mer-1a	183	189	-0.195	-0.024	-0.019	0.012	-0.025	0	0	-0.049	0	0	0	0	0.015	0.001	-0.033	-0.183	0	-0.02	0.058	0.044	0	-0.418	99	0.96329	-0.4003	99	#N/A	#N/A	#N/A
ST7-OT4	ENST00000397750.3	#N/A	bta-miR-AB-10	7mer-m8	216	222	-0.224	-0.077	-0.179	0.029	0.01	0	0	0.004	0	0	0	0	0	0.029	-0.085	-0.053	0	-0.011	0.075	0.075	0	-0.407	99	1	-0.407	99	#N/A	#N/A	#N/A
RANBP3L	ENST00000296604.3	ENSBTAG00000008430	bta-miR-AB-10	8mer-1a	2297	2304	-0.589	-0.056	-0.278	0.004	-0.018	0	0	0.022	0	0	0	0	0	0.243	-0.09	0.077	0	-0.02	0.118	0.118	0	-0.469	99	0.002	-8e-04	19	0.46	-0.03	0.32
ELF1	ENST00000442101.1	ENSBTAG00000007356	bta-miR-AB-10	8mer-1a	833	840	-0.589	-0.024	-0.257	0.074	-0.018	0	0	0.022	0	0	0	0	0	0.166	-0.1	0.098	0	-0.02	0.118	0.118	0	-0.412	99	1	-0.412	99	-0.18	-0.32	-0.04
C12orf29	ENST00000356891.3	ENSBTAG00000018743	bta-miR-AB-10	7mer-1a	15	21	-0.195	-0.072	-0.047	-0.03	-0.025	0	0	-0.049	0	0	0	0	0	-0.073	-0.026	0.015	0	-0.02	0.058	0.044	0	-0.42	99	1	-0.42	99	-0.02	0.04	0.32
LRRC17	ENST00000249377.4	ENSBTAG00000024379	bta-miR-AB-10	8mer-1a	885	892	-0.589	-0.032	-0.127	-0.002	-0.018	0	0	0.022	0	0	0	0	0	0.142	-0.092	0.041	0	-0.02	0.118	0.118	0	-0.439	99	0.70601	-0.2955	98	0.01	-0.06	-0.28
TPM3	ENST00000328159.4	ENSBTAG00000033217	bta-miR-AB-10	8mer-1a	484	491	-0.589	-0.024	-0.204	0.085	-0.018	0	0	0.022	0	0	0	0	0	0.157	-0.107	0.02	0	-0.02	0.118	0.118	0	-0.442	99	1	-0.442	99	-0.14	-0.27	-0.01
PRKCB	ENST00000498058.1	ENSBTAG00000020921	bta-miR-AB-10	8mer-1a	177	184	-0.589	-0.024	-0.165	0.017	-0.018	0	0	0.022	0	0	0	0	0	-0.008	-0.079	-0.109	0	-0.02	0.118	0.118	0	-0.737	99	1	-0.737	99	-0.25	-0.22	-0.13
THSD1	ENST00000349258.4	ENSBTAG00000020374	bta-miR-AB-10	8mer-1a	199	206	-0.589	-0.024	-0.158	0.011	-0.018	0	0	0.022	0	0	0	0	0	-0.002	-0.078	0.126	0	-0.02	0.118	0.118	0	-0.494	99	1	-0.494	99	0.14	-0.43	-0.14
SLC22A2	ENST00000366952.1	ENSBTAG00000009583	bta-miR-AB-10	8mer-1a	149	156	-0.589	-0.024	-0.168	0.052	-0.018	0	0	0.022	0	0	0	0	0	0.128	-0.073	0.045	0	-0.02	0.118	0.118	0	-0.409	99	1	-0.409	99	0.13	-0.39	-0.08
ID4	ENST00000378700.3	#N/A	bta-miR-AB-10	8mer-1a	1803	1810	-0.589	-0.032	-0.241	0.1	-0.018	0	0	0.022	0	0	0	0	0	0.252	-0.081	-0.165	0	-0.02	0.118	0.118	0	-0.536	99	0.04304	-0.0194	44	#N/A	#N/A	#N/A
ZBTB8A	ENST00000316459.4	ENSBTAG00000018199	bta-miR-AB-10	8mer-1a	215	222	-0.589	-0.024	-0.197	0.054	-0.018	0	0	0.022	0	0	0	0	0	0.164	-0.103	0.048	0	-0.02	0.118	0.118	0	-0.427	99	1	-0.427	99	-0.07	0	-0.07
DCAF13	ENST00000297579.5	ENSBTAG00000021449	bta-miR-AB-10	8mer-1a	651	658	-0.589	-0.008	-0.239	0.036	-0.018	0	0	0.022	0	0	0	0	0	0.119	-0.116	0.1	0	-0.02	0.118	0.118	0	-0.477	99	0.06789	-0.0278	52	0	0.13	0.2
BOC	ENST00000355385.3	ENSBTAG00000013909	bta-miR-AB-10	8mer-1a	569	576	-0.589	-0.008	-0.182	-0.098	-0.018	0	0	0.022	0	0	0	0	0	0.092	-0.135	0.157	0	-0.02	0.118	0.118	0	-0.543	99	0.00044	-2e-04	16	-0.33	-0.22	0.05
CHMP5	ENST00000419016.2	ENSBTAG00000012383	bta-miR-AB-10	8mer-1a	755	762	-0.589	-0.016	-0.263	0.08	-0.018	0	0	0.022	0	0	0	0	0	0.165	-0.12	-0.014	0	-0.02	0.118	0.118	0	-0.537	99	0.10811	-0.0493	66	-0.12	-0.2	0.13
SPRR1B	ENST00000307098.4	#N/A	bta-miR-AB-10	7mer-m8	229	235	-0.224	-0.066	-0.134	0.001	0.01	0	0	0.004	0	0	0	0	0	0.003	-0.105	-0.066	0	-0.011	0.075	0.075	0	-0.438	99	1	-0.438	99	#N/A	#N/A	#N/A
C12orf73	ENST00000378090.4	ENSBTAG00000048280	bta-miR-AB-10	7mer-m8	171	177	-0.224	-0.033	-0.12	-0.007	0.01	0	0	0.004	0	0	0	0	0	-0.015	-0.132	-0.047	0	-0.011	0.075	0.075	0	-0.425	99	0.00754	-0.0028	24	-0.07	-0.29	0.11
MOCS2	ENST00000508922.1	ENSBTAG00000005380	bta-miR-AB-10	8mer-1a	2481	2488	-0.589	-0.032	-0.264	0.097	-0.018	0	0	0.022	0	0	0	0	0	0.275	-0.122	-0.072	0	-0.02	0.118	0.118	0	-0.487	99	0.04105	-0.0171	42	-0.27	-0.16	-0.13
RAB40A	ENST00000372633.1	ENSBTAG00000015387	bta-miR-AB-10	7mer-m8	383	389	-0.224	-0.055	-0.11	0.038	0.01	0	0	0.004	0	0	0	0	0	0.131	-0.099	-0.29	0	-0.011	0.075	0.075	0	-0.456	99	0.23101	-0.0933	82	-0.09	-0.02	-0.09
ENOSF1	ENST00000383578.3	ENSBTAG00000007000	bta-miR-AB-10	8mer-1a	141	148	-0.589	-0.016	-0.11	0.05	-0.018	0	0	0.022	0	0	0	0	0	0.076	-0.085	0.054	0	-0.02	0.118	0.118	0	-0.4	99	0.99989	-0.3999	99	0.02	0.11	0.2
C3orf20	ENST00000253697.3	ENSBTAG00000040133	bta-miR-AB-10	8mer-1a	98	105	-0.589	-0.008	-0.112	0.016	-0.018	0	0	0.022	0	0	0	0	0	-0.054	-0.106	0.138	0	-0.02	0.118	0.118	0	-0.495	99	1	-0.495	99	0.24	-0.28	-0.17
UGGT2	ENST00000376714.3	ENSBTAG00000004401	bta-miR-AB-10	8mer-1a	118	125	-0.589	-0.016	-0.188	0.033	-0.018	0	0	0.022	0	0	0	0	0	-0.021	-0.031	0.029	0	-0.02	0.118	0.118	0	-0.563	99	1	-0.563	99	-0.27	-0.15	0
MAB21L1	ENST00000379919.4	ENSBTAG00000034069	bta-miR-AB-10	8mer-1a	702	709	-0.589	-0.024	-0.287	0.064	-0.018	0	0	0.022	0	0	0	0	0	0.143	-0.026	0.053	0	-0.02	0.118	0.118	0	-0.446	99	1	-0.446	99	0.33	0.02	0.05
RDM1	ENST00000430160.2	ENSBTAG00000000030	bta-miR-AB-10	8mer-1a	404	411	-0.589	-0.032	-0.179	0.083	-0.018	0	0	0.022	0	0	0	0	0	0.159	-0.063	0.007	0	-0.02	0.118	0.118	0	-0.394	99	0.46061	-0.1682	92	-0.13	-0.31	0.09
ZNF544	ENST00000269829.4	#N/A	bta-miR-AB-10	8mer-1a	550	557	-0.589	-0.032	-0.085	-0.013	-0.018	0	0	0.022	0	0	0	0	0	0.091	-0.111	0.097	0	-0.02	0.118	0.118	0	-0.422	99	0.96397	-0.4044	99	#N/A	#N/A	#N/A
DHX57	ENST00000295373.6	ENSBTAG00000014679	bta-miR-AB-10	8mer-1a	541	548	-0.589	-0.008	-0.306	-0.05	-0.018	0	0	0.022	0	0	0	0	0	0.087	-0.125	0.177	0	-0.02	0.118	0.118	0	-0.594	99	0.03591	-0.0176	42	0.31	-0.28	0.14
PPEF1	ENST00000361511.4	ENSBTAG00000009545	bta-miR-AB-10	8mer-1a	187	194	-0.589	-0.024	-0.164	0.059	-0.018	0	0	0.022	0	0	0	0	0	0.059	-0.097	0.107	0	-0.02	0.118	0.118	0	-0.429	99	1	-0.429	99	0.06	-0.06	-0.05
SMC3	ENST00000361804.4	ENSBTAG00000013905	bta-miR-AB-10	8mer-1a	106	113	-0.589	-0.04	-0.227	0.011	-0.018	0	0	0.022	0	0	0	0	0	0.006	-0.102	0.165	-0.118	-0.02	0.118	0.118	0	-0.674	99	1	-0.674	99	-0.26	-0.35	-0.16
TCEAL1	ENST00000372625.3	ENSBTAG00000008485	bta-miR-AB-10	8mer-1a	494	501	-0.589	-0.016	-0.256	0.017	-0.018	0	0	0.022	0	0	0	0	0	0.086	-0.07	-0.02	0	-0.02	0.118	0.118	0	-0.628	99	1	-0.628	99	0	-0.34	-0.25
C12orf73	ENST00000547975.1	ENSBTAG00000048280	bta-miR-AB-10	7mer-m8	310	316	-0.224	-0.033	-0.12	-0.005	0.01	0	0	0.004	0	0	0	0	0	0.015	-0.132	-0.054	0	-0.011	0.075	0.075	0	-0.4	99	1e-04	0	13	-0.07	-0.29	0.11
ZBTB8A	ENST00000373510.4	ENSBTAG00000018199	bta-miR-AB-10	8mer-1a	93	100	-0.589	-0.024	-0.197	0.035	-0.018	0	0	0.022	0	0	0	0	0	0.163	-0.103	0.072	0	-0.02	0.118	0.118	0	-0.423	99	1	-0.423	99	-0.07	0	-0.07
YWHAH	ENST00000248975.5	ENSBTAG00000031134	bta-miR-AB-10	8mer-1a	476	483	-0.589	-0.016	-0.184	0.061	-0.018	0	0	0.022	0	0	0	0	0	0.109	-0.102	0.007	0	-0.02	0.118	0.118	0	-0.494	99	1	-0.494	99	0.05	-0.19	0.07
GEMIN2	ENST00000308317.6	ENSBTAG00000020930	bta-miR-AB-10	8mer-1a	119	126	-0.589	-0.032	-0.133	0.046	-0.018	0	0	0.022	0	0	0	0	0	0.046	-0.068	0.031	0	-0.02	0.118	0.118	0	-0.479	99	1	-0.479	99	0.09	-0.15	-0.07
ZP1	ENST00000278853.5	#N/A	bta-miR-AB-10	8mer-1a	23	30	-0.589	-0.016	-0.122	-0.044	-0.018	0	0	0.022	0	0	0	0	0	-0.208	0.065	0.026	0	-0.02	0.118	0.118	0	-0.668	99	1	-0.668	99	#N/A	#N/A	#N/A
METTL5	ENST00000409340.1	ENSBTAG00000026008	bta-miR-AB-10	7mer-1a	20	26	-0.195	-0.06	-0.067	-0.004	-0.025	0	0	-0.049	0	0	0	0	0.015	-0.064	-0.079	-0.015	0	-0.02	0.058	0.044	0	-0.461	99	1	-0.461	99	-0.1	-0.12	0.18
YAF2	ENST00000327791.4	ENSBTAG00000015025	bta-miR-AB-10	8mer-1a	975	982	-0.589	-0.016	-0.259	0.081	-0.018	0	0	0.022	0	0	0	0	0	0.186	-0.099	-0.027	0	-0.02	0.118	0.118	0	-0.503	99	0.49076	-0.2251	96	-0.19	-0.4	-0.06
CCDC58	ENST00000291458.5	ENSBTAG00000011138	bta-miR-AB-10	8mer-1a	654	661	-0.589	-0.016	-0.231	0.097	-0.018	0	0	0.022	0	0	0	0	0	0.236	-0.084	-0.03	0	-0.02	0.118	0.118	0	-0.397	99	0.16974	-0.0601	72	0.04	-0.24	0.08
TIAL1	ENST00000369093.2	ENSBTAG00000004080	bta-miR-AB-10	8mer-1a	1269	1276	-0.589	-0.016	-0.258	0.068	-0.018	0	0	0.022	0	0	0	0	0	0.197	-0.089	0.061	-0.118	-0.02	0.118	0.118	0	-0.524	99	0.39876	-0.1868	93	0.35	0.25	0.28
CFL2	ENST00000341223.3	ENSBTAG00000015053	bta-miR-AB-10	8mer-1a	562	569	-0.589	-0.016	-0.159	0.055	-0.018	0	0	0.022	0	0	0	0	0	0.131	-0.07	-0.017	0	-0.02	0.118	0.118	0	-0.445	99	0.98804	-0.4388	99	-0.07	-0.41	0.05
NUDT5	ENST00000491614.1	ENSBTAG00000019509	bta-miR-AB-10	8mer-1a	67	74	-0.589	-0.032	-0.196	0.025	-0.018	0	0	0.022	0	0	0	0	0	0.166	-0.039	0.008	0	-0.02	0.118	0.118	0	-0.437	99	1	-0.437	99	-0.16	-0.21	0
MOCS2	ENST00000396954.3	ENSBTAG00000005380	bta-miR-AB-10	8mer-1a	2071	2078	-0.589	-0.032	-0.264	0.097	-0.018	0	0	0.022	0	0	0	0	0	0.26	-0.122	-0.005	0	-0.02	0.118	0.118	0	-0.435	99	0.04115	-0.0155	40	-0.27	-0.16	-0.13
UBE2D1	ENST00000373910.4	ENSBTAG00000020796	bta-miR-AB-10	8mer-1a	258	265	-0.589	-0.024	-0.161	0.068	-0.018	0	0	0.022	0	0	0	0	0	0.166	-0.071	-0.027	0	-0.02	0.118	0.118	0	-0.418	99	1	-0.418	99	0	-0.32	-0.04
DMP1	ENST00000339673.6	ENSBTAG00000019132	bta-miR-AB-10	8mer-1a	866	873	-0.589	-0.016	-0.257	0.058	-0.018	0	0	0.022	0	0	0	0	0	0.157	-0.118	0.085	0	-0.02	0.118	0.118	0	-0.46	99	1	-0.46	99	-0.11	-0.01	-0.03
LRRC17	ENST00000339431.4	ENSBTAG00000024379	bta-miR-AB-10	8mer-1a	448	455	-0.589	-0.032	-0.127	-0.002	-0.018	0	0	0.022	0	0	0	0	0	0.072	-0.092	0.072	0	-0.02	0.118	0.118	0	-0.478	99	0.70601	-0.3203	98	0.01	-0.06	-0.28
FAM92A1	ENST00000518322.1	#N/A	bta-miR-AB-10	8mer-1a	553	560	-0.589	-0.056	-0.236	0.035	-0.018	0	0	0.022	0	0	0	0	0	0.11	-0.076	0.034	0	-0.02	0.118	0.118	0	-0.558	99	0.86977	-0.4719	99	#N/A	#N/A	#N/A
IFNA21	ENST00000380225.1	ENSBTAG00000022787	bta-miR-AB-10	8mer-1a	295	302	-0.589	-0.016	-0.251	0.028	-0.018	0	0	0.022	0	0	0	0	0	0.043	-0.106	-0.004	0	-0.02	0.118	0.118	0	-0.675	99	1	-0.675	99	NA	NA	NA
GNG12	ENST00000370982.3	ENSBTAG00000035697	bta-miR-AB-10	8mer-1a	74	81	-0.589	-0.04	-0.186	0.029	-0.018	0	0	0.022	0	0	0	0	0	0.233	-0.089	-0.09	0	-0.02	0.118	0.118	0	-0.512	99	1	-0.512	99	-0.24	-0.21	0.02
STAM	ENST00000377524.3	ENSBTAG00000002658	bta-miR-AB-10	8mer-1a	87	94	-0.589	-0.024	-0.109	0.036	-0.018	0	0	0.022	0	0	0	0	0	0.081	-0.103	0.089	0	-0.02	0.118	0.118	0	-0.399	99	1	-0.399	99	0.05	0.1	0.07
KMO	ENST00000366559.4	ENSBTAG00000014439	bta-miR-AB-10	8mer-1a	102	109	-0.589	-0.032	-0.274	0.041	-0.018	0	0	0.022	0	0	0	0	0	0.239	-0.119	0.081	0	-0.02	0.118	0.118	0	-0.433	99	1	-0.433	99	-0.06	-0.02	0.01
C12orf36	ENST00000318426.2	#N/A	bta-miR-AB-10	7mer-m8	704	710	-0.224	-0.022	-0.13	0.045	0.01	0	0	0.004	0	0	0	0	0	0.09	-0.099	-0.29	0	-0.011	0.075	0.075	0	-0.477	99	1	-0.477	99	#N/A	#N/A	#N/A
CRLS1	ENST00000452938.1	ENSBTAG00000000065	bta-miR-AB-10	8mer-1a	146	153	-0.589	-0.016	-0.134	0.052	-0.018	0	0	0.022	0	0	0	0	0	0.058	-0.025	0.003	0	-0.02	0.118	0.118	0	-0.431	99	1	-0.431	99	-0.01	-0.21	0.14
COMMD6	ENST00000406936.3	ENSBTAG00000009824	bta-miR-AB-10	8mer-1a	479	486	-0.589	-0.048	-0.16	0.019	-0.018	0	0	0.022	0	0	0	0	0	0.086	-0.102	-0.076	0	-0.02	0.118	0.118	0	-0.65	99	0.01905	-0.01	34	-0.03	-0.17	0.2
H3F3B	ENST00000591890.1	ENSBTAG00000024909	bta-miR-AB-10	8mer-1a	1090	1097	-0.589	-0.008	-0.11	0.055	-0.018	0	0	0.022	0	0	0	0	0	0.176	-0.067	-0.069	0	-0.02	0.118	0.118	0	-0.392	99	0.81776	-0.3122	98	0.16	0	0.1
CTD-2203A3.1	ENST00000510583.1	#N/A	bta-miR-AB-10	7mer-m8	25	31	-0.224	-0.022	-0.127	-0.004	0.01	0	0	0.004	0	0	0	0	0	-0.04	-0.133	-0.037	0	-0.011	0.075	0.075	0	-0.434	99	1	-0.434	99	#N/A	#N/A	#N/A
TPM3	ENST00000368533.3	ENSBTAG00000033217	bta-miR-AB-10	8mer-1a	405	412	-0.589	-0.024	-0.204	0.083	-0.018	0	0	0.022	0	0	0	0	0	0.167	-0.107	0.02	0	-0.02	0.118	0.118	0	-0.434	99	1	-0.434	99	-0.14	-0.27	-0.01
TARS	ENST00000265112.3	ENSBTAG00000014261	bta-miR-AB-10	8mer-1a	80	87	-0.589	-0.016	-0.237	-0.005	-0.018	0	0	0.022	0	0	0	0	0	-0.082	-0.081	0.117	0	-0.02	0.118	0.118	0	-0.673	99	1	-0.673	99	-0.01	-0.1	-0.03
UTP14C	ENST00000521776.2	ENSBTAG00000013671	bta-miR-AB-10	7mer-m8	343	349	-0.224	-0.022	-0.133	0.036	0.01	0	0	0.004	0	0	0	0	0	0.095	-0.094	-0.29	0	-0.011	0.075	0.075	0	-0.479	99	1	-0.479	99	0.33	-0.28	0.19
NKAIN2	ENST00000368416.1	ENSBTAG00000021667	bta-miR-AB-10	7mer-m8	204	210	-0.224	-0.044	-0.187	0.01	0.01	0	0	0.004	0	0	0	0	0	0.002	-0.141	-0.005	0	-0.011	0.075	0.075	0	-0.436	99	1	-0.436	99	-0.35	NA	NA
TPRKB	ENST00000272424.5	ENSBTAG00000011176	bta-miR-AB-10	7mer-m8	25	31	-0.224	-0.055	-0.222	-0.013	0.01	0	0	0.004	0	0	0	0	0	-0.046	-0.147	-0.004	0	-0.011	0.075	0.075	0	-0.558	99	0.03807	-0.0177	42	-0.12	-0.29	0.1
GGCT	ENST00000005374.6	ENSBTAG00000010597	bta-miR-AB-10	8mer-1a	442	449	-0.589	-0.008	-0.241	0.043	-0.018	0	0	0.022	0	0	0	0	0	0.088	-0.083	-0.05	0	-0.02	0.118	0.118	0	-0.62	99	1	-0.62	99	-0.16	-0.25	0.12
DUSP18	ENST00000334679.3	ENSBTAG00000017459	bta-miR-AB-10	8mer-1a	162	169	-0.589	-0.032	-0.139	0.055	-0.018	0	0	0.022	0	0	0	0	0	0.16	-0.08	-0.005	0	-0.02	0.118	0.118	0	-0.41	99	0.91717	-0.3712	99	-0.08	-0.16	0.18
PLAC8	ENST00000311507.4	ENSBTAG00000031750	bta-miR-AB-10	7mer-m8	98	104	-0.224	-0.022	-0.138	-0.01	0.01	0	0	0.004	0	0	0	0	0	-0.029	-0.117	-0.022	0	-0.011	0.075	0.075	0	-0.409	99	0.93522	-0.3787	99	-0.14	-0.19	0.04
C20orf196	ENST00000303142.6	#N/A	bta-miR-AB-10	8mer-1a	1333	1340	-0.589	-0.024	-0.163	0.105	-0.018	0	0	0.022	0	0	0	0	0	0.236	-0.075	0.003	-0.118	-0.02	0.118	0.118	0	-0.405	99	0.71783	-0.2788	97	#N/A	#N/A	#N/A
AMACR	ENST00000382072.2	ENSBTAG00000021813	bta-miR-AB-10	8mer-1a	337	344	-0.589	-0.04	-0.223	0.071	-0.018	0	0	0.022	0	0	0	0	0	0.099	-0.103	-0.001	0	-0.02	0.118	0.118	0	-0.566	99	0.01628	-0.0076	32	-0.34	0.17	-0.32
DKK1	ENST00000373970.3	ENSBTAG00000014218	bta-miR-AB-10	8mer-1a	372	379	-0.589	-0.024	-0.275	0.021	-0.018	0	0	0.022	0	0	0	0	0	0.06	-0.076	0.026	0	-0.02	0.118	0.118	0	-0.637	99	0.97538	-0.6174	99	0.15	-0.05	-0.01
TMEM196	ENST00000433641.1	ENSBTAG00000044012	bta-miR-AB-10	7mer-m8	264	270	-0.224	-0.022	-0.19	0.022	0.01	0	0	0.004	0	0	0	0	0	0.025	-0.148	-0.034	0	-0.011	0.075	0.075	0	-0.418	99	0.998	-0.417	99	NA	0.01	NA
MYO3A	ENST00000376302.1	ENSBTAG00000002123	bta-miR-AB-10	8mer-1a	1726	1733	-0.589	-0.048	-0.241	0.01	-0.018	0	0	0.022	0	0	0	0	0	0.213	-0.097	0.02	0	-0.02	0.118	0.118	0	-0.512	99	1	-0.512	99	-0.16	0.11	NA
LHCGR	ENST00000401907.1	ENSBTAG00000016573	bta-miR-AB-10	8mer-1a	281	288	-0.589	-0.032	-0.214	0.053	-0.018	0	0	0.022	0	0	0	0	0	0.063	-0.072	0.044	0	-0.02	0.118	0.118	0	-0.527	99	1	-0.527	99	0.1	-0.16	0.03
ZNF544	ENST00000599227.1	#N/A	bta-miR-AB-10	8mer-1a	2034	2041	-0.589	-0.032	-0.085	-0.017	-0.018	0	0	0.022	0	0	0	0	0	0.229	-0.111	-0.088	0	-0.02	0.118	0.118	0	-0.473	99	0.95153	-0.4461	99	#N/A	#N/A	#N/A
RP2	ENST00000218340.3	ENSBTAG00000005496	bta-miR-AB-10	8mer-1a	176	183	-0.589	-0.04	-0.264	0.058	-0.018	0	0	0.022	0	0	0	0	0	0.235	-0.081	0.051	0	-0.02	0.118	0.118	0	-0.41	99	1	-0.41	99	-0.13	-0.16	0
RNF146	ENST00000356799.2	ENSBTAG00000034531	bta-miR-AB-10	7mer-1a	1550	1556	-0.195	-0.06	-0.073	0.019	-0.025	0	0	-0.049	0	0	0	0	0	0.087	-0.062	-0.12	0	-0.02	0.058	0.044	0	-0.396	99	0.99237	-0.3925	99	0.25	0.03	0.24
GEMIN2	ENST00000396249.2	ENSBTAG00000020930	bta-miR-AB-10	8mer-1a	150	157	-0.589	-0.032	-0.133	0.053	-0.018	0	0	0.022	0	0	0	0	0	0.053	-0.068	0.021	0	-0.02	0.118	0.118	0	-0.475	99	0.95277	-0.4487	99	0.09	-0.15	-0.07
MRPL34	ENST00000602206.1	ENSBTAG00000014579	bta-miR-AB-10	8mer-1a	417	424	-0.589	-0.032	-0.207	0.003	-0.018	0	0	0.022	0	0	0	0	0	0.066	-0.109	-0.14	0	-0.02	0.118	0.118	0	-0.788	99	0.97397	-0.761	99	-0.28	-0.23	0.1
ARHGAP24	ENST00000395184.1	ENSBTAG00000003959	bta-miR-AB-10	8mer-1a	391	398	-0.589	-0.024	-0.245	0.052	-0.018	0	0	0.022	0	0	0	0	0	0.12	-0.094	0.12	0	-0.02	0.118	0.118	0	-0.44	99	1	-0.44	99	-0.08	-0.64	0.02
HARBI1	ENST00000326737.3	ENSBTAG00000004639	bta-miR-AB-10	8mer-1a	682	689	-0.589	-0.024	-0.24	0.089	-0.018	0	0	0.022	0	0	0	0	0	0.17	-0.102	0.051	0	-0.02	0.118	0.118	0	-0.425	99	0.09576	-0.0357	58	0.04	-0.16	-0.19
CDKN2AIPNL	ENST00000458198.2	ENSBTAG00000010984	bta-miR-AB-10	8mer-1a	1007	1014	-0.589	-0.008	-0.113	0.065	-0.018	0	0	0.022	0	0	0	0	0	0.174	-0.105	-0.048	0	-0.02	0.118	0.118	0	-0.404	99	0.08149	-0.029	54	-0.05	-0.17	0.2
CHMP5	ENST00000223500.8	ENSBTAG00000012383	bta-miR-AB-10	8mer-1a	724	731	-0.589	-0.016	-0.263	0.085	-0.018	0	0	0.022	0	0	0	0	0	0.168	-0.12	0.009	0	-0.02	0.118	0.118	0	-0.506	99	0.03352	-0.0144	39	-0.12	-0.2	0.13
MOCS2	ENST00000510818.2	ENSBTAG00000005380	bta-miR-AB-10	8mer-1a	2514	2521	-0.589	-0.032	-0.264	0.097	-0.018	0	0	0.022	0	0	0	0	0	0.276	-0.122	-0.072	0	-0.02	0.118	0.118	0	-0.486	99	0.04105	-0.017	42	-0.27	-0.16	-0.13
AKAP9	ENST00000394564.1	ENSBTAG00000007442	bta-miR-AB-10	8mer-1a	208	215	-0.589	-0.056	-0.216	0.014	-0.018	0	0	0.022	0	0	0	0	0	0.004	-0.087	0.041	0	-0.02	0.118	0.118	0	-0.669	99	1	-0.669	99	-0.02	-0.09	0.06
PPCS	ENST00000372556.3	ENSBTAG00000012982	bta-miR-AB-10	8mer-1a	531	538	-0.589	-0.024	-0.173	0.067	-0.018	0	0	0.022	0	0	0	0	0	0.125	-0.015	-0.111	0	-0.02	0.118	0.118	0	-0.5	99	1	-0.5	99	-0.11	-0.06	-0.19
QSOX1	ENST00000367602.3	ENSBTAG00000014191	bta-miR-AB-10	8mer-1a	274	281	-0.589	-0.024	-0.19	0.071	-0.018	0	0	0.022	0	0	0	0	0	0.111	-0.107	0.109	0	-0.02	0.118	0.118	0	-0.399	99	1	-0.399	99	-0.31	0.09	0.17
RPL37	ENST00000508493.1	#N/A	bta-miR-AB-10	8mer-1a	841	848	-0.589	-0.024	-0.207	0.045	-0.018	0	0	0.022	0	0	0	0	0	0.147	-0.088	-0.079	0	-0.02	0.118	0.118	0	-0.575	99	0.77051	-0.4214	99	#N/A	#N/A	#N/A
SMNDC1	ENST00000369603.5	ENSBTAG00000000551	bta-miR-AB-10	8mer-1a	445	452	-0.589	-0.008	-0.237	0.056	-0.018	0	0	0.022	0	0	0	0	0	0.114	-0.085	0.016	0	-0.02	0.118	0.118	0	-0.513	99	0.85222	-0.4247	99	-0.03	-0.03	0.28
UTP14C	ENST00000521776.2	ENSBTAG00000013671	bta-miR-AB-10	7mer-m8	596	602	-0.224	-0.033	-0.072	0.045	0.01	0	0	0.004	0	0	0	0	0	0.095	-0.09	-0.29	0	-0.011	0.075	0.075	0	-0.416	99	1	-0.416	99	0.33	-0.28	0.19
RBMXL1	ENST00000321792.5	#N/A	bta-miR-AB-10	7mer-m8	103	109	-0.224	-0.011	-0.184	0.018	0.01	0	0	0.004	0	0	0	0	0	0.068	-0.09	-0.29	0	-0.011	0.075	0.075	0	-0.56	99	0.91807	-0.505	99	#N/A	#N/A	#N/A
C16orf92	ENST00000300575.2	#N/A	bta-miR-AB-10	8mer-1a	306	313	-0.589	-0.032	-0.039	0.049	-0.018	0	0	0.022	0	0	0	0	0	0.064	-0.112	-0.037	0	-0.02	0.118	0.118	0	-0.476	99	1	-0.476	99	#N/A	#N/A	#N/A
EMR1	ENST00000250572.8	#N/A	bta-miR-AB-10	8mer-1a	78	85	-0.589	-0.024	-0.122	0.033	-0.018	0	0	0.022	0	0	0	0	0	0.057	-0.111	0.129	0	-0.02	0.118	0.118	0	-0.407	99	1	-0.407	99	#N/A	#N/A	#N/A
MRPL34	ENST00000252602.1	ENSBTAG00000014579	bta-miR-AB-10	8mer-1a	349	356	-0.589	-0.032	-0.207	0.022	-0.018	0	0	0.022	0	0	0	0	0	0.055	-0.108	-0.065	0	-0.02	0.118	0.118	0	-0.704	99	0.97397	-0.6806	99	-0.28	-0.23	0.1
CDKN2AIPNL	ENST00000458198.2	ENSBTAG00000010984	bta-miR-AB-10	8mer-1a	932	939	-0.589	-0.008	-0.24	0.074	-0.018	0	0	0.022	0	0	0	0	0	0.174	-0.107	-0.048	0	-0.02	0.118	0.118	0	-0.524	99	0.08149	-0.0363	59	-0.05	-0.17	0.2
CRYZ	ENST00000370872.3	ENSBTAG00000003162	bta-miR-AB-10	8mer-1a	1359	1366	-0.589	-0.024	-0.194	0.077	-0.018	0	0	0.022	0	0	0	0	0	0.208	-0.097	-0.003	0	-0.02	0.118	0.118	0	-0.402	99	0.08687	-0.0308	55	-0.3	-0.16	0.1
DIMT1	ENST00000506390.1	ENSBTAG00000011812	bta-miR-AB-10	8mer-1a	108	115	-0.589	-0.016	-0.162	0.043	-0.018	0	0	0.022	0	0	0	0	0	-0.004	-0.087	0.028	0	-0.02	0.118	0.118	0	-0.567	99	1	-0.567	99	0.03	-0.03	0.22
HIST1H2BD	ENST00000289316.2	ENSBTAG00000031778	bta-miR-AB-10	8mer-1a	2175	2182	-0.589	-0.024	-0.244	0.016	-0.018	0	0	0.022	0	0	0	0	0	0.238	-0.106	-0.041	0	-0.02	0.118	0.118	0	-0.53	99	0.39666	-0.1876	93	-0.27	-0.32	-0.14
DKFZP667F0711	ENST00000391437.1	#N/A	bta-miR-AB-10	8mer-1a	662	669	-0.589	-0.048	-0.151	0.059	-0.018	0	0	0.022	0	0	0	0	0	0.134	-0.091	-0.055	0	-0.02	0.118	0.118	0	-0.521	99	1	-0.521	99	#N/A	#N/A	#N/A
MOCS2	ENST00000361377.4	ENSBTAG00000005380	bta-miR-AB-10	8mer-1a	2410	2417	-0.589	-0.032	-0.264	0.097	-0.018	0	0	0.022	0	0	0	0	0	0.273	-0.122	-0.072	0	-0.02	0.118	0.118	0	-0.489	99	0.04105	-0.0171	42	-0.27	-0.16	-0.13
CEP95	ENST00000581056.1	ENSBTAG00000014002	bta-miR-AB-10	8mer-1a	277	284	-0.589	-0.024	-0.172	0.003	-0.018	0	0	0.022	0	0	0	0	0	0.026	-0.026	-0.022	0	-0.02	0.118	0.118	0	-0.584	99	1	-0.584	99	0.19	-0.25	-0.08
SOAT1	ENST00000367619.3	ENSBTAG00000004059	bta-miR-AB-10	8mer-1a	269	276	-0.589	-0.048	-0.239	0.066	-0.018	0	0	0.022	0	0	0	0	0	0.121	-0.089	0.092	0	-0.02	0.118	0.118	0	-0.466	99	0.90573	-0.4151	99	-0.07	-0.24	0.04
ZNF599	ENST00000587354.2	ENSBTAG00000009895	bta-miR-AB-10	8mer-1a	197	204	-0.589	-0.016	-0.161	0.061	-0.018	0	0	0.022	0	0	0	0	0	0.207	-0.09	-0.065	0	-0.02	0.118	0.118	0	-0.433	99	1	-0.433	99	-0.22	-0.27	0.1
MSR1	ENST00000350896.3	ENSBTAG00000002885	bta-miR-AB-10	8mer-1a	68	75	-0.589	0	-0.283	0.029	-0.018	0	0	0.022	0	0	0	0	0	0.183	-0.103	0.061	0	-0.02	0.118	0.118	0	-0.482	99	1	-0.482	99	-0.17	-0.14	-0.28
DUSP18	ENST00000403268.1	ENSBTAG00000017459	bta-miR-AB-10	8mer-1a	265	272	-0.589	-0.032	-0.139	0.07	-0.018	0	0	0.022	0	0	0	0	0	0.182	-0.08	-0.047	0	-0.02	0.118	0.118	0	-0.415	99	0.91717	-0.3757	99	-0.08	-0.16	0.18
PTGFR	ENST00000370758.1	ENSBTAG00000015902	bta-miR-AB-10	8mer-1a	3071	3078	-0.589	-0.032	-0.219	-0.002	-0.018	0	0	0.022	0	0	0	0	0	0.274	-0.046	0.054	-0.118	-0.02	0.118	0.118	0	-0.458	99	1	-0.458	99	-0.05	-0.02	-0.13
SMS	ENST00000415881.2	ENSBTAG00000018382	bta-miR-AB-10	8mer-1a	309	316	-0.589	-0.032	-0.179	0.041	-0.018	0	0	0.022	0	0	0	0	0	0.057	-0.086	0.028	0	-0.02	0.118	0.118	0	-0.54	99	1	-0.54	99	-0.59	-0.24	0.12
ARL14EPL	ENST00000601302.2	ENSBTAG00000038660	bta-miR-AB-10	8mer-1a	790	797	-0.589	-0.024	-0.14	0.055	-0.018	0	0	0.022	0	0	0	0	0	0.147	-0.072	-0.032	0	-0.02	0.118	0.118	0	-0.435	99	0.48598	-0.1951	94	NA	NA	NA
CDH13	ENST00000567445.1	ENSBTAG00000034373	bta-miR-AB-10	8mer-1a	120	127	-0.589	-0.016	-0.079	0.046	-0.018	0	0	0.022	0	0	0	0	0	0.135	-0.033	-0.102	0	-0.02	0.118	0.118	0	-0.418	99	1	-0.418	99	0.06	-0.33	-0.08
ZMAT2	ENST00000274712.3	ENSBTAG00000005441	bta-miR-AB-10	8mer-1a	365	372	-0.589	-0.016	-0.09	0.067	-0.018	0	0	0.022	0	0	0	0	0	0.099	-0.088	0	0	-0.02	0.118	0.118	0	-0.397	99	0.91459	-0.3585	99	-0.1	0	0.02
NPSR1	ENST00000465305.1	ENSBTAG00000013768	bta-miR-AB-10	8mer-1a	343	350	-0.589	-0.032	-0.228	0.019	-0.018	0	0	0.022	0	0	0	0	0	0.052	-0.041	-0.067	0	-0.02	0.118	0.118	0	-0.666	99	1	-0.666	99	-0.13	-0.17	-0.12
WDR74	ENST00000311713.7	ENSBTAG00000009491	bta-miR-AB-10	7mer-1a	28	34	-0.195	-0.024	-0.066	-0.01	-0.025	0	0	-0.049	0	0	0	0	0	-0.081	-0.061	0.018	0	-0.02	0.058	0.044	0	-0.411	99	1	-0.411	99	0.14	0.02	0.29
MOCS2	ENST00000450852.3	ENSBTAG00000005380	bta-miR-AB-10	8mer-1a	2561	2568	-0.589	-0.032	-0.264	0.097	-0.018	0	0	0.022	0	0	0	0	0	0.278	-0.122	-0.072	0	-0.02	0.118	0.118	0	-0.484	99	0.04105	-0.017	42	-0.27	-0.16	-0.13
CDC42	ENST00000344548.3	#N/A	bta-miR-AB-10	8mer-1a	1220	1227	-0.589	-0.032	-0.257	0.046	-0.018	0	0	0.022	0	0	0	0	0	0.184	-0.056	-0.021	0	-0.02	0.118	0.118	0	-0.505	99	0.88676	-0.4381	99	#N/A	#N/A	#N/A
RWDD3	ENST00000370202.4	ENSBTAG00000021537	bta-miR-AB-10	8mer-1a	429	436	-0.589	-0.016	-0.236	0.02	-0.018	0	0	0.022	0	0	0	0	0	0.073	-0.067	0.027	0	-0.02	0.118	0.118	0	-0.568	99	0.218	-0.1062	85	-0.12	-0.31	-0.25
MAGEA9	ENST00000298974.5	#N/A	bta-miR-AB-10	8mer-1a	170	177	-0.589	-0.024	-0.235	0.056	-0.018	0	0	0.022	0	0	0	0	0	0.081	-0.104	0.026	0	-0.02	0.118	0.118	0	-0.569	99	1	-0.569	99	#N/A	#N/A	#N/A
TOMM6	ENST00000398884.3	ENSBTAG00000008977	bta-miR-AB-10	8mer-1a	382	389	-0.589	-0.032	-0.22	0.081	-0.018	0	0	0.022	0	0	0	0	0	0.179	-0.098	-0.087	0	-0.02	0.118	0.118	0	-0.546	99	0.00798	-0.0036	26	0.13	-0.3	-0.01
CAPRIN2	ENST00000298892.5	ENSBTAG00000019373	bta-miR-AB-10	8mer-1a	277	284	-0.589	-0.008	-0.191	0.023	-0.018	0	0	0.022	0	0	0	0	0	0.034	-0.093	0.152	0	-0.02	0.118	0.118	0	-0.452	99	1	-0.452	99	-0.28	-0.3	-0.04
GGCT	ENST00000275428.4	ENSBTAG00000010597	bta-miR-AB-10	8mer-1a	356	363	-0.589	-0.008	-0.241	0.042	-0.018	0	0	0.022	0	0	0	0	0	0.07	-0.083	-0.005	0	-0.02	0.118	0.118	0	-0.594	99	1	-0.594	99	-0.16	-0.25	0.12
FOXJ2	ENST00000428177.2	ENSBTAG00000019742	bta-miR-AB-10	8mer-1a	42	49	-0.589	-0.016	-0.139	0.014	-0.018	0	0	0.022	0	0	0	0	0	-0.007	-0.053	0.086	0	-0.02	0.118	0.118	0	-0.484	99	1	-0.484	99	-0.07	-0.09	0.09
RABIF	ENST00000367262.3	ENSBTAG00000013560	bta-miR-AB-10	8mer-1a	2212	2219	-0.589	-0.032	-0.239	0.064	-0.018	0	0	0.022	0	0	0	0	0	0.248	-0.104	-0.044	0	-0.02	0.118	0.118	0	-0.476	99	0.00902	-0.0037	26	0.25	-0.12	0.13
DYNC1I2	ENST00000409453.1	ENSBTAG00000002646	bta-miR-AB-10	8mer-1a	284	291	-0.589	-0.016	-0.234	0.065	-0.018	0	0	0.022	0	0	0	0	0	0.121	-0.114	0.104	0	-0.02	0.118	0.118	0	-0.443	99	1	-0.443	99	-0.33	-0.27	0.02
USP45	ENST00000392738.2	ENSBTAG00000018528	bta-miR-AB-10	8mer-1a	3087	3094	-0.589	-0.016	-0.223	-0.098	-0.018	0	0	0.022	0	0	0	0	0	0.274	-0.105	0.082	0	-0.02	0.118	0.118	0	-0.455	99	1e-04	0	13	0.02	-0.08	0.24
SLC39A2	ENST00000554422.1	ENSBTAG00000000936	bta-miR-AB-10	8mer-1a	26	33	-0.589	0	-0.176	-0.021	-0.018	0	0	0.022	0	0	0	0	0	0.056	-0.042	-0.075	0	-0.02	0.118	0.118	0	-0.627	99	1	-0.627	99	0	-0.13	-0.18
RP11-295D22.1	ENST00000565320.1	#N/A	bta-miR-AB-10	8mer-1a	521	528	-0.589	-0.016	-0.11	0.078	-0.018	0	0	0.022	0	0	0	0	0	0.137	-0.033	-0.106	0	-0.02	0.118	0.118	0	-0.419	99	1	-0.419	99	#N/A	#N/A	#N/A
DPYD	ENST00000306031.5	ENSBTAG00000031358	bta-miR-AB-10	8mer-1a	91	98	-0.589	-0.016	-0.213	0.037	-0.018	0	0	0.022	0	0	0	0	0	0.115	-0.1	-0.012	0	-0.02	0.118	0.118	0	-0.558	99	1	-0.558	99	-0.36	-0.16	0.21
AC004899.1	ENST00000596947.1	#N/A	bta-miR-AB-10	7mer-m8	597	603	-0.224	-0.066	-0.08	0.045	0.01	0	0	0.004	0	0	0	0	0	0.116	-0.068	-0.29	0	-0.011	0.075	0.075	0	-0.414	99	1	-0.414	99	#N/A	#N/A	#N/A
LHCGR	ENST00000403273.1	ENSBTAG00000016573	bta-miR-AB-10	8mer-1a	713	720	-0.589	-0.032	-0.214	0.053	-0.018	0	0	0.022	0	0	0	0	0	0.137	-0.072	0.045	0	-0.02	0.118	0.118	0	-0.452	99	1	-0.452	99	0.1	-0.16	0.03
DNAJC1	ENST00000376946.1	ENSBTAG00000033315	bta-miR-AB-10	7mer-m8	247	253	-0.224	-0.033	-0.2	0.018	0.01	0	0	0.004	0	0	0	0	0	0.018	-0.12	-0.027	0	-0.011	0.075	0.075	0	-0.415	99	1	-0.415	99	-0.13	-0.43	0.04
FBXO3	ENST00000526785.1	ENSBTAG00000010071	bta-miR-AB-10	8mer-1a	82	89	-0.589	-0.032	-0.18	0.034	-0.018	0	0	0.022	0	0	0	0	0	0.098	-0.071	0.052	0	-0.02	0.118	0.118	0	-0.468	99	1	-0.468	99	-0.07	-0.25	0.1
PPCS	ENST00000455780.1	ENSBTAG00000012982	bta-miR-AB-10	8mer-1a	211	218	-0.589	-0.024	-0.173	0.063	-0.018	0	0	0.022	0	0	0	0	0	0.069	-0.015	-0.033	0	-0.02	0.118	0.118	0	-0.482	99	1	-0.482	99	-0.11	-0.06	-0.19
ATP8A1	ENST00000510289.1	ENSBTAG00000011156	bta-miR-AB-10	8mer-1a	1479	1486	-0.589	-0.016	-0.22	0.068	-0.018	0	0	0.022	0	0	0	0	0	0.211	-0.071	-0.113	0	-0.02	0.118	0.118	0	-0.51	99	1	-0.51	99	-0.15	0.06	0.04
SH3BGRL	ENST00000373212.5	ENSBTAG00000010587	bta-miR-AB-10	8mer-1a	900	907	-0.589	-0.016	-0.225	0.079	-0.018	0	0	0.022	0	0	0	0	0	0.177	-0.078	-0.049	0	-0.02	0.118	0.118	0	-0.481	99	0.9002	-0.4251	99	-0.13	-0.08	0.26
C21orf67	ENST00000397841.1	#N/A	bta-miR-AB-10	7mer-m8	499	505	-0.224	-0.011	-0.063	0.017	0.01	0	0	0.004	0	0	0	0	0	0.047	-0.092	-0.29	0	-0.011	0.075	0.075	0	-0.463	99	1	-0.463	99	#N/A	#N/A	#N/A
TOMM6	ENST00000398881.3	ENSBTAG00000008977	bta-miR-AB-10	8mer-1a	353	360	-0.589	-0.032	-0.22	0.079	-0.018	0	0	0.022	0	0	0	0	0	0.176	-0.098	-0.087	0	-0.02	0.118	0.118	0	-0.551	99	0.00798	-0.0037	26	0.13	-0.3	-0.01
SH3YL1	ENST00000403712.2	ENSBTAG00000020495	bta-miR-AB-10	8mer-1a	362	369	-0.589	-0.048	-0.283	0.069	-0.018	0	0	0.022	0	0	0	0	0	0.101	-0.098	0.043	0	-0.02	0.118	0.118	0	-0.585	99	0.96582	-0.5606	99	-0.35	-0.05	0.09
NLK	ENST00000582037.1	ENSBTAG00000014825	bta-miR-AB-10	8mer-1a	363	370	-0.589	-0.008	-0.225	0.079	-0.018	0	0	0.022	0	0	0	0	0	0.136	-0.086	-0.009	0	-0.02	0.118	0.118	0	-0.482	99	0.83821	-0.3923	99	-0.3	0	-0.06
FAM154B	ENST00000565432.1	#N/A	bta-miR-AB-10	7mer-m8	28	34	-0.224	-0.066	-0.134	-0.002	0.01	0	0	0.004	0	0	0	0	0	0.001	-0.115	-0.026	0	-0.011	0.075	0.075	0	-0.413	99	1	-0.413	99	#N/A	#N/A	#N/A
YWHAH	ENST00000397492.1	ENSBTAG00000031134	bta-miR-AB-10	8mer-1a	1113	1120	-0.589	-0.016	-0.184	0.06	-0.018	0	0	0.022	0	0	0	0	0	0.181	-0.102	-0.275	0	-0.02	0.118	0.118	0	-0.705	99	1	-0.705	99	0.05	-0.19	0.07
PASK	ENST00000403638.3	ENSBTAG00000000785	bta-miR-AB-10	8mer-1a	1374	1381	-0.589	-0.064	-0.249	-0.098	-0.018	0	0	0.022	0	0	0	0	0	0.186	-0.101	0.152	0	-0.02	0.118	0.118	0	-0.543	99	0.69956	-0.3574	99	0	-0.1	-0.21
RTKN2	ENST00000373789.3	ENSBTAG00000014020	bta-miR-AB-10	8mer-1a	4170	4177	-0.589	-0.024	-0.261	-0.098	-0.018	0	0	0.022	0	0	0	0	0	0.306	-0.057	0.1	0	-0.02	0.118	0.118	0	-0.403	99	1e-04	0	13	-0.05	-0.37	-0.07
ZNF157	ENST00000377073.3	ENSBTAG00000038589	bta-miR-AB-10	8mer-1a	167	174	-0.589	-0.024	-0.144	0.056	-0.018	0	0	0.022	0	0	0	0	0	0.055	-0.064	0.082	0	-0.02	0.118	0.118	0	-0.408	99	1	-0.408	99	0.03	0.19	-0.3
DDAH1	ENST00000539042.1	ENSBTAG00000034776	bta-miR-AB-10	8mer-1a	88	95	-0.589	-0.016	-0.161	0.036	-0.018	0	0	0.022	0	0	0	0	0	0.087	-0.095	0.032	0	-0.02	0.118	0.118	0	-0.486	99	0.99978	-0.4859	99	-0.4	-0.24	-0.34
RDM1	ENST00000394527.1	ENSBTAG00000000030	bta-miR-AB-10	8mer-1a	526	533	-0.589	-0.032	-0.179	0.091	-0.018	0	0	0.022	0	0	0	0	0	0.17	-0.063	-0.047	0	-0.02	0.118	0.118	0	-0.429	99	0.46061	-0.1819	93	-0.13	-0.31	0.09
RWDD3	ENST00000263893.6	ENSBTAG00000021537	bta-miR-AB-10	8mer-1a	546	553	-0.589	-0.016	-0.236	0.02	-0.018	0	0	0.022	0	0	0	0	0	0.097	-0.067	-0.002	0	-0.02	0.118	0.118	0	-0.573	99	0.218	-0.107	85	-0.12	-0.31	-0.25
TSC22D3	ENST00000372390.4	ENSBTAG00000045877	bta-miR-AB-10	7mer-m8	597	603	-0.224	-0.044	-0.128	0.043	0.01	0	0	0.004	0	0	0	0	0	0.083	-0.072	-0.29	0	-0.011	0.075	0.075	0	-0.479	99	1	-0.479	99	0.01	-0.05	0.33
SRA1	ENST00000336283.6	ENSBTAG00000001449	bta-miR-AB-9	8mer-1a	20	27	-0.589	-0.048	-0.02	-0.009	-0.018	0	0	0.022	0	0	0	0	0	0.006	-0.119	0.016	0	-0.02	0.137	0.125	0	-0.517	99	1	-0.517	99	0.18	-0.13	0.33
ZNHIT3	ENST00000588253.1	ENSBTAG00000012672	bta-miR-AB-9	8mer-1a	143	150	-0.589	-0.016	-0.021	0.04	-0.018	0	0	0.022	0	0	0	0	0	0.108	-0.019	-0.592	0	-0.02	0.137	0.125	0	-0.843	99	1	-0.843	99	0.15	-0.04	0.08
ZNF229	ENST00000291187.4	ENSBTAG00000038869	bta-miR-AB-9	8mer-1a	36	43	-0.589	-0.008	-0.116	0.009	-0.018	0	0	0.022	0	0	0	0	0	0.108	-0.077	-0.116	0	-0.02	0.137	0.125	0	-0.543	99	1	-0.543	99	-0.17	0.17	-0.12
CXCL9	ENST00000264888.5	ENSBTAG00000038639	bta-miR-AB-9	8mer-1a	2207	2214	-0.589	-0.016	-0.218	0.036	-0.018	0	0	0.022	0	0	0	0	0	0.241	-0.085	-0.042	0	-0.02	0.137	0.125	0	-0.427	99	1	-0.427	99	0.02	0.06	-0.21
CCDC58	ENST00000291458.5	ENSBTAG00000011138	bta-miR-AB-9	8mer-1a	21	28	-0.589	-0.008	-0.072	-0.008	-0.018	0	0	0.022	0	0	0	0	0	0.076	-0.057	-0.03	0	-0.02	0.137	0.125	-0.001	-0.443	99	1	-0.443	99	0.02	-0.11	0.07
SERPINA9	ENST00000546329.1	#N/A	bta-miR-AB-9	8mer-1a	56	63	-0.589	-0.016	-0.189	-0.05	-0.018	0	0	0.022	0	0	0	0	0	-0.139	0.055	-0.119	0	-0.02	0.137	0.125	0	-0.801	99	1	-0.801	99	#N/A	#N/A	#N/A
MOSPD2	ENST00000497603.2	ENSBTAG00000018292	bta-miR-AB-9	8mer-1a	437	444	-0.589	-0.024	-0.133	0.055	-0.018	0	0	0.022	0	0	0	0	0	0.097	-0.121	-0.14	0	-0.02	0.137	0.125	0	-0.609	99	1	-0.609	99	0.03	0.08	0.07
SLC4A10	ENST00000421911.1	ENSBTAG00000015317	bta-miR-AB-9	8mer-1a	153	160	-0.589	-0.008	-0.223	-0.019	-0.018	0	0	0.022	0	0	0	0	0	-0.038	-0.129	0.149	0	-0.02	0.137	0.125	0	-0.611	99	1	-0.611	99	-0.13	-0.09	-0.03
ANAPC13	ENST00000510994.1	ENSBTAG00000014461	bta-miR-AB-9	8mer-1a	1052	1059	-0.589	-0.024	-0.165	0.067	-0.018	0	0	0.022	0	0	0	0	0	0.18	-0.07	-0.087	0	-0.02	0.137	0.125	0	-0.442	99	0.011	-0.0042	26	0.15	0.12	-0.04
CKS1B	ENST00000308987.5	ENSBTAG00000024476	bta-miR-AB-9	8mer-1a	704	711	-0.589	-0.016	-0.185	0.079	-0.018	0	0	0.022	0	0	0	0	0	0.159	-0.109	-0.081	0	-0.02	0.137	0.125	0	-0.496	99	0.81364	-0.3897	99	-0.18	0.26	0.09
CAT	ENST00000241052.4	ENSBTAG00000020980	bta-miR-AB-9	8mer-1a	355	362	-0.589	-0.008	-0.245	0.068	-0.018	0	0	0.022	0	0	0	0	0	0.098	-0.103	0.09	0	-0.02	0.137	0.125	0	-0.443	99	1	-0.443	99	-0.01	0.29	-0.19
PCMT1	ENST00000367384.2	ENSBTAG00000010204	bta-miR-AB-9	8mer-1a	46	53	-0.589	-0.032	-0.102	0.017	-0.018	0	0	0.022	0	0	0	0	0	0.04	-0.064	0.033	0	-0.02	0.137	0.125	0	-0.451	99	1	-0.451	99	0.08	0.03	0.18
BIRC5	ENST00000301633.4	ENSBTAG00000013573	bta-miR-AB-9	8mer-1a	1390	1397	-0.589	-0.016	-0.195	0.073	-0.018	0	0	0.022	0	0	0	0	0	0.208	-0.129	-0.031	0	-0.02	0.137	0.125	0	-0.433	99	0.24339	-0.094	78	-0.14	-0.13	-0.31
MED4	ENST00000258648.2	ENSBTAG00000019502	bta-miR-AB-9	8mer-1a	432	439	-0.589	-0.016	-0.247	0.056	-0.018	0	0	0.022	0	0	0	0	0	0.097	-0.062	0.027	0	-0.02	0.137	0.125	0	-0.488	99	0.25125	-0.108	81	-0.05	0.07	0
TMEM218	ENST00000532156.1	ENSBTAG00000022382	bta-miR-AB-9	8mer-1a	1557	1564	-0.589	-0.008	-0.161	0.089	-0.018	0	0	0.022	0	0	0	0	0	0.229	-0.122	-0.129	0	-0.02	0.137	0.125	0	-0.445	99	0.01483	-0.0057	28	0.06	-0.11	0.35
NCF4	ENST00000248899.6	ENSBTAG00000007531	bta-miR-AB-9	8mer-1a	165	172	-0.589	-0.024	-0.208	-0.044	-0.018	0	0	0.022	0	0	0	0	0	-0.035	-0.114	0.048	0	-0.02	0.137	0.125	0	-0.72	99	1	-0.72	99	-0.11	-0.05	-0.07
C19orf12	ENST00000323670.9	ENSBTAG00000020434	bta-miR-AB-9	8mer-1a	326	333	-0.589	-0.04	-0.077	0.052	-0.018	0	0	0.022	0	0	0	0	0	0.11	-0.106	-0.031	0	-0.02	0.137	0.125	0	-0.435	99	0.98431	-0.4271	99	0.07	0.06	0.22
NME1	ENST00000511355.1	ENSBTAG00000004651	bta-miR-AB-9	8mer-1a	898	905	-0.589	0	-0.204	0.046	-0.018	0	0	0.022	0	0	0	0	0	0.154	-0.094	-0.078	0	-0.02	0.137	0.125	0	-0.519	99	0.00065	-3e-04	16	0.22	-0.18	0.25
KIAA1598	ENST00000392903.2	#N/A	bta-miR-AB-9	8mer-1a	398	405	-0.589	-0.024	-0.24	0.067	-0.018	0	0	0.022	0	0	0	0	0	0.104	-0.078	0.102	-0.118	-0.02	0.137	0.125	0	-0.53	99	1	-0.53	99	#N/A	#N/A	#N/A
GOLGA4	ENST00000444882.1	ENSBTAG00000016563	bta-miR-AB-9	8mer-1a	638	645	-0.589	-0.016	-0.203	0.003	-0.018	0	0	0.022	0	0	0	0	0	0.109	-0.097	-0.015	0	-0.02	0.137	0.125	0	-0.562	99	1	-0.562	99	-0.05	-0.03	0.32
BOD1L2	ENST00000585477.1	ENSBTAG00000034598	bta-miR-AB-9	8mer-1a	1275	1282	-0.589	-0.016	-0.118	0.011	-0.018	0	0	0.022	0	0	0	0	0	0.181	-0.092	-0.592	0	-0.02	0.137	0.125	0	-0.969	99	1	-0.969	99	-0.33	0.04	-0.02
MEDAG	ENST00000380482.4	ENSBTAG00000008271	bta-miR-AB-9	8mer-1a	830	837	-0.589	-0.016	-0.236	0.072	-0.018	0	0	0.022	0	0	0	0	0	0.163	-0.129	0.038	0	-0.02	0.137	0.125	0	-0.451	99	1	-0.451	99	-0.31	0.37	0.04
ISCA2	ENST00000554924.1	ENSBTAG00000021956	bta-miR-AB-9	8mer-1a	611	618	-0.589	0	-0.185	0.075	-0.018	0	0	0.022	0	0	0	0	0	0.22	-0.107	-0.108	0	-0.02	0.137	0.125	0	-0.448	99	0.08976	-0.035	54	0.25	-0.08	0.04
NECAP2	ENST00000337132.5	ENSBTAG00000013282	bta-miR-AB-9	8mer-1a	698	705	-0.589	-0.048	-0.094	-0.006	-0.018	0	0	0.022	0	0	0	0	0	0.117	-0.093	0.026	0	-0.02	0.137	0.125	0	-0.441	99	0.98316	-0.4323	99	0.28	0.01	-0.01
ESAM	ENST00000442070.2	ENSBTAG00000001004	bta-miR-AB-9	8mer-1a	89	96	-0.589	-0.016	-0.121	0.037	-0.018	0	0	0.022	0	0	0	0	0	0.063	-0.044	-0.03	0	-0.02	0.137	0.125	0	-0.454	99	1	-0.454	99	0.22	-0.13	0.13
SENP2	ENST00000296257.5	ENSBTAG00000001749	bta-miR-AB-9	8mer-1a	2629	2636	-0.589	-0.016	-0.258	-0.056	-0.018	0	0	0.022	0	0	0	0	0	0.256	-0.11	0.098	0	-0.02	0.137	0.125	0	-0.429	99	0.12376	-0.0467	61	0.14	0.08	0.2
AGK	ENST00000492693.1	ENSBTAG00000019265	bta-miR-AB-9	8mer-1a	649	656	-0.589	-0.008	-0.185	0.014	-0.018	0	0	0.022	0	0	0	0	0	0.112	-0.078	-0.098	0	-0.02	0.137	0.125	0	-0.586	99	1	-0.586	99	0.08	0.11	0.29
ITM2B	ENST00000378565.5	ENSBTAG00000003109	bta-miR-AB-9	8mer-1a	131	138	-0.589	-0.008	-0.258	0.038	-0.018	0	0	0.022	0	0	0	0	0	0.054	-0.121	0.026	0	-0.02	0.137	0.125	0	-0.612	99	0.99927	-0.6114	99	-0.03	0.13	-0.16
TMEM179B	ENST00000333449.4	ENSBTAG00000009486	bta-miR-AB-9	8mer-1a	177	184	-0.589	-0.008	-0.144	0.023	-0.018	0	0	0.022	0	0	0	0	0	-0.003	-0.103	0.009	0	-0.02	0.137	0.125	0	-0.569	99	1	-0.569	99	0.2	-0.15	0.16
TNPO1	ENST00000447967.2	ENSBTAG00000007979	bta-miR-AB-9	8mer-1a	627	634	-0.589	-0.016	-0.169	0.06	-0.018	0	0	0.022	0	0	0	0	0	0.13	-0.096	-0.039	0	-0.02	0.137	0.125	0	-0.473	99	0.24012	-0.1002	79	0.12	-0.04	0.09
LMO4	ENST00000370544.5	ENSBTAG00000000305	bta-miR-AB-9	8mer-1a	30	37	-0.589	-0.024	-0.106	0.003	-0.018	0	0	0.022	0	0	0	0	0	0.127	-0.099	-0.017	0	-0.02	0.137	0.125	0	-0.459	99	1	-0.459	99	0.28	0.01	-0.03
CRELD1	ENST00000383811.3	ENSBTAG00000010835	bta-miR-AB-9	8mer-1a	411	418	-0.589	0.008	-0.203	0.05	-0.018	0	0	0.022	0	0	0	0	0	0.088	-0.096	0.068	0	-0.02	0.137	0.125	-0.001	-0.429	99	1	-0.429	99	-0.27	0.13	0.17
C1RL	ENST00000545337.1	ENSBTAG00000016204	bta-miR-AB-9	8mer-1a	134	141	-0.589	-0.048	-0.171	0.023	-0.018	0	0	0.022	0	0	0	0	0	-0.025	-0.046	-0.008	0	-0.02	0.137	0.125	0	-0.618	99	1	-0.618	99	-0.01	0.21	0.06
UBE2E1	ENST00000306627.3	#N/A	bta-miR-AB-9	8mer-1a	432	439	-0.589	-0.016	-0.163	0.058	-0.018	0	0	0.022	0	0	0	0	0	0.099	-0.064	-0.003	0	-0.02	0.137	0.125	0	-0.432	99	0.9993	-0.4316	99	#N/A	#N/A	#N/A
GABARAPL1	ENST00000266458.5	ENSBTAG00000011765	bta-miR-AB-9	8mer-1a	1151	1158	-0.589	-0.016	-0.191	0.051	-0.018	0	0	0.022	0	0	0	0	0	0.18	-0.116	-0.074	0	-0.02	0.137	0.125	0	-0.509	99	0.11975	-0.0523	63	0.34	0.13	-0.15
M6PR	ENST00000000412.3	ENSBTAG00000018207	bta-miR-AB-9	8mer-1a	74	81	-0.589	-0.04	-0.043	0.031	-0.018	0	0	0.022	0	0	0	0	0	-0.002	-0.105	0.03	0	-0.02	0.137	0.125	0	-0.472	99	1	-0.472	99	0.03	0.05	0.16
SLFN12L	ENST00000260908.7	ENSBTAG00000025219	bta-miR-AB-9	8mer-1a	110	117	-0.589	-0.032	-0.142	0.043	-0.018	0	0	0.022	0	0	0	0	0	0.044	-0.105	0.1	0	-0.02	0.137	0.125	0	-0.435	99	0.002	-8e-04	19	-0.27	-0.17	-0.11
NBN	ENST00000265433.3	ENSBTAG00000013225	bta-miR-AB-9	8mer-1a	189	196	-0.589	-0.024	-0.205	0.06	-0.018	0	0	0.022	0	0	0	0	0	0.073	-0.124	0.121	0	-0.02	0.137	0.125	0	-0.442	99	0.07361	-0.0283	49	-0.05	0.13	0.06
AC091801.1	ENST00000402115.1	#N/A	bta-miR-AB-9	8mer-1a	387	394	-0.589	-0.032	-0.124	0.06	-0.018	0	0	0.022	0	0	0	0	0	0.093	-0.122	-0.107	0	-0.02	0.137	0.125	0	-0.575	99	1	-0.575	99	#N/A	#N/A	#N/A
COX7A2L	ENST00000378669.1	ENSBTAG00000000705	bta-miR-AB-9	8mer-1a	512	519	-0.589	-0.008	-0.097	0.018	-0.018	0	0	0.022	0	0	0	0	0	0.092	-0.094	-0.05	0	-0.02	0.137	0.125	0	-0.482	99	0.73672	-0.3387	98	-0.04	0.09	-0.13
NTMT1	ENST00000459968.2	ENSBTAG00000015437	bta-miR-AB-9	8mer-1a	388	395	-0.589	-0.008	-0.116	0.009	-0.018	0	0	0.022	0	0	0	0	0	0.06	-0.016	-0.083	0	-0.02	0.137	0.125	0	-0.497	99	1	-0.497	99	0.12	-0.03	0.01
DENND1A	ENST00000373618.1	ENSBTAG00000003610	bta-miR-AB-9	8mer-1a	291	298	-0.589	-0.016	-0.173	0.073	-0.018	0	0	0.022	0	0	0	0	0	0.163	-0.082	0.077	-0.118	-0.02	0.137	0.125	0	-0.419	99	1	-0.419	99	0.39	0.12	-0.07
RPL41	ENST00000546591.1	#N/A	bta-miR-AB-9	7mer-m8	268	274	-0.224	-0.022	-0.182	0.015	0.01	0	0	0.004	0	0	0	0	0	0.019	-0.121	-0.088	0	-0.011	0.087	0.08	0	-0.433	99	1	-0.433	99	#N/A	#N/A	#N/A
ZNF576	ENST00000336564.4	ENSBTAG00000030933	bta-miR-AB-9	8mer-1a	323	330	-0.589	-0.024	-0.161	0.06	-0.018	0	0	0.022	0	0	0	0	0	0.112	-0.089	-0.014	0	-0.02	0.137	0.125	0	-0.459	99	0.22609	-0.0917	78	0.13	-0.16	0.26
UBALD2	ENST00000327490.6	ENSBTAG00000013792	bta-miR-AB-9	8mer-1a	649	656	-0.589	-0.032	-0.17	0.017	-0.018	0	0	0.022	0	0	0	0	0	0.113	-0.09	-0.017	0	-0.02	0.137	0.125	0	-0.522	99	0.10375	-0.0462	60	0.28	-0.03	0.21
FAM122C	ENST00000370785.3	#N/A	bta-miR-AB-9	8mer-1a	23	30	-0.589	-0.032	-0.146	-0.005	-0.018	0	0	0.022	0	0	0	0	0	0.089	-0.076	-0.024	0	-0.02	0.137	0.125	0	-0.537	99	1	-0.537	99	#N/A	#N/A	#N/A
FAM13A	ENST00000509094.1	ENSBTAG00000011187	bta-miR-AB-9	8mer-1a	148	155	-0.589	-0.056	-0.202	0.052	-0.018	0	0	0.022	0	0	0	0	0	0.174	-0.108	0.029	0	-0.02	0.137	0.125	0	-0.454	99	0.56317	-0.2379	95	0.1	-0.17	-0.25
VNN2	ENST00000326499.6	ENSBTAG00000016357	bta-miR-AB-9	8mer-1a	27	34	-0.589	-0.016	-0.23	0	-0.018	0	0	0.022	0	0	0	0	0	0.023	-0.078	0.087	0	-0.02	0.137	0.125	0	-0.557	99	1	-0.557	99	0.02	-0.26	0.02
SLC39A11	ENST00000255559.3	ENSBTAG00000018837	bta-miR-AB-9	8mer-1a	109	116	-0.589	-0.032	-0.219	0.043	-0.018	0	0	0.022	0	0	0	0	0	0.138	-0.112	0.047	0	-0.02	0.137	0.125	0	-0.478	99	0.99134	-0.4731	99	0.09	0.18	0.33
CLDN1	ENST00000295522.3	ENSBTAG00000013148	bta-miR-AB-9	8mer-1a	232	239	-0.589	-0.024	-0.198	0.054	-0.018	0	0	0.022	0	0	0	0	0	0.143	-0.069	0.005	0	-0.02	0.137	0.125	0	-0.432	99	0.86099	-0.3636	98	0.14	0.31	-0.12
MBL2	ENST00000373968.3	ENSBTAG00000007049	bta-miR-AB-9	8mer-1a	36	43	-0.589	-0.024	-0.084	0.009	-0.018	0	0	0.022	0	0	0	0	0	-0.024	-0.104	0.02	0	-0.02	0.137	0.125	0	-0.55	99	1	-0.55	99	0.09	0.51	-0.14
SPATA5L1	ENST00000559860.1	ENSBTAG00000018279	bta-miR-AB-9	8mer-1a	85	92	-0.589	-0.008	-0.202	-0.056	-0.018	0	0	0.022	0	0	0	0	0	-0.102	-0.071	0.103	0	-0.02	0.137	0.125	0	-0.679	99	1	-0.679	99	0.01	-0.08	0.17
AC016559.1	ENST00000594347.1	#N/A	bta-miR-AB-9	8mer-1a	728	735	-0.589	-0.04	-0.151	0.012	-0.018	0	0	0.022	0	0	0	0	0	0.124	-0.095	-0.427	0	-0.02	0.137	0.125	0	-0.92	99	0.71531	-0.5935	99	#N/A	#N/A	#N/A
PCMT1	ENST00000464889.1	ENSBTAG00000010204	bta-miR-AB-9	8mer-1a	96	103	-0.589	-0.032	-0.102	0.039	-0.018	0	0	0.022	0	0	0	0	0	0.056	-0.068	0.032	0	-0.02	0.137	0.125	0	-0.418	99	1	-0.418	99	0.08	0.03	0.18
[truncated: 64 more rows]
