# Supplementary material for: Bovine hepatic miRNAome profiling and differential miRNA expression analyses between beef steers with divergent feed efficiency phenotypes
Source: Sci Rep. 2020 Nov 9;10:19309. doi: 10.1038/s41598-020-73885-5 (PMC7653039; doi:10.1038/s41598-020-73885-5)
Supplement: Supplementary file 5 — Supplementary Information 5. [file 41598_2020_73885_MOESM5_ESM.xlsx]

## Sheet: DE_miRNA_Targets_99th_Angus
Target genes for the Differentially Expressed miRNAs in Angus steers at a minimum context++ score percentile of 99
Refseq Gene ID	Gene Symbol	Species ID	Mirbase ID	Site Type	UTR start	UTR end	Site type contribution	3' pairing.contribution	local AU contribution	Minimum distance contribution	sRNA1A contribution	sRNA1C contribution	sRNA1G contribution	sRNA8A contribution	sRNA8C contribution	sRNA8G contribution	site8A contribution	site8C contribution	site8G contribution	3' UTR length contribution	SA contribution	ORF length contribution	ORF 8mer contribution	Offset 6mer contribution	TA contribution	SPS contribution	PCT contribution	context++ score	context++ score percentile	AIR	weighted context++ score	weighted context++ score percentile	mRNA-miRNA correlation
ENST00000008527.5	CRY1	9913	bta-miR-2285u	8mer-1a	139	146	-0.589	-0.032	-0.24	0.05	0	0	0.06	0	0.012	0	0	0	0	0.105	-0.078	0.092	0	-0.02	0.244	0.241	0	-0.155	99	1	-0.155	99	-0.17
ENST00000013807.5	ERCC1	9913	bta-miR-27a-5p	7mer-1a	17	23	-0.195	-0.048	-0.026	-0.01	-0.025	0	0	-0.049	0	0	0	0	0.015	-0.093	-0.086	0.013	0	-0.02	0.039	0	0	-0.485	99	0.00108	-0.0004	9	-0.4
ENST00000014930.4	HEBP1	9913	bta-miR-449a	8mer-1a	114	121	-0.589	-0.008	-0.146	0.044	0	0	0	0	0	0.015	0	0	0	0.035	-0.101	-0.005	0	-0.02	0.14	0	0	-0.635	99	1	-0.635	99	0.27
ENST00000062104.2	NNAT	9913	bta-miR-449a	8mer-1a	597	604	-0.589	-0.008	-0.076	0.076	0	0	0	0	0	0.015	0	0	0	0.143	-0.125	-0.079	0	-0.02	0.14	0	0	-0.523	99	1	-0.523	99	0.21
ENST00000072869.4	ADCK2	9913	bta-miR-2285u	7mer-m8	278	284	-0.224	-0.033	-0.169	-0.035	0	0	0.062	0	-0.031	0	0	0	0	0.006	-0.104	0.053	0	-0.011	0.148	0.154	0	-0.184	99	0.01703	-0.0029	65	0.02
ENST00000166345.3	TRIP13	9913	bta-miR-424-3p	8mer-1a	295	302	-0.589	-0.008	-0.17	0.002	0	-0.021	0	0	0	0	0	0	0	0.032	-0.067	0.07	0	-0.02	-0.006	0.243	0	-0.534	99	0.98164	-0.5222	99	0.13
ENST00000167462.5	LLGL2	9913	bta-miR-2285n	8mer-1a	235	242	-0.589	-0.024	-0.202	0.026	-0.018	0	0	0	0.012	0	0	0	0	0.022	-0.031	0.148	0	-0.02	0.172	0.154	0	-0.35	99	1	-0.35	99	-0.12
ENST00000173527.5	ISOC1	9913	bta-miR-2285n	8mer-1a	948	955	-0.589	-0.016	-0.306	0	-0.018	0	0	0	0.012	0	0	0	0	0.149	-0.083	0.036	0	-0.02	0.172	0.154	0	-0.509	99	0.95773	-0.4834	99	-0.31
ENST00000179259.4	C12orf5	9913	bta-miR-2285u	7mer-m8	320	326	-0.224	-0.033	-0.205	0.035	0	0	0.062	0	-0.031	0	0	0	0	0.067	-0.131	0.015	0	-0.011	0.148	0.154	0	-0.154	99	0.19176	-0.0283	94	NA
ENST00000204517.6	TFAP4	9913	bta-miR-2285u	7mer-m8	651	657	-0.224	-0.022	-0.213	0.023	0	0	0.062	0	-0.031	0	0	0	0	0.063	-0.15	0.025	0	-0.011	0.148	0.154	0	-0.176	99	1	-0.176	99	-0.24
ENST00000211314.4	TMEM14A	9913	bta-miR-2285n	7mer-m8	179	185	-0.224	-0.022	-0.16	0.006	0.01	0	0	0	-0.031	0	0	0	0	-0.002	-0.121	-0.029	0	-0.011	0.107	0.099	0	-0.378	99	1	-0.378	99	-0.02
ENST00000211314.4	TMEM14A	9913	bta-miR-2285u	7mer-m8	180	186	-0.224	-0.022	-0.141	0.005	0	0	0.062	0	-0.031	0	0	0	0	-0.002	-0.124	-0.029	0	-0.011	0.148	0.154	0	-0.215	99	1	-0.215	99	-0.18
ENST00000211314.4	TMEM14A	9913	bta-miR-2285u	7mer-m8	476	482	-0.224	-0.044	-0.164	0.015	0	0	0.062	0	-0.031	0	0	0	0	0.044	-0.105	-0.029	0	-0.011	0.148	0.154	0	-0.185	99	0.05775	-0.0101	84	-0.18
ENST00000215829.3	SNRPD3	9913	bta-miR-2285u	7mer-m8	136	142	-0.224	-0.011	-0.199	0.022	0	0	0.062	0	-0.031	0	0	0	0	0.024	-0.091	-0.036	0	-0.011	0.148	0.154	0	-0.193	99	0.15907	-0.029	94	0.32
ENST00000216068.4	DNAL4	9913	bta-miR-2285n	8mer-1a	579	586	-0.589	-0.016	-0.167	0.037	-0.018	0	0	0	0.012	0	0	0	0	0.109	-0.087	-0.128	0	-0.02	0.172	0.154	0	-0.541	99	1	-0.541	99	-0.02
ENST00000216068.4	DNAL4	9913	bta-miR-2285u	8mer-1a	641	648	-0.589	-0.008	-0.224	0	0	0	0.06	0	0.012	0	0	0	0	0.109	-0.073	-0.128	0	-0.02	0.244	0.241	0	-0.376	99	1	-0.376	99	-0.22
ENST00000216155.7	SYNGR1	9913	bta-miR-2285u	7mer-m8	17	23	-0.224	-0.055	-0.11	-0.01	0	0	0.062	0	-0.031	0	0	0	0	-0.076	-0.109	-0.021	0	-0.011	0.148	0.154	0	-0.283	99	1	-0.283	99	-0.07
ENST00000216807.7	BRMS1L	9913	bta-miR-2285u	8mer-1a	272	279	-0.589	-0.032	-0.224	0.065	0	0	0.06	0	0.012	0	0	0	0	0.121	-0.098	0.044	0	-0.02	0.244	0.241	0	-0.176	99	1	-0.176	99	-0.23
ENST00000217131.5	CTSZ	9913	bta-miR-507b	8mer-1a	510	517	-0.589	-0.016	-0.238	-0.04	0	0	0	0	0	0	0	0	0	0.082	-0.119	0.037	0	-0.02	0.012	0.138	0	-0.753	99	0.01332	-0.0078	25	-0.21
ENST00000217386.2	OXT	9913	bta-miR-2285u	7mer-m8	86	92	-0.224	-0.011	-0.053	-0.021	0	0	0.062	0	-0.031	0	0	0	0	-0.052	-0.103	-0.019	0	-0.011	0.148	0.154	0	-0.161	99	1	-0.161	99	0.15
ENST00000217652.3	MYL12A	9913	bta-miR-2285u	7mer-m8	844	850	-0.224	-0.044	-0.226	-0.023	0	0	0.062	0	-0.031	0	0	0	0	0.067	-0.143	-0.005	0	-0.011	0.148	0.154	0	-0.276	99	0.00031	-0.0001	57	-0.17
ENST00000219313.4	PSMD7	9913	bta-miR-2285u	8mer-1a	485	492	-0.589	-0.008	-0.199	-0.077	0	0	0.06	0	0.012	0	0	0	0	0.075	-0.094	0.043	-0.118	-0.02	0.244	0.241	0	-0.43	99	0.00606	-0.0023	64	-0.31
ENST00000221138.4	PPP2CB	9913	bta-miR-133b	8mer-1a	158	165	-0.589	0	-0.186	0.054	0	0	0	0	0.012	0	0	0	0	0.099	-0.091	0.04	0	-0.02	0.073	0.057	0	-0.551	99	1	-0.551	99	-0.15
ENST00000221419.5	HNRNPL	9913	bta-miR-2285u	7mer-m8	57	63	-0.224	-0.022	-0.182	0.009	0	0	0.062	0	-0.031	0	0	0	0	-0.031	-0.102	0.05	0	-0.011	0.148	0.154	0	-0.18	99	1	-0.18	99	0.13
ENST00000221770.3	POP4	9913	bta-miR-2285u	7mer-m8	284	290	-0.224	-0.044	-0.204	0.005	0	0	0.062	0	-0.031	0	0	0	0	0.018	-0.133	-0.03	0	-0.011	0.148	0.154	0	-0.29	99	0.91615	-0.2633	99	-0.01
ENST00000222567.5	TWISTNB	9913	bta-miR-2285u	7mer-m8	20	26	-0.224	-0.011	-0.194	-0.007	0	0	0.062	0	-0.031	0	0	0	0	0.038	-0.128	0.024	0	-0.011	0.148	0.154	0	-0.18	99	1	-0.18	99	0.42
ENST00000225519.3	SHPK	9913	bta-miR-24	8mer-1a	327	334	-0.589	-0.032	-0.184	0.062	0	0	0.06	0	0.012	0	0	0	0	0.084	-0.061	0.079	0	-0.02	0.035	0.046	0	-0.508	99	1	-0.508	99	0.06
ENST00000225525.3	TAX1BP3	9913	bta-miR-449a	8mer-1a	425	432	-0.589	-0.016	-0.12	0.077	0	0	0	0	0	0.015	0	0	0	0.123	-0.11	-0.043	0	-0.02	0.14	0	0	-0.543	99	1	-0.543	99	0.48
ENST00000225655.5	PFN1	9913	bta-miR-2285n	7mer-m8	217	223	-0.224	-0.044	-0.167	-0.007	0.01	0	0	0	-0.031	0	0	0	0	-0.003	-0.05	-0.014	0	-0.011	0.107	0.099	0	-0.335	99	0.9846	-0.3292	99	0.2
ENST00000225655.5	PFN1	9913	bta-miR-2285u	7mer-m8	218	224	-0.224	-0.033	-0.141	-0.008	0	0	0.062	0	-0.031	0	0	0	0	-0.003	-0.058	-0.014	0	-0.011	0.148	0.154	0	-0.159	99	0.9846	-0.1564	99	0.23
ENST00000225688.3	RASD1	9913	bta-miR-2285u	7mer-m8	499	505	-0.224	-0.066	-0.183	-0.005	0	0	0.062	0	-0.031	0	0	0	0	0.04	-0.117	0.016	0	-0.011	0.148	0.154	0	-0.217	99	1	-0.217	99	-0.39
ENST00000225698.4	C1QBP	9913	bta-miR-2285u	7mer-m8	88	94	-0.224	-0.022	-0.19	0.01	0	0	0.062	0	-0.031	0	0	0	0	-0.017	-0.1	0.016	0	-0.011	0.148	0.154	0	-0.205	99	1	-0.205	99	0.01
ENST00000225728.3	MED31	9913	bta-miR-449a	8mer-1a	880	887	-0.589	-0.064	-0.131	0.05	0	0	0	0	0	0.015	0	0	0	0.154	-0.046	-0.038	0	-0.02	0.14	0	0	-0.529	99	0.00287	-0.0013	19	0.54
ENST00000226004.3	DUSP3	9913	bta-miR-2285n	8mer-1a	769	776	-0.589	-0.04	-0.19	0.075	-0.018	0	0	0	0.012	0	0	0	0	0.172	-0.089	-0.007	0	-0.02	0.172	0.154	0	-0.368	99	0.80537	-0.2886	98	-0.2
ENST00000226317.5	CXCL6	9913	bta-miR-2285u	8mer-1a	838	845	-0.589	-0.016	-0.223	0.071	0	0	0.06	0	0.012	0	0	0	0	0.163	-0.096	-0.052	0	-0.02	0.244	0.241	0	-0.205	99	1	-0.205	99	-0.41
ENST00000226798.4	FRG1	9913	bta-miR-2285n	7mer-m8	33	39	-0.224	-0.022	-0.189	0	0.01	0	0	0	-0.031	0	0	0	0	-0.067	-0.076	0.013	0	-0.011	0.107	0.099	0	-0.391	99	1	-0.391	99	NA
ENST00000226798.4	FRG1	9913	bta-miR-2285u	7mer-m8	34	40	-0.224	-0.022	-0.154	0.001	0	0	0.062	0	-0.031	0	0	0	0	-0.067	-0.076	0.013	0	-0.011	0.148	0.154	0	-0.207	99	1	-0.207	99	NA
ENST00000228741.3	ELK3	9913	bta-miR-24	8mer-1a	492	499	-0.589	-0.032	-0.247	0.065	0	0	0.06	0	0.012	0	0	0	0	0.172	-0.097	0.064	0	-0.02	0.035	0.046	0	-0.531	99	0.99917	-0.5305	99	0.02
ENST00000229633.5	HINT3	9913	bta-miR-2285n	8mer-1a	93	100	-0.589	-0.056	-0.175	0.038	-0.018	0	0	0	0.012	0	0	0	0	0.07	-0.099	-0.009	0	-0.02	0.172	0.154	0	-0.52	99	1	-0.52	99	-0.44
ENST00000230050.3	RPS12	9913	bta-miR-2285n	8mer-1a	185	192	-0.589	-0.016	-0.133	0.042	-0.018	0	0	0	0.012	0	0	0	0	0.02	-0.089	-0.037	0	-0.02	0.172	0.154	0	-0.502	99	0.00418	-0.0018	49	0.24
ENST00000233025.7	SPCS1	9913	bta-miR-2285n	7mer-m8	148	154	-0.224	-0.044	-0.162	-0.004	0.01	0	0	0	-0.031	0	0	0	0	-0.02	-0.086	-0.007	0	-0.011	0.107	0.099	0	-0.373	99	0.9903	-0.3689	99	0.05
ENST00000234626.6	CDC7	9913	bta-miR-2285n	8mer-1a	499	506	-0.589	-0.016	-0.302	0.064	-0.018	0	0	0	0.012	0	0	0	0	0.132	-0.055	0.096	0	-0.02	0.172	0.154	0	-0.37	99	0.97773	-0.3606	99	-0.49
ENST00000235933.6	CD160	9913	bta-miR-449a	8mer-1a	187	194	-0.589	-0.008	-0.125	0.059	0	0	0	0	0	0.015	0	0	0	0.127	-0.116	-0.016	0	-0.02	0.14	0	0	-0.533	99	1	-0.533	99	NA
ENST00000236826.3	MMP8	9913	bta-miR-27a-5p	8mer-1a	1422	1429	-0.589	-0.016	-0.224	0.033	-0.018	0	0	0.022	0	0	0	0	0	0.196	-0.101	0.078	0	-0.02	0.083	0.052	0	-0.504	99	1	-0.504	99	-0.18
ENST00000237353.10	PMFBP1	9913	bta-miR-424-3p	8mer-1a	134	141	-0.589	-0.016	-0.193	0.038	0	-0.021	0	0	0	0	0	0	0	-0.006	-0.084	0.147	0	-0.02	-0.006	0.243	0	-0.507	99	1	-0.507	99	NA
ENST00000240333.6	SLC35B1	9913	bta-miR-2285n	7mer-m8	107	113	-0.224	-0.033	-0.166	-0.002	0.01	0	0	0	-0.031	0	0	0	0	-0.032	-0.097	0.023	0	-0.011	0.107	0.099	0	-0.357	99	0.94668	-0.3356	99	0.64
ENST00000240333.6	SLC35B1	9913	bta-miR-2285u	7mer-m8	108	114	-0.224	-0.022	-0.131	-0.002	0	0	0.062	0	-0.031	0	0	0	0	-0.032	-0.102	0.023	0	-0.011	0.148	0.154	0	-0.168	99	0.94668	-0.1585	99	-0.04
ENST00000241463.4	RASL11A	9913	bta-miR-2285u	8mer-1a	204	211	-0.589	-0.016	-0.285	0.017	0	0	0.06	0	0.012	0	0	0	0	0.004	-0.071	0.018	0	-0.02	0.244	0.241	0	-0.385	99	0.96068	-0.3678	99	0.1
ENST00000243893.6	UBE2C	9913	bta-miR-2285n	7mer-m8	248	254	-0.224	-0.033	-0.171	-0.042	0.01	0	0	0	-0.031	0	0	0	0	0	-0.088	-0.058	0	-0.011	0.107	0.099	0	-0.442	99	0.99933	-0.4417	99	0.35
ENST00000243893.6	UBE2C	9913	bta-miR-2285u	8mer-1a	249	256	-0.589	-0.016	-0.158	-0.098	0	0	0.06	0	0.012	0	0	0	0	0.004	-0.065	-0.12	0	-0.02	0.244	0.241	0	-0.505	99	0.00222	-0.0009	61	0.38
ENST00000246151.4	PITHD1	9913	bta-miR-27a-5p	8mer-1a	728	735	-0.589	-0.016	-0.141	0.034	-0.018	0	0	0.022	0	0	0	0	0	0.129	-0.067	0.005	0	-0.02	0.083	0.052	0	-0.526	99	0.99703	-0.5241	99	-0.06
ENST00000246792.3	RRAS	9913	bta-miR-449a	8mer-1a	212	219	-0.589	-0.032	-0.155	-0.032	0	0	0	0	0	0.015	0	0	0	-0.008	-0.092	0.007	0	-0.02	0.14	0	-0.001	-0.767	99	0.04551	-0.0273	44	0.22
ENST00000247219.5	TBPL2	9913	bta-miR-27a-5p	8mer-1a	46	53	-0.589	-0.016	-0.146	0.017	-0.018	0	0	0.022	0	0	0	0	0	0.002	-0.1	0.057	0	-0.02	0.083	0.052	0	-0.656	99	1	-0.656	99	NA
ENST00000248996.4	GNAZ	9913	bta-miR-2285u	7mer-m8	243	249	-0.224	-0.011	-0.083	0.031	0	0	0.062	0	-0.031	0	0	0	0	0.048	-0.097	-0.29	0	-0.011	0.148	0.154	0	-0.304	99	1	-0.304	99	-0.17
ENST00000248996.4	GNAZ	9913	bta-miR-424-3p	8mer-1a	221	228	-0.589	-0.016	-0.101	0.064	0	-0.021	0	0	0	0	0	0	0	0.097	-0.07	-0.592	0	-0.02	-0.006	0.243	0	-1.011	99	1	-1.011	99	-0.35
ENST00000249299.2	NAA38	9913	bta-miR-2285u	8mer-1a	204	211	-0.589	-0.016	-0.257	0.049	0	0	0.06	0	0.012	0	0	0	0	0.074	-0.096	-0.065	0	-0.02	0.244	0.241	0	-0.363	99	0.32223	-0.1073	98	0.07
ENST00000250151.4	CCL4	9913	bta-miR-2285u	7mer-m8	299	305	-0.224	-0.011	-0.216	-0.009	0	0	0.062	0	-0.031	0	0	0	0	0.013	-0.133	-0.031	0	-0.011	0.148	0.154	0	-0.289	99	1	-0.289	99	NA
ENST00000250495.5	NEDD8	9913	bta-miR-2285n	8mer-1a	189	196	-0.589	-0.008	-0.138	0.021	-0.018	0	0	0	0.012	0	0	0	0	0.001	-0.048	-0.079	0	-0.02	0.172	0.154	0	-0.54	99	1	-0.54	99	0.46
ENST00000251038.5	ZC3H14	9913	bta-miR-133b	8mer-1a	1171	1178	-0.589	-0.016	-0.287	0.097	0	0	0	0	0.012	0	0	0	0	0.227	-0.111	0.119	-0.118	-0.02	0.073	0.057	0	-0.556	99	0.0864	-0.0404	55	-0.03
ENST00000253329.2	PPIL4	9913	bta-miR-507b	8mer-1a	324	331	-0.589	-0.008	-0.152	0.005	0	0	0	0	0	0	0	0	0	0.043	-0.097	0.082	-0.118	-0.02	0.012	0.138	0	-0.704	99	1	-0.704	99	0.07
ENST00000254250.3	THAP1	9913	bta-miR-2285u	8mer-1a	186	193	-0.589	-0.024	-0.178	0.059	0	0	0.06	0	0.012	0	0	0	0	0.109	-0.088	0.006	0	-0.02	0.244	0.241	0	-0.168	99	0.98058	-0.1645	99	-0.5
ENST00000254742.2	TMEM128	9913	bta-miR-2285u	8mer-1a	523	530	-0.589	-0.016	-0.163	0.036	0	0	0.06	0	0.012	0	0	0	0	0.099	-0.067	-0.032	0	-0.02	0.244	0.241	0	-0.195	99	0.998	-0.1946	99	-0.26
ENST00000254868.4	CLEC10A	9913	bta-miR-449a	8mer-1a	78	85	-0.589	-0.008	-0.138	0.002	0	0	0	0	0	0.015	0	0	0	-0.079	-0.072	0.041	0	-0.02	0.14	0	0	-0.708	99	1	-0.708	99	-0.25
ENST00000254878.3	HRSP12	9913	bta-miR-133b	8mer-1a	394	401	-0.589	-0.016	-0.242	0.018	0	0	0	0	0.012	0	0	0	0	0.065	-0.105	-0.033	0	-0.02	0.073	0.057	0	-0.78	99	0.93365	-0.7129	99	NA
ENST00000255631.5	HSPBP1	9913	bta-miR-449a	8mer-1a	265	272	-0.589	0	-0.081	0.02	0	0	0	0	0	0.015	0	0	0	0.029	-0.093	0.053	0	-0.02	0.14	0	0	-0.526	99	0.87197	-0.4469	98	0.29
ENST00000256319.6	C14orf1	9913	bta-miR-2285u	8mer-1a	109	116	-0.589	-0.024	-0.167	0.034	0	0	0.06	0	0.012	0	0	0	0	0.035	-0.065	-0.032	0	-0.02	0.244	0.241	0	-0.271	99	1	-0.271	99	NA
ENST00000256442.5	CCNB1	9913	bta-miR-2285u	7mer-m8	237	243	-0.224	-0.055	-0.181	0.02	0	0	0.062	0	-0.031	0	0	0	0	0.019	-0.118	0.035	0	-0.011	0.148	0.154	0	-0.182	99	0.15391	-0.0266	93	0.56
ENST00000256442.5	CCNB1	9913	bta-miR-27a-5p	8mer-1a	332	339	-0.589	-0.008	-0.151	-0.006	-0.018	0	0	0.022	0	0	0	0	0	0.041	-0.073	0.069	0	-0.02	0.083	0.052	0	-0.598	99	0.15391	-0.0774	62	-0.16
ENST00000257904.6	CDK4	9913	bta-miR-2285u	8mer-1a	494	501	-0.589	-0.008	-0.276	-0.009	0	0	0.06	0	0.012	0	0	0	0	0.081	-0.077	0.038	0	-0.02	0.244	0.241	0	-0.303	99	0.0621	-0.0171	86	-0.04
ENST00000258111.4	KCNMB4	9913	bta-miR-2285n	8mer-1a	393	400	-0.589	-0.008	-0.192	0.051	-0.018	0	0	0	0.012	0	0	0	0	0.119	-0.055	0.005	0	-0.02	0.172	0.154	0	-0.369	99	0.17781	-0.0591	85	-0.4
ENST00000258415.4	CYP27A1	9913	bta-miR-2285n	7mer-m8	117	123	-0.224	-0.011	-0.207	-0.016	0.01	0	0	0	-0.031	0	0	0	0	-0.036	-0.066	0.045	0	-0.011	0.107	0.099	0	-0.341	99	1	-0.341	99	-0.22
ENST00000258534.8	DRAM1	9913	bta-miR-2285n	8mer-1a	71	78	-0.589	-0.008	-0.126	0.03	-0.018	0	0	0	0.012	0	0	0	0	0.068	-0.065	0.016	0	-0.02	0.172	0.154	0	-0.374	99	1	-0.374	99	0.12
ENST00000259075.2	TANK	9913	bta-miR-2285n	7mer-m8	332	338	-0.224	-0.044	-0.22	0.026	0.01	0	0	0	-0.031	0	0	0	0	0.038	-0.118	0.035	0	-0.011	0.107	0.099	0	-0.333	99	1	-0.333	99	0.07
ENST00000259457.3	PSMB7	9913	bta-miR-507b	8mer-1a	244	251	-0.589	-0.032	-0.13	0.046	0	0	0	0	0	0	0	0	0	0.044	-0.103	0.03	0	-0.02	0.012	0.138	0	-0.604	99	0.00964	-0.0048	21	-0.23
ENST00000259989.6	FGFBP2	9913	bta-miR-2285u	7mer-m8	166	172	-0.224	-0.033	-0.201	0.025	0	0	0.062	0	-0.031	0	0	0	0	0.022	-0.115	-0.29	0	-0.011	0.148	0.154	0	-0.494	99	0.998	-0.4928	99	NA
ENST00000260227.4	MMP7	9913	bta-miR-2285u	8mer-1a	122	129	-0.589	-0.016	-0.165	0.046	0	0	0.06	0	0.012	0	0	0	0	0.011	-0.028	0.026	0	-0.02	0.244	0.241	0	-0.178	99	1	-0.178	99	-0.13
ENST00000260952.4	ASNSD1	9913	bta-miR-2285u	7mer-m8	34	40	-0.224	0	-0.182	0.001	0	0	0.062	0	-0.031	0	0	0	0	-0.053	-0.08	0.051	0	-0.011	0.148	0.154	0	-0.165	99	0.02121	-0.0033	66	-0.13
ENST00000261037.3	COL8A1	9913	bta-miR-133b	8mer-1a	2450	2457	-0.589	-0.032	-0.215	0.067	0	0	0	0	0.012	0	0	0	0	0.259	-0.073	0.12	-0.236	-0.02	0.073	0.057	0	-0.577	99	0.89266	-0.5028	98	-0.53
ENST00000261070.2	COX17	9913	bta-miR-2285u	7mer-m8	370	376	-0.224	-0.033	-0.191	0.027	0	0	0.062	0	-0.031	0	0	0	0	0.076	-0.112	-0.048	0	-0.011	0.148	0.154	0	-0.183	99	0.62875	-0.1123	98	0.05
ENST00000261191.7	ASUN	9913	bta-miR-2285u	8mer-1a	105	112	-0.589	-0.016	-0.183	0.039	0	0	0.06	0	0.012	0	0	0	0	0.003	-0.081	0.115	0	-0.02	0.244	0.241	0	-0.175	99	1	-0.175	99	NA
ENST00000261191.7	ASUN	9913	bta-miR-2285u	8mer-1a	248	255	-0.589	-0.016	-0.228	0.027	0	0	0.06	0	0.012	0	0	0	0	0.028	-0.077	0.115	0	-0.02	0.244	0.241	0	-0.203	99	0.83027	-0.1665	99	NA
ENST00000261947.4	RNF130	9913	bta-miR-507b	8mer-1a	81	88	-0.589	0.016	-0.206	0.031	0	0	0	0	0	0	0	0	0	-0.037	-0.09	0.059	0	-0.02	0.012	0.138	0	-0.686	99	1	-0.686	99	-0.52
ENST00000262053.3	ATF1	9913	bta-miR-2285u	8mer-1a	106	113	-0.589	-0.016	-0.231	0.042	0	0	0.06	0	0.012	0	0	0	0	0.117	-0.088	0.028	0	-0.02	0.244	0.241	0	-0.2	99	0.98009	-0.1957	99	-0.2
ENST00000262498.3	C16orf80	9913	bta-miR-2285u	7mer-m8	443	449	-0.224	-0.033	-0.188	0.022	0	0	0.062	0	-0.031	0	0	0	0	0.045	-0.132	0	0	-0.011	0.148	0.154	0	-0.188	99	0.00949	-0.0017	63	NA
ENST00000262593.5	DOK5	9913	bta-miR-424-3p	8mer-1a	598	605	-0.589	0	-0.255	0	0	-0.021	0	0	0	0	0	0	0	0.102	-0.129	0.038	0	-0.02	-0.006	0.243	0	-0.637	99	1	-0.637	99	-0.05
ENST00000262942.5	ARPC1A	9913	bta-miR-2285u	7mer-m8	150	156	-0.224	-0.022	-0.182	0.018	0	0	0.062	0	-0.031	0	0	0	0	0.006	-0.108	0.029	0	-0.011	0.148	0.154	0	-0.161	99	0.96545	-0.1551	99	-0.34
ENST00000263063.4	MTPAP	9913	bta-miR-24	8mer-1a	346	353	-0.589	-0.016	-0.259	0.037	0	0	0.06	0	0.012	0	0	0	0	0.107	-0.064	0.097	0	-0.02	0.035	0.046	0	-0.554	99	0.98795	-0.5459	99	-0.23
ENST00000263083.6	DPH1	9913	bta-miR-27a-5p	8mer-1a	663	670	-0.589	-0.032	-0.126	0.052	-0.018	0	0	0.022	0	0	0	0	0	0.13	-0.101	0.072	0	-0.02	0.083	0.052	0	-0.475	99	1	-0.475	99	-0.55
ENST00000263097.4	CNN2	9913	bta-miR-133b	8mer-1a	623	630	-0.589	-0.008	-0.195	0.006	0	0	0	0	0.012	0	0	0	0	0.107	-0.07	0.034	0	-0.02	0.073	0.057	0	-0.593	99	1	-0.593	99	NA
ENST00000263382.3	ASF1B	9913	bta-miR-2285u	8mer-1a	919	926	-0.589	-0.016	-0.211	0.002	0	0	0.06	0	0.012	0	0	0	0	0.146	-0.105	0.001	0	-0.02	0.244	0.241	0	-0.235	99	0.99503	-0.2337	99	0.09
ENST00000263854.6	RETSAT	9913	bta-miR-133b	8mer-1a	1299	1306	-0.589	-0.016	-0.249	0.007	0	0	0	0	0.012	0	0	0	0	0.183	-0.089	0.08	0	-0.02	0.073	0.057	0	-0.551	99	0.00499	-0.0023	24	-0.13
ENST00000264538.3	IFT57	9913	bta-miR-2285u	7mer-m8	31	37	-0.224	-0.033	-0.205	0	0	0	0.062	0	-0.031	0	0	0	0	0.001	-0.055	0.036	0	-0.011	0.148	0.154	0	-0.158	99	0.71552	-0.1113	98	-0.21
ENST00000264613.6	CP	9913	bta-miR-449a	8mer-1a	583	590	-0.589	-0.048	-0.25	0.094	0	0	0	0	0	0.015	0	0	0	0.17	-0.106	0.152	-0.118	-0.02	0.14	0	0	-0.56	99	0.45123	-0.2263	89	0.07
ENST00000264689.6	UFSP2	9913	bta-miR-2285u	8mer-1a	851	858	-0.589	-0.032	-0.239	-0.098	0	0	0.06	0	0.012	0	0	0	0	0.135	-0.116	0.078	0	-0.02	0.244	0.241	0	-0.324	99	0.00084	-0.0002	58	-0.35
ENST00000264734.2	CLDN16	9913	bta-miR-2285n	8mer-1a	1468	1475	-0.589	-0.016	-0.303	0.074	-0.018	0	0	0	0.012	0	0	0	0	0.213	-0.099	0.038	0	-0.02	0.172	0.154	0	-0.382	99	1	-0.382	99	-0.05
ENST00000264888.5	CXCL9	9913	bta-miR-27a-5p	8mer-1a	245	252	-0.589	-0.016	-0.135	0.068	-0.018	0	0	0.022	0	0	0	0	0	0.241	-0.111	-0.042	0	-0.02	0.083	0.052	0	-0.465	99	1	-0.465	99	-0.47
ENST00000265384.7	TJP2	9913	bta-miR-133b	8mer-1a	621	628	-0.589	-0.016	-0.25	-0.065	0	0	0	0	0.012	0	0	0	0	0.102	-0.104	0.144	0	-0.02	0.073	0.057	0	-0.656	99	1	-0.656	99	0.21
ENST00000265922.3	BRINP1	9913	bta-miR-449a	8mer-1a	373	380	-0.589	-0.032	-0.175	0.025	0	0	0	0	0	0.015	0	0	0	0.062	-0.084	0.122	0	-0.02	0.14	0	0	-0.536	99	1	-0.536	99	0.17
ENST00000267884.6	SRP14	9913	bta-miR-2285u	8mer-1a	57	64	-0.589	-0.032	-0.218	0.023	0	0	0.06	0	0.012	0	0	0	0	0.051	-0.083	-0.053	0	-0.02	0.244	0.241	0	-0.364	99	1	-0.364	99	-0.17
ENST00000267970.4	TSPAN3	9913	bta-miR-2285u	8mer-1a	821	828	-0.589	-0.016	-0.196	0.018	0	0	0.06	0	0.012	0	0	0	0	0.14	-0.08	0.014	0	-0.02	0.244	0.241	0	-0.172	99	0.95302	-0.1634	99	-0.41
ENST00000268379.4	UQCRC2	9913	bta-miR-2285n	8mer-1a	405	412	-0.589	-0.024	-0.136	0.012	-0.018	0	0	0	0.012	0	0	0	0	0.065	-0.047	0.074	0	-0.02	0.172	0.154	0	-0.345	99	0.13823	-0.0431	82	-0.21
ENST00000268389.4	IGSF6	9913	bta-miR-2285u	7mer-m8	80	86	-0.224	0	-0.17	0.012	0	0	0.062	0	-0.031	0	0	0	0	-0.027	-0.102	0.009	0	-0.011	0.148	0.154	0	-0.18	99	1	-0.18	99	0.2
ENST00000268668.6	NDUFB10	9913	bta-miR-449a	7mer-m8	62	68	-0.224	-0.011	-0.173	-0.042	0	0	0	0	0	-0.008	0	0	0	-0.072	-0.15	-0.006	0	-0.011	0.088	0	0	-0.609	99	0.11504	-0.0583	58	0.32
ENST00000269812.3	PPAP2C	9913	bta-miR-2285u	8mer-1a	278	285	-0.589	-0.016	-0.187	-0.002	0	0	0.06	0	0.012	0	0	0	0	0.024	-0.081	0.032	0	-0.02	0.244	0.241	0	-0.282	99	1	-0.282	99	NA
ENST00000270502.6	C19orf52	9913	bta-miR-449a	8mer-1a	228	235	-0.589	-0.008	-0.179	0.057	0	0	0	0	0	0.015	0	0	0	0.054	-0.082	0.024	0	-0.02	0.14	0	0	-0.588	99	0.0001	0	12	NA
ENST00000271331.3	PROK1	9913	bta-miR-2285n	8mer-1a	199	206	-0.589	-0.024	-0.052	0.061	-0.018	0	0	0	0.012	0	0	0	0	0.12	-0.105	-0.057	0	-0.02	0.172	0.154	0	-0.346	99	1	-0.346	99	NA
ENST00000271877.7	UBAP2L	9913	bta-miR-11985	8mer-1a	43	50	-0.589	-0.016	-0.114	0.005	0	-0.021	0	0	0.012	0	0	0	0	0.009	0.016	0.154	0	-0.02	-0.02	-0.054	0	-0.638	99	0.20082	-0.1074	73	-0.01
ENST00000272217.2	ARL8A	9913	bta-miR-11985	8mer-1a	165	172	-0.589	-0.064	0.028	0.053	0	-0.021	0	0	0.012	0	0	0	0	0.085	-0.038	-0.024	0	-0.02	-0.02	-0.054	0	-0.652	99	0.83505	-0.5221	98	0.33
ENST00000272317.6	RPS27A	9913	bta-miR-2285n	8mer-1a	43	50	-0.589	-0.016	-0.218	0.014	-0.018	0	0	0	0.012	0	0	0	0	-0.045	-0.047	-0.022	0	-0.02	0.172	0.154	0	-0.623	99	0.56257	-0.317	99	NA
ENST00000272348.2	SNRPG	9913	bta-miR-2285u	8mer-1a	220	227	-0.589	-0.016	-0.204	0.002	0	0	0.06	0	0.012	0	0	0	0	0.004	-0.091	-0.085	0	-0.02	0.244	0.241	0	-0.442	99	0.57547	-0.2376	99	NA
ENST00000272937.5	HES6	9913	bta-miR-449a	8mer-1a	640	647	-0.589	-0.032	-0.173	0.07	0	0	0	0	0	0.015	0	0	0	0.141	-0.072	0.011	0	-0.02	0.14	0	0	-0.509	99	0.00167	-0.0007	17	0.35
ENST00000273009.6	DIS3L2	9913	bta-miR-2285n	7mer-m8	106	112	-0.224	-0.022	-0.201	-0.005	0.01	0	0	0	-0.031	0	0	0	0	-0.01	-0.118	0.045	0	-0.011	0.107	0.099	0	-0.361	99	1	-0.361	99	0
ENST00000273009.6	DIS3L2	9913	bta-miR-2285u	8mer-1a	107	114	-0.589	-0.016	-0.188	-0.005	0	0	0.06	0	0.012	0	0	0	0	-0.016	-0.096	0.087	0	-0.02	0.244	0.241	0	-0.286	99	1	-0.286	99	-0.19
ENST00000274341.4	HAPLN1	9913	bta-miR-2285u	8mer-1a	3644	3651	-0.589	-0.016	-0.299	-0.032	0	0	0.06	0	0.012	0	0	0	0	0.292	-0.11	0.052	0	-0.02	0.244	0.241	0	-0.165	99	1	-0.165	99	-0.29
ENST00000276393.4	ADRA1A	9913	bta-miR-27a-5p	8mer-1a	1168	1175	-0.589	-0.008	-0.205	0.07	-0.018	0	0	0.022	0	0	0	0	0	0.191	-0.117	0.077	0	-0.02	0.083	0.052	0	-0.462	99	0.002	-0.0008	11	0.11
ENST00000277540.2	DPH7	9913	bta-miR-424-3p	8mer-1a	337	344	-0.589	-0.016	-0.263	0.028	0	-0.021	0	0	0	0	0	0	0	0.055	-0.09	0.074	0	-0.02	-0.006	0.243	0	-0.605	99	0.24553	-0.1267	86	-0.31
ENST00000278888.3	MS4A2	9913	bta-miR-2285u	7mer-m8	119	125	-0.224	-0.055	-0.135	0.02	0	0	0.062	0	-0.031	0	0	0	0	0.003	-0.135	0.01	0	-0.011	0.148	0.154	0	-0.194	99	1	-0.194	99	-0.34
ENST00000279550.7	YBX3	9913	bta-miR-2285u	8mer-1a	301	308	-0.589	-0.024	-0.181	0.055	0	0	0.06	0	0.012	0	0	0	0	0.069	-0.1	0.035	0	-0.02	0.244	0.241	0	-0.198	99	0.99138	-0.1962	99	0.16
ENST00000281043.3	MYCN	9913	bta-miR-449a	8mer-1a	23	30	-0.589	-0.024	-0.16	-0.005	0	0	0	0	0	0.015	0	0	0	0.121	-0.079	0.052	0	-0.02	0.14	0	0	-0.549	99	1	-0.549	99	0.28
ENST00000281806.2	MCHR2	9913	bta-miR-2285n	8mer-1a	713	720	-0.589	-0.008	-0.224	0.063	-0.018	0	0	0	0.012	0	0	0	0	0.144	-0.079	0.05	0	-0.02	0.172	0.154	0	-0.343	99	1	-0.343	99	NA
ENST00000281950.3	GEMIN6	9913	bta-miR-2285n	8mer-1a	322	329	-0.589	-0.008	-0.16	0.076	-0.018	0	0	0	0.012	0	0	0	0	0.173	-0.088	-0.016	-0.118	-0.02	0.172	0.154	0	-0.43	99	0.13849	-0.0524	84	0.11
ENST00000283122.3	CETN3	9913	bta-miR-133b	8mer-1a	110	117	-0.589	-0.016	-0.253	0.037	0	0	0	0	0.012	0	0	0	0	-0.004	-0.056	-0.016	0	-0.02	0.073	0.057	0	-0.775	99	1	-0.775	99	-0.23
ENST00000283122.3	CETN3	9913	bta-miR-2285u	7mer-m8	270	276	-0.224	-0.022	-0.188	-0.009	0	0	0.062	0	-0.031	0	0	0	0	0.01	-0.102	-0.006	0	-0.011	0.148	0.154	0	-0.219	99	0.63857	-0.136	99	-0.16
ENST00000283351.4	TRAPPC8	9913	bta-miR-27a-5p	8mer-1a	255	262	-0.589	-0.016	-0.2	0.068	-0.018	0	0	0.022	0	0	0	0	0	0.097	-0.127	0.18	0	-0.02	0.083	0.052	0	-0.468	99	1	-0.468	99	-0.08
ENST00000283429.6	NMRAL1	9913	bta-miR-2285n	8mer-1a	36	43	-0.589	0.016	-0.055	0.008	-0.018	0	0	0	0.012	0	0	0	0	-0.124	0.073	0.037	0	-0.02	0.172	0.154	0	-0.334	99	1	-0.334	99	-0.46
ENST00000284523.1	WNT3A	9913	bta-miR-2285n	8mer-1a	1271	1278	-0.589	-0.024	-0.224	0.019	-0.018	0	0	0	0.012	0	0	0	0	0.182	-0.055	0.049	0	-0.02	0.172	0.154	0	-0.342	99	1	-0.342	99	0.73
ENST00000285908.5	BOD1	9913	bta-miR-2285n	8mer-1a	409	416	-0.589	-0.016	-0.17	0.024	-0.018	0	0	0	0.012	0	0	0	0	0.079	-0.065	-0.037	0	-0.02	0.172	0.154	0	-0.474	99	1	-0.474	99	0.06
ENST00000286688.5	C8orf37	9913	bta-miR-2285n	8mer-1a	1503	1510	-0.589	-0.008	-0.302	0.074	-0.018	0	0	0	0.012	0	0	0	0	0.216	-0.104	0.003	0	-0.02	0.172	0.154	0	-0.41	99	1	-0.41	99	-0.51
ENST00000286758.4	CXCL13	9913	bta-miR-2285n	8mer-1a	51	58	-0.589	-0.024	-0.071	0.02	-0.018	0	0	0	0.012	0	0	0	0	0.062	-0.09	-0.053	0	-0.02	0.172	0.154	0	-0.445	99	1	-0.445	99	-0.08
ENST00000289119.2	ABHD3	9913	bta-miR-2285n	8mer-1a	314	321	-0.589	-0.032	-0.225	0.075	-0.018	0	0	0	0.012	0	0	0	0	0.11	-0.062	0.047	0	-0.02	0.172	0.154	0	-0.376	99	1	-0.376	99	-0.03
ENST00000289359.2	MITD1	9913	bta-miR-2285u	7mer-m8	44	50	-0.224	-0.022	-0.21	0.005	0	0	0.062	0	-0.031	0	0	0	0	-0.045	-0.066	0.011	0	-0.011	0.148	0.154	0	-0.229	99	1	-0.229	99	0.07
ENST00000289429.5	CD1A	9913	bta-miR-27a-5p	8mer-1a	240	247	-0.589	-0.016	-0.197	0.067	-0.018	0	0	0.022	0	0	0	0	0	0.09	-0.049	0.041	0	-0.02	0.083	0.052	0	-0.534	99	1	-0.534	99	-0.09
ENST00000290417.2	GFRA4	9913	bta-miR-24	8mer-1a	178	185	-0.589	-0.032	-0.171	0.058	0	0	0.06	0	0.012	0	0	0	0	0.048	-0.085	0.027	0	-0.02	0.035	0.046	0	-0.611	99	1	-0.611	99	-0.01
ENST00000290949.3	ATP6V0D1	9913	bta-miR-27a-5p	8mer-1a	421	428	-0.589	-0.016	-0.076	0.014	-0.018	0	0	0.022	0	0	0	0	0	0.07	-0.104	0.051	0	-0.02	0.083	0.052	0	-0.531	99	1	-0.531	99	-0.24
ENST00000291842.5	SHKBP1	9913	bta-miR-449a	8mer-1a	185	192	-0.589	-0.032	-0.205	-0.098	0	0	0	0	0	0.015	0	0	0	-0.027	-0.124	0.115	0	-0.02	0.14	0	-0.001	-0.826	99	0.00772	-0.0049	25	0.25
ENST00000292123.5	SAFB	9913	bta-miR-2285u	7mer-m8	152	158	-0.224	-0.022	-0.205	-0.005	0	0	0.062	0	-0.031	0	0	0	0	-0.019	-0.146	0.069	0	-0.011	0.148	0.154	0	-0.23	99	1	-0.23	99	-0.25
ENST00000292327.4	MYL3	9913	bta-miR-449a	8mer-1a	169	176	-0.589	-0.008	-0.103	0.031	0	0	0	0	0	0.015	0	0	0	0.001	-0.079	0	0	-0.02	0.14	0	0	-0.612	99	0.998	-0.6105	99	0.14
ENST00000292401.4	AZGP1	9913	bta-miR-11985	8mer-1a	86	93	-0.589	-0.024	-0.009	0.036	0	-0.021	0	0	0.012	0	0	0	0	-0.023	-0.019	0.034	0	-0.02	-0.02	-0.054	0	-0.697	99	1	-0.697	99	-0.07
ENST00000293648.4	ZNF562	9913	bta-miR-2285n	8mer-1a	169	176	-0.589	-0.032	-0.234	-0.04	-0.018	0	0	0	0.012	0	0	0	0	-0.032	-0.059	0.053	0	-0.02	0.172	0.154	0	-0.633	99	0.0001	-0.0001	43	NA
ENST00000293777.5	MED11	9913	bta-miR-2285n	8mer-1a	348	355	-0.589	-0.024	-0.27	-0.04	-0.018	0	0	0	0.012	0	0	0	0	0.042	-0.082	-0.047	0	-0.02	0.172	0.154	0	-0.71	99	0.82697	-0.5594	99	0.27
ENST00000293780.4	CHRNE	9913	bta-miR-449a	8mer-1a	84	91	-0.589	-0.024	-0.149	0.035	0	0	0	0	0	0.015	0	0	0	0.113	-0.131	0.082	0	-0.02	0.14	0	0	-0.528	99	1	-0.528	99	0.07
ENST00000294638.5	LHX8	9913	bta-miR-27a-5p	8mer-1a	586	593	-0.589	-0.016	-0.226	0.016	-0.018	0	0	0.022	0	0	0	0	0	0.103	0.028	0.052	0	-0.02	0.083	0.052	0	-0.513	99	0.49404	-0.2308	91	NA
ENST00000295057.3	LRRTM1	9913	bta-miR-507b	8mer-1a	302	309	-0.589	-0.032	-0.229	0.028	0	0	0	0	0	0	0	0	0	0.045	-0.091	0.087	0	-0.02	0.012	0.138	0	-0.651	99	1	-0.651	99	NA
ENST00000295454.3	GABRB1	9913	bta-miR-2285u	8mer-1a	41	48	-0.589	-0.032	-0.161	0.013	0	0	0.06	0	0.012	0	0	0	0	0.051	-0.092	0.079	0	-0.02	0.244	0.241	0	-0.194	99	1	-0.194	99	0.04
ENST00000295756.6	TRAT1	9913	bta-miR-2285n	8mer-1a	316	323	-0.589	0	-0.193	0.044	-0.018	0	0	0	0.012	0	0	0	0	0.063	-0.067	-0.007	0	-0.02	0.172	0.154	0	-0.449	99	1	-0.449	99	-0.2
ENST00000295822.2	EIF5A2	9913	bta-miR-2285n	8mer-1a	331	338	-0.589	-0.008	-0.21	0.064	-0.018	0	0	0	0.012	0	0	0	0	0.169	-0.076	-0.024	0	-0.02	0.172	0.154	0	-0.374	99	0.96388	-0.3587	99	-0.34
ENST00000295822.2	EIF5A2	9913	bta-miR-24	8mer-1a	145	152	-0.589	-0.016	-0.263	0.052	0	0	0.06	0	0.012	0	0	0	0	0.169	-0.099	-0.024	0	-0.02	0.035	0.046	0	-0.637	99	0.96388	-0.6084	99	-0.17
ENST00000295901.4	PSMD6	9913	bta-miR-2285n	7mer-m8	16	22	-0.224	-0.033	-0.139	-0.016	0.01	0	0	0	-0.031	0	0	0	0	-0.082	-0.072	0.031	0	-0.011	0.107	0.099	0	-0.361	99	1	-0.361	99	0.22
ENST00000296099.2	UCN	9913	bta-miR-2285u	8mer-1a	135	142	-0.589	-0.032	-0.099	-0.011	0	0	0.06	0	0.012	0	0	0	0	-0.047	-0.108	-0.042	0	-0.02	0.244	0.241	0	-0.391	99	1	-0.391	99	-0.03
ENST00000296326.3	ZDHHC19	9913	bta-miR-424-3p	8mer-1a	234	241	-0.589	-0.024	-0.106	-0.056	0	-0.021	0	0	0	0	0	0	0	-0.001	-0.082	0.042	0	-0.02	-0.006	0.243	0	-0.62	99	0.99875	-0.619	99	0.59
ENST00000296388.5	LEPRE1	9913	bta-miR-2285u	7mer-m8	306	312	-0.224	-0.066	-0.15	-0.025	0	0	0.062	0	-0.031	0	0	0	0	0.012	-0.084	0.06	0	-0.011	0.148	0.154	0	-0.155	99	1	-0.155	99	NA
ENST00000296506.3	SCRG1	9913	bta-miR-133b	8mer-1a	408	415	-0.589	-0.016	-0.243	0.083	0	0	0	0	0.012	0	0	0	0	0.242	-0.069	-0.063	-0.118	-0.02	0.073	0.057	0	-0.651	99	1	-0.651	99	-0.06
ENST00000296545.7	IL15	9913	bta-miR-507b	8mer-1a	520	527	-0.589	-0.032	-0.234	0.079	0	0	0	0	0	0	0	0	0	0.139	-0.078	-0.018	0	-0.02	0.012	0.138	0	-0.603	99	0.0356	-0.0177	32	0.22
ENST00000296734.6	GPX8	9913	bta-miR-449a	8mer-1a	2179	2186	-0.589	-0.008	-0.163	0.028	0	0	0	0	0	0.015	0	0	0	0.239	-0.111	-0.07	0	-0.02	0.14	0	0	-0.539	99	0.50277	-0.2459	91	0.35
ENST00000296785.3	ANKRA2	9913	bta-miR-2285u	7mer-m8	170	176	-0.224	-0.055	-0.212	0.026	0	0	0.062	0	-0.031	0	0	0	0	0.029	-0.125	0.022	0	-0.011	0.148	0.154	0	-0.217	99	0.97178	-0.2104	99	-0.37
ENST00000296786.6	UBLCP1	9913	bta-miR-27a-5p	8mer-1a	366	373	-0.589	-0.016	-0.13	0.055	-0.018	0	0	0.022	0	0	0	0	0	0.101	-0.096	0.042	0	-0.02	0.083	0.052	0	-0.514	99	0.64969	-0.3124	96	-0.02
ENST00000296839.2	FOXQ1	9913	bta-miR-449a	8mer-1a	617	624	-0.589	-0.008	-0.148	0.044	0	0	0	0	0	0.015	0	0	0	0.118	0.032	-0.119	0	-0.02	0.14	0	0	-0.535	99	0.99159	-0.5296	99	NA
ENST00000297109.6	SAP30L	9913	bta-miR-27a-5p	8mer-1a	64	71	-0.589	-0.008	-0.244	0.022	-0.018	0	0	0.022	0	0	0	0	0	0.182	-0.107	-0.008	0	-0.02	0.083	0.052	0	-0.633	99	1	-0.633	99	-0.08
ENST00000297258.6	FABP5	9913	bta-miR-2285u	7mer-m8	80	86	-0.224	0	-0.177	0.014	0	0	0.062	0	-0.031	0	0	0	0	0.016	-0.136	-0.015	0	-0.011	0.148	0.154	0	-0.2	99	1	-0.2	99	-0.13
ENST00000297258.6	FABP5	9913	bta-miR-507b	8mer-1a	343	350	-0.589	-0.048	-0.214	0.036	0	0	0	0	0	0	0	0	0	0.061	-0.102	-0.035	0	-0.02	0.012	0.138	0	-0.761	99	0.73005	-0.513	98	-0.41
ENST00000297431.4	ORC5	9913	bta-miR-27a-5p	8mer-1a	375	382	-0.589	0	-0.154	0.047	-0.018	0	0	0.022	0	0	0	0	0	0.078	-0.113	0.071	0	-0.02	0.083	0.052	0	-0.541	99	1	-0.541	99	0.16
ENST00000298523.5	CLEC7A	9913	bta-miR-424-3p	8mer-1a	791	798	-0.589	-0.008	-0.283	0.073	0	-0.021	0	0	0	0	0	0	0	0.161	-0.084	-0.03	0	-0.02	-0.006	0.243	0	-0.564	99	0.002	-0.0009	20	-0.35
ENST00000299138.7	VPS35	9913	bta-miR-2285n	8mer-1a	44	51	-0.589	-0.016	-0.202	0.003	-0.018	0	0	0	0.012	0	0	0	0	-0.055	-0.049	0.126	0	-0.02	0.172	0.154	0	-0.482	99	0.9324	-0.4438	99	-0.3
ENST00000300209.8	METTL21B	9913	bta-miR-133b	8mer-1a	74	81	-0.589	-0.008	-0.221	0.031	0	0	0	0	0.012	0	0	0	0	0.186	-0.105	0.011	0	-0.02	0.073	0.057	0	-0.573	99	1	-0.573	99	NA
ENST00000301244.7	SPINT2	9913	bta-miR-2285n	7mer-m8	385	391	-0.224	-0.022	-0.199	0.005	0.01	0	0	0	-0.031	0	0	0	0	0.029	-0.119	0.013	0	-0.011	0.107	0.099	0	-0.343	99	0.99882	-0.3425	99	0.24
ENST00000301284.4	HDGFRP2	9913	bta-miR-2285n	7mer-m8	191	197	-0.224	-0.011	-0.207	-0.014	0.01	0	0	0	-0.031	0	0	0	0	-0.011	-0.126	0.056	0	-0.011	0.107	0.099	0	-0.363	99	1	-0.363	99	NA
ENST00000301284.4	HDGFRP2	9913	bta-miR-2285u	8mer-1a	192	199	-0.589	-0.008	-0.199	-0.029	0	0	0.06	0	0.012	0	0	0	0	-0.018	-0.107	0.111	0	-0.02	0.244	0.241	0	-0.302	99	1	-0.302	99	NA
ENST00000301981.3	LRRC28	9913	bta-miR-11985	8mer-1a	76	83	-0.589	-0.016	-0.091	0.02	0	-0.021	0	0	0.012	0	0	0	0	0.05	0.02	0.055	0	-0.02	-0.02	-0.054	0	-0.654	99	1	-0.654	99	0
ENST00000302422.3	TMEM256	9913	bta-miR-2285n	7mer-m8	22	28	-0.224	-0.033	-0.2	-0.007	0.01	0	0	0	-0.031	0	0	0	0	-0.066	-0.099	-0.023	0	-0.011	0.107	0.099	0	-0.478	99	0.99593	-0.4757	99	0.16
ENST00000302422.3	TMEM256	9913	bta-miR-2285u	8mer-1a	230	237	-0.589	-0.024	-0.181	0.005	0	0	0.06	0	0.012	0	0	0	0	0.009	-0.076	-0.051	0	-0.02	0.244	0.241	0	-0.37	99	0.0292	-0.0096	75	0.11
ENST00000302422.3	TMEM256	9913	bta-miR-2285u	7mer-m8	23	29	-0.224	-0.033	-0.162	-0.006	0	0	0.062	0	-0.031	0	0	0	0	-0.066	-0.097	-0.023	0	-0.011	0.148	0.154	0	-0.289	99	0.99593	-0.2877	99	0.11
ENST00000302495.4	HTRA4	9913	bta-miR-2285n	8mer-1a	88	95	-0.589	-0.016	-0.119	0.005	-0.018	0	0	0	0.012	0	0	0	0	-0.073	0.015	0.08	0	-0.02	0.172	0.154	0	-0.397	99	1	-0.397	99	-0.05
ENST00000303460.4	HOXC10	9913	bta-miR-449a	8mer-1a	615	622	-0.589	-0.008	-0.103	0.062	0	0	0	0	0	0.015	0	0	0	0.13	-0.12	-0.069	0	-0.02	0.14	0	0	-0.562	99	0.83806	-0.4548	98	NA
ENST00000303562.4	FOS	9913	bta-miR-424-3p	8mer-1a	628	635	-0.589	-0.008	-0.251	0.015	0	-0.021	0	0	0	0	0	0	0	0.11	-0.06	0.058	0	-0.02	-0.006	0.243	0	-0.529	99	0.98456	-0.5192	99	-0.06
ENST00000303575.4	TMED10	9913	bta-miR-27a-5p	8mer-1a	2962	2969	-0.589	-0.016	-0.207	0.05	-0.018	0	0	0.022	0	0	0	0	0	0.274	-0.11	0.008	0	-0.02	0.083	0.052	0	-0.471	99	0.05421	-0.0219	31	0.12
ENST00000303596.1	THAP11	9913	bta-miR-2285u	8mer-1a	707	714	-0.589	-0.008	-0.286	-0.098	0	0	0.06	0	0.012	0	0	0	0	0.115	-0.127	0.036	0	-0.02	0.244	0.241	0	-0.42	99	0.0001	0	56	-0.2
ENST00000304920.3	IL17D	9913	bta-miR-11985	8mer-1a	17	24	-0.589	0	-0.042	-0.015	0	-0.021	0	0	0.012	0	0	0	0	0.107	-0.026	-0.003	0	-0.02	-0.02	-0.054	0	-0.671	99	1	-0.671	99	0.17
ENST00000305354.4	TM4SF4	9913	bta-miR-2285u	8mer-1a	665	672	-0.589	0	-0.272	-0.032	0	0	0.06	0	0.012	0	0	0	0	0.11	-0.118	0.002	0	-0.02	0.244	0.241	0	-0.362	99	0.0001	0	56	0.06
ENST00000305783.8	RNFT1	9913	bta-miR-27a-5p	8mer-1a	17	24	-0.589	-0.024	-0.251	-0.015	-0.018	0	0	0.022	0	0	0	0	0	0.106	-0.106	0.07	0	-0.02	0.083	0.052	0	-0.69	99	1	-0.69	99	0.09
ENST00000306031.5	DPYD	9913	bta-miR-2285u	8mer-1a	303	310	-0.589	-0.016	-0.201	0.061	0	0	0.06	0	0.012	0	0	0	0	0.115	-0.112	-0.012	0	-0.02	0.244	0.241	0	-0.217	99	1	-0.217	99	-0.05
ENST00000307144.4	LDHAL6B	9913	bta-miR-27a-5p	7mer-m8	49	55	-0.224	-0.033	-0.126	-0.025	0.01	0	0	0.004	0	0	0	0	0	-0.08	-0.06	-0.29	0	-0.011	0.055	0.033	0	-0.747	99	1	-0.747	99	NA
ENST00000307194.5	GIMAP1	9913	bta-miR-2285u	7mer-m8	1551	1557	-0.224	-0.022	-0.226	-0.019	0	0	0.062	0	-0.031	0	0	0	0	0.1	-0.149	0.019	0	-0.011	0.148	0.154	0	-0.199	99	1	-0.199	99	0.02
ENST00000307407.3	IL8	9913	bta-miR-24	8mer-1a	830	837	-0.589	-0.008	-0.287	0.062	0	0	0.06	0	0.012	0	0	0	0	0.156	-0.102	-0.056	0	-0.02	0.035	0.046	0	-0.691	99	1	-0.691	99	NA
ENST00000309083.6	PTMS	9913	bta-miR-449a	8mer-1a	167	174	-0.589	-0.024	-0.11	0.056	0	0	0	0	0	0.015	0	0	0	0.066	-0.125	-0.073	0	-0.02	0.14	0	0	-0.664	99	1	-0.664	99	NA
ENST00000309733.5	C4orf32	9913	bta-miR-2285n	8mer-1a	1107	1114	-0.589	-0.016	-0.199	0.025	-0.018	0	0	0	0.012	0	0	0	0	0.171	-0.098	-0.033	0	-0.02	0.172	0.154	0	-0.439	99	0.3489	-0.1385	93	NA
ENST00000310331.2	EIF4EBP3	9913	bta-miR-24	8mer-1a	171	178	-0.589	-0.016	-0.094	0.047	0	0	0.06	0	0.012	0	0	0	0	0.029	-0.06	-0.058	0	-0.02	0.035	0.046	0	-0.608	99	1	-0.608	99	NA
ENST00000310604.4	DCAKD	9913	bta-miR-24	8mer-1a	147	154	-0.589	-0.008	-0.104	0.052	0	0	0.06	0	0.012	0	0	0	0	0.174	-0.094	-0.037	0	-0.02	0.035	0.046	0	-0.473	99	0.764	-0.3466	98	0.09
ENST00000310850.4	DTD2	9913	bta-miR-2285u	8mer-1a	645	652	-0.589	-0.024	-0.25	0.073	0	0	0.06	0	0.012	0	0	0	0	0.149	-0.1	-0.017	0	-0.02	0.244	0.241	0	-0.221	99	0.95876	-0.2112	99	0.1
ENST00000311086.4	BOD1	9913	bta-miR-2285n	8mer-1a	443	450	-0.589	-0.016	-0.17	0.017	-0.018	0	0	0	0.012	0	0	0	0	0.083	-0.065	-0.007	0	-0.02	0.172	0.154	0	-0.447	99	1	-0.447	99	0.06
ENST00000311549.6	RPL21	9913	bta-miR-449a	8mer-1a	152	159	-0.589	-0.024	-0.279	0.019	0	0	0	0	0	0.015	0	0	0	-0.019	-0.056	-0.02	0	-0.02	0.14	0	0	-0.833	99	0.57304	-0.4177	98	NA
ENST00000311893.9	ISCU	9913	bta-miR-133b	8mer-1a	390	397	-0.589	-0.032	-0.228	0.031	0	0	0	0	0.012	0	0	0	0	0.07	-0.014	-0.016	0	-0.02	0.073	0.057	0	-0.656	99	0.22892	-0.126	79	-0.3
ENST00000312060.5	CTU2	9913	bta-miR-424-3p	8mer-1a	136	143	-0.589	0	-0.29	-0.032	0	-0.021	0	0	0	0	0	0	0	-0.052	-0.129	0.077	0	-0.02	-0.006	0.243	0	-0.819	99	1	-0.819	99	0.19
ENST00000312579.2	CCDC85B	9913	bta-miR-11985	8mer-1a	54	61	-0.589	-0.032	-0.021	0.021	0	-0.021	0	0	0.012	0	0	0	0	-0.005	0.018	0.001	0	-0.02	-0.02	-0.054	0	-0.71	99	1	-0.71	99	0.19
ENST00000312960.3	SIAH2	9913	bta-miR-2285u	8mer-1a	43	50	-0.589	-0.024	-0.222	0.008	0	0	0.06	0	0.012	0	0	0	0	0.111	-0.112	0.041	0	-0.02	0.244	0.241	0	-0.25	99	1	-0.25	99	-0.11
ENST00000312990.6	CDK4	9913	bta-miR-2285u	8mer-1a	718	725	-0.589	-0.008	-0.276	-0.009	0	0	0.06	0	0.012	0	0	0	0	0.119	-0.077	-0.052	0	-0.02	0.244	0.241	0	-0.355	99	0.04065	-0.0128	85	-0.04
ENST00000313173.4	HOXD8	9913	bta-miR-424-3p	8mer-1a	371	378	-0.589	-0.016	-0.219	0.055	0	-0.021	0	0	0	0	0	0	0	0.087	-0.099	0.029	0	-0.02	-0.006	0.243	0	-0.556	99	1	-0.556	99	NA
ENST00000313334.8	BTF3L4	9913	bta-miR-2285n	8mer-1a	239	246	-0.589	-0.016	-0.218	0.067	-0.018	0	0	0	0.012	0	0	0	0	0.197	-0.101	-0.02	0	-0.02	0.172	0.154	0	-0.38	99	0.97755	-0.3703	99	0.29
ENST00000314117.4	RELL1	9913	bta-miR-2285n	8mer-1a	140	147	-0.589	-0.024	-0.089	0.051	-0.018	0	0	0	0.012	0	0	0	0	0.054	-0.077	0.027	0	-0.02	0.172	0.154	0	-0.347	99	0.99903	-0.3466	99	0.1
ENST00000314136.8	ANP32E	9913	bta-miR-2285n	8mer-1a	1549	1556	-0.589	-0.016	-0.237	0.046	-0.018	0	0	0	0.012	0	0	0	0	0.207	-0.094	0.018	0	-0.02	0.172	0.154	0	-0.365	99	0.92764	-0.3353	99	-0.17
ENST00000314666.6	PFAS	9913	bta-miR-133b	8mer-1a	74	81	-0.589	-0.024	-0.197	0.031	0	0	0	0	0.012	0	0	0	0	0.022	-0.091	0.174	0	-0.02	0.073	0.057	0	-0.552	99	0.9738	-0.5345	99	-0.03
ENST00000314674.3	HBS1L	9913	bta-miR-2285u	8mer-1a	112	119	-0.589	-0.016	-0.164	0.031	0	0	0.06	0	0.012	0	0	0	0	-0.027	-0.016	0.008	0	-0.02	0.244	0.241	0	-0.236	99	1	-0.236	99	-0.29
ENST00000315238.1	CALML3	9913	bta-miR-449a	8mer-1a	161	168	-0.589	-0.016	-0.063	0.055	0	0	0	0	0	0.015	0	0	0	0.088	-0.099	-0.028	0	-0.02	0.14	0	0	-0.517	99	1	-0.517	99	NA
ENST00000315579.5	NCAPD2	9913	bta-miR-2285u	7mer-m8	246	252	-0.224	-0.044	-0.137	-0.052	0	0	0.062	0	-0.031	0	0	0	0	-0.001	-0.118	0.089	0	-0.011	0.148	0.154	0	-0.165	99	0.0001	0	56	0.21
ENST00000315678.5	ZNF843	9913	bta-miR-24	8mer-1a	22	29	-0.589	-0.016	-0.099	-0.006	0	0	0.06	0	0.012	0	0	0	0	-0.048	-0.049	-0.592	0	-0.02	0.035	0.046	0	-1.266	99	1	-1.266	99	NA
ENST00000315678.5	ZNF843	9913	bta-miR-24	7mer-m8	890	896	-0.224	-0.011	-0.106	0.042	0	0	0.062	0	-0.031	0	0	0	0	0.093	-0.081	-0.29	0	-0.011	0.028	0.029	0	-0.5	99	0.002	-0.0008	31	NA
ENST00000315792.3	C8orf4	9913	bta-miR-2285u	8mer-1a	1571	1578	-0.589	-0.032	-0.211	0.041	0	0	0.06	0	0.012	0	0	0	0	0.207	-0.09	-0.056	0	-0.02	0.244	0.241	0	-0.193	99	0.00043	-0.0001	57	NA
ENST00000316398.3	CCDC89	9913	bta-miR-24	8mer-1a	573	580	-0.589	-0.016	-0.238	0.091	0	0	0.06	0	0.012	0	0	0	0	0.164	-0.079	0.057	0	-0.02	0.035	0.046	0	-0.477	99	0.72823	-0.331	98	0.1
ENST00000317310.4	CD300LG	9913	bta-miR-2285u	8mer-1a	1316	1323	-0.589	-0.024	-0.235	0.012	0	0	0.06	0	0.012	0	0	0	0	0.185	-0.098	0.036	0	-0.02	0.244	0.241	0	-0.176	99	1	-0.176	99	-0.35
ENST00000318782.8	PAQR4	9913	bta-miR-11985	8mer-1a	1359	1366	-0.589	-0.016	-0.103	0.045	0	-0.021	0	0	0.012	0	0	0	0	0.194	-0.088	0.029	0	-0.02	-0.02	-0.054	0	-0.631	99	0.96927	-0.6069	99	0.08
ENST00000318801.4	SYNGR1	9913	bta-miR-449a	8mer-1a	309	316	-0.589	-0.024	-0.119	0.059	0	0	0	0	0	0.015	0	0	0	0.084	-0.106	-0.004	0	-0.02	0.14	0	0	-0.564	99	1	-0.564	99	0.13
ENST00000319340.2	CHST13	9913	bta-miR-24	8mer-1a	477	484	-0.589	-0.032	-0.14	0.019	0	0	0.06	0	0.012	0	0	0	0	0.083	-0.07	0.047	0	-0.02	0.035	0.046	0	-0.549	99	1	-0.549	99	0.14
ENST00000319694.2	PRR15	9913	bta-miR-424-3p	8mer-1a	474	481	-0.589	-0.016	-0.209	0.034	0	-0.021	0	0	0	0	0	0	0	0.089	-0.106	-0.043	0	-0.02	-0.006	0.243	0	-0.644	99	0.91593	-0.5773	99	0.42
ENST00000319763.1	AP000679.2	9913	bta-miR-24	8mer-1a	212	219	-0.589	-0.008	-0.079	0.043	0	0	0.06	0	0.012	0	0	0	0	0.03	-0.074	0.043	0	-0.02	0.035	0.046	0	-0.501	99	1	-0.501	99	NA
ENST00000320776.3	BLOC1S4	9913	bta-miR-2285u	8mer-1a	163	170	-0.589	-0.008	-0.187	0.049	0	0	0.06	0	0.012	0	0	0	0	0.025	-0.086	0.006	0	-0.02	0.244	0.241	0	-0.253	99	0.99194	-0.2508	99	-0.23
ENST00000321250.8	LEPROTL1	9913	bta-miR-2285u	8mer-1a	730	737	-0.589	-0.016	-0.247	0.085	0	0	0.06	0	0.012	0	0	0	0	0.177	-0.076	-0.037	0	-0.02	0.244	0.241	0	-0.166	99	0.4043	-0.0648	97	-0.19
ENST00000321358.7	YBX1	9913	bta-miR-2285u	8mer-1a	265	272	-0.589	-0.016	-0.26	0.07	0	0	0.06	0	0.012	0	0	0	0	0.119	-0.075	0.044	0	-0.02	0.244	0.241	0	-0.17	99	0.01484	-0.0024	64	-0.1
ENST00000321382.3	AMIGO2	9913	bta-miR-424-3p	8mer-1a	370	377	-0.589	-0.008	-0.172	-0.021	0	-0.021	0	0	0	0	0	0	0	0.05	-0.073	0.087	0	-0.02	-0.006	0.243	0	-0.53	99	0.66263	-0.3287	98	0.69
ENST00000321691.3	C17orf47	9913	bta-miR-27a-5p	8mer-1a	152	159	-0.589	-0.016	-0.097	0.029	-0.018	0	0	0.022	0	0	0	0	0	-0.009	-0.076	0.094	0	-0.02	0.083	0.052	0	-0.545	99	1	-0.545	99	NA
ENST00000321792.5	RBMXL1	9913	bta-miR-449a	8mer-1a	176	183	-0.589	-0.032	-0.134	0.058	0	0	0	0	0	0.015	0	0	0	0.137	-0.111	-0.592	0	-0.02	0.14	0	0	-1.128	99	0.91807	-0.9943	99	NA
ENST00000321895.6	CCDC71	9913	bta-miR-424-3p	8mer-1a	246	253	-0.589	-0.008	-0.102	-0.098	0	-0.021	0	0	0	0	0	0	0	0.003	-0.127	0.074	0	-0.02	-0.006	0.243	0	-0.651	99	0.58648	-0.3455	98	0.19
ENST00000322177.5	RPP25	9913	bta-miR-24	8mer-1a	1486	1493	-0.589	-0.032	-0.22	0.008	0	0	0.06	0	0.012	0	0	0	0	0.197	-0.08	0	0	-0.02	0.035	0.046	0	-0.583	99	0.93526	-0.5372	99	0.16
ENST00000322583.3	PRR18	9913	bta-miR-424-3p	7mer-m8	291	297	-0.224	-0.044	-0.189	0.034	0	0.014	0	0	0	0	0	0	0	0.075	-0.119	-0.29	0	-0.011	0.004	0.155	0	-0.595	99	1	-0.595	99	NA
ENST00000322723.4	NCL	9913	bta-miR-2285u	8mer-1a	47	54	-0.589	-0.016	-0.065	0.015	0	0	0.06	0	0.012	0	0	0	0	-0.073	-0.091	0.116	0	-0.02	0.244	0.241	0	-0.166	99	1	-0.166	99	-0.05
ENST00000324170.3	ZCCHC10	9913	bta-miR-2285u	8mer-1a	1222	1229	-0.589	-0.024	-0.277	0.079	0	0	0.06	0	0.012	0	0	0	0	0.202	-0.083	-0.014	0	-0.02	0.244	0.241	0	-0.169	99	1	-0.169	99	-0.16
ENST00000324379.5	PPIE	9913	bta-miR-449a	8mer-1a	2216	2223	-0.589	-0.048	-0.057	0.042	0	0	0	0	0	0.015	0	0	0	0.243	-0.079	-0.155	0	-0.02	0.14	0	0	-0.508	99	0.01211	-0.0052	26	0.08
ENST00000325385.7	DIS3L2	9913	bta-miR-2285u	8mer-1a	90	97	-0.589	-0.016	-0.25	0.037	0	0	0.06	0	0.012	0	0	0	0	0.038	-0.106	0.135	0	-0.02	0.244	0.241	0	-0.214	99	1	-0.214	99	-0.19
ENST00000325558.6	PGA3	9913	bta-miR-449a	8mer-1a	253	260	-0.589	-0.016	-0.1	0.049	0	0	0	0	0	0.015	0	0	0	0.051	-0.012	0.06	-0.118	-0.02	0.14	0	0	-0.54	99	1	-0.54	99	0.14
ENST00000325812.2	C14orf177	9913	bta-miR-2285u	8mer-1a	84	91	-0.589	-0.008	-0.083	0.035	0	0	0.06	0	0.012	0	0	0	0	0.073	-0.08	-0.046	0	-0.02	0.244	0.241	0	-0.161	99	1	-0.161	99	NA
ENST00000325974.6	CCZ1	9913	bta-miR-2285u	8mer-1a	157	164	-0.589	-0.032	-0.191	0.047	0	0	0.06	0	0.012	0	0	0	0	0.017	-0.064	0.08	0	-0.02	0.244	0.241	0	-0.195	99	1	-0.195	99	-0.42
ENST00000326005.6	OAZ2	9913	bta-miR-2285u	8mer-1a	399	406	-0.589	-0.032	-0.213	0.082	0	0	0.06	0	0.012	0	0	0	0	0.165	-0.113	-0.005	0	-0.02	0.244	0.241	0	-0.168	99	0.30751	-0.0496	96	-0.08
ENST00000326165.6	CD300LF	9913	bta-miR-27a-5p	8mer-1a	487	494	-0.589	-0.016	-0.171	0.069	-0.018	0	0	0.022	0	0	0	0	0	0.12	-0.062	0.034	0	-0.02	0.083	0.052	0	-0.496	99	1	-0.496	99	0.28
ENST00000326446.5	ARL6IP6	9913	bta-miR-2285n	7mer-m8	536	542	-0.224	-0.066	-0.196	0.031	0.01	0	0	0	-0.031	0	0	0	0	0.062	-0.125	0.007	0	-0.011	0.107	0.099	0	-0.337	99	0.96827	-0.325	99	-0.08
ENST00000326656.8	PTPMT1	9913	bta-miR-27a-5p	8mer-1a	77	84	-0.589	-0.048	-0.091	0.011	-0.018	0	0	0.022	0	0	0	0	0	-0.06	0.026	-0.034	0	-0.02	0.083	0.052	0	-0.666	99	1	-0.666	99	-0.31
ENST00000327435.6	ADI1	9913	bta-miR-11985	8mer-1a	278	285	-0.589	-0.024	-0.02	0.02	0	-0.021	0	0	0.012	0	0	0	0	0.034	0.043	-0.011	0	-0.02	-0.02	-0.054	0	-0.65	99	0.03428	-0.0181	32	-0.06
ENST00000327492.3	TOB2	9913	bta-miR-2285n	8mer-1a	241	248	-0.589	-0.032	-0.256	0.043	-0.018	0	0	0	0.012	0	0	0	0	0.165	-0.106	0.05	0	-0.02	0.172	0.154	0	-0.425	99	1	-0.425	99	-0.19
ENST00000327671.5	FUT10	9913	bta-miR-2285n	8mer-1a	17	24	-0.589	-0.048	-0.195	-0.015	-0.018	0	0	0	0.012	0	0	0	0	0.037	0.007	0.079	0	-0.02	0.172	0.154	0	-0.424	99	1	-0.424	99	-0.15
ENST00000327705.9	BTNL9	9913	bta-miR-449a	8mer-1a	482	489	-0.589	-0.032	-0.229	0.058	0	0	0	0	0	0.015	0	0	0	0.107	-0.084	0.089	0	-0.02	0.14	0	0	-0.545	99	1	-0.545	99	-0.05
ENST00000328848.4	NOP10	9913	bta-miR-449a	8mer-1a	214	221	-0.589	-0.016	-0.204	-0.006	0	0	0	0	0	0.015	0	0	0	-0.002	-0.089	-0.099	0	-0.02	0.14	0	0	-0.87	99	0.39845	-0.2871	94	0.22
ENST00000329099.4	FAM101B	9913	bta-miR-27a-5p	8mer-1a	111	118	-0.589	-0.008	-0.04	0.041	-0.018	0	0	0.022	0	0	0	0	0	0.117	-0.116	-0.027	0	-0.02	0.083	0.052	0	-0.503	99	1	-0.503	99	NA
ENST00000329309.3	NUPR1L	9913	bta-miR-2285n	7mer-m8	191	197	-0.224	-0.033	-0.154	-0.002	0.01	0	0	0	-0.031	0	0	0	0	-0.007	-0.066	-0.032	0	-0.011	0.107	0.099	0	-0.344	99	0.998	-0.3432	99	NA
ENST00000329309.3	NUPR1L	9913	bta-miR-2285u	7mer-m8	192	198	-0.224	-0.022	-0.09	-0.002	0	0	0.062	0	-0.031	0	0	0	0	-0.007	-0.107	-0.032	0	-0.011	0.148	0.154	0	-0.162	99	0.998	-0.1617	99	NA
ENST00000329421.7	MARCKSL1	9913	bta-miR-2285u	8mer-1a	482	489	-0.589	-0.008	-0.179	0.051	0	0	0.06	0	0.012	0	0	0	0	0.101	-0.087	-0.001	0	-0.02	0.244	0.241	0	-0.175	99	1	-0.175	99	-0.03
ENST00000329621.4	KRTAP8-1	9913	bta-miR-424-3p	8mer-1a	211	218	-0.589	-0.008	-0.126	0.037	0	-0.021	0	0	0	0	0	0	0	0.024	-0.106	-0.103	0	-0.02	-0.006	0.243	0	-0.675	99	1	-0.675	99	NA
ENST00000330271.4	ACTL10	9913	bta-miR-449a	8mer-1a	221	228	-0.589	-0.04	-0.089	0.033	0	0	0	0	0	0.015	0	0	0	0.023	-0.075	0.019	0	-0.02	0.14	0	0	-0.583	99	1	-0.583	99	0.68
ENST00000330720.2	KDELR1	9913	bta-miR-11985	8mer-1a	151	158	-0.589	-0.024	0.044	0.041	0	-0.021	0	0	0.012	0	0	0	0	0.01	-0.088	0.005	0	-0.02	-0.02	-0.054	0	-0.704	99	0.84252	-0.5677	98	0.17
ENST00000331299.5	SLC25A21	9913	bta-miR-27a-5p	8mer-1a	82	89	-0.589	-0.008	-0.211	0.034	-0.018	0	0	0.022	0	0	0	0	0	0.168	-0.094	0.037	0	-0.02	0.083	0.052	0	-0.544	99	1	-0.544	99	-0.2
ENST00000331952.2	C14orf180	9913	bta-miR-449a	8mer-1a	686	693	-0.589	-0.008	-0.153	-0.032	0	0	0	0	0	0.015	0	0	0	0.113	-0.063	-0.024	0	-0.02	0.14	0	0	-0.621	99	0.002	-0.001	18	-0.14
ENST00000332112.4	EPGN	9913	bta-miR-27a-5p	8mer-1a	141	148	-0.589	-0.008	-0.135	0.051	-0.018	0	0	0.022	0	0	0	0	0	0.048	-0.086	-0.036	0	-0.02	0.083	0.052	0	-0.636	99	1	-0.636	99	-0.27
ENST00000332663.2	OR4M2	9913	bta-miR-2285n	7mer-m8	33	39	-0.224	-0.044	-0.125	-0.028	0.01	0	0	0	-0.031	0	0	0	0	-0.098	-0.077	0.022	0	-0.011	0.107	0.099	0	-0.4	99	1	-0.4	99	NA
ENST00000332663.2	OR4M2	9913	bta-miR-2285u	7mer-m8	34	40	-0.224	-0.044	-0.044	-0.031	0	0	0.062	0	-0.031	0	0	0	0	-0.098	-0.078	0.022	0	-0.011	0.148	0.154	0	-0.175	99	1	-0.175	99	NA
ENST00000332857.6	SPATA31A6	9913	bta-miR-2285u	7mer-m8	136	142	-0.224	-0.022	-0.208	-0.025	0	0	0.062	0	-0.031	0	0	0	0	-0.03	-0.078	0.087	0	-0.011	0.148	0.154	0	-0.178	99	1	-0.178	99	0.74
ENST00000332900.1	TMEM105	9913	bta-miR-27a-5p	8mer-1a	534	541	-0.589	-0.048	-0.097	0.091	-0.018	0	0	0.022	0	0	0	0	0	0.192	-0.089	-0.055	0	-0.02	0.083	0.052	0	-0.476	99	1	-0.476	99	NA
ENST00000332947.4	FAM43B	9913	bta-miR-27a-5p	7mer-1a	797	803	-0.195	-0.072	-0.06	0.009	-0.025	0	0	-0.049	0	0	0	0	0	0.055	-0.051	-0.183	0	-0.02	0.039	0	0	-0.552	99	1	-0.552	99	-0.25
ENST00000333254.3	CCDC172	9913	bta-miR-2285u	8mer-1a	208	215	-0.589	-0.008	-0.154	0.041	0	0	0.06	0	0.012	0	0	0	0	0.027	-0.08	0.023	0	-0.02	0.244	0.241	0	-0.203	99	1	-0.203	99	NA
ENST00000333305.3	IGIP	9913	bta-miR-24	8mer-1a	131	138	-0.589	-0.008	-0.312	0.01	0	0	0.06	0	0.012	0	0	0	0	-0.038	-0.056	-0.116	0	-0.02	0.035	0.046	0	-0.976	99	1	-0.976	99	-0.29
ENST00000333809.8	CREM	9913	bta-miR-27a-5p	8mer-1a	1587	1594	-0.589	-0.032	-0.081	-0.036	-0.018	0	0	0.022	0	0	0	0	0	0.202	-0.115	0.041	0	-0.02	0.083	0.052	0	-0.491	99	0.02487	-0.0104	23	-0.07
ENST00000333868.5	CASP9	9913	bta-miR-11985	8mer-1a	196	203	-0.589	-0.016	-0.07	0.061	0	-0.021	0	0	0.012	0	0	0	0	0.063	-0.049	0.07	0	-0.02	-0.02	-0.054	0	-0.633	99	1	-0.633	99	0.27
ENST00000334010.7	CADPS2	9913	bta-miR-133b	8mer-1a	77	84	-0.589	-0.032	-0.262	0.025	0	0	0	0	0.012	0	0	0	0	0.03	-0.071	0.17	0	-0.02	0.073	0.057	0	-0.607	99	1	-0.607	99	-0.32
ENST00000334221.3	C1QL4	9913	bta-miR-11985	8mer-1a	99	106	-0.589	-0.032	0.014	0.04	0	-0.021	0	0	0.012	0	0	0	0	0.104	-0.035	-0.044	0	-0.02	-0.02	-0.054	0	-0.645	99	1	-0.645	99	NA
ENST00000334289.3	ANGPTL5	9913	bta-miR-2285n	8mer-1a	147	154	-0.589	-0.016	-0.255	0.052	-0.018	0	0	0	0.012	0	0	0	0	0.095	-0.09	0.06	0	-0.02	0.172	0.154	0	-0.443	99	1	-0.443	99	0.02
ENST00000334409.5	PDCD1	9913	bta-miR-11985	8mer-1a	78	85	-0.589	-0.048	0.002	0.033	0	-0.021	0	0	0.012	0	0	0	0	0.031	-0.067	0.029	0	-0.02	-0.02	-0.054	0	-0.712	99	1	-0.712	99	-0.01
ENST00000334979.6	SCGN	9913	bta-miR-24	8mer-1a	639	646	-0.589	-0.016	-0.169	0.077	0	0	0.06	0	0.012	0	0	0	0	0.15	-0.043	-0.122	0	-0.02	0.035	0.046	0	-0.579	99	0.99152	-0.573	99	-0.09
ENST00000334994.5	LRRC70	9913	bta-miR-2285u	8mer-1a	131	138	-0.589	0	-0.277	-0.065	0	0	0.06	0	0.012	0	0	0	0	-0.06	-0.032	0.103	0	-0.02	0.244	0.241	0	-0.383	99	1	-0.383	99	NA
ENST00000335257.6	PITPNC1	9913	bta-miR-2285n	8mer-1a	21	28	-0.589	-0.048	-0.183	-0.008	-0.018	0	0	0	0.012	0	0	0	0	0.233	-0.117	0.046	0	-0.02	0.172	0.154	0	-0.366	99	0.09155	-0.0299	77	NA
ENST00000335815.2	ZNF354A	9913	bta-miR-133b	8mer-1a	388	395	-0.589	-0.016	-0.3	0.01	0	0	0	0	0.012	0	0	0	0	0.06	-0.133	0.101	0	-0.02	0.073	0.057	0	-0.745	99	1	-0.745	99	-0.27
ENST00000336440.3	ZFP36L1	9913	bta-miR-2285n	8mer-1a	366	373	-0.589	-0.032	-0.174	0.057	-0.018	0	0	0	0.012	0	0	0	0	0.098	-0.088	0.048	0	-0.02	0.172	0.154	0	-0.38	99	0.97498	-0.3692	99	-0.22
ENST00000336452.7	EIF5A	9913	bta-miR-424-3p	8mer-1a	132	139	-0.589	0.008	-0.153	0.049	0	-0.021	0	0	0	0	0	0	0	0.106	-0.119	-0.005	0	-0.02	-0.006	0.243	0	-0.507	99	0.98604	-0.4985	99	0.17
ENST00000336798.7	SDC3	9913	bta-miR-11985	8mer-1a	3613	3620	-0.589	-0.032	-0.234	0.053	0	-0.021	0	0	0.012	0	0	0	0	0.295	-0.098	0.06	0	-0.02	-0.02	-0.054	0	-0.648	99	0.1694	-0.0913	68	0.01
ENST00000337841.4	SPTLC1	9913	bta-miR-2285u	7mer-m8	133	139	-0.224	-0.022	-0.16	0.01	0	0	0.062	0	-0.031	0	0	0	0	-0.015	-0.079	-0.013	0	-0.011	0.148	0.154	0	-0.181	99	1	-0.181	99	-0.28
ENST00000338040.4	FBXO40	9913	bta-miR-449a	8mer-1a	2478	2485	-0.589	-0.016	-0.249	0.049	0	0	0	0	0	0.015	0	0	0	0.256	-0.07	0.116	-0.236	-0.02	0.14	0	0	-0.604	99	1	-0.604	99	-0.12
ENST00000338291.4	ISCU	9913	bta-miR-133b	8mer-1a	529	536	-0.589	-0.032	-0.228	0.028	0	0	0	0	0.012	0	0	0	0	0.097	-0.014	-0.045	0	-0.02	0.073	0.057	0	-0.661	99	0.22892	-0.1268	79	-0.3
ENST00000338446.4	FAIM	9913	bta-miR-133b	8mer-1a	216	223	-0.589	-0.008	-0.261	0.023	0	0	0	0	0.012	0	0	0	0	0.013	-0.089	0.007	0	-0.02	0.073	0.057	0	-0.782	99	1	-0.782	99	-0.06
ENST00000338588.3	FAM180A	9913	bta-miR-449a	8mer-1a	102	109	-0.589	-0.04	-0.14	0.041	0	0	0	0	0	0.015	0	0	0	0.102	-0.111	-0.013	0	-0.02	0.14	0	0	-0.615	99	1	-0.615	99	-0.07
ENST00000338602.2	SLC28A1	9913	bta-miR-2285u	8mer-1a	88	95	-0.589	-0.016	-0.143	0.028	0	0	0.06	0	0.012	0	0	0	0	-0.045	-0.068	-0.01	0	-0.02	0.244	0.241	0	-0.306	99	1	-0.306	99	-0.3
ENST00000338950.5	DTNBP1	9913	bta-miR-424-3p	8mer-1a	263	270	-0.589	-0.032	-0.178	0.068	0	-0.021	0	0	0	0	0	0	0	0.079	-0.115	0.028	0	-0.02	-0.006	0.243	0	-0.543	99	1	-0.543	99	-0.21
ENST00000339020.3	SMIM15	9913	bta-miR-449a	8mer-1a	668	675	-0.589	-0.016	-0.255	0.065	0	0	0	0	0	0.015	0	0	0	0.146	-0.09	-0.087	0	-0.02	0.14	0	-0.003	-0.694	99	0.98095	-0.6771	99	0.19
ENST00000339270.6	CCL4L2	9913	bta-miR-2285u	7mer-m8	304	310	-0.224	-0.011	-0.216	-0.009	0	0	0.062	0	-0.031	0	0	0	0	0.013	-0.133	-0.054	0	-0.011	0.148	0.154	0	-0.312	99	1	-0.312	99	0.03
ENST00000339600.5	NDUFA4	9913	bta-miR-2285u	8mer-1a	469	476	-0.589	-0.024	-0.188	0.087	0	0	0.06	0	0.012	0	0	0	0	0.177	-0.087	-0.079	0	-0.02	0.244	0.241	0	-0.166	99	0.035	-0.0055	69	0.09
ENST00000339843.2	CYP3A5	9913	bta-miR-133b	8mer-1a	1444	1451	-0.589	-0.016	-0.151	0.101	0	0	0	0	0.012	0	0	0	0	0.236	-0.101	-0.592	0	-0.02	0.073	0.057	0	-0.99	99	1	-0.99	99	-0.37
ENST00000339843.2	CYP3A5	9913	bta-miR-2285n	7mer-m8	1213	1219	-0.224	-0.011	-0.067	0.052	0.01	0	0	0	-0.031	0	0	0	0	0.119	-0.089	-0.29	0	-0.011	0.107	0.099	0	-0.336	99	1	-0.336	99	-0.17
ENST00000339843.2	CYP3A5	9913	bta-miR-2285n	7mer-m8	175	181	-0.224	-0.011	-0.098	0.026	0.01	0	0	0	-0.031	0	0	0	0	0.088	-0.045	-0.29	0	-0.011	0.107	0.099	0	-0.38	99	1	-0.38	99	-0.17
ENST00000339843.2	CYP3A5	9913	bta-miR-2285u	7mer-m8	176	182	-0.224	-0.022	-0.035	0.026	0	0	0.062	0	-0.031	0	0	0	0	0.088	-0.037	-0.29	0	-0.011	0.148	0.154	0	-0.172	99	1	-0.172	99	-0.52
ENST00000339950.4	USP1	9913	bta-miR-2285u	8mer-1a	112	119	-0.589	-0.016	-0.253	0.04	0	0	0.06	0	0.012	0	0	0	0	0.053	-0.1	0.124	0	-0.02	0.244	0.241	0	-0.204	99	1	-0.204	99	-0.23
ENST00000339976.6	SENP1	9913	bta-miR-449a	8mer-1a	156	163	-0.589	-0.032	-0.182	0.053	0	0	0	0	0	0.015	0	0	0	0.206	-0.114	-0.027	0	-0.02	0.14	0	0	-0.55	99	1	-0.55	99	-0.03
ENST00000340291.2	SPAG8	9913	bta-miR-2285u	8mer-1a	104	111	-0.589	-0.008	-0.111	-0.065	0	0	0.06	0	0.012	0	0	0	0	-0.083	-0.037	0.071	0	-0.02	0.244	0.241	0	-0.285	99	1	-0.285	99	0.03
ENST00000340473.6	GTF2F2	9913	bta-miR-24	8mer-1a	366	373	-0.589	-0.008	-0.2	0.033	0	0	0.06	0	0.012	0	0	0	0	0.068	-0.093	0.02	0	-0.02	0.035	0.046	0	-0.636	99	1	-0.636	99	-0.21
ENST00000340487.4	ZSCAN16	9913	bta-miR-24	8mer-1a	89	96	-0.589	-0.032	-0.212	0.037	0	0	0.06	0	0.012	0	0	0	0	0.138	-0.058	0.05	0	-0.02	0.035	0.046	0	-0.533	99	0.10192	-0.0461	72	0.04
ENST00000340911.4	ZNF169	9913	bta-miR-2285n	8mer-1a	103	110	-0.589	-0.032	-0.181	0.041	-0.018	0	0	0	0.012	0	0	0	0	0.221	-0.053	-0.074	0	-0.02	0.172	0.154	0	-0.367	99	1	-0.367	99	-0.24
ENST00000341223.3	CFL2	9913	bta-miR-2285u	7mer-m8	70	76	-0.224	-0.011	-0.188	0.012	0	0	0.062	0	-0.031	0	0	0	0	0.054	-0.136	-0.007	0	-0.011	0.148	0.154	0	-0.178	99	1	-0.178	99	-0.2
ENST00000341426.5	NADK	9913	bta-miR-424-3p	8mer-1a	103	110	-0.589	-0.016	-0.231	0.03	0	-0.021	0	0	0	0	0	0	0	-0.011	-0.101	0.074	0	-0.02	-0.006	0.243	0	-0.648	99	1	-0.648	99	-0.35
ENST00000341723.4	HEPACAM2	9913	bta-miR-11985	8mer-1a	59	66	-0.589	-0.048	-0.221	0.024	0	-0.021	0	0	0.012	0	0	0	0	0.106	-0.043	0.074	0	-0.02	-0.02	-0.054	0	-0.8	99	1	-0.8	99	0.07
ENST00000341871.3	TMEM220	9913	bta-miR-133b	8mer-1a	550	557	-0.589	-0.016	-0.174	0.075	0	0	0	0	0.012	0	0	0	0	0.151	-0.104	-0.021	0	-0.02	0.073	0.057	0	-0.556	99	0.17328	-0.0823	70	-0.17
ENST00000342022.4	CCDC30	9913	bta-miR-133b	8mer-1a	495	502	-0.589	-0.048	-0.206	0.028	0	0	0	0	0.012	0	0	0	0	0.09	-0.091	0.116	0	-0.02	0.073	0.057	0	-0.578	99	0.13134	-0.0639	64	-0.07
ENST00000342032.3	PPP1R17	9913	bta-miR-11985	8mer-1a	936	943	-0.589	-0.016	-0.127	0.066	0	-0.021	0	0	0.012	0	0	0	0	0.169	-0.038	-0.022	0	-0.02	-0.02	-0.054	0	-0.66	99	1	-0.66	99	NA
ENST00000342422.3	C20orf24	9913	bta-miR-507b	8mer-1a	191	198	-0.589	-0.032	-0.177	0.029	0	0	0	0	0	0	0	0	0	0.008	-0.09	-0.029	0	-0.02	0.012	0.138	0	-0.75	99	0.32459	-0.2035	89	NA
ENST00000342972.1	MAGEH1	9913	bta-miR-424-3p	8mer-1a	289	296	-0.589	-0.024	-0.221	0.055	0	-0.021	0	0	0	0	0	0	0	0.066	-0.088	0.009	0	-0.02	-0.006	0.243	0	-0.596	99	0.36256	-0.1889	93	-0.33
ENST00000343677.2	HIST1H1C	9913	bta-miR-2285u	8mer-1a	660	667	-0.589	0.016	-0.187	0.011	0	0	0.06	0	0.012	0	0	0	0	0.114	-0.105	0.006	0	-0.02	0.244	0.241	0	-0.197	99	0.01494	-0.0028	65	0.32
ENST00000343702.4	NTN4	9913	bta-miR-27a-5p	8mer-1a	296	303	-0.589	-0.016	-0.212	0.069	-0.018	0	0	0.022	0	0	0	0	0	0.116	-0.113	0.104	0	-0.02	0.083	0.052	0	-0.522	99	1	-0.522	99	0.09
ENST00000343702.4	NTN4	9913	bta-miR-449a	8mer-1a	614	621	-0.589	-0.04	-0.079	0.088	0	0	0	0	0	0.015	0	0	0	0.164	-0.082	0.104	-0.236	-0.02	0.14	0	0	-0.535	99	0.45127	-0.2173	88	0.14
ENST00000343849.2	CAV3	9913	bta-miR-133b	8mer-1a	779	786	-0.589	-0.032	-0.189	-0.001	0	0	0	0	0.012	0	0	0	0	0.129	0.003	-0.024	0	-0.02	0.073	0.057	0	-0.581	99	1	-0.581	99	0.32
ENST00000344255.3	FGF8	9913	bta-miR-2285n	7mer-m8	128	134	-0.224	-0.044	-0.169	-0.001	0.01	0	0	0	-0.031	0	0	0	0	-0.025	-0.125	0.004	0	-0.011	0.107	0.099	0	-0.41	99	0.002	-0.0007	46	NA
ENST00000344255.3	FGF8	9913	bta-miR-2285u	7mer-m8	129	135	-0.224	-0.033	-0.127	-0.002	0	0	0.062	0	-0.031	0	0	0	0	-0.025	-0.125	0.004	0	-0.011	0.148	0.154	0	-0.21	99	0.002	-0.0004	59	NA
ENST00000344743.3	GLYAT	9913	bta-miR-11985	8mer-1a	56	63	-0.589	-0.024	-0.111	-0.056	0	-0.021	0	0	0.012	0	0	0	0	-0.138	-0.086	0.036	0	-0.02	-0.02	-0.054	0	-1.071	99	1	-1.071	99	0.02
ENST00000344795.3	C20orf24	9913	bta-miR-507b	8mer-1a	363	370	-0.589	-0.032	-0.177	0.029	0	0	0	0	0	0	0	0	0	0.062	-0.09	-0.039	0	-0.02	0.012	0.138	0	-0.706	99	0.32459	-0.1937	88	NA
ENST00000344859.3	NOTCH2NL	9913	bta-miR-2285u	7mer-m8	414	420	-0.224	-0.022	-0.191	0.023	0	0	0.062	0	-0.031	0	0	0	0	0.043	-0.123	0.008	0	-0.011	0.148	0.154	0	-0.164	99	1	-0.164	99	NA
ENST00000344870.4	LARP6	9913	bta-miR-2285n	7mer-m8	1048	1054	-0.224	-0.044	-0.17	0.021	0.01	0	0	0	-0.031	0	0	0	0	0.085	-0.113	-0.077	0	-0.011	0.107	0.099	0	-0.348	99	0.0001	0	41	0
ENST00000345117.2	THAP1	9913	bta-miR-2285n	7mer-m8	469	475	-0.224	-0.044	-0.193	0.037	0.01	0	0	0	-0.031	0	0	0	0	0.071	-0.111	-0.055	0	-0.011	0.107	0.099	0	-0.345	99	0.98058	-0.3375	99	-0.22
ENST00000345117.2	THAP1	9913	bta-miR-2285u	8mer-1a	470	477	-0.589	-0.024	-0.178	0.079	0	0	0.06	0	0.012	0	0	0	0	0.142	-0.088	-0.116	0	-0.02	0.244	0.241	0	-0.237	99	0.98058	-0.232	99	-0.5
ENST00000345117.2	THAP1	9913	bta-miR-449a	8mer-1a	1375	1382	-0.589	-0.048	-0.164	0.111	0	0	0	0	0	0.015	0	0	0	0.247	-0.088	-0.116	0	-0.02	0.14	0	0	-0.512	99	0.11393	-0.05	55	0.35
ENST00000345491.3	CREM	9913	bta-miR-27a-5p	8mer-1a	1164	1171	-0.589	-0.032	-0.081	-0.032	-0.018	0	0	0.022	0	0	0	0	0	0.169	-0.115	0.026	0	-0.02	0.083	0.052	0	-0.535	99	0.02487	-0.0112	24	-0.07
ENST00000346213.4	RAB5C	9913	bta-miR-507b	8mer-1a	766	773	-0.589	-0.016	-0.2	0.013	0	0	0	0	0	0	0	0	0	0.129	-0.097	0.007	0	-0.02	0.012	0.138	0	-0.623	99	0.68363	-0.3954	96	0.13
ENST00000347055.3	KRCC1	9913	bta-miR-2285n	8mer-1a	326	333	-0.589	-0.032	-0.199	0.063	-0.018	0	0	0	0.012	0	0	0	0	0.085	-0.087	0.023	0	-0.02	0.172	0.154	0	-0.436	99	1	-0.436	99	NA
ENST00000347512.3	RPL36	9913	bta-miR-2285u	8mer-1a	86	93	-0.589	-0.016	-0.159	-0.032	0	0	0.06	0	0.012	0	0	0	0	-0.095	-0.067	-0.058	0	-0.02	0.244	0.241	0	-0.479	99	0.63652	-0.286	99	NA
ENST00000348245.3	CLK3	9913	bta-miR-24	8mer-1a	15	22	-0.589	-0.032	-0.109	-0.019	0	0	0.06	0	0.012	0	0	0	0	0.111	-0.108	-0.024	0	-0.02	0.035	0.046	0	-0.637	99	1	-0.637	99	0.01
ENST00000348495.6	SSBP4	9913	bta-miR-2285u	7mer-m8	312	318	-0.224	-0.022	-0.129	-0.042	0	0	0.062	0	-0.031	0	0	0	0	0.012	-0.116	0.024	0	-0.011	0.148	0.154	0	-0.175	99	0.99701	-0.1744	99	0.26
ENST00000350896.3	MSR1	9913	bta-miR-27a-5p	8mer-1a	1049	1056	-0.589	-0.048	-0.186	0.073	-0.018	0	0	0.022	0	0	0	0	0	0.183	-0.097	0.061	0	-0.02	0.083	0.052	0	-0.484	99	1	-0.484	99	-0.09
ENST00000351698.4	TOR1A	9913	bta-miR-2285u	8mer-1a	303	310	-0.589	-0.016	-0.273	0.062	0	0	0.06	0	0.012	0	0	0	0	0.107	-0.058	0.045	0	-0.02	0.244	0.241	0	-0.185	99	0.11864	-0.0207	92	-0.2
ENST00000353231.5	CLEC7A	9913	bta-miR-424-3p	8mer-1a	736	743	-0.589	-0.008	-0.283	0.073	0	-0.021	0	0	0	0	0	0	0	0.155	-0.084	-0.001	0	-0.02	-0.006	0.243	0	-0.541	99	1	-0.541	99	-0.35
ENST00000353891.5	CLTCL1	9913	bta-miR-27a-5p	8mer-1a	18	25	-0.589	-0.008	0.072	-0.013	-0.018	0	0	0.022	0	0	0	0	0	0.015	-0.019	-0.181	0	-0.02	0.083	0.052	0	-0.604	99	0.99989	-0.6039	99	NA
ENST00000354287.4	FBXO2	9913	bta-miR-27a-5p	8mer-1a	119	126	-0.589	-0.016	-0.013	0.046	-0.018	0	0	0.022	0	0	0	0	0	0.021	-0.112	0.034	0	-0.02	0.083	0.052	0	-0.51	99	1	-0.51	99	-0.12
ENST00000354340.4	ZNF112	9913	bta-miR-2285bg	8mer-1a	615	622	-0.589	-0.032	-0.188	0.065	-0.018	0	0	0.022	0	0	0	0	0	0.134	-0.074	0.137	0	-0.02	-0.182	0.064	0	-0.681	99	1	-0.681	99	-0.12
ENST00000354480.2	RBM3	9913	bta-miR-2285u	7mer-m8	545	551	-0.224	-0.022	-0.186	0.026	0	0	0.062	0	-0.031	0	0	0	0	0.066	-0.133	-0.01	0	-0.011	0.148	0.154	0	-0.161	99	0.98394	-0.1583	99	0.19
ENST00000355045.2	SPATA31A7	9913	bta-miR-2285u	7mer-m8	136	142	-0.224	-0.022	-0.208	-0.016	0	0	0.062	0	-0.031	0	0	0	0	-0.029	-0.078	0.087	0	-0.011	0.148	0.154	0	-0.168	99	1	-0.168	99	0.74
ENST00000355059.4	NEIL1	9913	bta-miR-27a-5p	8mer-1a	157	164	-0.589	-0.016	-0.24	0.012	-0.018	0	0	0.022	0	0	0	0	0	-0.021	-0.114	0.061	0	-0.02	0.083	0.052	0	-0.788	99	1	-0.788	99	-0.42
ENST00000355621.3	UBE2H	9913	bta-miR-2285u	8mer-1a	105	112	-0.589	-0.008	-0.265	0.038	0	0	0.06	0	0.012	0	0	0	0	0.208	-0.101	-0.008	0	-0.02	0.244	0.241	0	-0.188	99	0.99354	-0.1867	99	-0.2
ENST00000355848.3	C1D	9913	bta-miR-2285u	8mer-1a	180	187	-0.589	-0.032	-0.22	0.058	0	0	0.06	0	0.012	0	0	0	0	0.199	-0.107	-0.031	0	-0.02	0.244	0.241	0	-0.185	99	1	-0.185	99	-0.32
ENST00000355848.3	C1D	9913	bta-miR-27a-5p	8mer-1a	992	999	-0.589	-0.016	-0.233	0.092	-0.018	0	0	0.022	0	0	0	0	0	0.199	-0.127	-0.031	0	-0.02	0.083	0.052	0	-0.586	99	1	-0.586	99	0.14
ENST00000356109.5	ZNF44	9913	bta-miR-2285u	8mer-1a	38	45	-0.589	-0.024	-0.187	0.011	0	0	0.06	0	0.012	0	0	0	0	-0.05	-0.075	0.101	0	-0.02	0.244	0.241	0	-0.276	99	0.91648	-0.2508	99	NA
ENST00000356120.4	NOXO1	9913	bta-miR-11985	8mer-1a	65	72	-0.589	-0.072	-0.007	0.024	0	-0.021	0	0	0.012	0	0	0	0	-0.07	-0.031	0.055	0	-0.02	-0.02	-0.054	0	-0.793	99	1	-0.793	99	-0.21
ENST00000356180.4	DTD2	9913	bta-miR-2285u	8mer-1a	565	572	-0.589	-0.024	-0.25	0.083	0	0	0.06	0	0.012	0	0	0	0	0.163	-0.1	-0.017	0	-0.02	0.244	0.241	0	-0.197	99	0.97976	-0.1927	99	0.1
ENST00000356455.4	UBE2C	9913	bta-miR-2285n	7mer-m8	176	182	-0.224	-0.033	-0.171	-0.052	0.01	0	0	0	-0.031	0	0	0	0	-0.019	-0.088	-0.005	0	-0.011	0.107	0.099	0	-0.418	99	0.99933	-0.4177	99	0.35
ENST00000356455.4	UBE2C	9913	bta-miR-2285u	8mer-1a	177	184	-0.589	-0.016	-0.158	-0.044	0	0	0.06	0	0.012	0	0	0	0	-0.028	-0.065	-0.013	0	-0.02	0.244	0.241	0	-0.376	99	0.00222	-0.0007	61	0.38
ENST00000356493.5	STOML2	9913	bta-miR-2285n	8mer-1a	393	400	-0.589	-0.032	-0.107	0.019	-0.018	0	0	0	0.012	0	0	0	0	0.065	-0.076	0.052	0	-0.02	0.172	0.154	0	-0.368	99	0.00665	-0.0022	50	0.24
ENST00000356686.1	C7orf76	9913	bta-miR-2285n	7mer-m8	575	581	-0.224	-0.044	-0.148	0.044	0.01	0	0	0	-0.031	0	0	0	0	0.096	-0.064	-0.19	0	-0.011	0.107	0.099	0	-0.356	99	1	-0.356	99	NA
ENST00000356699.5	SPATA31A3	9913	bta-miR-2285u	7mer-m8	136	142	-0.224	-0.022	-0.206	-0.021	0	0	0.062	0	-0.031	0	0	0	0	-0.03	-0.078	0.087	0	-0.011	0.148	0.154	0	-0.172	99	1	-0.172	99	0.74
ENST00000356799.2	RNF146	9913	bta-miR-2285n	8mer-1a	1491	1498	-0.589	-0.016	-0.205	0.046	-0.018	0	0	0	0.012	0	0	0	0	0.203	-0.082	-0.39	0	-0.02	0.172	0.154	0	-0.733	99	0.99544	-0.7287	99	-0.07
ENST00000356994.2	SCRIB	9913	bta-miR-424-3p	8mer-1a	231	238	-0.589	-0.008	-0.185	-0.098	0	-0.021	0	0	0	0	0	0	0	-0.003	-0.094	0.191	0	-0.02	-0.006	0.243	0	-0.59	99	1	-0.59	99	-0.27
ENST00000357039.4	PEX2	9913	bta-miR-2285u	7mer-m8	253	259	-0.224	-0.044	-0.178	0.018	0	0	0.062	0	-0.031	0	0	0	0	0.02	-0.1	0.02	0	-0.011	0.148	0.154	0	-0.166	99	0.37296	-0.0597	97	0.18
ENST00000357525.5	PLN	9913	bta-miR-24	8mer-1a	926	933	-0.589	-0.032	-0.196	0.081	0	0	0.06	0	0.012	0	0	0	0	0.181	-0.081	-0.117	0	-0.02	0.035	0.046	0	-0.62	99	1	-0.62	99	-0.37
ENST00000357799.4	SGOL2	9913	bta-miR-2285n	7mer-m8	104	110	-0.224	-0.099	-0.193	0.018	0.01	0	0	0	-0.031	0	0	0	0	0.008	-0.116	0.083	0	-0.011	0.107	0.099	0	-0.349	99	1	-0.349	99	NA
ENST00000357985.2	FAM3B	9913	bta-miR-507b	8mer-1a	110	117	-0.589	-0.016	-0.208	0.004	0	0	0	0	0	0	0	0	0	-0.056	-0.093	0.015	0	-0.02	0.012	0.138	0	-0.813	99	0.62049	-0.4487	97	0.68
ENST00000358227.4	TMEM261	9913	bta-miR-2285u	8mer-1a	823	830	-0.589	-0.032	-0.227	0.091	0	0	0.06	0	0.012	0	0	0	0	0.185	-0.091	-0.051	0	-0.02	0.244	0.241	0	-0.177	99	0.56548	-0.0974	98	NA
ENST00000358282.7	TRDMT1	9913	bta-miR-133b	8mer-1a	266	273	-0.589	-0.016	-0.185	0.067	0	0	0	0	0.012	0	0	0	0	0.132	-0.114	-0.091	0	-0.02	0.073	0.057	0	-0.674	99	1	-0.674	99	-0.2
ENST00000358524.3	PATE2	9913	bta-miR-2285n	7mer-m8	193	199	-0.224	-0.033	-0.18	0.026	0.01	0	0	0	-0.031	0	0	0	0	0.02	-0.124	-0.023	0	-0.011	0.107	0.099	0	-0.364	99	1	-0.364	99	NA
ENST00000358524.3	PATE2	9913	bta-miR-2285u	7mer-m8	194	200	-0.224	-0.022	-0.135	0.026	0	0	0.062	0	-0.031	0	0	0	0	0.02	-0.126	-0.023	0	-0.011	0.148	0.154	0	-0.162	99	1	-0.162	99	NA
ENST00000359320.3	CMTM5	9913	bta-miR-2285n	8mer-1a	199	206	-0.589	-0.008	-0.016	0.026	-0.018	0	0	0	0.012	0	0	0	0	0.009	-0.062	-0.022	0	-0.02	0.172	0.154	0	-0.362	99	1	-0.362	99	NA
ENST00000359383.3	AGBL3	9913	bta-miR-24	8mer-1a	1078	1085	-0.589	-0.032	-0.263	0.074	0	0	0.06	0	0.012	0	0	0	0	0.187	-0.1	-0.063	0	-0.02	0.035	0.046	0	-0.653	99	0.06573	-0.0349	67	-0.08
ENST00000359591.4	LRP10	9913	bta-miR-449a	8mer-1a	236	243	-0.589	-0.016	-0.047	0.045	0	0	0	0	0	0.015	0	0	0	0.129	-0.099	0.116	-0.236	-0.02	0.14	0	0	-0.562	99	0.85198	-0.4637	98	0.19
ENST00000359856.6	ARPC5	9913	bta-miR-133b	8mer-1a	464	471	-0.589	-0.024	-0.184	0.079	0	0	0	0	0.012	0	0	0	0	0.16	-0.123	-0.025	0	-0.02	0.073	0.057	0	-0.584	99	0.8651	-0.49	98	-0.08
ENST00000359904.3	AMZ2	9913	bta-miR-2285u	7mer-m8	112	118	-0.224	-0.022	-0.152	0.01	0	0	0.062	0	-0.031	0	0	0	0	-0.021	-0.124	0.028	0	-0.011	0.148	0.154	0	-0.183	99	0.15517	-0.0269	93	-0.15
ENST00000359985.1	HIST1H2BF	9913	bta-miR-449a	8mer-1a	77	84	-0.589	-0.008	-0.21	0.032	0	0	0	0	0	0.015	0	0	0	0.163	-0.098	-0.04	0	-0.02	0.14	0	0	-0.615	99	1	-0.615	99	-0.08
ENST00000360382.4	ACN9	9913	bta-miR-2285u	8mer-1a	315	322	-0.589	-0.016	-0.242	0.065	0	0	0.06	0	0.012	0	0	0	0	0.092	-0.041	-0.091	0	-0.02	0.244	0.241	0	-0.285	99	1	-0.285	99	NA
ENST00000360394.2	EXOC8	9913	bta-miR-27a-5p	8mer-1a	160	167	-0.589	-0.016	-0.243	0.055	-0.018	0	0	0.022	0	0	0	0	0	0.192	-0.112	0.117	0	-0.02	0.083	0.052	0	-0.477	99	1	-0.477	99	0.05
ENST00000360418.3	UGT1A1	9913	bta-miR-2285bg	8mer-1a	550	557	-0.589	-0.064	-0.196	0.092	-0.018	0	0	0.022	0	0	0	0	0	0.162	-0.058	0.073	0	-0.02	-0.182	0.064	0	-0.714	99	1	-0.714	99	-0.29
ENST00000360526.3	CES1	9913	bta-miR-133b	8mer-1a	28	35	-0.589	-0.032	-0.179	0.001	0	0	0	0	0.012	0	0	0	0	-0.056	-0.086	0.094	0	-0.02	0.073	0.057	0	-0.725	99	1	-0.725	99	-0.46
ENST00000360797.2	PCGF2	9913	bta-miR-2285n	8mer-1a	119	126	-0.589	-0.016	-0.189	0.032	-0.018	0	0	0	0.012	0	0	0	0	0.015	-0.017	0.049	0	-0.02	0.172	0.154	0	-0.415	99	1	-0.415	99	0.11
ENST00000360916.5	PACRGL	9913	bta-miR-2285n	8mer-1a	358	365	-0.589	-0.032	-0.219	0.079	-0.018	0	0	0	0.012	0	0	0	0	0.138	-0.101	0.009	-0.118	-0.02	0.172	0.154	0	-0.533	99	0.78413	-0.4001	99	-0.16
ENST00000361131.4	PPP1R14C	9913	bta-miR-2285u	8mer-1a	153	160	-0.589	-0.04	-0.235	0.053	0	0	0.06	0	0.012	0	0	0	0	0.157	-0.093	-0.015	0	-0.02	0.244	0.241	0	-0.225	99	1	-0.225	99	-0.29
ENST00000361254.4	CD300LF	9913	bta-miR-27a-5p	8mer-1a	671	678	-0.589	-0.016	-0.171	0.069	-0.018	0	0	0.022	0	0	0	0	0	0.144	-0.062	0.014	0	-0.02	0.083	0.052	0	-0.492	99	0.998	-0.4908	99	0.28
ENST00000361427.5	HMGN2	9913	bta-miR-2285n	8mer-1a	676	683	-0.589	-0.056	-0.211	0.084	-0.018	0	0	0	0.012	0	0	0	0	0.17	-0.077	-0.07	0	-0.02	0.172	0.154	0	-0.449	99	0.97104	-0.4338	99	NA
ENST00000361731.3	SFT2D1	9913	bta-miR-2285u	8mer-1a	344	351	-0.589	-0.016	-0.175	0.038	0	0	0.06	0	0.012	0	0	0	0	0.063	-0.09	-0.018	0	-0.02	0.244	0.241	0	-0.25	99	0.27915	-0.0655	97	-0.21
ENST00000361781.2	SGMS1	9913	bta-miR-24	8mer-1a	771	778	-0.589	-0.016	-0.201	0.088	0	0	0.06	0	0.012	0	0	0	0	0.176	-0.069	0.066	-0.118	-0.02	0.035	0.046	0	-0.53	99	1	-0.53	99	-0.16
ENST00000362094.5	CNR1	9913	bta-miR-27a-5p	8mer-1a	5037	5044	-0.589	-0.04	-0.233	0.047	-0.018	0	0	0.022	0	0	0	0	0	0.329	-0.087	-0.148	0	-0.02	0.083	0.052	0	-0.602	99	0.7308	-0.4137	99	-0.18
ENST00000366554.2	OPN3	9913	bta-miR-24	8mer-1a	647	654	-0.589	-0.008	-0.206	0.065	0	0	0.06	0	0.012	0	0	0	0	0.137	-0.054	0.038	0	-0.02	0.035	0.046	0	-0.484	99	0.88432	-0.419	99	NA
ENST00000366633.3	DISC1	9913	bta-miR-2285u	8mer-1a	31	38	-0.589	-0.016	-0.208	0.004	0	0	0.06	0	0.012	0	0	0	0	-0.018	-0.109	0.103	0	-0.02	0.244	0.241	0	-0.296	99	1	-0.296	99	NA
ENST00000366688.3	SPHAR	9913	bta-miR-2285u	7mer-m8	1209	1215	-0.224	-0.022	-0.193	0.04	0	0	0.062	0	-0.031	0	0	0	0	0.104	-0.14	-0.048	0	-0.011	0.148	0.154	0	-0.161	99	0.0111	-0.0017	63	NA
ENST00000366753.2	WNT3A	9913	bta-miR-2285n	8mer-1a	899	906	-0.589	-0.024	-0.224	0.029	-0.018	0	0	0	0.012	0	0	0	0	0.148	-0.055	0.052	0	-0.02	0.172	0.154	0	-0.363	99	0.23101	-0.0761	88	0.73
ENST00000366852.2	WDR26	9913	bta-miR-24	8mer-1a	382	389	-0.589	-0.032	-0.251	0.079	0	0	0.06	0	0.012	0	0	0	0	0.216	-0.057	-0.016	0	-0.02	0.035	0.046	0	-0.517	99	1	-0.517	99	0.02
ENST00000367034.4	MRPL18	9913	bta-miR-424-3p	8mer-1a	87	94	-0.589	-0.04	-0.109	0.036	0	-0.021	0	0	0	0	0	0	0	0.033	-0.079	-0.01	0	-0.02	-0.006	0.243	0	-0.562	99	1	-0.562	99	0.12
ENST00000367128.3	FAM72A	9913	bta-miR-2285u	7mer-m8	841	847	-0.224	-0.022	-0.212	0.032	0	0	0.062	0	-0.031	0	0	0	0	0.081	-0.127	-0.011	0	-0.011	0.148	0.154	0	-0.161	99	1	-0.161	99	0.15
ENST00000367180.1	MDM4	9913	bta-miR-2285u	8mer-1a	45	52	-0.589	-0.016	-0.195	0.016	0	0	0.06	0	0.012	0	0	0	0	-0.09	-0.062	-0.037	0	-0.02	0.244	0.241	0	-0.436	99	1	-0.436	99	-0.11
ENST00000367534.1	ARPC5	9913	bta-miR-2285u	8mer-1a	1442	1449	-0.589	-0.016	-0.218	0.003	0	0	0.06	0	0.012	0	0	0	0	0.194	-0.066	-0.034	0	-0.02	0.244	0.241	0	-0.189	99	0.56639	-0.104	98	-0.17
ENST00000367598.5	AIG1	9913	bta-miR-24	8mer-1a	196	203	-0.589	-0.032	-0.217	0.061	0	0	0.06	0	0.012	0	0	0	0	0.153	-0.055	-0.035	0	-0.02	0.035	0.046	0	-0.581	99	1	-0.581	99	-0.54
ENST00000367681.2	CACYBP	9913	bta-miR-2285u	8mer-1a	733	740	-0.589	-0.008	-0.19	-0.008	0	0	0.06	0	0.012	0	0	0	0	0.122	-0.061	-0.007	0	-0.02	0.244	0.241	0	-0.204	99	0.0001	0	56	-0.23
ENST00000367762.1	GORAB	9913	bta-miR-2285u	8mer-1a	748	755	-0.589	-0.016	-0.224	-0.002	0	0	0.06	0	0.012	0	0	0	0	0.124	-0.068	0.017	0	-0.02	0.244	0.241	0	-0.221	99	1	-0.221	99	-0.6
ENST00000367969.3	FCGR3A	9913	bta-miR-27a-5p	8mer-1a	649	656	-0.589	-0.024	-0.185	0.086	-0.018	0	0	0.022	0	0	0	0	0	0.162	-0.106	0.031	0	-0.02	0.083	0.052	0	-0.506	99	1	-0.506	99	-0.12
ENST00000368011.4	KLHDC9	9913	bta-miR-449a	8mer-1a	18	25	-0.589	-0.016	-0.169	-0.013	0	0	0	0	0	0.015	0	0	0	-0.109	-0.09	0.05	0	-0.02	0.14	0	0	-0.801	99	1	-0.801	99	-0.09
ENST00000368029.3	ITLN2	9913	bta-miR-27a-5p	8mer-1a	33	40	-0.589	-0.024	-0.06	0.006	-0.018	0	0	0.022	0	0	0	0	0	-0.086	-0.045	0.043	0	-0.02	0.083	0.052	0	-0.636	99	1	-0.636	99	NA
ENST00000368314.1	RNF146	9913	bta-miR-2285n	8mer-1a	449	456	-0.589	-0.016	-0.205	0.046	-0.018	0	0	0	0.012	0	0	0	0	0.091	-0.082	0.05	0	-0.02	0.172	0.154	0	-0.405	99	0.99544	-0.4029	99	-0.07
ENST00000368326.1	CENPW	9913	bta-miR-2285u	7mer-m8	1208	1214	-0.224	-0.033	-0.195	0.001	0	0	0.062	0	-0.031	0	0	0	0	0.088	-0.082	-0.045	0	-0.011	0.148	0.154	0	-0.168	99	0.00124	-0.0002	58	0
ENST00000368328.4	CENPW	9913	bta-miR-2285u	7mer-m8	1185	1191	-0.224	-0.033	-0.195	0.001	0	0	0.062	0	-0.031	0	0	0	0	0.087	-0.082	-0.034	0	-0.011	0.148	0.154	0	-0.158	99	0.00124	-0.0002	58	0
ENST00000368388.2	TPD52L1	9913	bta-miR-24	8mer-1a	795	802	-0.589	-0.008	-0.227	0.079	0	0	0.06	0	0.012	0	0	0	0	0.168	-0.103	-0.037	0	-0.02	0.035	0.046	0	-0.584	99	0.00429	-0.0021	36	-0.12
ENST00000368539.4	PAOX	9913	bta-miR-133b	8mer-1a	2227	2234	-0.589	-0.032	-0.244	0.03	0	0	0	0	0.012	0	0	0	0	0.242	-0.099	-0.092	0	-0.02	0.073	0.057	0	-0.662	99	0.02889	-0.0154	39	-0.42
ENST00000368686.1	CHTOP	9913	bta-miR-2285n	8mer-1a	1229	1236	-0.589	-0.032	-0.217	0.103	-0.018	0	0	0	0.012	0	0	0	0	0.227	-0.065	-0.06	0	-0.02	0.172	0.154	0	-0.333	99	1	-0.333	99	0.08
ENST00000368779.1	LCE2A	9913	bta-miR-2285u	8mer-1a	119	126	-0.589	-0.016	-0.118	0.027	0	0	0.06	0	0.012	0	0	0	0	-0.029	-0.062	-0.069	0	-0.02	0.244	0.241	0	-0.319	99	1	-0.319	99	NA
ENST00000368780.3	LCE2B	9913	bta-miR-2285u	7mer-m8	104	110	-0.224	-0.055	-0.094	0.009	0	0	0.062	0	-0.031	0	0	0	0	-0.024	-0.092	-0.032	0	-0.011	0.148	0.154	0	-0.19	99	1	-0.19	99	NA
ENST00000368836.2	METTL10	9913	bta-miR-2285n	8mer-1a	266	273	-0.589	-0.032	-0.182	0.054	-0.018	0	0	0	0.012	0	0	0	0	0.065	-0.047	0.017	0	-0.02	0.172	0.154	0	-0.414	99	0.98932	-0.4089	99	NA
ENST00000368908.5	LYSMD1	9913	bta-miR-24	8mer-1a	940	947	-0.589	-0.032	-0.202	0.033	0	0	0.06	0	0.012	0	0	0	0	0.154	-0.081	0.011	0	-0.02	0.035	0.046	0	-0.573	99	1	-0.573	99	-0.11
ENST00000368919.3	SLC22A16	9913	bta-miR-2285u	7mer-m8	171	177	-0.224	-0.022	-0.199	-0.025	0	0	0.062	0	-0.031	0	0	0	0	-0.019	-0.088	0.049	0	-0.011	0.148	0.154	0	-0.206	99	1	-0.206	99	0
ENST00000368931.3	BNIPL	9913	bta-miR-507b	8mer-1a	27	34	-0.589	-0.048	-0.177	0	0	0	0	0	0	0	0	0	0	0.076	-0.085	0.053	0	-0.02	0.012	0.138	0	-0.64	99	1	-0.64	99	-0.18
ENST00000369160.2	HIST3H2BB	9913	bta-miR-27a-5p	8mer-1a	722	729	-0.589	-0.008	-0.1	0.079	-0.018	0	0	0.022	0	0	0	0	0	0.161	-0.094	-0.041	0	-0.02	0.083	0.052	0	-0.473	99	0.21248	-0.0883	67	0.04
ENST00000369210.3	C10orf82	9913	bta-miR-449a	8mer-1a	379	386	-0.589	-0.016	-0.152	0.037	0	0	0	0	0	0.015	0	0	0	0.071	-0.087	-0.023	0	-0.02	0.14	0	0	-0.624	99	1	-0.624	99	0.35
ENST00000369390.3	FAM72B	9913	bta-miR-2285u	7mer-m8	863	869	-0.224	-0.022	-0.208	0.033	0	0	0.062	0	-0.031	0	0	0	0	0.083	-0.129	-0.011	0	-0.011	0.148	0.154	0	-0.156	99	1	-0.156	99	0.15
ENST00000369484.3	CMC4	9913	bta-miR-2285n	8mer-1a	45	52	-0.589	-0.016	-0.094	0.016	-0.018	0	0	0	0.012	0	0	0	0	-0.016	-0.08	-0.092	0	-0.02	0.172	0.154	0	-0.571	99	1	-0.571	99	0.2
ENST00000369536.5	RARS2	9913	bta-miR-2285u	7mer-m8	294	300	-0.224	-0.022	-0.218	-0.042	0	0	0.062	0	-0.031	0	0	0	0	0.009	-0.12	0.049	0	-0.011	0.148	0.154	0	-0.246	99	0.04433	-0.0101	84	-0.38
ENST00000369655.1	RP11-451M19.3	9913	bta-miR-24	8mer-1a	630	637	-0.589	-0.016	-0.154	0.033	0	0	0.06	0	0.012	0	0	0	0	0.115	-0.076	-0.116	0	-0.02	0.035	0.046	0	-0.67	99	0.998	-0.6683	99	NA
ENST00000369681.5	CYB5R4	9913	bta-miR-2285u	7mer-m8	48	54	-0.224	-0.022	-0.21	0.006	0	0	0.062	0	-0.031	0	0	0	0	-0.021	-0.079	0.04	0	-0.011	0.148	0.154	0	-0.188	99	1	-0.188	99	-0.21
ENST00000369729.3	SFR1	9913	bta-miR-424-3p	8mer-1a	261	268	-0.589	0	-0.272	0.054	0	-0.021	0	0	0	0	0	0	0	0.059	-0.099	-0.056	0	-0.02	-0.006	0.243	0	-0.707	99	0.82558	-0.556	99	-0.02
ENST00000370110.5	NPM3	9913	bta-miR-2285n	7mer-m8	343	349	-0.224	-0.022	-0.163	-0.052	0.01	0	0	0	-0.031	0	0	0	0	0.017	-0.115	-0.004	0	-0.011	0.107	0.099	0	-0.389	99	0.97334	-0.3771	99	-0.05
ENST00000370110.5	NPM3	9913	bta-miR-2285u	7mer-m8	344	350	-0.224	-0.011	-0.111	-0.042	0	0	0.062	0	-0.031	0	0	0	0	0.018	-0.124	-0.004	0	-0.011	0.148	0.154	0	-0.176	99	0.88393	-0.1544	99	0.17
ENST00000370179.3	PPDPF	9913	bta-miR-2285n	8mer-1a	116	123	-0.589	-0.024	-0.2	-0.077	-0.018	0	0	0	0.012	0	0	0	0	-0.073	-0.078	-0.049	0	-0.02	0.172	0.154	0	-0.79	99	1	-0.79	99	0.02
ENST00000370336.4	DDX43	9913	bta-miR-2285n	8mer-1a	255	262	-0.589	-0.016	-0.274	0.065	-0.018	0	0	0	0.012	0	0	0	0	0.073	-0.094	0.103	0	-0.02	0.172	0.154	0	-0.432	99	0.14122	-0.0537	84	NA
ENST00000370346.2	BHLHE23	9913	bta-miR-449a	8mer-1a	44	51	-0.589	-0.016	-0.142	-0.04	0	0	0	0	0	0.015	0	0	0	-0.157	-0.124	0.01	0	-0.02	0.14	0	0	-0.923	99	1	-0.923	99	0.11
ENST00000370377.3	CD99L2	9913	bta-miR-11985	8mer-1a	2046	2053	-0.589	-0.032	-0.13	0.041	0	-0.021	0	0	0.012	0	0	0	0	0.234	-0.02	-0.027	0	-0.02	-0.02	-0.054	0	-0.626	99	0.97517	-0.6067	99	-0.15
ENST00000370383.4	EPHX4	9913	bta-miR-2285u	7mer-m8	256	262	-0.224	-0.022	-0.187	0.025	0	0	0.062	0	-0.031	0	0	0	0	0.028	-0.124	0.028	0	-0.011	0.148	0.154	0	-0.154	99	0.69916	-0.1059	98	0.08
ENST00000370467.3	FMR1NB	9913	bta-miR-424-3p	8mer-1a	89	96	-0.589	-0.016	-0.142	0.031	0	-0.021	0	0	0	0	0	0	0	-0.042	-0.075	0.019	0	-0.02	-0.006	0.243	0	-0.618	99	1	-0.618	99	-0.25
ENST00000370471.3	FMR1	9913	bta-miR-24	8mer-1a	102	109	-0.589	-0.016	-0.154	0.041	0	0	0.06	0	0.012	0	0	0	0	0.227	-0.1	0.09	-0.118	-0.02	0.035	0.046	0	-0.486	99	1	-0.486	99	-0.15
ENST00000370475.4	FMR1	9913	bta-miR-24	8mer-1a	88	95	-0.589	-0.016	-0.154	0.036	0	0	0.06	0	0.012	0	0	0	0	0.226	-0.1	0.105	-0.118	-0.02	0.035	0.046	0	-0.477	99	1	-0.477	99	-0.15
ENST00000370487.3	MRGBP	9913	bta-miR-2285n	8mer-1a	546	553	-0.589	-0.016	-0.236	0.065	-0.018	0	0	0	0.012	0	0	0	0	0.125	-0.096	0.002	0	-0.02	0.172	0.154	0	-0.445	99	0.26356	-0.1046	91	0.19
ENST00000370508.5	GOT1	9913	bta-miR-2285u	8mer-1a	230	237	-0.589	0	-0.251	0.011	0	0	0.06	0	0.012	0	0	0	0	0.012	-0.081	0.066	0	-0.02	0.244	0.241	0	-0.295	99	1	-0.295	99	0.41
ENST00000370551.4	HS2ST1	9913	bta-miR-2285u	8mer-1a	209	216	-0.589	-0.024	-0.194	0.063	0	0	0.06	0	0.012	0	0	0	0	0.062	-0.087	0.013	0	-0.02	0.244	0.241	0	-0.219	99	1	-0.219	99	-0.27
ENST00000370563.3	CLCA4	9913	bta-miR-2285n	8mer-1a	40	47	-0.589	-0.008	-0.204	0.012	-0.018	0	0	0	0.012	0	0	0	0	0.046	-0.079	0.139	0	-0.02	0.172	0.154	0	-0.383	99	1	-0.383	99	-0.15
ENST00000370580.1	BCL10	9913	bta-miR-24	8mer-1a	1423	1430	-0.589	-0.016	-0.26	0.104	0	0	0.06	0	0.012	0	0	0	0	0.238	-0.097	0.013	0	-0.02	0.035	0.046	0	-0.474	99	0.00215	-0.0009	32	-0.31
ENST00000370656.1	RPF1	9913	bta-miR-2285n	7mer-m8	140	146	-0.224	-0.066	-0.143	-0.003	0.01	0	0	0	-0.031	0	0	0	0	-0.022	-0.061	-0.018	0	-0.011	0.107	0.099	0	-0.363	99	1	-0.363	99	0.22
ENST00000370841.4	ACADM	9913	bta-miR-133b	8mer-1a	1006	1013	-0.589	-0.032	-0.227	-0.019	0	0	0	0	0.012	0	0	0	0	0.154	-0.108	0.068	0	-0.02	0.073	0.057	0	-0.631	99	0.00293	-0.0015	22	-0.11
ENST00000370968.1	GSTA3	9913	bta-miR-133b	8mer-1a	30	37	-0.589	-0.008	-0.129	0.003	0	0	0	0	0.012	0	0	0	0	-0.049	-0.099	-0.013	0	-0.02	0.073	0.057	0	-0.762	99	1	-0.762	99	-0.11
ENST00000370986.4	GADD45A	9913	bta-miR-2285u	8mer-1a	366	373	-0.589	-0.008	-0.209	0.051	0	0	0.06	0	0.012	0	0	0	0	0.079	-0.083	-0.017	0	-0.02	0.244	0.241	0	-0.239	99	0.93092	-0.2212	99	-0.2
ENST00000371079.1	ROR1	9913	bta-miR-2285n	8mer-1a	2910	2917	-0.589	-0.024	-0.275	-0.098	-0.018	0	0	0	0.012	0	0	0	0	0.267	-0.093	0.141	0	-0.02	0.172	0.154	0	-0.371	99	0.0376	-0.0124	65	-0.06
ENST00000371311.3	CT47B1	9913	bta-miR-2285n	8mer-1a	136	143	-0.589	-0.016	-0.264	0.025	-0.018	0	0	0	0.012	0	0	0	0	-0.021	-0.063	-0.148	0	-0.02	0.172	0.154	0	-0.776	99	0.998	-0.7739	99	NA
ENST00000371408.3	SLC35G1	9913	bta-miR-424-3p	8mer-1a	111	118	-0.589	0	-0.284	0.044	0	-0.021	0	0	0	0	0	0	0	0.172	-0.101	0.054	0	-0.02	-0.006	0.243	0	-0.508	99	1	-0.508	99	-0.38
ENST00000372420.1	PLTP	9913	bta-miR-2285n	8mer-1a	116	123	-0.589	-0.008	-0.072	0.021	-0.018	0	0	0	0.012	0	0	0	0	-0.035	-0.035	0.064	0	-0.02	0.172	0.154	0	-0.354	99	0.99313	-0.3512	99	0.06
ENST00000372722.3	DBNDD2	9913	bta-miR-507b	8mer-1a	747	754	-0.589	-0.032	-0.209	-0.098	0	0	0	0	0	0	0	0	0	0.121	-0.128	-0.056	0	-0.02	0.012	0.138	0	-0.861	99	0.00686	-0.0045	21	0.11
ENST00000372723.3	DBNDD2	9913	bta-miR-507b	8mer-1a	512	519	-0.589	-0.032	-0.209	-0.098	0	0	0	0	0	0	0	0	0	0.08	-0.128	-0.019	0	-0.02	0.012	0.138	0	-0.865	99	0.00686	-0.0045	21	0.11
ENST00000372833.5	CHCHD1	9913	bta-miR-449a	8mer-1a	72	79	-0.589	-0.016	-0.152	0.03	0	0	0	0	0	0.015	0	0	0	0.019	-0.101	-0.046	0	-0.02	0.14	0	0	-0.72	99	1	-0.72	99	0.48
ENST00000372837.3	CHCHD1	9913	bta-miR-449a	8mer-1a	705	712	-0.589	-0.016	-0.152	0.063	0	0	0	0	0	0.015	0	0	0	0.142	-0.101	-0.064	0	-0.02	0.14	0	0	-0.582	99	1	-0.582	99	0.48
ENST00000372847.1	URM1	9913	bta-miR-2285bg	8mer-1a	469	476	-0.589	-0.016	-0.015	0.025	-0.018	0	0	0.022	0	0	0	0	0	0.084	0.016	-0.108	0	-0.02	-0.182	0.064	0	-0.737	99	0.33835	-0.2098	81	0.05
ENST00000372964.1	NOX1	9913	bta-miR-27a-5p	8mer-1a	1089	1096	-0.589	-0.032	-0.148	0.023	-0.018	0	0	0.022	0	0	0	0	0	0.167	-0.1	-0.006	0	-0.02	0.083	0.052	0	-0.566	99	0.002	-0.0009	12	-0.06
ENST00000373106.1	CSF3R	9913	bta-miR-27a-5p	8mer-1a	71	78	-0.589	-0.016	-0.069	0.03	-0.018	0	0	0.022	0	0	0	0	0	0.018	-0.101	0.131	0	-0.02	0.083	0.052	0	-0.477	99	1	-0.477	99	-0.02
ENST00000373237.3	PSMB2	9913	bta-miR-2285u	8mer-1a	477	484	-0.589	-0.016	-0.212	0.066	0	0	0.06	0	0.012	0	0	0	0	0.116	-0.072	0.001	0	-0.02	0.244	0.241	0	-0.169	99	0.41964	-0.0685	97	0.22
ENST00000373237.3	PSMB2	9913	bta-miR-27a-5p	8mer-1a	744	751	-0.589	-0.024	-0.179	0.051	-0.018	0	0	0.022	0	0	0	0	0	0.141	-0.025	0.001	0	-0.02	0.083	0.052	0	-0.505	99	0.01928	-0.0082	21	-0.15
ENST00000373408.3	CCDC167	9913	bta-miR-133b	8mer-1a	79	86	-0.589	-0.008	-0.112	0.033	0	0	0	0	0.012	0	0	0	0	-0.008	-0.075	-0.064	0	-0.02	0.073	0.057	0	-0.701	99	1	-0.701	99	0.01
ENST00000373443.3	ADC	9913	bta-miR-2285u	7mer-m8	334	340	-0.224	-0.011	-0.227	-0.023	0	0	0.062	0	-0.031	0	0	0	0	0.017	-0.109	0.039	0	-0.011	0.148	0.154	0	-0.216	99	0.49758	-0.1034	98	NA
ENST00000373445.1	UGT1A10	9913	bta-miR-2285bg	8mer-1a	550	557	-0.589	-0.064	-0.196	0.092	-0.018	0	0	0.022	0	0	0	0	0	0.162	-0.058	0.073	0	-0.02	-0.182	0.064	0	-0.714	99	0.002	-0.0011	7	NA
ENST00000373501.2	ZBTB8OS	9913	bta-miR-2285u	8mer-1a	536	543	-0.589	-0.016	-0.189	0.058	0	0	0.06	0	0.012	0	0	0	0	0.116	-0.062	-0.034	0	-0.02	0.244	0.241	0	-0.179	99	0.81419	-0.144	99	-0.23
ENST00000373673.3	ATOH7	9913	bta-miR-2285u	8mer-1a	767	774	-0.589	-0.024	-0.257	0.004	0	0	0.06	0	0.012	0	0	0	0	0.128	-0.08	-0.025	0	-0.02	0.244	0.241	0	-0.306	99	0.27901	-0.0791	97	-0.19
ENST00000373844.1	CNTRL	9913	bta-miR-2285n	8mer-1a	104	111	-0.589	-0.008	-0.265	0.02	-0.018	0	0	0	0.012	0	0	0	0	-0.045	-0.102	-0.029	0	-0.02	0.172	0.154	0	-0.718	99	1	-0.718	99	-0.21
ENST00000373852.5	C20orf24	9913	bta-miR-507b	8mer-1a	367	374	-0.589	-0.032	-0.177	0.029	0	0	0	0	0	0	0	0	0	0.063	-0.09	-0.033	0	-0.02	0.012	0.138	0	-0.699	99	0.32459	-0.1921	87	NA
ENST00000373888.4	SMPDL3B	9913	bta-miR-24	8mer-1a	426	433	-0.589	-0.024	-0.191	0.02	0	0	0.06	0	0.012	0	0	0	0	0.073	-0.058	0.055	0	-0.02	0.035	0.046	0	-0.581	99	0.73264	-0.4014	98	-0.04
ENST00000373910.4	UBE2D1	9913	bta-miR-2285u	8mer-1a	228	235	-0.589	-0.016	-0.226	0.065	0	0	0.06	0	0.012	0	0	0	0	0.166	-0.101	-0.027	0	-0.02	0.244	0.241	0	-0.191	99	1	-0.191	99	-0.35
ENST00000374007.1	ASAH2B	9913	bta-miR-27a-5p	8mer-1a	516	523	-0.589	-0.016	-0.206	0.09	-0.018	0	0	0.022	0	0	0	0	0	0.204	-0.092	-0.02	0	-0.02	0.083	0.052	0	-0.51	99	1	-0.51	99	0.16
ENST00000374210.6	SLC31A1	9913	bta-miR-2285bg	8mer-1a	192	199	-0.589	-0.016	-0.195	0.056	-0.018	0	0	0.022	0	0	0	0	0	0.043	-0.081	-0.012	0	-0.02	-0.182	0.064	0	-0.928	99	1	-0.928	99	-0.17
ENST00000374238.1	INIP	9913	bta-miR-27a-5p	8mer-1a	2775	2782	-0.589	-0.032	-0.139	-0.017	-0.018	0	0	0.022	0	0	0	0	0	0.263	-0.061	-0.114	0	-0.02	0.083	0.052	0	-0.57	99	0.00531	-0.0025	15	0.25
ENST00000374242.4	INIP	9913	bta-miR-27a-5p	8mer-1a	2807	2814	-0.589	-0.032	-0.139	-0.017	-0.018	0	0	0.022	0	0	0	0	0	0.264	-0.061	-0.058	0	-0.02	0.083	0.052	0	-0.513	99	0.00531	-0.0023	15	0.25
ENST00000374495.3	ARR3	9913	bta-miR-449a	8mer-1a	43	50	-0.589	-0.008	-0.03	0.014	0	0	0	0	0	0.015	0	0	0	-0.073	-0.128	0.053	0	-0.02	0.14	0	0	-0.626	99	1	-0.626	99	-0.12
ENST00000374561.5	ID3	9913	bta-miR-2285u	8mer-1a	509	516	-0.589	0.008	-0.202	0.087	0	0	0.06	0	0.012	0	0	0	0	0.152	-0.114	-0.046	0	-0.02	0.244	0.241	0	-0.167	99	0.01606	-0.0025	64	0.2
ENST00000375071.3	CDA	9913	bta-miR-449a	8mer-1a	163	170	-0.589	-0.024	-0.128	0.055	0	0	0	0	0	0.015	0	0	0	0.036	-0.066	-0.028	0	-0.02	0.14	0	0	-0.609	99	1	-0.609	99	-0.06
ENST00000375116.3	PLA2G2E	9913	bta-miR-27a-5p	8mer-1a	100	107	-0.589	-0.008	-0.015	0.04	-0.018	0	0	0.022	0	0	0	0	0	0.016	-0.099	-0.03	0	-0.02	0.083	0.052	0	-0.566	99	1	-0.566	99	NA
ENST00000375406.1	ACTL8	9913	bta-miR-2285n	8mer-1a	133	140	-0.589	-0.016	-0.177	0.049	-0.018	0	0	0	0.012	0	0	0	0	0.078	-0.061	0.055	0	-0.02	0.172	0.154	0	-0.361	99	1	-0.361	99	NA
ENST00000375885.4	CSNK2B	9913	bta-miR-2285u	8mer-1a	74	81	-0.589	-0.016	-0.199	0.016	0	0	0.06	0	0.012	0	0	0	0	-0.073	-0.067	0.015	0	-0.02	0.244	0.241	0	-0.376	99	1	-0.376	99	-0.02
ENST00000376420.5	NRM	9913	bta-miR-2285u	7mer-m8	533	539	-0.224	-0.044	-0.1	-0.035	0	0	0.062	0	-0.031	0	0	0	0	0.042	-0.131	0.002	0	-0.011	0.148	0.154	0	-0.168	99	0.92224	-0.1542	99	0.14
ENST00000376473.5	C6orf136	9913	bta-miR-11985	8mer-1a	53	60	-0.589	-0.016	-0.049	0.021	0	-0.021	0	0	0.012	0	0	0	0	0.015	0.005	0.041	0	-0.02	-0.02	-0.054	0	-0.675	99	1	-0.675	99	0.22
ENST00000376561.3	CTTN	9913	bta-miR-2285n	8mer-1a	50	57	-0.589	-0.032	-0.192	0.019	-0.018	0	0	0	0.012	0	0	0	0	-0.066	-0.029	0.097	0	-0.02	0.172	0.154	0	-0.492	99	0.99958	-0.4918	99	-0.39
ENST00000376561.3	CTTN	9913	bta-miR-2285u	7mer-m8	104	110	-0.224	-0.022	-0.205	-0.005	0	0	0.062	0	-0.031	0	0	0	0	-0.036	-0.098	0.049	0	-0.011	0.148	0.154	0	-0.219	99	0.99958	-0.2189	99	-0.27
ENST00000376581.5	FARP1	9913	bta-miR-2285u	7mer-m8	519	525	-0.224	-0.044	-0.158	0.012	0	0	0.062	0	-0.031	0	0	0	0	0.047	-0.129	-0.016	0	-0.011	0.148	0.154	0	-0.19	99	1	-0.19	99	-0.34
ENST00000376747.3	UGGT2	9913	bta-miR-27a-5p	8mer-1a	396	403	-0.589	-0.016	-0.274	0.051	-0.018	0	0	0.022	0	0	0	0	0	0.085	-0.113	0.185	0	-0.02	0.083	0.052	0	-0.552	99	0.00392	-0.0018	14	0.08
ENST00000376759.3	RBM3	9913	bta-miR-2285u	7mer-m8	293	299	-0.224	-0.022	-0.186	0.028	0	0	0.062	0	-0.031	0	0	0	0	0.053	-0.133	-0.009	0	-0.011	0.148	0.154	0	-0.171	99	0.98394	-0.1681	99	0.19
ENST00000376759.3	RBM3	9913	bta-miR-2285u	8mer-1a	1874	1881	-0.589	-0.024	-0.268	0.075	0	0	0.06	0	0.012	0	0	0	0	0.236	-0.1	-0.022	0	-0.02	0.244	0.241	0	-0.155	99	0.19456	-0.0289	94	0.19
ENST00000376773.1	PPP1R11	9913	bta-miR-449a	8mer-1a	292	299	-0.589	-0.008	-0.166	0.073	0	0	0	0	0	0.015	0	0	0	0.148	-0.113	-0.087	0	-0.02	0.14	0	-0.001	-0.608	99	0.38439	-0.2045	87	0.19
ENST00000377227.4	UIMC1	9913	bta-miR-2285u	8mer-1a	138	145	-0.589	-0.016	-0.183	0.041	0	0	0.06	0	0.012	0	0	0	0	0	-0.082	0.117	0	-0.02	0.244	0.241	0	-0.175	99	1	-0.175	99	-0.15
ENST00000377526.3	AUP1	9913	bta-miR-2285n	7mer-m8	123	129	-0.224	-0.044	-0.1	-0.025	0.01	0	0	0	-0.031	0	0	0	0	-0.036	-0.129	0.033	0	-0.011	0.107	0.099	0	-0.351	99	1	-0.351	99	0.42
ENST00000377621.1	SPATA31A5	9913	bta-miR-2285u	7mer-m8	136	142	-0.224	-0.022	-0.208	-0.016	0	0	0.062	0	-0.031	0	0	0	0	-0.029	-0.078	0.087	0	-0.011	0.148	0.154	0	-0.168	99	1	-0.168	99	0.74
ENST00000377647.3	SPATA31A1	9913	bta-miR-2285u	7mer-m8	136	142	-0.224	-0.022	-0.208	-0.021	0	0	0.062	0	-0.031	0	0	0	0	-0.03	-0.078	0.087	0	-0.011	0.148	0.154	0	-0.174	99	1	-0.174	99	0.74
ENST00000377766.5	TRDMT1	9913	bta-miR-133b	8mer-1a	62	69	-0.589	-0.016	-0.185	0.026	0	0	0	0	0.012	0	0	0	0	0.107	-0.108	-0.047	0	-0.02	0.073	0.057	0	-0.69	99	1	-0.69	99	-0.2
ENST00000377773.5	TOMM5	9913	bta-miR-424-3p	8mer-1a	213	220	-0.589	-0.008	-0.094	0.055	0	-0.021	0	0	0	0	0	0	0	0.054	-0.088	-0.067	0	-0.02	-0.006	0.243	0	-0.541	99	0.98823	-0.5333	99	0.14
ENST00000377919.2	KRBOX4	9913	bta-miR-2285n	7mer-m8	41	47	-0.224	-0.044	-0.135	0.004	0.01	0	0	0	-0.031	0	0	0	0	0.015	-0.1	-0.038	0	-0.011	0.107	0.099	0	-0.348	99	1	-0.348	99	NA
ENST00000377961.2	SCGN	9913	bta-miR-24	8mer-1a	85	92	-0.589	-0.016	-0.169	0.035	0	0	0.06	0	0.012	0	0	0	0	0.06	-0.043	0.029	0	-0.02	0.035	0.046	0	-0.56	99	1	-0.56	99	-0.09
ENST00000378149.3	PGA4	9913	bta-miR-449a	8mer-1a	251	258	-0.589	-0.016	-0.1	0.049	0	0	0	0	0	0.015	0	0	0	0.049	-0.068	0.055	-0.118	-0.02	0.14	0	0	-0.603	99	1	-0.603	99	0.14
ENST00000378350.4	CCL4L1	9913	bta-miR-2285u	7mer-m8	423	429	-0.224	-0.011	-0.216	-0.009	0	0	0.062	0	-0.031	0	0	0	0	0.031	-0.133	-0.038	0	-0.011	0.148	0.154	0	-0.278	99	1	-0.278	99	NA
ENST00000378460.2	NUP160	9913	bta-miR-133b	8mer-1a	756	763	-0.589	-0.016	-0.26	0.053	0	0	0	0	0.012	0	0	0	0	0.142	-0.06	0.168	-0.118	-0.02	0.073	0.057	0	-0.558	99	0.99054	-0.5516	99	-0.02
ENST00000378528.2	POC1B	9913	bta-miR-507b	8mer-1a	581	588	-0.589	-0.032	-0.224	0.063	0	0	0	0	0	0	0	0	0	0.149	-0.098	-0.039	0	-0.02	0.012	0.138	0	-0.64	99	0.99984	-0.6399	99	-0.03
ENST00000378569.2	CCL7	9913	bta-miR-2285n	8mer-1a	199	206	-0.589	-0.024	-0.251	0.061	-0.018	0	0	0	0.012	0	0	0	0	0.055	-0.065	-0.073	0	-0.02	0.172	0.154	0	-0.586	99	1	-0.586	99	NA
ENST00000378814.5	KIF13A	9913	bta-miR-449a	8mer-1a	1568	1575	-0.589	-0.032	-0.239	0.004	0	0	0	0	0	0.015	0	0	0	0.203	-0.109	0.198	-0.236	-0.02	0.14	0	0	-0.665	99	0.00691	-0.0037	24	0.1
ENST00000378875.3	ALKBH6	9913	bta-miR-2285bg	8mer-1a	98	105	-0.589	0	-0.039	0.025	-0.018	0	0	0.022	0	0	0	0	0	-0.043	-0.062	0.026	0	-0.02	-0.182	0.064	0	-0.816	99	1	-0.816	99	-0.1
ENST00000378947.3	C5orf56	9913	bta-miR-27a-5p	8mer-1a	154	161	-0.589	-0.016	-0.09	0.033	-0.018	0	0	0.022	0	0	0	0	0	-0.004	-0.093	-0.082	0	-0.02	0.083	0.052	0	-0.722	99	1	-0.722	99	NA
ENST00000379051.1	SEC61A2	9913	bta-miR-2285u	7mer-m8	57	63	-0.224	-0.044	-0.134	-0.014	0	0	0.062	0	-0.031	0	0	0	0	-0.068	-0.129	-0.008	0	-0.011	0.148	0.154	0	-0.299	99	1	-0.299	99	-0.14
ENST00000379121.2	BCAP29	9913	bta-miR-2285u	8mer-1a	166	173	-0.589	-0.016	-0.212	0.042	0	0	0.06	0	0.012	0	0	0	0	0.013	-0.087	-0.024	0	-0.02	0.244	0.241	0	-0.336	99	1	-0.336	99	-0.22
ENST00000379122.3	SEMA4B	9913	bta-miR-2285n	8mer-1a	208	215	-0.589	-0.04	-0.24	0.026	-0.018	0	0	0	0.012	0	0	0	0	0.013	-0.067	0.118	0	-0.02	0.172	0.154	0	-0.479	99	1	-0.479	99	-0.24
ENST00000379253.3	SAT1	9913	bta-miR-11985	8mer-1a	96	103	-0.589	-0.016	-0.16	0.039	0	-0.021	0	0	0.012	0	0	0	0	0.039	-0.036	-0.046	0	-0.02	-0.02	-0.054	0	-0.872	99	1	-0.872	99	-0.19
ENST00000379277.2	TMEM230	9913	bta-miR-27a-5p	8mer-1a	39	46	-0.589	-0.04	-0.097	0.011	-0.018	0	0	0.022	0	0	0	0	0	0.107	-0.082	-0.045	0	-0.02	0.083	0.052	0	-0.616	99	1	-0.616	99	NA
ENST00000379328.3	GATA3	9913	bta-miR-2285u	7mer-m8	817	823	-0.224	-0.022	-0.213	0.022	0	0	0.062	0	-0.031	0	0	0	0	0.073	-0.152	0.037	0	-0.011	0.148	0.154	0	-0.157	99	0.98906	-0.1552	99	-0.27
ENST00000379328.3	GATA3	9913	bta-miR-24	8mer-1a	544	551	-0.589	0	-0.267	0.076	0	0	0.06	0	0.012	0	0	0	0	0.14	-0.093	0.073	0	-0.02	0.035	0.046	0	-0.527	99	1	-0.527	99	0.01
ENST00000379486.2	CMTM2	9913	bta-miR-2285n	7mer-m8	131	137	-0.224	-0.044	-0.158	-0.014	0.01	0	0	0	-0.031	0	0	0	0	-0.03	-0.097	-0.007	0	-0.011	0.107	0.099	0	-0.4	99	1	-0.4	99	NA
ENST00000379589.3	LHFP	9913	bta-miR-133b	8mer-1a	214	221	-0.589	-0.016	-0.191	0.063	0	0	0	0	0.012	0	0	0	0	0.151	-0.098	0	0	-0.02	0.073	0.057	0	-0.558	99	1	-0.558	99	NA
ENST00000379711.2	SFMBT2	9913	bta-miR-2285u	8mer-1a	121	128	-0.589	-0.016	-0.165	-0.044	0	0	0.06	0	0.012	0	0	0	0	-0.066	-0.035	-0.02	0	-0.02	0.244	0.241	0	-0.398	99	1	-0.398	99	-0.34
ENST00000379715.5	EEF1E1	9913	bta-miR-2285u	8mer-1a	239	246	-0.589	-0.032	-0.241	0.017	0	0	0.06	0	0.012	0	0	0	0	0.019	-0.068	-0.012	0	-0.02	0.244	0.241	0	-0.369	99	0.37819	-0.1287	98	0.07
ENST00000379919.4	MAB21L1	9913	bta-miR-2285u	8mer-1a	808	815	-0.589	-0.032	-0.234	0.045	0	0	0.06	0	0.012	0	0	0	0	0.143	-0.096	0.053	0	-0.02	0.244	0.241	0	-0.173	99	1	-0.173	99	-0.23
ENST00000379951.2	LEF1	9913	bta-miR-449a	8mer-1a	100	107	-0.589	-0.04	-0.162	0.04	0	0	0	0	0	0.015	0	0	0	0.143	-0.121	0.06	0	-0.02	0.14	0	-0.002	-0.536	99	1	-0.536	99	0.1
ENST00000380293.3	AVP	9913	bta-miR-424-3p	8mer-1a	37	44	-0.589	-0.016	-0.185	-0.036	0	-0.021	0	0	0	0	0	0	0	-0.168	-0.103	-0.018	0	-0.02	-0.006	0.243	0	-0.919	99	1	-0.919	99	NA
ENST00000380530.1	FAM154A	9913	bta-miR-133b	8mer-1a	1066	1073	-0.589	-0.016	-0.265	0.036	0	0	0	0	0.012	0	0	0	0	0.167	-0.092	-0.089	0	-0.02	0.073	0.057	0	-0.726	99	1	-0.726	99	NA
ENST00000380534.4	FAM154A	9913	bta-miR-133b	8mer-1a	66	73	-0.589	-0.016	-0.265	0.028	0	0	0	0	0.012	0	0	0	0	0.05	-0.093	0.079	0	-0.02	0.073	0.057	0	-0.684	99	1	-0.684	99	NA
ENST00000380822.4	TAF9	9913	bta-miR-2285n	7mer-m8	134	140	-0.224	-0.044	-0.171	0.008	0.01	0	0	0	-0.031	0	0	0	0	-0.015	-0.109	-0.005	0	-0.011	0.107	0.099	0	-0.386	99	0.22353	-0.0778	88	0.23
ENST00000380822.4	TAF9	9913	bta-miR-2285u	7mer-m8	135	141	-0.224	-0.033	-0.116	0.008	0	0	0.062	0	-0.031	0	0	0	0	-0.015	-0.107	-0.005	0	-0.011	0.148	0.154	0	-0.17	99	0.22353	-0.0363	96	-0.3
ENST00000380846.3	AREGB	9913	bta-miR-449a	8mer-1a	35	42	-0.589	-0.008	-0.133	0.008	0	0	0	0	0	0.015	0	0	0	0.012	-0.024	0.019	0	-0.02	0.14	0	-0.001	-0.581	99	1	-0.581	99	NA
ENST00000381962.3	SRXN1	9913	bta-miR-449a	8mer-1a	2073	2080	-0.589	-0.024	-0.304	-0.011	0	0	0	0	0	0.015	0	0	0	0.232	-0.127	-0.033	0	-0.02	0.14	0	0	-0.721	99	0.52296	-0.3322	96	0.14
ENST00000382080.1	SGCZ	9913	bta-miR-2285u	8mer-1a	533	540	-0.589	-0.032	-0.227	0.001	0	0	0.06	0	0.012	0	0	0	0	0.09	-0.1	0.041	0	-0.02	0.244	0.241	0	-0.279	99	1	-0.279	99	NA
ENST00000382346.3	BST1	9913	bta-miR-24	8mer-1a	411	418	-0.589	-0.032	-0.164	0.011	0	0	0.06	0	0.012	0	0	0	0	0.066	-0.094	0.047	0	-0.02	0.035	0.046	0	-0.622	99	0.00023	-0.0001	26	-0.11
ENST00000382611.6	IRX2	9913	bta-miR-2285u	8mer-1a	524	531	-0.589	-0.032	-0.193	0.083	0	0	0.06	0	0.012	0	0	0	0	0.144	-0.064	-0.052	0	-0.02	0.244	0.241	0	-0.166	99	0.998	-0.1656	99	NA
ENST00000383578.3	ENOSF1	9913	bta-miR-27a-5p	8mer-1a	147	154	-0.589	-0.024	-0.128	0.05	-0.018	0	0	0.022	0	0	0	0	0	0.076	-0.063	0.054	0	-0.02	0.083	0.052	0	-0.505	99	0.99989	-0.5049	99	0.05
ENST00000383578.3	ENOSF1	9913	bta-miR-507b	8mer-1a	96	103	-0.589	-0.016	-0.191	0.039	0	0	0	0	0	0	0	0	0	0.076	-0.131	0.054	0	-0.02	0.012	0.138	0	-0.628	99	0.99989	-0.6279	99	-0.17
ENST00000383686.2	RP11-553A10.1	9913	bta-miR-2285n	8mer-1a	84	91	-0.589	-0.04	-0.222	-0.036	-0.018	0	0	0	0.012	0	0	0	0	-0.099	-0.051	0.003	0	-0.02	0.172	0.154	0	-0.734	99	1	-0.734	99	NA
ENST00000389068.5	CCL4L1	9913	bta-miR-2285u	7mer-m8	301	307	-0.224	-0.011	-0.216	-0.009	0	0	0.062	0	-0.031	0	0	0	0	0.013	-0.133	-0.058	0	-0.011	0.148	0.154	0	-0.316	99	1	-0.316	99	NA
ENST00000389462.4	PTMS	9913	bta-miR-449a	8mer-1a	238	245	-0.589	-0.024	-0.11	0.063	0	0	0	0	0	0.015	0	0	0	0.077	-0.125	-0.074	0	-0.02	0.14	0	0	-0.647	99	0.99841	-0.6457	99	NA
ENST00000390666.3	TSSK1B	9913	bta-miR-2285u	7mer-m8	551	557	-0.224	-0.011	-0.183	0.003	0	0	0.062	0	-0.031	0	0	0	0	0.047	-0.085	-0.29	0	-0.011	0.148	0.154	0	-0.421	99	1	-0.421	99	0.22
ENST00000391355.1	KRTAP9-6	9913	bta-miR-2285u	8mer-1a	266	273	-0.589	-0.032	-0.194	0.05	0	0	0.06	0	0.012	0	0	0	0	0.055	-0.056	-0.025	0	-0.02	0.244	0.241	0	-0.254	99	1	-0.254	99	NA
ENST00000391366.1	AL161915.1	9913	bta-miR-2285n	7mer-m8	177	183	-0.224	-0.022	-0.165	0.022	0.01	0	0	0	-0.031	0	0	0	0	0.04	-0.032	-0.29	0	-0.011	0.107	0.099	0	-0.497	99	1	-0.497	99	NA
ENST00000391366.1	AL161915.1	9913	bta-miR-2285u	7mer-m8	178	184	-0.224	-0.022	-0.124	0.022	0	0	0.062	0	-0.031	0	0	0	0	0.04	-0.064	-0.29	0	-0.011	0.148	0.154	0	-0.34	99	1	-0.34	99	NA
ENST00000391684.1	AC120194.1	9913	bta-miR-507b	8mer-1a	45	52	-0.589	-0.032	-0.23	0.016	0	0	0	0	0	0	0	0	0	-0.093	-0.067	-0.121	0	-0.02	0.012	0.138	0	-0.986	99	1	-0.986	99	NA
ENST00000391788.2	ZNF528	9913	bta-miR-24	8mer-1a	2110	2117	-0.589	-0.024	-0.149	0.066	0	0	0.06	0	0.012	0	0	0	0	0.244	-0.1	-0.1	0	-0.02	0.035	0.046	0	-0.519	99	0.85522	-0.4313	99	-0.01
ENST00000391995.2	RGS13	9913	bta-miR-2285u	8mer-1a	272	279	-0.589	-0.008	-0.268	0.071	0	0	0.06	0	0.012	0	0	0	0	0.121	-0.09	-0.02	0	-0.02	0.244	0.241	0	-0.246	99	1	-0.246	99	-0.19
ENST00000391997.2	PDC	9913	bta-miR-2285u	7mer-m8	339	345	-0.224	-0.033	-0.171	0.014	0	0	0.062	0	-0.031	0	0	0	0	0.028	-0.131	0.011	0	-0.011	0.148	0.154	0	-0.184	99	1	-0.184	99	0.01
ENST00000392043.3	ABL2	9913	bta-miR-27a-5p	8mer-1a	196	203	-0.589	-0.032	-0.103	-0.002	-0.018	0	0	0.022	0	0	0	0	0	-0.009	-0.11	0.091	0	-0.02	0.083	0.052	0	-0.635	99	1	-0.635	99	0.06
ENST00000392129.6	TMCO1	9913	bta-miR-27a-5p	8mer-1a	227	234	-0.589	0	-0.229	0.034	-0.018	0	0	0.022	0	0	0	0	0	0.033	-0.101	-0.005	0	-0.02	0.083	0.052	0	-0.738	99	0.3632	-0.2267	90	-0.09
ENST00000392192.2	KLHDC9	9913	bta-miR-449a	8mer-1a	220	227	-0.589	-0.016	-0.175	0.027	0	0	0	0	0	0.015	0	0	0	0.018	-0.077	0.033	0	-0.02	0.14	0	0	-0.644	99	1	-0.644	99	-0.09
ENST00000392210.2	PPP1R14B	9913	bta-miR-2285n	7mer-m8	170	176	-0.224	-0.022	-0.159	0.017	0.01	0	0	0	-0.031	0	0	0	0	0.003	-0.068	-0.062	0	-0.011	0.107	0.099	0	-0.341	99	1	-0.341	99	0.2
ENST00000392210.2	PPP1R14B	9913	bta-miR-2285u	7mer-m8	171	177	-0.224	-0.022	-0.14	0.016	0	0	0.062	0	-0.031	0	0	0	0	0.003	-0.071	-0.062	0	-0.011	0.148	0.154	0	-0.178	99	1	-0.178	99	0.07
ENST00000392245.1	SUMO1	9913	bta-miR-133b	8mer-1a	20	27	-0.589	-0.016	-0.166	-0.009	0	0	0	0	0.012	0	0	0	0	0.054	-0.071	-0.06	0	-0.02	0.073	0.057	0	-0.735	99	1	-0.735	99	-0.06
ENST00000392245.1	SUMO1	9913	bta-miR-2285n	8mer-1a	249	256	-0.589	0	-0.199	0.064	-0.018	0	0	0	0.012	0	0	0	0	0.09	-0.063	-0.06	0	-0.02	0.172	0.154	0	-0.457	99	1	-0.457	99	-0.09
ENST00000392245.1	SUMO1	9913	bta-miR-2285u	7mer-m8	375	381	-0.224	-0.011	-0.186	0.021	0	0	0.062	0	-0.031	0	0	0	0	0.044	-0.092	-0.028	0	-0.011	0.148	0.154	0	-0.154	99	0.88867	-0.136	99	-0.28
ENST00000392246.2	SUMO1	9913	bta-miR-133b	8mer-1a	465	472	-0.589	-0.016	-0.163	0.072	0	0	0	0	0.012	0	0	0	0	0.127	-0.054	-0.06	0	-0.02	0.073	0.057	0	-0.561	99	1	-0.561	99	-0.06
ENST00000392246.2	SUMO1	9913	bta-miR-2285n	8mer-1a	694	701	-0.589	0	-0.199	0.064	-0.018	0	0	0	0.012	0	0	0	0	0.146	-0.063	-0.06	0	-0.02	0.172	0.154	0	-0.401	99	0.91644	-0.3629	99	-0.09
ENST00000392550.3	LLGL2	9913	bta-miR-2285n	8mer-1a	264	271	-0.589	-0.024	-0.202	0.026	-0.018	0	0	0	0.012	0	0	0	0	0.032	-0.031	0.149	0	-0.02	0.172	0.154	0	-0.339	99	1	-0.339	99	-0.12
ENST00000392580.1	B3GAT1	9913	bta-miR-2285u	8mer-1a	1642	1649	-0.589	-0.032	-0.216	-0.032	0	0	0.06	0	0.012	0	0	0	0	0.206	-0.105	0.045	0	-0.02	0.244	0.241	0	-0.186	99	0.93523	-0.1732	99	-0.26
ENST00000393019.3	SLC17A5	9913	bta-miR-2285u	8mer-1a	349	356	-0.589	-0.016	-0.128	0.042	0	0	0.06	0	0.012	0	0	0	0	0.084	-0.079	-0.009	0	-0.02	0.244	0.241	0	-0.158	99	1	-0.158	99	-0.28
ENST00000393019.3	SLC17A5	9913	bta-miR-449a	8mer-1a	229	236	-0.589	-0.016	-0.156	0.048	0	0	0	0	0	0.015	0	0	0	0.069	-0.08	-0.009	0	-0.02	0.14	0	0	-0.598	99	1	-0.598	99	0.17
ENST00000393179.4	POC1B	9913	bta-miR-507b	8mer-1a	174	181	-0.589	-0.032	-0.224	0.04	0	0	0	0	0	0	0	0	0	0.092	-0.098	0.05	0	-0.02	0.012	0.138	0	-0.631	99	1	-0.631	99	-0.03
ENST00000393585.2	CASP3	9913	bta-miR-2285bg	8mer-1a	41	48	-0.589	-0.016	-0.111	0.013	-0.018	0	0	0.022	0	0	0	0	0	0.207	-0.039	-0.015	0	-0.02	-0.182	0.064	0	-0.684	99	1	-0.684	99	-0.41
ENST00000393820.2	NPM1	9913	bta-miR-27a-5p	8mer-1a	26	33	-0.589	-0.008	-0.198	-0.001	-0.018	0	0	0.022	0	0	0	0	0	-0.025	-0.024	0.029	0	-0.02	0.083	0.052	0	-0.697	99	1	-0.697	99	NA
ENST00000393913.3	EVA1A	9913	bta-miR-2285n	8mer-1a	643	650	-0.589	-0.024	-0.25	0.045	-0.018	0	0	0	0.012	0	0	0	0	0.122	-0.06	-0.022	0	-0.02	0.172	0.154	0	-0.478	99	0.69295	-0.3137	99	NA
ENST00000393914.3	GABRE	9913	bta-miR-24	8mer-1a	19	26	-0.589	-0.016	-0.111	-0.011	0	0	0.06	0	0.012	0	0	0	0	-0.035	0.055	-0.033	0	-0.02	0.035	0.046	0	-0.607	99	1	-0.607	99	0.36
ENST00000394059.4	SLC10A7	9913	bta-miR-2285n	8mer-1a	1066	1073	-0.589	-0.016	-0.233	0.003	-0.018	0	0	0	0.012	0	0	0	0	0.162	-0.064	-0.021	0	-0.02	0.172	0.154	0	-0.458	99	1	-0.458	99	0.1
ENST00000394059.4	SLC10A7	9913	bta-miR-2285n	8mer-1a	661	668	-0.589	-0.032	-0.194	0.085	-0.018	0	0	0	0.012	0	0	0	0	0.162	-0.099	-0.021	0	-0.02	0.172	0.154	0	-0.388	99	1	-0.388	99	0.1
ENST00000394258.2	RCCD1	9913	bta-miR-449a	8mer-1a	50	57	-0.589	-0.016	-0.036	0.019	0	0	0	0	0	0.015	0	0	0	-0.073	-0.075	0.056	0	-0.02	0.14	0	0	-0.579	99	0.09163	-0.0444	53	0.21
ENST00000394288.3	LARP1B	9913	bta-miR-2285u	8mer-1a	725	732	-0.589	-0.032	-0.28	0.061	0	0	0.06	0	0.012	0	0	0	0	0.143	-0.073	0.047	0	-0.02	0.244	0.241	0	-0.186	99	0.77053	-0.1411	99	-0.04
ENST00000394463.2	CCL4L2	9913	bta-miR-2285u	7mer-m8	432	438	-0.224	-0.011	-0.216	-0.009	0	0	0.062	0	-0.031	0	0	0	0	0.032	-0.133	-0.041	0	-0.011	0.148	0.154	0	-0.28	99	1	-0.28	99	0.03
ENST00000394465.2	CCL4L2	9913	bta-miR-2285u	7mer-m8	299	305	-0.224	-0.011	-0.216	-0.009	0	0	0.062	0	-0.031	0	0	0	0	0.013	-0.133	-0.031	0	-0.011	0.148	0.154	0	-0.289	99	1	-0.289	99	0.03
ENST00000394495.1	CCL4	9913	bta-miR-2285u	7mer-m8	304	310	-0.224	-0.011	-0.216	-0.009	0	0	0.062	0	-0.031	0	0	0	0	0.013	-0.133	-0.054	0	-0.011	0.148	0.154	0	-0.312	99	1	-0.312	99	NA
ENST00000394540.3	FKBP2	9913	bta-miR-11985	8mer-1a	16	23	-0.589	-0.048	0.019	-0.017	0	-0.021	0	0	0.012	0	0	0	0	-0.114	-0.003	-0.031	0	-0.02	-0.02	-0.054	0	-0.886	99	1	-0.886	99	-0.18
ENST00000394609.2	RTN4	9913	bta-miR-2285n	8mer-1a	623	630	-0.589	-0.032	-0.162	0.061	-0.018	0	0	0	0.012	0	0	0	0	0.131	-0.065	0	0	-0.02	0.172	0.154	0	-0.356	99	0.99836	-0.3553	99	-0.43
ENST00000394627.1	CCL7	9913	bta-miR-2285n	8mer-1a	294	301	-0.589	-0.024	-0.251	0.026	-0.018	0	0	0	0.012	0	0	0	0	0.042	-0.066	-0.092	0	-0.02	0.172	0.154	0	-0.654	99	1	-0.654	99	NA
ENST00000394630.3	CCL7	9913	bta-miR-2285n	8mer-1a	229	236	-0.589	-0.024	-0.251	0.062	-0.018	0	0	0	0.012	0	0	0	0	0.063	-0.065	-0.148	0	-0.02	0.172	0.154	0	-0.652	99	1	-0.652	99	NA
ENST00000394894.3	KIF20A	9913	bta-miR-424-3p	8mer-1a	234	241	-0.589	-0.008	-0.217	0.019	0	-0.021	0	0	0	0	0	0	0	0.025	-0.085	0.136	0	-0.02	-0.006	0.243	0	-0.523	99	0.94341	-0.4878	99	-0.01
ENST00000395090.1	RTN1	9913	bta-miR-2285u	8mer-1a	217	224	-0.589	-0.016	-0.232	0.064	0	0	0.06	0	0.012	0	0	0	0	0.12	-0.091	-0.003	0	-0.02	0.244	0.241	0	-0.21	99	1	-0.21	99	-0.2
ENST00000395123.2	SLC43A3	9913	bta-miR-2285u	8mer-1a	626	633	-0.589	-0.008	-0.234	0.001	0	0	0.06	0	0.012	0	0	0	0	0.106	-0.091	0.081	0	-0.02	0.244	0.241	0	-0.197	99	1	-0.197	99	-0.28
ENST00000395132.2	PML	9913	bta-miR-27a-5p	8mer-1a	189	196	-0.589	-0.016	-0.033	0.029	-0.018	0	0	0.022	0	0	0	0	0	0.007	-0.068	0.069	0	-0.02	0.083	0.052	0	-0.482	99	1	-0.482	99	0.18
ENST00000395422.3	CHCHD2	9913	bta-miR-11985	8mer-1a	150	157	-0.589	-0.008	-0.176	0.041	0	-0.021	0	0	0.012	0	0	0	0	0.005	-0.017	-0.025	0	-0.02	-0.02	-0.054	0	-0.872	99	1	-0.872	99	0.4
ENST00000395465.3	CALML4	9913	bta-miR-27a-5p	8mer-1a	4967	4974	-0.589	-0.032	-0.25	0.074	-0.018	0	0	0.022	0	0	0	0	0	0.331	-0.092	-0.107	0	-0.02	0.083	0.052	0	-0.546	99	0.00976	-0.0044	18	-0.3
ENST00000395585.1	SLC47A1	9913	bta-miR-2285u	8mer-1a	103	110	-0.589	-0.032	-0.149	0.023	0	0	0.06	0	0.012	0	0	0	0	-0.043	-0.029	0.092	0	-0.02	0.244	0.241	0	-0.19	99	0.06564	-0.0117	84	-0.27
ENST00000395748.3	AREG	9913	bta-miR-449a	8mer-1a	35	42	-0.589	-0.008	-0.133	0.008	0	0	0	0	0	0.015	0	0	0	0.011	-0.024	0.019	0	-0.02	0.14	0	0	-0.581	99	1	-0.581	99	-0.04
ENST00000395860.2	VCPKMT	9913	bta-miR-2285n	8mer-1a	459	466	-0.589	-0.048	-0.226	0.087	-0.018	0	0	0	0.012	0	0	0	0	0.16	-0.09	0.013	0	-0.02	0.172	0.154	0	-0.393	99	0.51379	-0.1886	96	0.04
ENST00000395869.1	MYL3	9913	bta-miR-449a	8mer-1a	296	303	-0.589	-0.008	-0.103	0.031	0	0	0	0	0	0.015	0	0	0	0.045	-0.079	0	0	-0.02	0.14	0	0	-0.568	99	1	-0.568	99	0.14
ENST00000395938.2	PMP22	9913	bta-miR-27a-5p	8mer-1a	374	381	-0.589	-0.032	-0.102	0.08	-0.018	0	0	0.022	0	0	0	0	0	0.164	-0.098	-0.02	0	-0.02	0.083	0.052	0	-0.478	99	1	-0.478	99	-0.26
ENST00000396133.3	CCNE2	9913	bta-miR-449a	8mer-1a	235	242	-0.589	-0.016	-0.221	0.065	0	0	0	0	0	0.015	0	0	0	0.145	-0.112	0.057	0	-0.02	0.14	0	-0.001	-0.537	99	0.66709	-0.3352	96	0.27
ENST00000396161.5	ZNF134	9913	bta-miR-449a	8mer-1a	59	66	-0.589	-0.016	-0.15	0.024	0	0	0	0	0	0.015	0	0	0	0.039	-0.062	0.069	0	-0.02	0.14	0	0	-0.55	99	1	-0.55	99	0.06
ENST00000396700.1	STXBP6	9913	bta-miR-133b	8mer-1a	301	308	-0.589	-0.032	-0.281	0.044	0	0	0	0	0.012	0	0	0	0	0.151	-0.04	0.005	0	-0.02	0.073	0.057	0	-0.62	99	0.77192	-0.4533	98	-0.41
ENST00000397130.3	LRRC57	9913	bta-miR-2285n	8mer-1a	691	698	-0.589	-0.016	-0.259	0.055	-0.018	0	0	0	0.012	0	0	0	0	0.135	-0.074	0.016	0	-0.02	0.172	0.154	0	-0.432	99	1	-0.432	99	-0.35
ENST00000397168.3	SPATA22	9913	bta-miR-2285u	7mer-m8	72	78	-0.224	-0.022	-0.152	0.009	0	0	0.062	0	-0.031	0	0	0	0	-0.036	-0.107	0.028	0	-0.011	0.148	0.154	0	-0.182	99	1	-0.182	99	-0.24
ENST00000397368.2	CAV3	9913	bta-miR-133b	8mer-1a	705	712	-0.589	-0.032	-0.189	-0.013	0	0	0	0	0.012	0	0	0	0	0.117	0.003	-0.025	0	-0.02	0.073	0.057	0	-0.606	99	1	-0.606	99	0.32
ENST00000397418.2	ESCO2	9913	bta-miR-24	8mer-1a	28	35	-0.589	-0.024	-0.066	-0.098	0	0	0.06	0	0.012	0	0	0	0	-0.211	-0.087	0.01	0	-0.02	0.035	0.046	0	-0.932	99	0.42785	-0.3284	97	0.07
ENST00000397505.2	MRPL52	9913	bta-miR-133b	7mer-m8	29	35	-0.224	0	-0.101	-0.035	0	0	0	0	-0.031	0	0	0	0	-0.1	-0.11	-0.034	0	-0.011	0.05	0.036	0	-0.56	99	1	-0.56	99	-0.06
ENST00000397861.2	C17orf67	9913	bta-miR-507b	8mer-1a	206	213	-0.589	-0.016	-0.215	0.06	0	0	0	0	0	0	0	0	0	0.054	-0.13	-0.07	0	-0.02	0.012	0.138	0	-0.776	99	0.998	-0.7739	99	-0.33
ENST00000398048.3	SCML2	9913	bta-miR-2285n	8mer-1a	1296	1303	-0.589	-0.024	-0.258	0.082	-0.018	0	0	0	0.012	0	0	0	0	0.209	-0.123	0.05	0	-0.02	0.172	0.154	0	-0.353	99	0.23101	-0.0742	87	-0.33
ENST00000398692.4	RBM4	9913	bta-miR-2285u	7mer-m8	380	386	-0.224	-0.011	-0.152	-0.025	0	0	0.062	0	-0.031	0	0	0	0	0.024	-0.106	-0.013	0	-0.011	0.148	0.154	0	-0.185	99	0.9447	-0.1741	99	-0.03
ENST00000398823.2	DYNC2LI1	9913	bta-miR-507b	8mer-1a	1591	1598	-0.589	-0.016	-0.171	0.071	0	0	0	0	0	0	0	0	0	0.219	-0.098	-0.031	-0.118	-0.02	0.012	0.138	0	-0.603	99	1	-0.603	99	-0.1
ENST00000399246.2	AC003102.1	9913	bta-miR-449a	8mer-1a	245	252	-0.589	-0.016	-0.157	0.034	0	0	0	0	0	0.015	0	0	0	0.032	-0.086	-0.252	0	-0.02	0.14	0	0	-0.899	99	1	-0.899	99	NA
ENST00000399333.3	AC124890.1	9913	bta-miR-2285n	8mer-1a	466	473	-0.589	-0.032	-0.148	0.087	-0.018	0	0	0	0.012	0	0	0	0	0.169	-0.075	-0.077	0	-0.02	0.172	0.154	0	-0.365	99	1	-0.365	99	NA
ENST00000399697.3	POLR1D	9913	bta-miR-2285u	8mer-1a	1293	1300	-0.589	-0.016	-0.187	-0.098	0	0	0.06	0	0.012	0	0	0	0	0.18	-0.015	-0.044	0	-0.02	0.244	0.241	0	-0.232	99	0.00211	-0.0005	60	-0.32
ENST00000400198.3	ARGLU1	9913	bta-miR-2285u	7mer-m8	68	74	-0.224	-0.033	-0.186	0.012	0	0	0.062	0	-0.031	0	0	0	0	0.045	-0.12	0.016	0	-0.011	0.148	0.154	0	-0.168	99	0.99823	-0.1677	99	-0.2
ENST00000400514.2	AP005482.1	9913	bta-miR-424-3p	8mer-1a	1873	1880	-0.589	0	-0.155	0.09	0	-0.021	0	0	0	0	0	0	0	0.245	-0.092	-0.196	0	-0.02	-0.006	0.243	0	-0.501	99	0.85145	-0.4147	98	NA
ENST00000400702.4	CCL4L1	9913	bta-miR-2285u	7mer-m8	423	429	-0.224	-0.011	-0.216	-0.009	0	0	0.062	0	-0.031	0	0	0	0	0.031	-0.133	-0.055	0	-0.011	0.148	0.154	0	-0.295	99	1	-0.295	99	NA
ENST00000401811.3	TOMM5	9913	bta-miR-424-3p	8mer-1a	173	180	-0.589	-0.008	-0.094	0.052	0	-0.021	0	0	0	0	0	0	0	0.046	-0.088	-0.055	0	-0.02	-0.006	0.243	0	-0.54	99	0.98823	-0.5323	99	0.14
ENST00000402038.3	PARG	9913	bta-miR-24	8mer-1a	92	99	-0.589	-0.024	-0.123	0.038	0	0	0.06	0	0.012	0	0	0	0	0.045	-0.031	0.082	0	-0.02	0.035	0.046	0	-0.469	99	1	-0.469	99	0
ENST00000405022.3	C2orf50	9913	bta-miR-449a	8mer-1a	37	44	-0.589	-0.016	-0.107	0.01	0	0	0	0	0	0.015	0	0	0	-0.001	-0.096	-0.022	0	-0.02	0.14	0	0	-0.686	99	1	-0.686	99	-0.17
ENST00000406651.1	UGT1A6	9913	bta-miR-2285bg	8mer-1a	550	557	-0.589	-0.064	-0.196	0.092	-0.018	0	0	0.022	0	0	0	0	0	0.162	-0.058	-0.011	0	-0.02	-0.182	0.064	0	-0.798	99	0.002	-0.0012	7	NA
ENST00000406852.3	DYNC2LI1	9913	bta-miR-507b	8mer-1a	133	140	-0.589	-0.016	-0.171	0.049	0	0	0	0	0	0	0	0	0	0.053	-0.098	0.001	-0.118	-0.02	0.012	0.138	0	-0.759	99	1	-0.759	99	-0.1
ENST00000406936.3	COMMD6	9913	bta-miR-424-3p	8mer-1a	581	588	-0.589	-0.016	-0.25	0.092	0	-0.021	0	0	0	0	0	0	0	0.165	-0.107	-0.076	0	-0.02	-0.006	0.243	0	-0.585	99	0.00159	-0.0008	20	0.19
ENST00000407106.1	FAH	9913	bta-miR-133b	8mer-1a	922	929	-0.589	-0.008	-0.218	0.02	0	0	0	0	0.012	0	0	0	0	0.149	-0.114	0.067	0	-0.02	0.073	0.057	0	-0.571	99	0.00255	-0.0012	21	0.08
ENST00000407797.1	C5orf56	9913	bta-miR-24	8mer-1a	553	560	-0.589	0	-0.198	0.061	0	0	0.06	0	0.012	0	0	0	0	0.122	-0.063	-0.145	0	-0.02	0.035	0.046	0	-0.679	99	1	-0.679	99	NA
ENST00000407835.1	CDC45	9913	bta-miR-2285u	8mer-1a	101	108	-0.589	0	-0.18	-0.036	0	0	0.06	0	0.012	0	0	0	0	-0.082	-0.053	0.095	0	-0.02	0.244	0.241	0	-0.308	99	0.9994	-0.3078	99	-0.14
ENST00000408886.2	C16orf3	9913	bta-miR-449a	7mer-m8	20	26	-0.224	-0.033	-0.08	-0.007	0	0	0	0	0	-0.008	0	0	0	-0.075	-0.101	-0.07	0	-0.011	0.088	0	0	-0.521	99	1	-0.521	99	NA
ENST00000408901.3	NGDN	9913	bta-miR-2285u	7mer-m8	64	70	-0.224	-0.022	-0.168	0.011	0	0	0.062	0	-0.031	0	0	0	0	-0.032	-0.138	0.022	0	-0.011	0.148	0.154	0	-0.229	99	1	-0.229	99	-0.03
ENST00000408966.2	C5orf55	9913	bta-miR-449a	8mer-1a	534	541	-0.589	-0.008	-0.102	0.075	0	0	0	0	0	0.015	0	0	0	0.135	-0.042	-0.592	0	-0.02	0.14	0	0	-0.988	99	0.0001	-0.0001	13	NA
ENST00000409011.1	GEMIN6	9913	bta-miR-2285n	8mer-1a	684	691	-0.589	-0.008	-0.16	0.099	-0.018	0	0	0	0.012	0	0	0	0	0.201	-0.088	-0.093	-0.118	-0.02	0.172	0.154	0	-0.456	99	0.11906	-0.0473	83	0.11
ENST00000409291.1	SERF2	9913	bta-miR-27a-5p	8mer-1a	342	349	-0.589	-0.016	-0.093	0.07	-0.018	0	0	0.022	0	0	0	0	0	0.099	-0.011	-0.133	0	-0.02	0.083	0.052	0	-0.554	99	1	-0.554	99	NA
ENST00000409537.2	LGALSL	9913	bta-miR-2285u	7mer-m8	498	504	-0.224	-0.044	-0.182	0.031	0	0	0.062	0	-0.031	0	0	0	0	0.092	-0.139	-0.028	0	-0.011	0.148	0.154	0	-0.172	99	0.4856	-0.081	97	0.27
ENST00000409566.1	GEMIN6	9913	bta-miR-2285n	8mer-1a	674	681	-0.589	-0.008	-0.16	0.098	-0.018	0	0	0	0.012	0	0	0	0	0.2	-0.088	-0.081	-0.118	-0.02	0.172	0.154	0	-0.446	99	0.11906	-0.0464	82	0.11
ENST00000409574.1	HES6	9913	bta-miR-449a	8mer-1a	939	946	-0.589	-0.032	-0.173	0.07	0	0	0	0	0	0.015	0	0	0	0.172	-0.072	-0.051	0	-0.02	0.14	0	0	-0.54	99	0.00167	-0.0008	18	0.35
ENST00000409845.1	AC011997.1	9913	bta-miR-2285u	8mer-1a	215	222	-0.589	0.016	-0.171	0.062	0	0	0.06	0	0.012	0	0	0	0	0.06	-0.062	-0.218	0	-0.02	0.244	0.241	0	-0.365	99	0.30631	-0.1023	98	NA
ENST00000409889.1	CCDC148	9913	bta-miR-2285u	7mer-m8	27	33	-0.224	-0.022	-0.156	-0.003	0	0	0.062	0	-0.031	0	0	0	0	-0.035	-0.111	0.013	0	-0.011	0.148	0.154	0	-0.216	99	1	-0.216	99	-0.2
ENST00000409974.3	C7orf71	9913	bta-miR-2285u	8mer-1a	612	619	-0.589	-0.024	-0.156	0.005	0	0	0.06	0	0.012	0	0	0	0	0.105	-0.055	-0.079	0	-0.02	0.244	0.241	0	-0.256	99	1	-0.256	99	NA
ENST00000409987.1	LSM5	9913	bta-miR-2285u	8mer-1a	1463	1470	-0.589	-0.048	-0.236	0.016	0	0	0.06	0	0.012	0	0	0	0	0.196	-0.052	-0.1	0	-0.02	0.244	0.241	0	-0.276	99	0.0231	-0.0058	69	-0.1
ENST00000410003.1	TTC31	9913	bta-miR-2285u	8mer-1a	2289	2296	-0.589	-0.032	-0.206	-0.056	0	0	0.06	0	0.012	0	0	0	0	0.241	-0.109	0.024	0	-0.02	0.244	0.241	0	-0.19	99	1	-0.19	99	NA
ENST00000410074.1	DOCK5	9913	bta-miR-2285u	7mer-1a	17	23	-0.195	-0.036	-0.066	-0.014	0	0	0.03	0	0.033	0	0	0	0	-0.09	-0.065	-0.034	0	-0.02	0.126	0.131	0	-0.2	99	0.93767	-0.1867	99	0.02
ENST00000411539.2	SEMA4B	9913	bta-miR-2285n	8mer-1a	869	876	-0.589	-0.04	-0.24	0.027	-0.018	0	0	0	0.012	0	0	0	0	0.145	-0.067	0.129	0	-0.02	0.172	0.154	0	-0.335	99	1	-0.335	99	-0.24
ENST00000411689.2	SLC25A27	9913	bta-miR-449a	8mer-1a	1097	1104	-0.589	-0.032	-0.248	0.073	0	0	0	0	0	0.015	0	0	0	0.187	-0.062	0.019	0	-0.02	0.14	0	-0.001	-0.518	99	0.57492	-0.2748	93	0.06
ENST00000411948.2	COX20	9913	bta-miR-27a-5p	8mer-1a	664	671	-0.589	-0.032	-0.134	0.09	-0.018	0	0	0.022	0	0	0	0	0	0.174	-0.107	-0.045	0	-0.02	0.083	0.052	0	-0.524	99	0.37546	-0.1752	85	-0.06
ENST00000413054.1	SLC25A26	9913	bta-miR-2285bg	8mer-1a	247	254	-0.589	-0.032	-0.002	0.051	-0.018	0	0	0.022	0	0	0	0	0	0.051	-0.03	0.002	0	-0.02	-0.182	0.064	0	-0.683	99	1	-0.683	99	-0.15
ENST00000413574.2	CSNK1E	9913	bta-miR-449a	8mer-1a	287	294	-0.589	-0.032	-0.102	0.039	0	0	0	0	0	0.015	0	0	0	0.05	-0.073	0.049	0	-0.02	0.14	0	0	-0.523	99	1	-0.523	99	0.01
ENST00000413657.2	CKMT1B	9913	bta-miR-507b	8mer-1a	71	78	-0.589	-0.024	-0.101	0.03	0	0	0	0	0	0	0	0	0	0.062	-0.112	-0.016	0	-0.02	0.012	0.138	0	-0.62	99	1	-0.62	99	-0.07
ENST00000414487.2	SNRPE	9913	bta-miR-2285u	7mer-m8	39	45	-0.224	-0.044	-0.154	0.003	0	0	0.062	0	-0.031	0	0	0	0	-0.016	-0.093	-0.032	0	-0.011	0.148	0.154	0	-0.238	99	1	-0.238	99	-0.03
ENST00000414955.2	RIBC1	9913	bta-miR-507b	8mer-1a	132	139	-0.589	-0.032	-0.211	0.049	0	0	0	0	0	0	0	0	0	0.033	-0.131	0.016	0	-0.02	0.012	0.138	0	-0.735	99	0.65688	-0.4387	97	0.42
ENST00000415803.2	KIAA0895	9913	bta-miR-2285u	8mer-1a	661	668	-0.589	-0.016	-0.191	0.038	0	0	0.06	0	0.012	0	0	0	0	0.122	-0.08	0.025	0	-0.02	0.244	0.241	0	-0.154	99	1	-0.154	99	-0.43
ENST00000415806.2	TNFAIP8	9913	bta-miR-133b	8mer-1a	2356	2363	-0.589	-0.024	-0.15	0.12	0	0	0	0	0.012	0	0	0	0	0.294	-0.128	-0.27	0	-0.02	0.073	0.057	0	-0.625	99	0.01178	-0.006	30	-0.25
ENST00000415806.2	TNFAIP8	9913	bta-miR-2285u	7mer-m8	2811	2817	-0.224	-0.022	-0.202	0.052	0	0	0.062	0	-0.031	0	0	0	0	0.149	-0.125	-0.131	0	-0.011	0.148	0.154	0	-0.181	99	0.01178	-0.002	64	-0.11
ENST00000415816.2	IFI35	9913	bta-miR-27a-5p	8mer-1a	18	25	-0.589	-0.008	-0.088	-0.013	-0.018	0	0	0.022	0	0	0	0	0	-0.052	-0.132	0.031	0	-0.02	0.083	0.052	0	-0.732	99	1	-0.732	99	0.23
ENST00000415850.2	ACVR1B	9913	bta-miR-2285n	8mer-1a	183	190	-0.589	0	-0.062	-0.05	-0.018	0	0	0	0.012	0	0	0	0	-0.025	-0.064	0.075	0	-0.02	0.172	0.154	0	-0.415	99	1	-0.415	99	0.28
ENST00000416501.1	AC015987.2	9913	bta-miR-507b	8mer-1a	496	503	-0.589	-0.016	-0.115	0.044	0	0	0	0	0	0	0	0	0	0.098	-0.107	-0.078	0	-0.02	0.012	0.138	0	-0.633	99	1	-0.633	99	NA
ENST00000416668.1	FTCDNL1	9913	bta-miR-424-3p	8mer-1a	181	188	-0.589	0	-0.217	0.031	0	-0.021	0	0	0	0	0	0	0	0.006	-0.094	-0.082	0	-0.02	-0.006	0.243	0	-0.749	99	1	-0.749	99	0.08
ENST00000417547.1	FSHB	9913	bta-miR-133b	8mer-1a	41	48	-0.589	-0.008	-0.188	0.013	0	0	0	0	0.012	0	0	0	0	0.189	-0.075	-0.039	0	-0.02	0.073	0.057	0	-0.575	99	1	-0.575	99	NA
ENST00000417626.2	IFRD2	9913	bta-miR-2285u	8mer-1a	326	333	-0.589	-0.024	-0.167	0.014	0	0	0.06	0	0.012	0	0	0	0	0.045	-0.099	0.071	0	-0.02	0.244	0.241	0	-0.212	99	0.97854	-0.2071	99	0.17
ENST00000417669.2	MPPED1	9913	bta-miR-2285u	8mer-1a	58	65	-0.589	-0.016	-0.262	0.024	0	0	0.06	0	0.012	0	0	0	0	0.121	-0.086	0.003	0	-0.02	0.244	0.241	0	-0.268	99	1	-0.268	99	NA
ENST00000417718.2	PVALB	9913	bta-miR-507b	8mer-1a	174	181	-0.589	-0.032	-0.152	-0.015	0	0	0	0	0	0	0	0	0	-0.024	-0.102	-0.053	0	-0.02	0.012	0.138	0	-0.837	99	0.48969	-0.3503	95	0.07
ENST00000418115.1	RHOA	9913	bta-miR-2285u	7mer-m8	676	682	-0.224	-0.044	-0.212	0.023	0	0	0.062	0	-0.031	0	0	0	0	0.065	-0.111	0	0	-0.011	0.148	0.154	0	-0.181	99	0.97464	-0.1761	99	-0.02
ENST00000418528.1	PRNT	9913	bta-miR-27a-5p	8mer-1a	864	871	-0.589	-0.024	-0.157	0.059	-0.018	0	0	0.022	0	0	0	0	0	0.157	-0.099	-0.069	0	-0.02	0.083	0.052	0	-0.603	99	1	-0.603	99	NA
ENST00000418807.3	NAGK	9913	bta-miR-27a-5p	8mer-1a	27	34	-0.589	-0.008	-0.015	-0.002	-0.018	0	0	0.022	0	0	0	0	0	-0.105	0.014	0.035	0	-0.02	0.083	0.052	0	-0.551	99	1	-0.551	99	-0.11
ENST00000419115.1	C14orf144	9913	bta-miR-133b	8mer-1a	20	27	-0.589	-0.008	0.014	-0.009	0	0	0	0	0.012	0	0	0	0	0.088	-0.062	-0.125	0	-0.02	0.073	0.057	0	-0.569	99	1	-0.569	99	NA
ENST00000420827.2	UBA6	9913	bta-miR-24	8mer-1a	52	59	-0.589	-0.016	-0.2	-0.044	0	0	0.06	0	0.012	0	0	0	0	-0.144	-0.048	0.06	0	-0.02	0.035	0.046	0	-0.848	99	0.50328	-0.3653	98	-0.06
ENST00000420922.2	FTCDNL1	9913	bta-miR-424-3p	8mer-1a	224	231	-0.589	0	-0.217	0.029	0	-0.021	0	0	0	0	0	0	0	0.02	-0.094	-0.049	0	-0.02	-0.006	0.243	0	-0.704	99	0.998	-0.7022	99	0.08
ENST00000421442.2	THPO	9913	bta-miR-449a	8mer-1a	95	102	-0.589	-0.016	-0.089	0.039	0	0	0	0	0	0.015	0	0	0	0.02	-0.098	0.033	0	-0.02	0.14	0	0	-0.565	99	1	-0.565	99	-0.09
ENST00000421715.1	IFNA4	9913	bta-miR-449a	8mer-1a	61	68	-0.589	-0.008	-0.077	0.025	0	0	0	0	0	0.015	0	0	0	0.031	-0.086	-0.004	0	-0.02	0.14	0	0	-0.573	99	1	-0.573	99	NA
ENST00000421782.2	RAD51C	9913	bta-miR-424-3p	8mer-1a	31	38	-0.589	-0.016	-0.171	0.004	0	-0.021	0	0	0	0	0	0	0	-0.077	-0.086	-0.037	0	-0.02	-0.006	0.243	0	-0.776	99	0.99416	-0.77	99	-0.48
ENST00000421967.1	NME6	9913	bta-miR-449a	8mer-1a	145	152	-0.589	0	-0.073	0.044	0	0	0	0	0	0.015	0	0	0	0.01	-0.06	-0.001	0	-0.02	0.14	0	0	-0.534	99	0.26484	-0.1233	74	0.39
ENST00000422482.1	AC107021.1	9913	bta-miR-2285u	8mer-1a	521	528	-0.589	-0.008	-0.29	0.09	0	0	0.06	0	0.012	0	0	0	0	0.199	-0.054	-0.103	0	-0.02	0.244	0.241	0	-0.218	99	1	-0.218	99	NA
ENST00000422521.2	ACYP2	9913	bta-miR-507b	8mer-1a	470	477	-0.589	-0.016	-0.223	0.008	0	0	0	0	0	0	0	0	0	0.079	-0.057	-0.099	0	-0.02	0.012	0.138	0	-0.767	99	1	-0.767	99	-0.32
ENST00000422781.1	RHOA	9913	bta-miR-2285u	7mer-m8	833	839	-0.224	-0.044	-0.212	0.022	0	0	0.062	0	-0.031	0	0	0	0	0.074	-0.111	-0.014	0	-0.011	0.148	0.154	0	-0.187	99	0.97405	-0.1818	99	-0.02
ENST00000422897.2	MTTP	9913	bta-miR-24	8mer-1a	300	307	-0.589	-0.048	-0.261	0.073	0	0	0.06	0	0.012	0	0	0	0	0.097	-0.093	-0.024	0	-0.02	0.035	0.046	0	-0.712	99	1	-0.712	99	-0.04
ENST00000424702.1	NAA38	9913	bta-miR-2285u	8mer-1a	2177	2184	-0.589	-0.016	-0.257	0.08	0	0	0.06	0	0.012	0	0	0	0	0.253	-0.096	-0.096	0	-0.02	0.244	0.241	0	-0.184	99	1	-0.184	99	0.07
ENST00000425133.2	FAM104B	9913	bta-miR-2285n	7mer-m8	74	80	-0.224	-0.033	-0.137	0.013	0.01	0	0	0	-0.031	0	0	0	0	-0.02	-0.1	-0.037	0	-0.011	0.107	0.099	0	-0.364	99	1	-0.364	99	NA
ENST00000425225.1	SOHLH1	9913	bta-miR-2285n	8mer-1a	43	50	-0.589	-0.016	-0.035	0.014	-0.018	0	0	0	0.012	0	0	0	0	-0.056	-0.068	0.04	0	-0.02	0.172	0.154	0	-0.41	99	1	-0.41	99	-0.19
ENST00000425231.2	CDCP1	9913	bta-miR-2285u	8mer-1a	225	232	-0.589	-0.032	-0.139	-0.05	0	0	0.06	0	0.012	0	0	0	0	-0.004	-0.053	0.049	0	-0.02	0.244	0.241	0	-0.281	99	1	-0.281	99	0.43
ENST00000426194.1	AC012123.1	9913	bta-miR-2285bg	8mer-1a	508	515	-0.589	-0.008	-0.152	0.09	-0.018	0	0	0.022	0	0	0	0	0	0.157	-0.068	-0.007	0	-0.02	-0.182	0.064	0	-0.711	99	0.21011	-0.123	62	NA
ENST00000426426.1	TMEM233	9913	bta-miR-2285n	8mer-1a	1171	1178	-0.589	-0.024	-0.272	0.101	-0.018	0	0	0	0.012	0	0	0	0	0.222	-0.086	-0.054	0	-0.02	0.172	0.154	0	-0.402	99	0.002	-0.0007	46	NA
ENST00000426530.2	PTPMT1	9913	bta-miR-27a-5p	8mer-1a	144	151	-0.589	-0.048	-0.091	0.014	-0.018	0	0	0.022	0	0	0	0	0	-0.019	0.026	-0.027	0	-0.02	0.083	0.052	0	-0.615	99	1	-0.615	99	-0.31
ENST00000426836.1	DSN1	9913	bta-miR-133b	8mer-1a	335	342	-0.589	-0.016	-0.172	0.02	0	0	0	0	0.012	0	0	0	0	0.05	-0.06	0.051	0	-0.02	0.073	0.057	0	-0.594	99	0.9344	-0.5466	99	-0.08
ENST00000426876.1	SLC35B3	9913	bta-miR-2285u	7mer-m8	204	210	-0.224	-0.022	-0.168	-0.002	0	0	0.062	0	-0.031	0	0	0	0	-0.004	-0.124	0.006	0	-0.011	0.148	0.154	0	-0.216	99	0.95434	-0.2054	99	-0.19
ENST00000426995.2	UCP3	9913	bta-miR-133b	8mer-1a	157	164	-0.589	-0.008	-0.187	0.054	0	0	0	0	0.012	0	0	0	0	0.041	-0.096	0.034	0	-0.02	0.073	0.057	0	-0.629	99	1	-0.629	99	-0.39
ENST00000427358.2	FAHD1	9913	bta-miR-27a-5p	8mer-1a	1362	1369	-0.589	-0.016	-0.19	0.06	-0.018	0	0	0.022	0	0	0	0	0	0.199	-0.116	0.011	0	-0.02	0.083	0.052	0	-0.522	99	0.05362	-0.0237	32	-0.12
ENST00000427468.2	EPHA10	9913	bta-miR-2285n	8mer-1a	49	56	-0.589	-0.016	-0.109	-0.004	-0.018	0	0	0	0.012	0	0	0	0	-0.123	-0.008	0.148	-0.118	-0.02	0.172	0.154	0	-0.519	99	1	-0.519	99	-0.04
ENST00000428373.1	ARPP21	9913	bta-miR-133b	8mer-1a	670	677	-0.589	-0.016	-0.24	0.098	0	0	0	0	0.012	0	0	0	0	0.214	-0.103	-0.071	0	-0.02	0.073	0.057	0	-0.585	99	1	-0.585	99	0.08
ENST00000429429.2	SLBP	9913	bta-miR-2285n	8mer-1a	479	486	-0.589	-0.048	-0.244	0.085	-0.018	0	0	0	0.012	0	0	0	0	0.142	-0.091	0.016	0	-0.02	0.172	0.154	0	-0.429	99	0.00775	-0.0029	51	0.12
ENST00000429514.2	RWDD3	9913	bta-miR-424-3p	8mer-1a	35	42	-0.589	-0.016	-0.234	0.008	0	-0.021	0	0	0	0	0	0	0	0.014	-0.077	-0.016	0	-0.02	-0.006	0.243	0	-0.714	99	1	-0.714	99	-0.32
ENST00000429767.1	SPATA31A4	9913	bta-miR-2285u	7mer-m8	136	142	-0.224	-0.022	-0.208	-0.016	0	0	0.062	0	-0.031	0	0	0	0	-0.029	-0.078	0.087	0	-0.011	0.148	0.154	0	-0.168	99	1	-0.168	99	NA
ENST00000430348.2	RBM3	9913	bta-miR-2285u	7mer-m8	173	179	-0.224	-0.022	-0.186	0.026	0	0	0.062	0	-0.031	0	0	0	0	0.042	-0.133	-0.004	0	-0.011	0.148	0.154	0	-0.179	99	0.98394	-0.1759	99	0.19
ENST00000430704.2	SIMC1	9913	bta-miR-133b	8mer-1a	98	105	-0.589	0	-0.182	0.031	0	0	0	0	0.012	0	0	0	0	0.027	-0.086	0.075	0	-0.02	0.073	0.057	0	-0.602	99	1	-0.602	99	-0.45
ENST00000431221.2	ISCU	9913	bta-miR-133b	8mer-1a	520	527	-0.589	-0.032	-0.228	0.031	0	0	0	0	0.012	0	0	0	0	0.096	-0.014	-0.022	0	-0.02	0.073	0.057	0	-0.636	99	0.20144	-0.1075	76	-0.3
ENST00000432079.1	TROVE2	9913	bta-miR-2285n	8mer-1a	998	1005	-0.589	0	-0.259	0.056	-0.018	0	0	0	0.012	0	0	0	0	0.18	-0.049	0.025	0	-0.02	0.172	0.154	0	-0.336	99	0.90603	-0.3009	99	-0.6
ENST00000432641.2	ACN9	9913	bta-miR-2285u	8mer-1a	51	58	-0.589	-0.016	-0.242	0.017	0	0	0.06	0	0.012	0	0	0	0	0.03	-0.042	-0.041	0	-0.02	0.244	0.241	0	-0.346	99	1	-0.346	99	NA
ENST00000432999.2	ZBED5	9913	bta-miR-2285n	8mer-1a	82	89	-0.589	-0.016	-0.209	0.014	-0.018	0	0	0	0.012	0	0	0	0	-0.069	-0.081	0.113	0	-0.02	0.172	0.154	0	-0.537	99	0.43462	-0.2094	97	-0.5
ENST00000433030.1	CT47A1	9913	bta-miR-2285n	8mer-1a	132	139	-0.589	-0.016	-0.27	0.025	-0.018	0	0	0	0.012	0	0	0	0	-0.023	-0.048	0.022	0	-0.02	0.172	0.154	0	-0.599	99	0.998	-0.5975	99	NA
ENST00000433436.2	CLTA	9913	bta-miR-133b	8mer-1a	95	102	-0.589	-0.032	-0.207	0.035	0	0	0	0	0.012	0	0	0	0	-0.008	-0.035	0.018	0	-0.02	0.073	0.057	0	-0.696	99	1	-0.696	99	0.28
ENST00000437367.2	C1orf213	9913	bta-miR-2285n	8mer-1a	110	117	-0.589	-0.016	-0.138	0.042	-0.018	0	0	0	0.012	0	0	0	0	0	-0.054	-0.063	0	-0.02	0.172	0.154	0	-0.518	99	1	-0.518	99	NA
ENST00000437936.1	IGFL1	9913	bta-miR-2285n	8mer-1a	77	84	-0.589	-0.008	-0.098	0.032	-0.018	0	0	0	0.012	0	0	0	0	0.04	-0.116	-0.054	0	-0.02	0.172	0.154	0	-0.493	99	1	-0.493	99	-0.13
ENST00000438306.1	FAM133B	9913	bta-miR-424-3p	8mer-1a	1170	1177	-0.589	-0.016	-0.269	0.051	0	-0.021	0	0	0	0	0	0	0	0.181	-0.117	0.01	0	-0.02	-0.006	0.243	0	-0.553	99	1	-0.553	99	NA
ENST00000438528.3	SMIM19	9913	bta-miR-2285n	7mer-m8	72	78	-0.224	-0.033	-0.181	0.011	0.01	0	0	0	-0.031	0	0	0	0	0.005	-0.097	-0.026	0	-0.011	0.107	0.099	0	-0.371	99	0.93023	-0.3418	99	-0.23
ENST00000438528.3	SMIM19	9913	bta-miR-2285u	7mer-m8	73	79	-0.224	-0.044	-0.142	0.011	0	0	0.062	0	-0.031	0	0	0	0	0.005	-0.107	-0.026	0	-0.011	0.148	0.154	0	-0.205	99	0.93023	-0.1897	99	-0.42
ENST00000438731.1	C4orf51	9913	bta-miR-133b	8mer-1a	161	168	-0.589	-0.024	-0.12	0.007	0	0	0	0	0.012	0	0	0	0	-0.022	0.014	-0.001	0	-0.02	0.073	0.057	0	-0.613	99	1	-0.613	99	NA
ENST00000438904.2	TYW1B	9913	bta-miR-11985	8mer-1a	97	104	-0.589	-0.016	-0.128	-0.015	0	-0.021	0	0	0.012	0	0	0	0	-0.078	-0.012	0.047	0	-0.02	-0.02	-0.054	0	-0.894	99	0.998	-0.8915	99	0.13
ENST00000439131.2	C14orf178	9913	bta-miR-2285n	7mer-m8	48	54	-0.224	-0.033	-0.061	-0.031	0.01	0	0	0	-0.031	0	0	0	0	-0.082	-0.072	-0.046	0	-0.011	0.107	0.099	0	-0.375	99	1	-0.375	99	NA
ENST00000439351.1	DNAJB11	9913	bta-miR-2285u	7mer-m8	108	114	-0.224	-0.022	-0.189	0.019	0	0	0.062	0	-0.031	0	0	0	0	0.02	-0.125	0.028	0	-0.011	0.148	0.154	0	-0.171	99	0.86468	-0.1466	99	-0.06
ENST00000439461.1	ZNF766	9913	bta-miR-24	8mer-1a	72	79	-0.589	-0.024	-0.119	0.024	0	0	0.06	0	0.012	0	0	0	0	-0.06	-0.079	0.062	0	-0.02	0.035	0.046	0	-0.652	99	0.07128	-0.0379	69	-0.01
ENST00000440868.1	HEPACAM2	9913	bta-miR-11985	8mer-1a	19	26	-0.589	-0.048	-0.224	-0.011	0	-0.021	0	0	0.012	0	0	0	0	0.099	-0.05	0.075	0	-0.02	-0.02	-0.054	0	-0.851	99	1	-0.851	99	0.07
ENST00000441335.2	ADAM7	9913	bta-miR-27a-5p	8mer-1a	21	28	-0.589	-0.024	-0.223	-0.008	-0.018	0	0	0.022	0	0	0	0	0	0.093	-0.126	0	0	-0.02	0.083	0.052	0	-0.758	99	1	-0.758	99	NA
ENST00000442235.2	TTC31	9913	bta-miR-2285u	8mer-1a	1238	1245	-0.589	-0.032	-0.194	-0.065	0	0	0.06	0	0.012	0	0	0	0	0.175	-0.113	-0.004	0	-0.02	0.244	0.241	0	-0.285	99	0.96222	-0.2731	99	NA
ENST00000442346.2	RNFT1	9913	bta-miR-27a-5p	8mer-1a	628	635	-0.589	-0.024	-0.257	0.093	-0.018	0	0	0.022	0	0	0	0	0	0.171	-0.083	-0.035	0	-0.02	0.083	0.052	0	-0.605	99	0.1296	-0.0655	57	0.09
ENST00000442938.2	TMEM25	9913	bta-miR-449a	8mer-1a	203	210	-0.589	-0.032	-0.229	0.039	0	0	0	0	0	0.015	0	0	0	0.024	-0.058	0.039	0	-0.02	0.14	0	0	-0.671	99	1	-0.671	99	0.04
ENST00000443967.1	SIMC1	9913	bta-miR-133b	8mer-1a	98	105	-0.589	0	-0.18	0.04	0	0	0	0	0.012	0	0	0	0	0.026	-0.106	0.134	0	-0.02	0.073	0.057	0	-0.553	99	1	-0.553	99	-0.45
ENST00000446108.1	RBM17	9913	bta-miR-2285u	7mer-m8	158	164	-0.224	-0.022	-0.204	0.011	0	0	0.062	0	-0.031	0	0	0	0	0.02	-0.096	0.033	0	-0.011	0.148	0.154	0	-0.16	99	0.98816	-0.158	99	-0.29
ENST00000446465.2	SLC35G2	9913	bta-miR-449a	8mer-1a	44	51	-0.589	-0.04	-0.24	0.015	0	0	0	0	0	0.015	0	0	0	-0.058	-0.022	0.065	0	-0.02	0.14	0	0	-0.734	99	0.99401	-0.7283	99	-0.28
ENST00000446862.1	CASP12	9913	bta-miR-27a-5p	7mer-1a	15	21	-0.195	-0.048	-0.044	-0.008	-0.025	0	0	-0.049	0	0	0	0	0	-0.047	-0.072	0	0	-0.02	0.039	0	0	-0.469	99	1	-0.469	99	NA
ENST00000447360.2	LRRC28	9913	bta-miR-11985	8mer-1a	81	88	-0.589	-0.016	-0.091	0.021	0	-0.021	0	0	0.012	0	0	0	0	0.04	0.02	0.041	0	-0.02	-0.02	-0.054	0	-0.677	99	1	-0.677	99	0
ENST00000447452.2	ORC5	9913	bta-miR-507b	8mer-1a	182	189	-0.589	-0.016	-0.238	0.029	0	0	0	0	0	0	0	0	0	0.005	-0.123	0.044	0	-0.02	0.012	0.138	0	-0.758	99	1	-0.758	99	0.08
ENST00000447630.1	SS18L2	9913	bta-miR-449a	8mer-1a	360	367	-0.589	-0.016	-0.147	0.022	0	0	0	0	0	0.015	0	0	0	0.058	-0.003	-0.092	0	-0.02	0.14	0	0	-0.632	99	0.86047	-0.5254	99	NA
ENST00000448060.2	CALML4	9913	bta-miR-27a-5p	8mer-1a	4917	4924	-0.589	-0.032	-0.25	0.074	-0.018	0	0	0.022	0	0	0	0	0	0.33	-0.092	-0.026	0	-0.02	0.083	0.052	0	-0.466	99	0.00976	-0.0039	17	-0.3
ENST00000448276.2	SMARCD2	9913	bta-miR-2285bg	8mer-1a	481	488	-0.589	-0.016	-0.167	0.08	-0.018	0	0	0.022	0	0	0	0	0	0.135	-0.084	0.089	0	-0.02	-0.182	0.064	0	-0.686	99	1	-0.686	99	0.05
ENST00000448814.1	BBIP1	9913	bta-miR-2285n	8mer-1a	482	489	-0.589	-0.008	-0.263	0.088	-0.018	0	0	0	0.012	0	0	0	0	0.154	-0.038	-0.062	0	-0.02	0.172	0.154	0	-0.418	99	0.01035	-0.0038	53	NA
ENST00000449552.2	TRIM16L	9913	bta-miR-507b	8mer-1a	302	309	-0.589	-0.016	-0.145	-0.009	0	0	0	0	0	0	0	0	0	0.031	-0.114	0.05	0	-0.02	0.012	0.138	0	-0.662	99	1	-0.662	99	NA
ENST00000450160.1	NME6	9913	bta-miR-449a	8mer-1a	174	181	-0.589	0	-0.073	0.039	0	0	0	0	0	0.015	0	0	0	0.012	-0.06	-0.018	0	-0.02	0.14	0	0	-0.554	99	0.26484	-0.1273	75	0.39
ENST00000450169.2	LSM5	9913	bta-miR-2285u	8mer-1a	1395	1402	-0.589	-0.048	-0.236	0.02	0	0	0.06	0	0.012	0	0	0	0	0.192	-0.051	-0.069	0	-0.02	0.244	0.241	0	-0.244	99	0.02369	-0.0053	68	-0.1
ENST00000451315.2	NOL7	9913	bta-miR-2285u	8mer-1a	770	777	-0.589	0	-0.287	0.019	0	0	0.06	0	0.012	0	0	0	0	0.131	-0.065	0.023	0	-0.02	0.244	0.241	0	-0.231	99	0.04688	-0.01	78	-0.31
ENST00000451472.1	AL162407.1	9913	bta-miR-2285u	8mer-1a	143	150	-0.589	-0.016	-0.192	0.051	0	0	0.06	0	0.012	0	0	0	0	0.195	-0.101	-0.042	0	-0.02	0.244	0.241	0	-0.157	99	1	-0.157	99	NA
ENST00000451905.1	AC011294.3	9913	bta-miR-2285n	8mer-1a	41	48	-0.589	-0.024	-0.096	0.013	-0.018	0	0	0	0.012	0	0	0	0	0.102	-0.041	-0.141	0	-0.02	0.172	0.154	0	-0.476	99	1	-0.476	99	NA
ENST00000452655.2	RBBP6	9913	bta-miR-2285n	7mer-m8	419	425	-0.224	-0.044	-0.214	0.039	0.01	0	0	0	-0.031	0	0	0	0	0.094	-0.135	-0.021	0	-0.011	0.107	0.099	0	-0.331	99	0.1006	-0.0301	78	-0.05
ENST00000453105.2	DDX39B	9913	bta-miR-2285bg	8mer-1a	72	79	-0.589	-0.032	-0.043	0.03	-0.018	0	0	0.022	0	0	0	0	0	0.056	-0.049	0.018	0	-0.02	-0.182	0.064	0	-0.743	99	1	-0.743	99	0.21
ENST00000453211.2	FBXO22	9913	bta-miR-2285n	8mer-1a	29	36	-0.589	-0.024	-0.252	0.002	-0.018	0	0	0	0.012	0	0	0	0	0.146	-0.071	0.029	0	-0.02	0.172	0.154	0	-0.459	99	1	-0.459	99	-0.08
ENST00000453386.2	TRA2B	9913	bta-miR-2285u	8mer-1a	387	394	-0.589	-0.024	-0.227	0.061	0	0	0.06	0	0.012	0	0	0	0	0.101	-0.086	0.034	0	-0.02	0.244	0.241	0	-0.193	99	0.01782	-0.0032	66	-0.01
ENST00000453404.1	C21orf49	9913	bta-miR-449a	8mer-1a	575	582	-0.589	-0.024	-0.144	0.016	0	0	0	0	0	0.015	0	0	0	0.101	-0.092	-0.237	0	-0.02	0.14	0	0	-0.834	99	1	-0.834	99	NA
ENST00000453695.2	DCLRE1C	9913	bta-miR-133b	8mer-1a	2453	2460	-0.589	-0.016	-0.262	-0.056	0	0	0	0	0.012	0	0	0	0	0.249	-0.118	0.095	0	-0.02	0.073	0.057	0	-0.575	99	0.00076	-0.0004	18	-0.36
ENST00000453996.2	CTU2	9913	bta-miR-424-3p	8mer-1a	99	106	-0.589	0	-0.29	-0.032	0	-0.021	0	0	0	0	0	0	0	-0.082	-0.129	0.083	0	-0.02	-0.006	0.243	0	-0.843	99	1	-0.843	99	0.19
ENST00000454011.2	RHOA	9913	bta-miR-2285u	7mer-m8	864	870	-0.224	-0.044	-0.212	0.022	0	0	0.062	0	-0.031	0	0	0	0	0.076	-0.111	-0.033	0	-0.011	0.148	0.154	0	-0.204	99	0.97405	-0.1983	99	-0.02
ENST00000454061.1	BBIP1	9913	bta-miR-2285n	8mer-1a	625	632	-0.589	-0.008	-0.263	0.091	-0.018	0	0	0	0.012	0	0	0	0	0.168	-0.038	-0.118	0	-0.02	0.172	0.154	0	-0.457	99	0.00388	-0.0015	48	NA
ENST00000454117.1	C1orf213	9913	bta-miR-2285n	8mer-1a	399	406	-0.589	-0.016	-0.138	0.049	-0.018	0	0	0	0.012	0	0	0	0	0.085	-0.054	-0.065	0	-0.02	0.172	0.154	0	-0.428	99	1	-0.428	99	NA
ENST00000454893.1	SNRPG	9913	bta-miR-2285u	8mer-1a	267	274	-0.589	-0.016	-0.204	0.001	0	0	0.06	0	0.012	0	0	0	0	0.022	-0.091	-0.066	0	-0.02	0.244	0.241	0	-0.406	99	0.54474	-0.2069	99	NA
ENST00000455667.3	PCBP2	9913	bta-miR-2285n	8mer-1a	402	409	-0.589	-0.048	-0.176	0.065	-0.018	0	0	0	0.012	0	0	0	0	0.113	-0.091	0.042	0	-0.02	0.172	0.154	0	-0.384	99	0.0184	-0.0062	56	0.23
ENST00000456183.2	SPATA31A2	9913	bta-miR-2285u	7mer-m8	133	139	-0.224	-0.022	-0.208	-0.016	0	0	0.062	0	-0.031	0	0	0	0	-0.03	-0.078	0.087	0	-0.011	0.148	0.154	0	-0.169	99	1	-0.169	99	NA
ENST00000456354.2	CATSPER4	9913	bta-miR-27a-5p	8mer-1a	234	241	-0.589	-0.048	-0.072	0.057	-0.018	0	0	0.022	0	0	0	0	0	0.056	-0.07	0.074	0	-0.02	0.083	0.052	0	-0.473	99	1	-0.473	99	-0.19
ENST00000456946.2	TRIM17	9913	bta-miR-449a	8mer-1a	30	37	-0.589	-0.008	-0.066	0.003	0	0	0	0	0	0.015	0	0	0	-0.011	-0.017	0.027	0	-0.02	0.14	0	0	-0.526	99	1	-0.526	99	-0.32
ENST00000458341.1	SP140L	9913	bta-miR-2285u	7mer-m8	38	44	-0.224	-0.022	-0.205	0.003	0	0	0.062	0	-0.031	0	0	0	0	-0.02	-0.097	-0.019	0	-0.011	0.148	0.154	0	-0.262	99	1	-0.262	99	NA
ENST00000460436.2	AIFM1	9913	bta-miR-24	8mer-1a	145	152	-0.589	-0.032	-0.235	0.052	0	0	0.06	0	0.012	0	0	0	0	0.139	-0.108	0.029	0	-0.02	0.035	0.046	0	-0.611	99	0.01444	-0.0072	44	-0.03
ENST00000463937.1	ABHD14A-ACY1	9913	bta-miR-449a	8mer-1a	31	38	-0.589	-0.008	-0.023	-0.098	0	0	0	0	0	0.015	0	0	0	-0.202	-0.082	0.086	0	-0.02	0.14	0	-0.001	-0.782	99	0.89004	-0.6721	99	0.34
ENST00000464171.1	RSRC1	9913	bta-miR-2285u	8mer-1a	44	51	-0.589	-0.008	-0.265	0.014	0	0	0.06	0	0.012	0	0	0	0	0.038	-0.065	0.03	0	-0.02	0.244	0.241	0	-0.308	99	1	-0.308	99	-0.49
ENST00000465133.1	ST7	9913	bta-miR-2285u	8mer-1a	901	908	-0.589	0	-0.206	0.017	0	0	0.06	0	0.012	0	0	0	0	0.146	-0.084	0.021	0	-0.02	0.244	0.241	0	-0.158	99	1	-0.158	99	-0.23
ENST00000468425.2	ATPIF1	9913	bta-miR-2285bg	8mer-1a	159	166	-0.589	0	-0.227	0.029	-0.018	0	0	0.022	0	0	0	0	0	-0.006	-0.057	-0.084	0	-0.02	-0.182	0.064	0	-1.068	99	1	-1.068	99	NA
ENST00000468695.1	ZBTB8OS	9913	bta-miR-2285u	8mer-1a	496	503	-0.589	-0.016	-0.189	0.058	0	0	0.06	0	0.012	0	0	0	0	0.11	-0.062	-0.009	0	-0.02	0.244	0.241	0	-0.16	99	0.88162	-0.1401	99	-0.23
ENST00000469404.1	NCK1	9913	bta-miR-24	8mer-1a	1326	1333	-0.589	-0.016	-0.208	0.047	0	0	0.06	0	0.012	0	0	0	0	0.192	-0.069	0.041	0	-0.02	0.035	0.046	0	-0.469	99	0.17744	-0.0729	80	-0.34
ENST00000470879.1	ZEB2	9913	bta-miR-27a-5p	8mer-1a	1832	1839	-0.589	-0.008	-0.214	0.09	-0.018	0	0	0.022	0	0	0	0	0	0.244	-0.112	-0.109	0	-0.02	0.083	0.052	0	-0.579	99	1	-0.579	99	-0.04
ENST00000472571.2	FAM104B	9913	bta-miR-2285n	7mer-m8	289	295	-0.224	-0.033	-0.137	0.016	0.01	0	0	0	-0.031	0	0	0	0	0.023	-0.1	-0.116	0	-0.011	0.107	0.099	0	-0.397	99	1	-0.397	99	NA
ENST00000474096.1	EIF5A2	9913	bta-miR-2285n	8mer-1a	435	442	-0.589	-0.008	-0.21	0.072	-0.018	0	0	0	0.012	0	0	0	0	0.176	-0.076	-0.057	0	-0.02	0.172	0.154	0	-0.392	99	0.95257	-0.3708	99	-0.34
ENST00000474096.1	EIF5A2	9913	bta-miR-24	8mer-1a	249	256	-0.589	-0.016	-0.263	0.067	0	0	0.06	0	0.012	0	0	0	0	0.176	-0.099	-0.057	0	-0.02	0.035	0.046	0	-0.648	99	0.95257	-0.6097	99	-0.17
ENST00000474627.3	ATPAF2	9913	bta-miR-2285u	8mer-1a	194	201	-0.589	-0.032	-0.175	0.021	0	0	0.06	0	0.012	0	0	0	0	0.003	-0.088	0.032	0	-0.02	0.244	0.241	0	-0.291	99	0.05897	-0.0156	86	-0.04
ENST00000476854.1	ACY1	9913	bta-miR-449a	8mer-1a	31	38	-0.589	-0.008	-0.023	-0.098	0	0	0	0	0	0.015	0	0	0	-0.202	-0.082	0.049	0	-0.02	0.14	0	-0.001	-0.819	99	0.89398	-0.7066	99	0.34
ENST00000477717.1	ST6GALNAC5	9913	bta-miR-27a-5p	8mer-1a	3268	3275	-0.589	-0.008	-0.26	0.038	-0.018	0	0	0.022	0	0	0	0	0	0.283	-0.102	0.046	0	-0.02	0.083	0.052	0	-0.473	99	0.31309	-0.1321	79	0.28
ENST00000478070.1	MDM2	9913	bta-miR-24	8mer-1a	499	506	-0.589	-0.032	-0.182	0.052	0	0	0.06	0	0.012	0	0	0	0	0.105	-0.082	-0.122	0	-0.02	0.035	0.046	0	-0.717	99	0.35475	-0.2158	95	-0.09
ENST00000478136.1	FAM19A1	9913	bta-miR-424-3p	8mer-1a	48	55	-0.589	-0.032	-0.252	0.018	0	-0.021	0	0	0	0	0	0	0	0.172	-0.06	-0.036	0	-0.02	-0.006	0.243	0	-0.583	99	1	-0.583	99	NA
ENST00000478286.2	ODF2L	9913	bta-miR-2285u	8mer-1a	406	413	-0.589	-0.032	-0.264	0.075	0	0	0.06	0	0.012	0	0	0	0	0.116	-0.114	-0.106	0	-0.02	0.244	0.241	0	-0.377	99	0.15432	-0.0521	96	-0.35
ENST00000480071.2	PAOX	9913	bta-miR-133b	8mer-1a	1535	1542	-0.589	-0.032	-0.244	0.03	0	0	0	0	0.012	0	0	0	0	0.203	-0.099	0.044	0	-0.02	0.073	0.057	0	-0.565	99	0.02889	-0.0136	38	-0.42
ENST00000480951.1	BOD1	9913	bta-miR-2285n	8mer-1a	422	429	-0.589	-0.016	-0.17	0.02	-0.018	0	0	0	0.012	0	0	0	0	0.08	-0.065	-0.073	0	-0.02	0.172	0.154	0	-0.513	99	0.99659	-0.5109	99	0.06
ENST00000481195.1	PPP2CA	9913	bta-miR-133b	8mer-1a	125	132	-0.589	-0.032	-0.154	0.047	0	0	0	0	0.012	0	0	0	0	0.078	-0.102	0.04	0	-0.02	0.073	0.057	0	-0.59	99	1	-0.59	99	0.26
ENST00000481617.2	TBC1D8B	9913	bta-miR-2285u	8mer-1a	48	55	-0.589	-0.016	-0.262	0.018	0	0	0.06	0	0.012	0	0	0	0	0.053	-0.086	0.067	0	-0.02	0.244	0.241	0	-0.278	99	1	-0.278	99	-0.22
ENST00000482533.1	RCAN1	9913	bta-miR-449a	8mer-1a	808	815	-0.589	-0.016	-0.226	0.089	0	0	0	0	0	0.015	0	0	0	0.181	-0.087	-0.047	0	-0.02	0.14	0	-0.001	-0.561	99	1	-0.561	99	-0.06
ENST00000483063.1	POLE4	9913	bta-miR-133b	8mer-1a	253	260	-0.589	-0.024	-0.25	0.069	0	0	0	0	0.012	0	0	0	0	0.08	-0.047	-0.048	0	-0.02	0.073	0.057	0	-0.687	99	0.01516	-0.0083	32	-0.28
ENST00000486389.1	ALKBH6	9913	bta-miR-2285bg	8mer-1a	375	382	-0.589	0	-0.039	0.025	-0.018	0	0	0.022	0	0	0	0	0	0.063	-0.062	-0.053	0	-0.02	-0.182	0.064	0	-0.789	99	0.9989	-0.7878	99	-0.1
ENST00000487153.1	SERP1	9913	bta-miR-2285u	7mer-m8	244	250	-0.224	-0.044	-0.206	0.031	0	0	0.062	0	-0.031	0	0	0	0	0.115	-0.096	-0.054	0	-0.011	0.148	0.154	0	-0.156	99	0.843	-0.1304	98	-0.06
ENST00000487338.2	ZNF695	9913	bta-miR-507b	8mer-1a	851	858	-0.589	-0.016	-0.154	0.105	0	0	0	0	0	0	0	0	0	0.23	-0.073	-0.257	0	-0.02	0.012	0.138	0	-0.624	99	0.12334	-0.0639	59	NA
ENST00000488300.1	RNF182	9913	bta-miR-24	8mer-1a	1321	1328	-0.589	-0.032	-0.246	0.096	0	0	0.06	0	0.012	0	0	0	0	0.224	-0.098	0.02	0	-0.02	0.035	0.046	0	-0.492	99	0.99706	-0.4903	99	0.48
ENST00000488788.2	RP5-850E9.3	9913	bta-miR-449a	8mer-1a	2215	2222	-0.589	-0.024	-0.304	-0.011	0	0	0	0	0	0.015	0	0	0	0.239	-0.127	-0.1	0	-0.02	0.14	0	0	-0.781	99	0.52296	-0.3559	97	NA
ENST00000489308.2	BTF3L4	9913	bta-miR-2285n	8mer-1a	277	284	-0.589	-0.016	-0.218	0.066	-0.018	0	0	0	0.012	0	0	0	0	0.179	-0.101	-0.082	0	-0.02	0.172	0.154	0	-0.461	99	0.97755	-0.4489	99	0.29
ENST00000489308.2	BTF3L4	9913	bta-miR-2285u	7mer-m8	291	297	-0.224	-0.033	-0.178	0.031	0	0	0.062	0	-0.031	0	0	0	0	0.09	-0.14	-0.039	0	-0.011	0.148	0.154	0	-0.171	99	0.97755	-0.1669	99	0.01
ENST00000490126.2	ZNHIT3	9913	bta-miR-2285u	8mer-1a	152	159	-0.589	-0.04	-0.19	0.041	0	0	0.06	0	0.012	0	0	0	0	0.007	-0.11	-0.134	0	-0.02	0.244	0.241	0	-0.478	99	1	-0.478	99	0.04
ENST00000493866.1	NDUFB5	9913	bta-miR-2285u	8mer-1a	443	450	-0.589	-0.024	-0.198	0.066	0	0	0.06	0	0.012	0	0	0	0	0.11	-0.038	-0.033	0	-0.02	0.244	0.241	0	-0.169	99	0.00093	-0.0001	57	-0.1
ENST00000494511.1	PMP22	9913	bta-miR-27a-5p	8mer-1a	178	185	-0.589	-0.032	-0.102	0.048	-0.018	0	0	0.022	0	0	0	0	0	0.111	-0.098	-0.017	0	-0.02	0.083	0.052	0	-0.56	99	1	-0.56	99	-0.26
ENST00000495350.1	CBX1	9913	bta-miR-2285u	7mer-m8	27	33	-0.224	-0.011	-0.114	-0.003	0	0	0.062	0	-0.031	0	0	0	0	-0.065	-0.047	-0.015	0	-0.011	0.148	0.154	0	-0.157	99	1	-0.157	99	-0.57
ENST00000495461.1	SELK	9913	bta-miR-2285n	7mer-m8	391	397	-0.224	-0.066	-0.179	0.017	0.01	0	0	0	-0.031	0	0	0	0	0.036	-0.086	-0.031	0	-0.011	0.107	0.099	0	-0.359	99	0.0243	-0.0077	58	NA
ENST00000495461.1	SELK	9913	bta-miR-2285u	7mer-m8	392	398	-0.224	-0.099	-0.131	0.016	0	0	0.062	0	-0.031	0	0	0	0	0.036	-0.086	-0.031	0	-0.011	0.148	0.154	0	-0.197	99	0.0243	-0.0045	67	NA
ENST00000498603.1	SEC61B	9913	bta-miR-133b	8mer-1a	58	65	-0.589	-0.008	-0.252	0.024	0	0	0	0	0.012	0	0	0	0	-0.031	-0.091	-0.134	0	-0.02	0.073	0.057	0	-0.959	99	1	-0.959	99	0.38
ENST00000499788.2	RPP25	9913	bta-miR-24	8mer-1a	1355	1362	-0.589	-0.032	-0.22	0.008	0	0	0.06	0	0.012	0	0	0	0	0.187	-0.081	0	0	-0.02	0.035	0.046	0	-0.594	99	0.92608	-0.5407	99	0.16
ENST00000500635.2	RBM14-RBM4	9913	bta-miR-2285u	7mer-m8	380	386	-0.224	-0.011	-0.152	-0.025	0	0	0.062	0	-0.031	0	0	0	0	0.024	-0.106	-0.021	0	-0.011	0.148	0.154	0	-0.193	99	0.9447	-0.1816	99	NA
ENST00000500869.2	LYSMD3	9913	bta-miR-2285n	8mer-1a	3056	3063	-0.589	-0.016	-0.222	0.005	-0.018	0	0	0	0.012	0	0	0	0	0.274	-0.077	-0.026	0	-0.02	0.172	0.154	0	-0.351	99	0.44271	-0.145	94	-0.02
ENST00000502374.1	PACRGL	9913	bta-miR-2285n	8mer-1a	404	411	-0.589	-0.032	-0.219	0.083	-0.018	0	0	0	0.012	0	0	0	0	0.143	-0.101	-0.001	-0.118	-0.02	0.172	0.154	0	-0.534	99	0.76822	-0.3915	99	-0.16
ENST00000502607.1	SLC10A7	9913	bta-miR-133b	8mer-1a	81	88	-0.589	-0.016	-0.222	0.034	0	0	0	0	0.012	0	0	0	0	0.176	-0.072	-0.1	0	-0.02	0.073	0.057	0	-0.667	99	1	-0.667	99	0.21
ENST00000503518.2	GRK4	9913	bta-miR-2285n	7mer-m8	1234	1240	-0.224	-0.044	-0.127	-0.042	0.01	0	0	0	-0.031	0	0	0	0	0.087	-0.066	-0.111	0	-0.011	0.107	0.099	0	-0.353	99	0.03335	-0.0105	64	0.42
ENST00000504184.2	AC005003.1	9913	bta-miR-27a-5p	8mer-1a	238	245	-0.589	-0.008	-0.102	0.067	-0.018	0	0	0.022	0	0	0	0	0	0.098	-0.105	-0.037	0	-0.02	0.083	0.052	0	-0.557	99	1	-0.557	99	NA
ENST00000504213.1	RP11-9B6.1	9913	bta-miR-2285u	7mer-m8	47	53	-0.224	-0.022	-0.192	0.006	0	0	0.062	0	-0.031	0	0	0	0	-0.005	-0.127	-0.052	0	-0.011	0.148	0.154	0	-0.294	99	1	-0.294	99	NA
ENST00000504681.1	B4GALNT2	9913	bta-miR-507b	8mer-1a	63	70	-0.589	-0.032	-0.1	0.026	0	0	0	0	0	0	0	0	0	-0.064	-0.093	0.08	0	-0.02	0.012	0.138	0	-0.642	99	1	-0.642	99	-0.24
ENST00000505303.1	WDR36	9913	bta-miR-2285u	7mer-m8	116	122	-0.224	-0.022	-0.192	0.02	0	0	0.062	0	-0.031	0	0	0	0	-0.002	-0.111	0.05	0	-0.011	0.148	0.154	0	-0.159	99	0.35888	-0.0551	97	-0.14
ENST00000507429.1	SLC25A36	9913	bta-miR-2285n	8mer-1a	2791	2798	-0.589	-0.008	-0.221	0.032	-0.018	0	0	0	0.012	0	0	0	0	0.266	-0.08	-0.037	0	-0.02	0.172	0.154	0	-0.337	99	0.12048	-0.0367	80	-0.28
ENST00000507460.1	GABRA2	9913	bta-miR-133b	8mer-1a	22	29	-0.589	-0.008	-0.224	-0.006	0	0	0	0	0.012	0	0	0	0	0.209	-0.118	-0.089	0	-0.02	0.073	0.057	0	-0.703	99	1	-0.703	99	NA
ENST00000507584.1	LYRM7	9913	bta-miR-2285u	8mer-1a	1041	1048	-0.589	0	-0.153	0.095	0	0	0.06	0	0.012	0	0	0	0	0.211	-0.07	-0.101	-0.118	-0.02	0.244	0.241	0	-0.188	99	0.53295	-0.0971	98	-0.17
ENST00000507606.1	C7orf73	9913	bta-miR-2285n	8mer-1a	1050	1057	-0.589	-0.016	-0.144	0.077	-0.018	0	0	0	0.012	0	0	0	0	0.187	-0.091	-0.125	0	-0.02	0.172	0.154	0	-0.401	99	0.04106	-0.0144	67	NA
ENST00000507606.1	C7orf73	9913	bta-miR-2285n	7mer-m8	391	397	-0.224	-0.022	-0.202	0.034	0.01	0	0	0	-0.031	0	0	0	0	0.057	-0.097	-0.06	0	-0.011	0.107	0.099	0	-0.34	99	0.48844	-0.1561	95	NA
ENST00000507606.1	C7orf73	9913	bta-miR-2285u	8mer-1a	392	399	-0.589	-0.016	-0.187	0.073	0	0	0.06	0	0.012	0	0	0	0	0.116	-0.081	-0.125	0	-0.02	0.244	0.241	0	-0.272	99	0.48844	-0.1265	98	NA
ENST00000507656.1	ANAPC10	9913	bta-miR-507b	8mer-1a	209	216	-0.589	-0.016	-0.258	0.06	0	0	0	0	0	0	0	0	0	0.094	-0.093	-0.007	0	-0.02	0.012	0.138	0	-0.679	99	0.63533	-0.3931	96	-0.06
ENST00000509278.1	TMEM144	9913	bta-miR-2285n	8mer-1a	107	114	-0.589	-0.016	-0.163	0.042	-0.018	0	0	0	0.012	0	0	0	0	0.084	-0.032	-0.088	0	-0.02	0.172	0.154	0	-0.462	99	0.29049	-0.1197	92	-0.35
ENST00000509351.1	VNN3	9913	bta-miR-2285n	8mer-1a	710	717	-0.589	-0.008	-0.186	0.086	-0.018	0	0	0	0.012	0	0	0	0	0.168	-0.077	-0.038	0	-0.02	0.172	0.154	0	-0.344	99	0.998	-0.3432	99	NA
ENST00000509384.1	LYSMD3	9913	bta-miR-2285n	8mer-1a	3541	3548	-0.589	-0.016	-0.222	0.003	-0.018	0	0	0	0.012	0	0	0	0	0.289	-0.077	-0.041	0	-0.02	0.172	0.154	0	-0.353	99	0.38827	-0.127	93	-0.02
ENST00000509620.2	OTUD4	9913	bta-miR-2285u	7mer-m8	178	184	-0.224	-0.066	-0.178	0.025	0	0	0.062	0	-0.031	0	0	0	0	0.017	-0.11	-0.013	0	-0.011	0.148	0.154	0	-0.227	99	1	-0.227	99	-0.02
ENST00000509733.3	C5orf63	9913	bta-miR-2285n	7mer-m8	91	97	-0.224	-0.044	-0.175	-0.003	0.01	0	0	0	-0.031	0	0	0	0	-0.037	-0.1	-0.051	0	-0.011	0.107	0.099	0	-0.46	99	1	-0.46	99	0.14
ENST00000509733.3	C5orf63	9913	bta-miR-2285u	7mer-m8	92	98	-0.224	-0.022	-0.115	-0.003	0	0	0.062	0	-0.031	0	0	0	0	-0.037	-0.104	-0.051	0	-0.011	0.148	0.154	0	-0.234	99	1	-0.234	99	-0.03
ENST00000510289.1	ATP8A1	9913	bta-miR-27a-5p	8mer-1a	1348	1355	-0.589	-0.016	-0.202	0.081	-0.018	0	0	0.022	0	0	0	0	0	0.211	-0.113	-0.113	0	-0.02	0.083	0.052	0	-0.622	99	1	-0.622	99	0.27
ENST00000511251.1	GALNTL6	9913	bta-miR-133b	8mer-1a	664	671	-0.589	-0.016	-0.206	0.044	0	0	0	0	0.012	0	0	0	0	0.125	-0.073	-0.112	0	-0.02	0.073	0.057	0	-0.705	99	1	-0.705	99	0.01
ENST00000511399.1	RP11-171N4.2	9913	bta-miR-133b	8mer-1a	98	105	-0.589	-0.016	-0.212	0.04	0	0	0	0	0.012	0	0	0	0	-0.006	-0.09	-0.083	0	-0.02	0.073	0.057	0	-0.834	99	1	-0.834	99	NA
ENST00000511844.1	RPS23	9913	bta-miR-2285u	7mer-m8	73	79	-0.224	-0.033	-0.119	0.013	0	0	0.062	0	-0.031	0	0	0	0	0.003	-0.109	-0.054	0	-0.011	0.148	0.154	0	-0.201	99	1	-0.201	99	NA
ENST00000513541.1	ZCCHC10	9913	bta-miR-2285u	8mer-1a	1484	1491	-0.589	-0.024	-0.277	0.079	0	0	0.06	0	0.012	0	0	0	0	0.218	-0.083	-0.067	0	-0.02	0.244	0.241	0	-0.206	99	0.002	-0.0004	59	-0.16
ENST00000513950.2	RFESD	9913	bta-miR-2285u	8mer-1a	1813	1820	-0.589	-0.016	-0.195	0.04	0	0	0.06	0	0.012	0	0	0	0	0.222	-0.097	-0.103	0	-0.02	0.244	0.241	0	-0.201	99	0.42482	-0.082	97	-0.27
ENST00000514384.1	SMIM20	9913	bta-miR-2285u	7mer-m8	623	629	-0.224	-0.022	-0.216	0.004	0	0	0.062	0	-0.031	0	0	0	0	0.053	-0.116	-0.059	0	-0.011	0.148	0.154	0	-0.258	99	0.006	-0.0014	62	-0.22
ENST00000514985.1	SEPP1	9913	bta-miR-2285u	8mer-1a	388	395	-0.589	-0.016	-0.239	0.055	0	0	0.06	0	0.012	0	0	0	0	0.088	-0.083	0.062	0	-0.02	0.244	0.241	0	-0.185	99	1	-0.185	99	NA
ENST00000514988.1	AC145676.2	9913	bta-miR-27a-5p	7mer-m8	456	462	-0.224	0	-0.122	0.007	0.01	0	0	0.004	0	0	0	0	0	0.038	-0.112	-0.29	0	-0.011	0.055	0.033	0	-0.612	99	1	-0.612	99	NA
ENST00000514988.1	AC145676.2	9913	bta-miR-507b	7mer-m8	183	189	-0.224	0	-0.15	0.027	0	0	0	0	0	0	0	0	0	0.038	-0.12	-0.29	0	-0.011	0.014	0.088	0	-0.628	99	1	-0.628	99	NA
ENST00000517439.1	TMEM70	9913	bta-miR-424-3p	8mer-1a	315	322	-0.589	-0.008	-0.185	0.028	0	-0.021	0	0	0	0	0	0	0	0.049	-0.065	-0.058	0	-0.02	-0.006	0.243	0	-0.632	99	0.99919	-0.6314	99	0.26
ENST00000517929.1	HTR4	9913	bta-miR-2285u	8mer-1a	69	76	-0.589	0	-0.155	0.009	0	0	0.06	0	0.012	0	0	0	0	-0.086	-0.055	0.053	0	-0.02	0.244	0.241	0	-0.286	99	1	-0.286	99	-0.4
ENST00000517966.1	MOK	9913	bta-miR-2285n	8mer-1a	184	191	-0.589	-0.032	-0.211	0.039	-0.018	0	0	0	0.012	0	0	0	0	0.021	-0.085	-0.069	0	-0.02	0.172	0.154	0	-0.626	99	1	-0.626	99	-0.17
ENST00000518060.1	SPIDR	9913	bta-miR-2285u	7mer-m8	440	446	-0.224	-0.044	-0.149	0.021	0	0	0.062	0	-0.031	0	0	0	0	0.044	-0.115	-0.031	0	-0.011	0.148	0.154	0	-0.176	99	0.93684	-0.1642	99	0.28
ENST00000518785.1	LRRTM2	9913	bta-miR-449a	8mer-1a	556	563	-0.589	-0.032	-0.123	0.092	0	0	0	0	0	0.015	0	0	0	0.187	-0.099	-0.143	0	-0.02	0.14	0	0	-0.572	99	1	-0.572	99	-0.22
ENST00000519387.1	LY6K	9913	bta-miR-507b	8mer-1a	25	32	-0.589	-0.032	-0.17	-0.002	0	0	0	0	0	0	0	0	0	-0.093	-0.115	-0.067	0	-0.02	0.012	0.138	0	-0.938	99	1	-0.938	99	-0.28
ENST00000520147.1	ENY2	9913	bta-miR-2285u	8mer-1a	2494	2501	-0.589	-0.024	-0.246	0.032	0	0	0.06	0	0.012	0	0	0	0	0.254	-0.064	-0.094	0	-0.02	0.244	0.241	0	-0.194	99	0.13369	-0.0245	93	-0.13
ENST00000520509.1	CCNE2	9913	bta-miR-449a	8mer-1a	121	128	-0.589	-0.016	-0.221	0.046	0	0	0	0	0	0.015	0	0	0	0.167	-0.112	0.064	0	-0.02	0.14	0	-0.001	-0.527	99	1	-0.527	99	0.27
ENST00000520672.2	PCDHA2	9913	bta-miR-507b	8mer-1a	208	215	-0.589	-0.016	-0.257	0.063	0	0	0	0	0	0	0	0	0	0.078	-0.104	0.095	-0.118	-0.02	0.012	0.138	0	-0.718	99	0.52296	-0.331	95	NA
ENST00000521376.1	RALYL	9913	bta-miR-2285u	8mer-1a	188	195	-0.589	-0.016	-0.193	0.06	0	0	0.06	0	0.012	0	0	0	0	0.144	-0.087	-0.026	0	-0.02	0.244	0.241	0	-0.17	99	1	-0.17	99	NA
ENST00000521389.1	RNF130	9913	bta-miR-507b	8mer-1a	70	77	-0.589	0.016	-0.206	0.028	0	0	0	0	0	0	0	0	0	-0.031	-0.088	0.067	0	-0.02	0.012	0.138	0	-0.673	99	1	-0.673	99	-0.52
ENST00000521467.1	RP11-383H13.1	9913	bta-miR-2285n	7mer-m8	905	911	-0.224	-0.077	-0.059	0.051	0.01	0	0	0	-0.031	0	0	0	0	0.143	-0.055	-0.29	0	-0.011	0.107	0.099	0	-0.337	99	0.38424	-0.1204	92	NA
ENST00000521467.1	RP11-383H13.1	9913	bta-miR-27a-5p	8mer-1a	2482	2489	-0.589	-0.04	0.04	0.106	-0.018	0	0	0.022	0	0	0	0	0	0.282	-0.047	-0.592	0	-0.02	0.083	0.052	0	-0.721	99	0.38424	-0.2364	91	NA
ENST00000521467.1	RP11-383H13.1	9913	bta-miR-449a	8mer-1a	191	198	-0.589	-0.016	-0.166	0.06	0	0	0	0	0	0.015	0	0	0	0.197	-0.09	-0.592	0	-0.02	0.14	0	0	-1.061	99	0.80594	-0.785	99	NA
ENST00000521500.2	RP11-67H2.1	9913	bta-miR-2285n	7mer-m8	564	570	-0.224	-0.033	-0.186	0.042	0.01	0	0	0	-0.031	0	0	0	0	0.079	-0.111	-0.081	0	-0.011	0.107	0.099	0	-0.34	99	1	-0.34	99	NA
ENST00000521500.2	RP11-67H2.1	9913	bta-miR-2285u	7mer-m8	565	571	-0.224	-0.033	-0.152	0.042	0	0	0.062	0	-0.031	0	0	0	0	0.079	-0.107	-0.081	0	-0.011	0.148	0.154	0	-0.154	99	1	-0.154	99	NA
ENST00000521688.1	ENY2	9913	bta-miR-2285u	8mer-1a	2403	2410	-0.589	-0.024	-0.246	0.032	0	0	0.06	0	0.012	0	0	0	0	0.25	-0.064	-0.06	0	-0.02	0.244	0.241	0	-0.164	99	0.13645	-0.0213	92	-0.13
ENST00000521716.1	DCAF13	9913	bta-miR-2285n	8mer-1a	47	54	-0.589	-0.04	-0.21	0.017	-0.018	0	0	0	0.012	0	0	0	0	-0.038	-0.085	-0.065	0	-0.02	0.172	0.154	0	-0.71	99	1	-0.71	99	-0.28
ENST00000522186.1	RP11-386G21.1	9913	bta-miR-2285u	7mer-m8	111	117	-0.224	-0.055	-0.122	0.019	0	0	0.062	0	-0.031	0	0	0	0	0.016	-0.075	-0.114	0	-0.011	0.148	0.154	0	-0.233	99	1	-0.233	99	NA
ENST00000522324.1	FAM92A1	9913	bta-miR-424-3p	8mer-1a	183	190	-0.589	-0.016	-0.191	0.043	0	-0.021	0	0	0	0	0	0	0	0.026	-0.08	-0.018	0	-0.02	-0.006	0.243	0	-0.629	99	1	-0.629	99	NA
ENST00000522874.1	MOK	9913	bta-miR-2285n	8mer-1a	130	137	-0.589	-0.032	-0.211	0.032	-0.018	0	0	0	0.012	0	0	0	0	0.001	-0.085	0.066	0	-0.02	0.172	0.154	0	-0.518	99	1	-0.518	99	-0.17
ENST00000523061.1	CHCHD7	9913	bta-miR-2285u	8mer-1a	1135	1142	-0.589	-0.008	-0.163	0.025	0	0	0.06	0	0.012	0	0	0	0	0.171	-0.02	-0.127	0	-0.02	0.244	0.241	0	-0.174	99	0.0953	-0.0157	86	0.04
ENST00000523073.1	TMEM68	9913	bta-miR-2285n	8mer-1a	457	464	-0.589	-0.016	-0.17	0.055	-0.018	0	0	0	0.012	0	0	0	0	0.108	-0.062	-0.029	0	-0.02	0.172	0.154	0	-0.403	99	0.9354	-0.3733	99	-0.1
ENST00000523211.1	NKAIN3	9913	bta-miR-2285u	8mer-1a	217	224	-0.589	-0.016	-0.213	0.064	0	0	0.06	0	0.012	0	0	0	0	0.105	-0.082	-0.001	0	-0.02	0.244	0.241	0	-0.195	99	1	-0.195	99	NA
ENST00000523505.1	CCDC71L	9913	bta-miR-2285u	8mer-1a	2506	2513	-0.589	-0.016	-0.166	0.066	0	0	0.06	0	0.012	0	0	0	0	0.26	-0.078	-0.198	0	-0.02	0.244	0.241	0	-0.184	99	0.32826	-0.0579	97	NA
ENST00000523953.1	CA1	9913	bta-miR-133b	8mer-1a	276	283	-0.589	-0.016	-0.26	0.071	0	0	0	0	0.012	0	0	0	0	0.138	-0.067	0.024	0	-0.02	0.073	0.057	0	-0.577	99	1	-0.577	99	0.15
ENST00000524754.1	FUT6	9913	bta-miR-24	8mer-1a	246	253	-0.589	-0.008	-0.138	0.005	0	0	0.06	0	0.012	0	0	0	0	0.015	-0.063	0.054	0	-0.02	0.035	0.046	0	-0.591	99	0.88794	-0.5114	99	-0.1
ENST00000525043.2	C8orf49	9913	bta-miR-2285u	8mer-1a	416	423	-0.589	-0.032	-0.169	0.057	0	0	0.06	0	0.012	0	0	0	0	0.095	-0.054	-0.018	0	-0.02	0.244	0.241	0	-0.173	99	1	-0.173	99	NA
ENST00000525141.1	SMCO4	9913	bta-miR-424-3p	8mer-1a	121	128	-0.589	-0.008	-0.122	0.03	0	-0.021	0	0	0	0	0	0	0	0.024	-0.07	-0.112	0	-0.02	-0.006	0.243	0	-0.651	99	1	-0.651	99	-0.25
ENST00000525729.1	C11orf65	9913	bta-miR-449a	8mer-1a	318	325	-0.589	-0.016	-0.151	0.054	0	0	0	0	0	0.015	0	0	0	0.072	-0.118	0.018	0	-0.02	0.14	0	0	-0.595	99	1	-0.595	99	NA
ENST00000526025.1	CD44	9913	bta-miR-27a-5p	8mer-1a	28	35	-0.589	-0.016	0.005	0.001	-0.018	0	0	0.022	0	0	0	0	0	0.056	-0.051	-0.076	0	-0.02	0.083	0.052	0	-0.551	99	1	-0.551	99	0.06
ENST00000526683.1	PUF60	9913	bta-miR-2285n	8mer-1a	46	53	-0.589	-0.032	-0.148	0.017	-0.018	0	0	0	0.012	0	0	0	0	-0.083	-0.026	0.094	0	-0.02	0.172	0.154	0	-0.467	99	0.98886	-0.4609	99	0.52
ENST00000526997.1	TATDN3	9913	bta-miR-2285u	8mer-1a	616	623	-0.589	-0.008	-0.237	0.079	0	0	0.06	0	0.012	0	0	0	0	0.15	-0.081	-0.014	0	-0.02	0.244	0.241	0	-0.163	99	0.28875	-0.0452	96	-0.35
ENST00000527246.2	PBOV1	9913	bta-miR-27a-5p	8mer-1a	77	84	-0.589	-0.04	-0.133	0.032	-0.018	0	0	0.022	0	0	0	0	0	0.193	-0.096	-0.042	0	-0.02	0.083	0.052	0	-0.556	99	1	-0.556	99	NA
ENST00000527815.1	AIM1L	9913	bta-miR-2285n	7mer-m8	58	64	-0.224	-0.044	-0.19	0.004	0.01	0	0	0	-0.031	0	0	0	0	-0.05	-0.106	0.063	0	-0.011	0.107	0.099	0	-0.373	99	1	-0.373	99	NA
ENST00000528014.1	FXYD2	9913	bta-miR-449a	8mer-1a	77	84	-0.589	-0.024	-0.041	0.032	0	0	0	0	0	0.015	0	0	0	-0.015	-0.079	-0.1	0	-0.02	0.14	0	0	-0.681	99	0.99971	-0.6807	99	-0.19
ENST00000528153.1	RPP14	9913	bta-miR-24	8mer-1a	1936	1943	-0.589	-0.032	-0.164	-0.013	0	0	0.06	0	0.012	0	0	0	0	0.224	-0.094	-0.015	0	-0.02	0.035	0.046	0	-0.55	99	0.01583	-0.0073	45	-0.1
ENST00000528157.1	MANF	9913	bta-miR-2285n	8mer-1a	278	285	-0.589	0	-0.177	0.071	-0.018	0	0	0	0.012	0	0	0	0	0.1	-0.039	-0.008	0	-0.02	0.172	0.154	0	-0.342	99	0.02005	-0.0061	56	0.39
ENST00000529010.1	NUCB2	9913	bta-miR-2285u	8mer-1a	737	744	-0.589	-0.016	-0.199	0.016	0	0	0.06	0	0.012	0	0	0	0	0.126	-0.112	0.067	0	-0.02	0.244	0.241	0	-0.17	99	0.0708	-0.0114	84	-0.1
ENST00000530167.1	H2AFX	9913	bta-miR-2285n	7mer-m8	751	757	-0.224	-0.022	-0.189	-0.005	0.01	0	0	0	-0.031	0	0	0	0	0.062	-0.114	-0.013	0	-0.011	0.107	0.099	0	-0.331	99	0.97726	-0.3226	99	0.24
ENST00000530214.1	C11orf1	9913	bta-miR-27a-5p	7mer-1a	194	200	-0.195	-0.024	-0.077	-0.03	-0.025	0	0	-0.049	0	0	0	0	0	-0.011	-0.087	-0.013	0	-0.02	0.039	0	0	-0.492	99	1	-0.492	99	0.31
ENST00000530765.1	CHORDC1	9913	bta-miR-2285u	7mer-m8	47	53	-0.224	-0.011	-0.109	-0.003	0	0	0.062	0	-0.031	0	0	0	0	-0.065	-0.091	-0.022	0	-0.011	0.148	0.154	0	-0.203	99	1	-0.203	99	-0.17
ENST00000531481.1	CCDC73	9913	bta-miR-2285n	8mer-1a	2374	2381	-0.589	-0.056	-0.276	0.105	-0.018	0	0	0	0.012	0	0	0	0	0.278	-0.084	-0.02	0	-0.02	0.172	0.154	0	-0.342	99	1	-0.342	99	-0.08
ENST00000532747.1	NUP160	9913	bta-miR-133b	8mer-1a	109	116	-0.589	-0.032	-0.161	0.043	0	0	0	0	0.012	0	0	0	0	0.063	-0.065	-0.169	0	-0.02	0.073	0.057	0	-0.788	99	0.99965	-0.7876	99	-0.02
ENST00000532841.1	C12orf36	9913	bta-miR-2285u	7mer-m8	57	63	-0.224	-0.011	-0.156	0.009	0	0	0.062	0	-0.031	0	0	0	0	-0.018	-0.086	-0.29	0	-0.011	0.148	0.154	0	-0.454	99	1	-0.454	99	NA
ENST00000532984.1	FXYD6-FXYD2	9913	bta-miR-449a	8mer-1a	111	118	-0.589	-0.024	-0.041	0.043	0	0	0	0	0	0.015	0	0	0	-0.008	-0.079	-0.051	0	-0.02	0.14	0	0	-0.614	99	0.99971	-0.6138	99	0.16
ENST00000533654.1	ANP32E	9913	bta-miR-2285n	8mer-1a	1636	1643	-0.589	-0.016	-0.237	0.045	-0.018	0	0	0	0.012	0	0	0	0	0.212	-0.094	-0.02	0	-0.02	0.172	0.154	0	-0.399	99	0.91888	-0.3622	99	-0.17
ENST00000533654.1	ANP32E	9913	bta-miR-24	8mer-1a	1421	1428	-0.589	-0.024	-0.209	0.077	0	0	0.06	0	0.012	0	0	0	0	0.212	-0.059	-0.02	0	-0.02	0.035	0.046	0	-0.479	99	0.91888	-0.4336	99	-0.05
ENST00000533902.2	PRSS23	9913	bta-miR-11985	8mer-1a	767	774	-0.589	-0.016	-0.069	0.102	0	-0.021	0	0	0.012	0	0	0	0	0.204	-0.055	-0.183	0	-0.02	-0.02	-0.054	0	-0.709	99	1	-0.709	99	0.08
ENST00000533902.2	PRSS23	9913	bta-miR-449a	8mer-1a	43	50	-0.589	-0.04	-0.144	0.014	0	0	0	0	0	0.015	0	0	0	0.204	-0.051	-0.183	0	-0.02	0.14	0	0	-0.654	99	1	-0.654	99	0.31
ENST00000533986.1	C11orf73	9913	bta-miR-2285u	8mer-1a	172	179	-0.589	-0.016	-0.156	0.057	0	0	0.06	0	0.012	0	0	0	0	0.155	-0.056	-0.002	-0.118	-0.02	0.244	0.241	0	-0.188	99	1	-0.188	99	NA
ENST00000534000.1	TPD52L1	9913	bta-miR-24	8mer-1a	676	683	-0.589	-0.008	-0.227	0.079	0	0	0.06	0	0.012	0	0	0	0	0.156	-0.103	0.001	0	-0.02	0.035	0.046	0	-0.558	99	0.00429	-0.002	35	-0.12
ENST00000534224.1	CREBZF	9913	bta-miR-2285u	7mer-m8	1978	1984	-0.224	-0.066	-0.216	0.044	0	0	0.062	0	-0.031	0	0	0	0	0.127	-0.103	-0.051	0	-0.011	0.148	0.154	0	-0.167	99	0.01965	-0.0031	65	-0.19
ENST00000534341.1	TMEM126B	9913	bta-miR-2285n	8mer-1a	284	291	-0.589	-0.032	-0.163	0.06	-0.018	0	0	0	0.012	0	0	0	0	0.073	-0.055	-0.014	0	-0.02	0.172	0.154	0	-0.42	99	1	-0.42	99	0.23
ENST00000534775.1	PTPMT1	9913	bta-miR-27a-5p	8mer-1a	285	292	-0.589	-0.048	-0.091	0.011	-0.018	0	0	0.022	0	0	0	0	0	0.031	0.026	-0.017	0	-0.02	0.083	0.052	0	-0.558	99	0.99966	-0.5578	99	-0.31
ENST00000535671.1	GPRC5B	9913	bta-miR-2285n	8mer-1a	233	240	-0.589	-0.024	-0.208	0.066	-0.018	0	0	0	0.012	0	0	0	0	0.147	-0.094	0.064	0	-0.02	0.172	0.154	0	-0.338	99	1	-0.338	99	0.22
ENST00000535724.1	AIFM1	9913	bta-miR-24	8mer-1a	1189	1196	-0.589	-0.032	-0.235	0.097	0	0	0.06	0	0.012	0	0	0	0	0.218	-0.108	0.016	0	-0.02	0.035	0.046	0	-0.5	99	0.01444	-0.0061	43	-0.03
ENST00000536407.2	C12orf43	9913	bta-miR-133b	8mer-1a	27	34	-0.589	-0.008	-0.065	0	0	0	0	0	0.012	0	0	0	0	0.074	-0.07	-0.045	0	-0.02	0.073	0.057	0	-0.581	99	1	-0.581	99	-0.07
ENST00000536598.1	OLFM3	9913	bta-miR-27a-5p	8mer-1a	428	435	-0.589	-0.048	-0.195	0.076	-0.018	0	0	0.022	0	0	0	0	0	0.18	-0.115	-0.033	0	-0.02	0.083	0.052	0	-0.605	99	1	-0.605	99	NA
ENST00000536651.1	SLC25A26	9913	bta-miR-2285bg	8mer-1a	710	717	-0.589	-0.032	-0.002	0.086	-0.018	0	0	0.022	0	0	0	0	0	0.201	-0.03	-0.188	0	-0.02	-0.182	0.064	0	-0.688	99	1	-0.688	99	-0.15
ENST00000536863.1	DCAF16	9913	bta-miR-2285u	7mer-m8	726	732	-0.224	-0.022	-0.21	0.027	0	0	0.062	0	-0.031	0	0	0	0	0.071	-0.124	0.005	0	-0.011	0.148	0.154	0	-0.155	99	0.97514	-0.1509	99	-0.26
ENST00000537469.1	IQCC	9913	bta-miR-2285u	7mer-m8	287	293	-0.224	-0.044	-0.157	-0.023	0	0	0.062	0	-0.031	0	0	0	0	0.009	-0.115	0.046	0	-0.011	0.148	0.154	0	-0.186	99	1	-0.186	99	0.1
ENST00000537515.1	DNAJC10	9913	bta-miR-2285u	7mer-m8	649	655	-0.224	-0.044	-0.195	-0.028	0	0	0.062	0	-0.031	0	0	0	0	0.052	-0.113	0.024	0	-0.011	0.148	0.154	0	-0.206	99	1	-0.206	99	-0.36
ENST00000538222.1	TNFAIP2	9913	bta-miR-2285u	8mer-1a	976	983	-0.589	-0.024	-0.255	-0.005	0	0	0.06	0	0.012	0	0	0	0	0.152	-0.092	-0.01	0	-0.02	0.244	0.241	0	-0.286	99	0.97748	-0.2789	99	0.25
ENST00000538261.3	CLDN7	9913	bta-miR-27a-5p	8mer-1a	83	90	-0.589	-0.008	-0.031	0.035	-0.018	0	0	0.022	0	0	0	0	0	0.048	-0.084	-0.028	0	-0.02	0.083	0.052	0	-0.538	99	1	-0.538	99	-0.25
ENST00000538618.1	ANO4	9913	bta-miR-449a	8mer-1a	160	167	-0.589	-0.024	-0.089	0.041	0	0	0	0	0	0.015	0	0	0	0.009	-0.074	0.052	0	-0.02	0.14	0	0	-0.539	99	1	-0.539	99	0.03
ENST00000538629.1	SCAMP1	9913	bta-miR-27a-5p	8mer-1a	1749	1756	-0.589	-0.032	-0.227	0.095	-0.018	0	0	0.022	0	0	0	0	0	0.244	-0.127	0.048	0	-0.02	0.083	0.052	0	-0.469	99	0.98341	-0.4598	99	0
ENST00000539163.1	AC079602.1	9913	bta-miR-449a	8mer-1a	640	647	-0.589	-0.008	-0.09	0.003	0	0	0	0	0	0.015	0	0	0	0.109	-0.032	-0.04	0	-0.02	0.14	0	0	-0.512	99	1	-0.512	99	NA
ENST00000539261.1	MGP	9913	bta-miR-2285n	7mer-m8	440	446	-0.224	-0.044	-0.09	-0.052	0.01	0	0	0	-0.031	0	0	0	0	0.031	-0.1	-0.028	0	-0.011	0.107	0.099	0	-0.333	99	0.03271	-0.0098	61	NA
ENST00000540528.1	TFRC	9913	bta-miR-2285u	7mer-m8	3025	3031	-0.224	-0.066	-0.198	0.051	0	0	0.062	0	-0.031	0	0	0	0	0.151	-0.099	-0.108	0	-0.011	0.148	0.154	0	-0.171	99	0.9588	-0.1635	99	0.03
ENST00000541436.1	ACAT2	9913	bta-miR-133b	8mer-1a	60	67	-0.589	-0.016	-0.125	0	0	0	0	0	0.012	0	0	0	0	-0.092	-0.097	0.068	0	-0.02	0.073	0.057	0	-0.729	99	0.03839	-0.0221	44	-0.18
ENST00000541726.1	SELK	9913	bta-miR-2285n	7mer-m8	400	406	-0.224	-0.066	-0.179	0.016	0.01	0	0	0	-0.031	0	0	0	0	0.037	-0.086	-0.032	0	-0.011	0.107	0.099	0	-0.36	99	0.01178	-0.0038	53	NA
ENST00000541726.1	SELK	9913	bta-miR-2285u	7mer-m8	401	407	-0.224	-0.099	-0.131	0.016	0	0	0.062	0	-0.031	0	0	0	0	0.037	-0.086	-0.032	0	-0.011	0.148	0.154	0	-0.197	99	0.01178	-0.0022	64	NA
ENST00000543683.2	NDUFB10	9913	bta-miR-449a	7mer-m8	205	211	-0.224	-0.011	-0.173	-0.042	0	0	0	0	0	-0.008	0	0	0	-0.01	-0.152	-0.01	0	-0.011	0.088	0	0	-0.553	99	0.11504	-0.0538	56	0.32
ENST00000544003.1	DDX31	9913	bta-miR-424-3p	8mer-1a	453	460	-0.589	-0.016	-0.168	0.042	0	-0.021	0	0	0	0	0	0	0	0.09	-0.089	-0.022	0	-0.02	-0.006	0.243	0	-0.556	99	1	-0.556	99	-0.16
ENST00000544379.1	TOMM5	9913	bta-miR-424-3p	8mer-1a	248	255	-0.589	-0.008	-0.094	0.053	0	-0.021	0	0	0	0	0	0	0	0.056	-0.088	-0.065	0	-0.02	-0.006	0.243	0	-0.539	99	0.98823	-0.5313	99	0.14
ENST00000545204.1	MDM2	9913	bta-miR-24	8mer-1a	199	206	-0.589	-0.032	-0.182	0.027	0	0	0.06	0	0.012	0	0	0	0	0.01	-0.082	-0.118	0	-0.02	0.035	0.046	0	-0.833	99	0.6304	-0.467	99	-0.09
ENST00000545204.1	MDM2	9913	bta-miR-27a-5p	7mer-m8	182	188	-0.224	-0.044	-0.145	0.015	0.01	0	0	0.004	0	0	0	0	0	0.003	-0.109	-0.057	0	-0.011	0.055	0.033	0	-0.47	99	0.6304	-0.278	95	0
ENST00000545297.1	SURF4	9913	bta-miR-27a-5p	8mer-1a	110	117	-0.589	0	-0.136	0.042	-0.018	0	0	0.022	0	0	0	0	0	0.133	-0.088	-0.04	0	-0.02	0.083	0.052	0	-0.559	99	1	-0.559	99	NA
ENST00000545342.1	DYRK4	9913	bta-miR-2285u	7mer-m8	91	97	-0.224	-0.022	-0.178	-0.017	0	0	0.062	0	-0.031	0	0	0	0	-0.046	-0.117	-0.008	0	-0.011	0.148	0.154	0	-0.29	99	0.91683	-0.2635	99	-0.15
ENST00000546500.1	HNRNPA1	9913	bta-miR-2285n	8mer-1a	248	255	-0.589	-0.024	-0.231	0.064	-0.018	0	0	0	0.012	0	0	0	0	0.162	-0.08	0.043	0	-0.02	0.172	0.154	0	-0.355	99	1	-0.355	99	NA
ENST00000546591.1	RPL41	9913	bta-miR-2285u	8mer-1a	313	320	-0.589	-0.016	-0.201	0.024	0	0	0.06	0	0.012	0	0	0	0	0.046	-0.091	-0.182	0	-0.02	0.244	0.241	0	-0.472	99	0.46328	-0.1997	99	NA
ENST00000547474.1	POC1B-GALNT4	9913	bta-miR-11985	8mer-1a	956	963	-0.589	0	-0.195	0.103	0	-0.021	0	0	0.012	0	0	0	0	0.26	-0.042	-0.135	0	-0.02	-0.02	-0.054	0	-0.701	99	1	-0.701	99	NA
ENST00000547956.1	CHST11	9913	bta-miR-2285u	8mer-1a	81	88	-0.589	-0.016	-0.042	0.034	0	0	0.06	0	0.012	0	0	0	0	0.005	-0.048	-0.08	0	-0.02	0.244	0.241	0	-0.199	99	1	-0.199	99	-0.27
ENST00000548278.1	C12orf52	9913	bta-miR-2285u	8mer-1a	1536	1543	-0.589	-0.016	-0.236	-0.002	0	0	0.06	0	0.012	0	0	0	0	0.2	-0.095	0.028	0	-0.02	0.244	0.241	0	-0.173	99	0.11684	-0.0192	88	NA
ENST00000548752.2	CHURC1	9913	bta-miR-27a-5p	8mer-1a	1983	1990	-0.589	-0.048	-0.155	0.068	-0.018	0	0	0.022	0	0	0	0	0	0.238	-0.095	-0.057	0	-0.02	0.083	0.052	0	-0.519	99	0.0001	0	5	0.08
ENST00000548839.1	LYZ	9913	bta-miR-2285u	7mer-m8	64	70	-0.224	-0.088	-0.12	0.011	0	0	0.062	0	-0.031	0	0	0	0	0.008	-0.062	-0.025	0	-0.011	0.148	0.154	0	-0.178	99	1	-0.178	99	NA
ENST00000548898.1	CD63	9913	bta-miR-2285u	7mer-m8	53	59	-0.224	-0.011	-0.113	-0.004	0	0	0.062	0	-0.031	0	0	0	0	-0.063	-0.11	-0.013	0	-0.011	0.148	0.154	0	-0.216	99	0.9998	-0.216	99	-0.04
ENST00000551848.1	BICD1	9913	bta-miR-2285u	7mer-m8	1186	1192	-0.224	0	-0.08	0.041	0	0	0.062	0	-0.031	0	0	0	0	0.104	-0.089	-0.29	0	-0.011	0.148	0.154	0	-0.216	99	0.61817	-0.1297	98	-0.3
ENST00000552957.1	C14orf23	9913	bta-miR-2285bg	8mer-1a	282	289	-0.589	-0.016	-0.074	0.05	-0.018	0	0	0.022	0	0	0	0	0	0.059	-0.031	-0.068	0	-0.02	-0.182	0.064	0	-0.803	99	1	-0.803	99	NA
ENST00000553521.1	SRSF5	9913	bta-miR-424-3p	8mer-1a	303	310	-0.589	-0.008	-0.199	0.044	0	-0.021	0	0	0	0	0	0	0	0.058	-0.071	0.028	0	-0.02	-0.006	0.243	0	-0.541	99	0.47661	-0.2328	95	0.1
ENST00000553788.1	LYRM5	9913	bta-miR-507b	8mer-1a	112	119	-0.589	-0.016	-0.232	0.021	0	0	0	0	0	0	0	0	0	-0.004	-0.095	-0.145	0	-0.02	0.012	0.138	0	-0.93	99	1	-0.93	99	NA
ENST00000554788.1	OTX2	9913	bta-miR-133b	8mer-1a	520	527	-0.589	-0.016	-0.172	-0.036	0	0	0	0	0.012	0	0	0	0	0.084	-0.126	-0.15	0	-0.02	0.073	0.057	0	-0.883	99	1	-0.883	99	NA
ENST00000554788.1	OTX2	9913	bta-miR-2285n	8mer-1a	484	491	-0.589	-0.04	-0.16	0.016	-0.018	0	0	0	0.012	0	0	0	0	0.084	-0.089	-0.15	0	-0.02	0.172	0.154	0	-0.628	99	1	-0.628	99	NA
ENST00000555028.1	LIN52	9913	bta-miR-424-3p	8mer-1a	1981	1988	-0.589	-0.008	-0.251	0.062	0	-0.021	0	0	0	0	0	0	0	0.236	-0.107	-0.048	0	-0.02	-0.006	0.243	0	-0.509	99	0.03332	-0.0144	41	0.54
ENST00000555349.1	SRSF5	9913	bta-miR-2285u	7mer-m8	27	33	-0.224	-0.022	-0.19	-0.003	0	0	0.062	0	-0.031	0	0	0	0	-0.022	-0.139	-0.019	0	-0.011	0.148	0.154	0	-0.297	99	1	-0.297	99	-0.04
ENST00000555414.1	APEX1	9913	bta-miR-27a-5p	8mer-1a	33	40	-0.589	0	-0.139	0.001	-0.018	0	0	0.022	0	0	0	0	0	-0.071	-0.022	0.042	0	-0.02	0.083	0.052	0	-0.659	99	1	-0.659	99	-0.03
ENST00000555997.1	ZFP36L1	9913	bta-miR-2285n	8mer-1a	2013	2020	-0.589	-0.032	-0.174	0.068	-0.018	0	0	0	0.012	0	0	0	0	0.24	-0.088	-0.087	0	-0.02	0.172	0.154	0	-0.362	99	0.86631	-0.308	99	-0.22
ENST00000556036.1	FANCM	9913	bta-miR-27a-5p	8mer-1a	200	207	-0.589	-0.016	-0.21	0.06	-0.018	0	0	0.022	0	0	0	0	0	0.055	-0.11	0.11	0	-0.02	0.083	0.052	0	-0.581	99	0.74646	-0.4101	99	-0.11
ENST00000557054.1	APEX1	9913	bta-miR-27a-5p	8mer-1a	401	408	-0.589	0	-0.139	0.038	-0.018	0	0	0.022	0	0	0	0	0	0.077	-0.03	-0.216	0	-0.02	0.083	0.052	0	-0.74	99	0.9995	-0.7395	99	-0.03
ENST00000557623.1	SLIRP	9913	bta-miR-2285n	8mer-1a	464	471	-0.589	-0.016	-0.243	0.03	-0.018	0	0	0	0.012	0	0	0	0	0.085	-0.092	-0.063	0	-0.02	0.172	0.154	0	-0.588	99	1	-0.588	99	NA
ENST00000557879.1	EMC4	9913	bta-miR-2285u	7mer-m8	175	181	-0.224	-0.066	-0.13	0.026	0	0	0.062	0	-0.031	0	0	0	0	0.033	-0.089	-0.047	0	-0.011	0.148	0.154	0	-0.175	99	1	-0.175	99	-0.12
ENST00000557912.1	NOP10	9913	bta-miR-449a	8mer-1a	240	247	-0.589	-0.016	-0.207	-0.009	0	0	0	0	0	0.015	0	0	0	0.008	-0.09	-0.148	0	-0.02	0.14	0	0	-0.916	99	0.39845	-0.2992	94	0.22
ENST00000558530.1	TGIF2-C20orf24	9913	bta-miR-507b	8mer-1a	363	370	-0.589	-0.032	-0.177	0.029	0	0	0	0	0	0	0	0	0	0.062	-0.09	-0.022	0	-0.02	0.012	0.138	0	-0.689	99	0.32377	-0.1893	87	NA
ENST00000558879.1	LRRC28	9913	bta-miR-11985	8mer-1a	134	141	-0.589	-0.016	-0.091	0.026	0	-0.021	0	0	0.012	0	0	0	0	0.055	0.02	-0.105	0	-0.02	-0.02	-0.054	0	-0.803	99	1	-0.803	99	0
ENST00000559714.1	CTD-2054N24.2	9913	bta-miR-2285n	7mer-m8	1415	1421	-0.224	-0.055	-0.137	0.051	0.01	0	0	0	-0.031	0	0	0	0	0.123	-0.074	-0.259	0	-0.011	0.107	0.099	0	-0.401	99	0.76105	-0.2946	98	NA
ENST00000559714.1	CTD-2054N24.2	9913	bta-miR-24	7mer-m8	2406	2412	-0.224	-0.044	-0.137	0.022	0	0	0.062	0	-0.031	0	0	0	0	0.127	-0.089	-0.259	0	-0.011	0.028	0.029	0	-0.527	99	0.18017	-0.0818	82	NA
ENST00000560258.2	OAZ2	9913	bta-miR-2285u	8mer-1a	493	500	-0.589	-0.032	-0.213	0.089	0	0	0.06	0	0.012	0	0	0	0	0.171	-0.113	-0.039	0	-0.02	0.244	0.241	0	-0.189	99	0.30751	-0.0555	97	-0.08
ENST00000560355.1	FBN1	9913	bta-miR-2285u	8mer-1a	1961	1968	-0.589	0	-0.317	0.093	0	0	0.06	0	0.012	0	0	0	0	0.252	-0.06	-0.113	0	-0.02	0.244	0.241	0	-0.197	99	1	-0.197	99	-0.1
ENST00000561292.1	PRTG	9913	bta-miR-2285u	8mer-1a	212	219	-0.589	-0.016	-0.238	0.014	0	0	0.06	0	0.012	0	0	0	0	0.006	-0.07	-0.032	-0.118	-0.02	0.244	0.241	0	-0.506	99	1	-0.506	99	-0.39
ENST00000561336.1	RP11-324D17.1	9913	bta-miR-133b	7mer-m8	23	29	-0.224	-0.033	-0.104	-0.005	0	0	0	0	-0.031	0	0	0	0	-0.076	-0.088	-0.064	0	-0.011	0.05	0.036	0	-0.55	99	1	-0.55	99	NA
ENST00000561366.1	IDH3A	9913	bta-miR-2285n	7mer-m8	130	136	-0.224	-0.055	-0.123	0.019	0.01	0	0	0	-0.031	0	0	0	0	-0.003	-0.093	-0.062	0	-0.011	0.107	0.099	0	-0.367	99	1	-0.367	99	-0.09
ENST00000561553.1	UQCRC2	9913	bta-miR-2285n	8mer-1a	374	381	-0.589	-0.024	-0.136	0.008	-0.018	0	0	0	0.012	0	0	0	0	0.056	-0.052	0.066	0	-0.02	0.172	0.154	0	-0.371	99	0.10878	-0.036	80	-0.21
ENST00000562855.2	SLC22A31	9913	bta-miR-449a	8mer-1a	21	28	-0.589	-0.024	-0.049	-0.008	0	0	0	0	0	0.015	0	0	0	-0.068	-0.026	0.087	0	-0.02	0.14	0	0	-0.542	99	1	-0.542	99	0.01
ENST00000563180.1	IRF8	9913	bta-miR-11985	8mer-1a	126	133	-0.589	-0.032	-0.024	0.047	0	-0.021	0	0	0.012	0	0	0	0	0.106	-0.066	-0.041	0	-0.02	-0.02	-0.054	0	-0.702	99	1	-0.702	99	0.06
ENST00000563197.1	INO80E	9913	bta-miR-2285u	7mer-m8	333	339	-0.224	-0.011	-0.163	-0.005	0	0	0.062	0	-0.031	0	0	0	0	0.019	-0.137	0.014	0	-0.011	0.148	0.154	0	-0.185	99	1	-0.185	99	0.21
ENST00000563727.1	RP11-247C2.2	9913	bta-miR-2285u	8mer-1a	2036	2043	-0.589	-0.016	-0.212	-0.004	0	0	0.06	0	0.012	0	0	0	0	0.23	-0.097	-0.051	0	-0.02	0.244	0.241	0	-0.202	99	1	-0.202	99	NA
ENST00000563887.1	RP6-24A23.6	9913	bta-miR-133b	8mer-1a	561	568	-0.589	-0.016	-0.142	0.093	0	0	0	0	0.012	0	0	0	0	0.226	-0.101	-0.145	0	-0.02	0.073	0.057	0	-0.552	99	0.8546	-0.4574	98	NA
ENST00000564819.1	BEAN1	9913	bta-miR-11985	8mer-1a	2015	2022	-0.589	-0.04	-0.107	0.026	0	-0.021	0	0	0.012	0	0	0	0	0.231	-0.06	-0.156	0	-0.02	-0.02	-0.054	0	-0.798	99	1	-0.798	99	-0.31
ENST00000565320.1	RP11-295D22.1	9913	bta-miR-133b	8mer-1a	777	784	-0.589	-0.008	-0.079	0.037	0	0	0	0	0.012	0	0	0	0	0.137	-0.115	-0.106	0	-0.02	0.073	0.057	0	-0.601	99	1	-0.601	99	NA
ENST00000565320.1	RP11-295D22.1	9913	bta-miR-449a	8mer-1a	605	612	-0.589	-0.008	-0.095	0.07	0	0	0	0	0	0.015	0	0	0	0.137	-0.111	-0.106	0	-0.02	0.14	0	0	-0.567	99	1	-0.567	99	NA
ENST00000565576.1	MPI	9913	bta-miR-2285n	8mer-1a	174	181	-0.589	-0.016	-0.177	0.049	-0.018	0	0	0	0.012	0	0	0	0	0.025	-0.021	0.025	0	-0.02	0.172	0.154	0	-0.404	99	0.95955	-0.3853	99	-0.14
ENST00000566102.1	SALL1	9913	bta-miR-2285n	7mer-m8	973	979	-0.224	-0.022	-0.205	0.036	0.01	0	0	0	-0.031	0	0	0	0	0.09	-0.124	-0.073	0	-0.011	0.107	0.099	0	-0.348	99	0.4439	-0.1442	94	-0.13
ENST00000566102.1	SALL1	9913	bta-miR-2285u	7mer-m8	974	980	-0.224	-0.022	-0.166	0.036	0	0	0.062	0	-0.031	0	0	0	0	0.09	-0.123	-0.073	0	-0.011	0.148	0.154	0	-0.16	99	0.4439	-0.0688	97	0
ENST00000566658.1	SNAPC5	9913	bta-miR-2285n	8mer-1a	1203	1210	-0.589	-0.016	-0.168	0.101	-0.018	0	0	0	0.012	0	0	0	0	0.223	-0.098	-0.111	0	-0.02	0.172	0.154	0	-0.358	99	0.40196	-0.1334	93	-0.52
ENST00000566854.1	CTD-3203P2.2	9913	bta-miR-449a	8mer-1a	29	36	-0.589	-0.008	-0.14	0.002	0	0	0	0	0	0.015	0	0	0	-0.08	-0.086	-0.075	0	-0.02	0.14	0	0	-0.841	99	1	-0.841	99	NA
ENST00000566855.1	C1orf234	9913	bta-miR-27a-5p	7mer-1a	48	54	-0.195	-0.012	-0.054	-0.01	-0.025	0	0	-0.049	0	0	0	0	0	-0.064	-0.061	-0.012	0	-0.02	0.039	0	0	-0.463	99	1	-0.463	99	NA
ENST00000567094.1	SNAP23	9913	bta-miR-2285u	7mer-m8	429	435	-0.224	-0.022	-0.147	-0.028	0	0	0.062	0	-0.031	0	0	0	0	0.03	-0.079	-0.03	0	-0.011	0.148	0.154	0	-0.178	99	1	-0.178	99	-0.2
ENST00000567910.1	ABCA3	9913	bta-miR-2285u	7mer-m8	75	81	-0.224	-0.022	-0.174	-0.042	0	0	0.062	0	-0.031	0	0	0	0	-0.063	-0.087	0.004	0	-0.011	0.148	0.154	0	-0.286	99	1	-0.286	99	0.32
ENST00000570337.2	FAM64A	9913	bta-miR-2285u	8mer-1a	920	927	-0.589	-0.016	-0.257	0.059	0	0	0.06	0	0.012	0	0	0	0	0.163	-0.087	0.019	0	-0.02	0.244	0.241	0	-0.171	99	0.0001	0	56	NA
ENST00000572195.1	OVCA2	9913	bta-miR-27a-5p	8mer-1a	145	152	-0.589	-0.032	-0.126	0.052	-0.018	0	0	0.022	0	0	0	0	0	0.025	-0.101	0.012	0	-0.02	0.083	0.052	0	-0.64	99	1	-0.64	99	0.09
ENST00000572405.1	TOM1L1	9913	bta-miR-424-3p	8mer-1a	1472	1479	-0.589	-0.016	-0.223	-0.015	0	-0.021	0	0	0	0	0	0	0	0.195	-0.102	0.009	0	-0.02	-0.006	0.243	0	-0.545	99	1	-0.545	99	-0.42
ENST00000572447.1	FAM64A	9913	bta-miR-2285u	8mer-1a	869	876	-0.589	-0.016	-0.257	0.059	0	0	0.06	0	0.012	0	0	0	0	0.158	-0.087	0.017	0	-0.02	0.244	0.241	0	-0.178	99	0.01279	-0.0021	64	NA
ENST00000572834.1	DERL2	9913	bta-miR-2285n	8mer-1a	783	790	-0.589	-0.04	-0.204	0.103	-0.018	0	0	0	0.012	0	0	0	0	0.237	-0.068	-0.087	0	-0.02	0.172	0.154	0	-0.348	99	0.80288	-0.2724	98	0.22
ENST00000573396.1	FOPNL	9913	bta-miR-2285u	8mer-1a	281	288	-0.589	-0.016	-0.171	0.072	0	0	0.06	0	0.012	0	0	0	0	0.15	-0.087	-0.058	0	-0.02	0.244	0.241	0	-0.162	99	0.66887	-0.1063	98	-0.41
ENST00000573578.1	ZNF263	9913	bta-miR-2285n	8mer-1a	1049	1056	-0.589	-0.016	-0.185	0.047	-0.018	0	0	0	0.012	0	0	0	0	0.169	-0.044	-0.026	0	-0.02	0.172	0.154	0	-0.344	99	0.0651	-0.0201	73	0.26
ENST00000574377.1	AC027763.2	9913	bta-miR-449a	8mer-1a	75	82	-0.589	-0.016	-0.05	0.032	0	0	0	0	0	0.015	0	0	0	0.062	0.013	-0.123	0	-0.02	0.14	0	0	-0.536	99	1	-0.536	99	NA
ENST00000575284.1	MED11	9913	bta-miR-2285n	8mer-1a	557	564	-0.589	-0.024	-0.26	-0.098	-0.018	0	0	0	0.012	0	0	0	0	0.09	-0.088	-0.074	0	-0.02	0.172	0.154	0	-0.743	99	0.08589	-0.0508	83	0.27
ENST00000575728.1	ABCC6	9913	bta-miR-507b	8mer-1a	83	90	-0.589	-0.008	-0.156	0.035	0	0	0	0	0	0	0	0	0	0.041	-0.1	-0.064	0	-0.02	0.012	0.138	0	-0.711	99	1	-0.711	99	NA
ENST00000575949.1	GOSR2	9913	bta-miR-27a-5p	8mer-1a	633	640	-0.589	-0.008	-0.131	0.076	-0.018	0	0	0.022	0	0	0	0	0	0.147	-0.062	-0.03	0	-0.02	0.083	0.052	0	-0.478	99	0.86049	-0.401	98	0.04
ENST00000576448.1	LRRC59	9913	bta-miR-424-3p	8mer-1a	975	982	-0.589	-0.008	-0.144	0.056	0	-0.021	0	0	0	0	0	0	0	0.167	-0.107	-0.105	0	-0.02	-0.006	0.243	0	-0.534	99	1	-0.534	99	-0.1
ENST00000577273.1	AMZ2	9913	bta-miR-2285u	7mer-m8	247	253	-0.224	-0.022	-0.152	0.001	0	0	0.062	0	-0.031	0	0	0	0	0.006	-0.132	0.002	0	-0.011	0.148	0.154	0	-0.199	99	0.15517	-0.0291	94	-0.15
ENST00000577499.1	STARD6	9913	bta-miR-2285u	8mer-1a	24	31	-0.589	-0.008	-0.268	-0.004	0	0	0.06	0	0.012	0	0	0	0	0.022	-0.047	-0.177	0	-0.02	0.244	0.241	0	-0.534	99	1	-0.534	99	-0.23
ENST00000577886.1	TRIM16	9913	bta-miR-507b	8mer-1a	304	311	-0.589	-0.016	-0.145	-0.009	0	0	0	0	0	0	0	0	0	0.032	-0.113	0.05	0	-0.02	0.012	0.138	0	-0.66	99	1	-0.66	99	NA
ENST00000578340.1	RP11-321M21.3	9913	bta-miR-2285u	8mer-1a	71	78	-0.589	-0.016	-0.197	0.007	0	0	0.06	0	0.012	0	0	0	0	-0.086	-0.103	-0.08	0	-0.02	0.244	0.241	0	-0.527	99	1	-0.527	99	NA
ENST00000579152.1	RASD1	9913	bta-miR-2285u	7mer-m8	887	893	-0.224	-0.066	-0.183	-0.011	0	0	0.062	0	-0.031	0	0	0	0	0.07	-0.118	-0.02	0	-0.011	0.148	0.154	0	-0.23	99	0.14296	-0.0307	95	-0.39
ENST00000579446.1	RPL36	9913	bta-miR-2285u	8mer-1a	193	200	-0.589	-0.016	-0.159	-0.021	0	0	0.06	0	0.012	0	0	0	0	-0.016	-0.067	-0.076	0	-0.02	0.244	0.241	0	-0.407	99	0.63159	-0.2434	99	NA
ENST00000579855.1	ALDH3A2	9913	bta-miR-507b	8mer-1a	59	66	-0.589	-0.04	-0.201	0.019	0	0	0	0	0	0	0	0	0	0.098	-0.116	0.081	0	-0.02	0.012	0.138	0	-0.618	99	1	-0.618	99	0.11
ENST00000579882.1	PCGF2	9913	bta-miR-2285n	8mer-1a	384	391	-0.589	-0.016	-0.189	0.028	-0.018	0	0	0	0.012	0	0	0	0	0.067	-0.017	0.023	0	-0.02	0.172	0.154	0	-0.393	99	1	-0.393	99	0.11
ENST00000580650.1	C18orf42	9913	bta-miR-449a	8mer-1a	220	227	-0.589	-0.016	-0.15	0.017	0	0	0	0	0	0.015	0	0	0	0.012	0.013	-0.083	0	-0.02	0.14	0	0	-0.661	99	1	-0.661	99	NA
ENST00000581289.1	PROCA1	9913	bta-miR-27a-5p	8mer-1a	382	389	-0.589	-0.024	-0.095	0.057	-0.018	0	0	0.022	0	0	0	0	0	0.089	-0.08	-0.139	0	-0.02	0.083	0.052	0	-0.662	99	1	-0.662	99	0.01
ENST00000581862.1	RP11-169F17.1	9913	bta-miR-2285n	7mer-m8	24	30	-0.224	-0.022	-0.158	-0.005	0.01	0	0	0	-0.031	0	0	0	0	0.068	-0.134	-0.068	0	-0.011	0.107	0.099	0	-0.369	99	1	-0.369	99	NA
ENST00000586598.1	CCL4L1	9913	bta-miR-2285u	7mer-m8	775	781	-0.224	-0.011	-0.216	-0.009	0	0	0.062	0	-0.031	0	0	0	0	0.063	-0.133	-0.047	0	-0.011	0.148	0.154	0	-0.255	99	1	-0.255	99	NA
ENST00000587544.1	KRT13	9913	bta-miR-133b	8mer-1a	103	110	-0.589	-0.008	-0.157	-0.009	0	0	0	0	0.012	0	0	0	0	-0.07	-0.103	0.064	0	-0.02	0.073	0.057	0	-0.75	99	1	-0.75	99	NA
ENST00000588929.1	CCL4L1	9913	bta-miR-2285u	7mer-m8	296	302	-0.224	-0.011	-0.216	-0.009	0	0	0.062	0	-0.031	0	0	0	0	0.012	-0.133	-0.033	0	-0.011	0.148	0.154	0	-0.292	99	1	-0.292	99	NA
ENST00000589296.1	CYTH1	9913	bta-miR-2285n	7mer-m8	1477	1483	-0.224	-0.077	-0.192	0.017	0.01	0	0	0	-0.031	0	0	0	0	0.101	-0.114	-0.053	0	-0.011	0.107	0.099	0	-0.368	99	1	-0.368	99	-0.05
ENST00000589296.1	CYTH1	9913	bta-miR-2285u	8mer-1a	1478	1485	-0.589	-0.048	-0.193	0.038	0	0	0.06	0	0.012	0	0	0	0	0.201	-0.099	-0.11	0	-0.02	0.244	0.241	0	-0.263	99	1	-0.263	99	-0.11
ENST00000589336.1	CCL4L1	9913	bta-miR-2285u	7mer-m8	520	526	-0.224	-0.011	-0.216	-0.009	0	0	0.062	0	-0.031	0	0	0	0	0.042	-0.133	-0.048	0	-0.011	0.148	0.154	0	-0.277	99	1	-0.277	99	NA
ENST00000591206.1	ZNF397	9913	bta-miR-2285n	8mer-1a	624	631	-0.589	-0.048	-0.126	0.042	-0.018	0	0	0	0.012	0	0	0	0	0.118	-0.075	0.003	0	-0.02	0.172	0.154	0	-0.375	99	1	-0.375	99	NA
ENST00000591571.1	METTL23	9913	bta-miR-2285u	7mer-m8	43	49	-0.224	-0.011	-0.2	0.005	0	0	0.062	0	-0.031	0	0	0	0	-0.03	-0.11	-0.041	0	-0.011	0.148	0.154	0	-0.289	99	1	-0.289	99	-0.29
ENST00000592563.1	FUT6	9913	bta-miR-24	8mer-1a	200	207	-0.589	-0.008	-0.138	0.006	0	0	0.06	0	0.012	0	0	0	0	-0.003	-0.063	0.05	0	-0.02	0.035	0.046	0	-0.612	99	1	-0.612	99	-0.1
ENST00000593717.1	AC007421.1	9913	bta-miR-24	7mer-m8	15	21	-0.224	-0.044	-0.043	-0.012	0	0	0.062	0	-0.031	0	0	0	0	-0.032	-0.055	-0.137	0	-0.011	0.028	0.029	0	-0.47	99	1	-0.47	99	NA
ENST00000593829.1	LSM4	9913	bta-miR-2285u	8mer-1a	308	315	-0.589	0	-0.162	0.052	0	0	0.06	0	0.012	0	0	0	0	0.077	-0.07	-0.033	0	-0.02	0.244	0.241	0	-0.188	99	0.99665	-0.1873	99	-0.11
ENST00000593965.1	AC008964.1	9913	bta-miR-2285u	8mer-1a	1362	1369	-0.589	0	-0.155	0.007	0	0	0.06	0	0.012	0	0	0	0	0.188	-0.098	-0.156	0	-0.02	0.244	0.241	0	-0.266	99	1	-0.266	99	NA
ENST00000595793.1	KLK13	9913	bta-miR-449a	8mer-1a	380	387	-0.589	-0.016	-0.263	0.081	0	0	0	0	0	0.015	0	0	0	0.127	-0.124	0.024	0	-0.02	0.14	0	0	-0.625	99	0.42785	-0.2352	90	NA
ENST00000596396.1	AL590452.1	9913	bta-miR-2285u	8mer-1a	166	173	-0.589	-0.024	-0.266	0.056	0	0	0.06	0	0.012	0	0	0	0	0.167	-0.073	-0.042	0	-0.02	0.244	0.241	0	-0.234	99	1	-0.234	99	NA
ENST00000596947.1	AC004899.1	9913	bta-miR-2285u	7mer-m8	444	450	-0.224	0	-0.099	0.04	0	0	0.062	0	-0.031	0	0	0	0	0.116	-0.073	-0.29	0	-0.011	0.148	0.154	0	-0.208	99	1	-0.208	99	NA
ENST00000597002.1	FLJ00418	9913	bta-miR-2285bg	8mer-1a	167	174	-0.589	-0.016	-0.063	0.056	-0.018	0	0	0.022	0	0	0	0	0	0.045	-0.055	-0.014	0	-0.02	-0.182	0.064	0	-0.77	99	1	-0.77	99	NA
ENST00000597711.1	SMIM7	9913	bta-miR-2285n	8mer-1a	524	531	-0.589	-0.016	-0.056	0.05	-0.018	0	0	0	0.012	0	0	0	0	0.108	-0.024	-0.122	0	-0.02	0.172	0.154	0	-0.349	99	0.28926	-0.0926	90	0.21
ENST00000598463.1	C19orf48	9913	bta-miR-2285u	7mer-m8	342	348	-0.224	-0.066	-0.223	-0.052	0	0	0.062	0	-0.031	0	0	0	0	0.017	-0.135	-0.032	0	-0.011	0.148	0.154	0	-0.393	99	0.08533	-0.0297	94	NA
ENST00000598590.1	RBL1	9913	bta-miR-11985	8mer-1a	29	36	-0.589	-0.024	-0.026	0.002	0	-0.021	0	0	0.012	0	0	0	0	0.068	-0.032	-0.043	0	-0.02	-0.02	-0.054	0	-0.747	99	0.48969	-0.3182	93	0.34
ENST00000599581.1	ZNF766	9913	bta-miR-24	8mer-1a	1116	1123	-0.589	-0.024	-0.119	0.034	0	0	0.06	0	0.012	0	0	0	0	0.171	-0.079	-0.134	0	-0.02	0.035	0.046	0	-0.607	99	1	-0.607	99	-0.01
ENST00000600021.1	AC008267.1	9913	bta-miR-449a	7mer-m8	115	121	-0.224	-0.044	-0.169	0.015	0	0	0	0	0	-0.008	0	0	0	-0.013	-0.12	-0.29	0	-0.011	0.088	0	0	-0.776	99	1	-0.776	99	NA
ENST00000601957.1	ZNF30	9913	bta-miR-2285u	8mer-1a	1208	1215	-0.589	-0.008	-0.192	0.105	0	0	0.06	0	0.012	0	0	0	0	0.23	-0.087	-0.321	0	-0.02	0.244	0.241	0	-0.325	99	1	-0.325	99	NA
ENST00000602624.2	DDOST	9913	bta-miR-2285u	7mer-m8	61	67	-0.224	-0.022	-0.175	-0.021	0	0	0.062	0	-0.031	0	0	0	0	-0.067	-0.045	0.037	0	-0.011	0.148	0.154	0	-0.195	99	1	-0.195	99	-0.01
ENST00000604534.1	RP11-57H12.6	9913	bta-miR-424-3p	8mer-1a	498	505	-0.589	-0.016	-0.234	0.059	0	-0.021	0	0	0	0	0	0	0	0.111	-0.067	-0.001	0	-0.02	-0.006	0.243	0	-0.541	99	1	-0.541	99	NA
ENST00000606895.1	ERN1	9913	bta-miR-2285u	7mer-m8	743	749	-0.224	-0.011	-0.215	0.019	0	0	0.062	0	-0.031	0	0	0	0	0.073	-0.112	-0.049	0	-0.011	0.148	0.154	0	-0.197	99	1	-0.197	99	-0.09
ENST00000607000.1	SERAC1	9913	bta-miR-2285u	8mer-1a	438	445	-0.589	-0.016	-0.284	0.023	0	0	0.06	0	0.012	0	0	0	0	0.076	-0.101	-0.016	0	-0.02	0.244	0.241	0	-0.37	99	1	-0.37	99	-0.31
ENST00000607599.1	CHURC1	9913	bta-miR-27a-5p	8mer-1a	1952	1959	-0.589	-0.048	-0.155	0.068	-0.018	0	0	0.022	0	0	0	0	0	0.237	-0.095	-0.031	0	-0.02	0.083	0.052	0	-0.494	99	0.00576	-0.0024	15	0.08

## Sheet: DE_miRNA_Targets_99th_Charolais
Target genes for the Differentially Expressed miRNAs in Charolais steers at a minimum context++ score percentile of 99
Refseq Gene ID	Gene Symbol	Species ID	Mirbase ID	Site Type	UTR start	UTR end	Site type contribution	3' pairing.contribution	local AU contribution	Minimum distance contribution	sRNA1A contribution	sRNA1C contribution	sRNA1G contribution	sRNA8A contribution	sRNA8C contribution	sRNA8G contribution	site8A contribution	site8C contribution	site8G contribution	3' UTR length contribution	SA contribution	ORF length contribution	ORF 8mer contribution	Offset 6mer contribution	TA contribution	SPS contribution	PCT contribution	context++ score	context++ score percentile	AIR	weighted context++ score	weighted context++ score percentile	mRNA-miRNA correlation
ENST00000002165.6	FUCA2	9913	bta-miR-2284c	8mer-1a	120	127	-0.589	-0.032	-0.172	0.046	-0.018	0	0	0	0	0	0	0	0	0	-0.124	0.077	0	-0.02	0.222	0.302	0	-0.308	99	0.0001	0	42	0.1
ENST00000005374.6	GGCT	9913	bta-miR-2285ai-5p	8mer-1a	139	146	-0.589	-0.016	-0.196	0.05	-0.018	0	0	0	0	0	0	0	0	0.088	-0.105	-0.05	0	-0.02	0.229	0.295	0	-0.332	99	1	-0.332	99	-0.24
ENST00000007516.3	NDUFAB1	9913	bta-miR-AB-15	8mer-1a	210	217	-0.589	-0.024	-0.224	0.023	-0.018	0	0	0.022	0	0	0	0	0	0.011	-0.088	-0.022	0	-0.02	0.029	0.13	0	-0.77	99	0.01973	-0.0118	27	-0.28
ENST00000007516.3	NDUFAB1	9913	bta-miR-7859	7mer-m8	185	191	-0.224	-0.022	-0.179	0.011	0.01	0	0	0	0	-0.008	0	0	0	0	-0.126	-0.009	0	-0.011	0.133	0.154	0	-0.271	99	0.01998	-0.0049	56	-0.07
ENST00000007699.5	YBX2	9913	bta-miR-1842	8mer-1a	20	27	-0.589	-0.032	-0.019	-0.015	0	0	0	0	0	0.015	0	0	0	0.036	-0.026	0.053	-0.118	-0.02	0.159	-0.003	0	-0.559	99	1	-0.559	99	0.34
ENST00000014930.4	HEBP1	9913	bta-miR-1842	8mer-1a	104	111	-0.589	-0.016	-0.115	0.042	0	0	0	0	0	0.015	0	0	0	0.035	-0.093	-0.005	0	-0.02	0.159	-0.003	0	-0.59	99	1	-0.59	99	-0.22
ENST00000014930.4	HEBP1	9913	bta-miR-449a	8mer-1a	114	121	-0.589	-0.008	-0.146	0.044	0	0	0	0	0	0.015	0	0	0	0.035	-0.101	-0.005	0	-0.02	0.14	0	0	-0.635	99	1	-0.635	99	0.04
ENST00000062104.2	NNAT	9913	bta-miR-449a	8mer-1a	597	604	-0.589	-0.008	-0.076	0.076	0	0	0	0	0	0.015	0	0	0	0.143	-0.125	-0.079	0	-0.02	0.14	0	0	-0.523	99	1	-0.523	99	0
ENST00000078527.4	PIGV	9913	bta-miR-2415-3p	8mer-1a	368	375	-0.589	-0.008	-0.084	0.03	0	-0.021	0	0	0	0	0	0	0	0.087	-0.078	0.082	0	-0.02	0.153	-0.02	0	-0.468	99	0.97538	-0.4545	99	-0.18
ENST00000078527.4	PIGV	9913	bta-miR-2415-3p	8mer-1a	19	26	-0.589	-0.016	-0.05	-0.011	0	-0.021	0	0	0	0	0	0	0	0.071	-0.036	0.082	0	-0.02	0.153	-0.02	0	-0.457	99	1	-0.457	99	-0.18
ENST00000166345.3	TRIP13	9913	bta-miR-AB-15	8mer-1a	241	248	-0.589	-0.024	-0.136	0.034	-0.018	0	0	0.022	0	0	0	0	0	0.032	-0.08	0.07	0	-0.02	0.029	0.13	0	-0.55	99	0.98164	-0.5378	99	0.01
ENST00000169551.6	TIMM21	9913	bta-miR-7859	8mer-1a	266	273	-0.589	-0.008	-0.241	0.02	-0.018	0	0	0	0	0.015	0	0	0	0.029	-0.074	0.021	0	-0.02	0.218	0.241	0	-0.406	99	0.25794	-0.0943	94	0.07
ENST00000172229.3	NGFR	9913	bta-miR-2284ac	8mer-1a	1897	1904	-0.589	-0.016	-0.246	0	-0.018	0	0	0	0.012	0	0	0	0	0.222	-0.119	0.069	0	-0.02	0.142	0.225	0	-0.338	99	1	-0.338	99	-0.12
ENST00000179259.4	C12orf5	9913	bta-miR-1842	8mer-1a	131	138	-0.589	-0.032	-0.209	0.023	0	0	0	0	0	0.015	0	0	0	0.012	-0.057	0.028	0	-0.02	0.159	-0.003	0	-0.673	99	1	-0.673	99	NA
ENST00000184266.2	NDUFB4	9913	bta-miR-2284ac	8mer-1a	102	109	-0.589	-0.016	-0.188	0.007	-0.018	0	0	0	0.012	0	0	0	0	-0.06	-0.003	-0.039	0	-0.02	0.142	0.225	0	-0.547	99	0.00432	-0.002	53	-0.12
ENST00000188376.5	SLC25A3	9913	bta-miR-2284c	8mer-1a	65	72	-0.589	-0.016	-0.14	0.027	-0.018	0	0	0	0	0	0	0	0	0.002	-0.101	0.054	0	-0.02	0.222	0.302	0	-0.277	99	1	-0.277	99	0.22
ENST00000190165.2	DMRT3	9913	bta-miR-AB-2	8mer-1a	309	316	-0.589	-0.016	-0.091	0.075	0	0	0.06	0	0	0.015	0	0	0	0.117	-0.039	0.078	0	-0.02	0.119	-0.135	0	-0.426	99	0.61696	-0.2477	95	NA
ENST00000200652.3	SLC22A4	9913	bta-miR-299	8mer-1a	392	399	-0.589	-0.04	-0.177	-0.015	0	0	0	0	0.012	0	0	0	0	0.056	-0.103	0.092	0	-0.02	0.08	0.161	0	-0.543	99	0.10882	-0.0501	72	0.36
ENST00000204615.7	THPO	9913	bta-miR-2415-3p	8mer-1a	273	280	-0.589	-0.016	-0.131	0.071	0	-0.021	0	0	0	0	0	0	0	0.099	-0.068	0.052	0	-0.02	0.153	-0.02	0	-0.49	99	0.32375	-0.1412	89	-0.03
ENST00000204679.4	GNPTG	9913	bta-miR-299	8mer-1a	114	121	-0.589	-0.016	-0.228	-0.036	0	0	0	0	0.012	0	0	0	0	-0.068	-0.098	0.038	0	-0.02	0.08	0.161	0	-0.764	99	0.9944	-0.7584	99	0.07
ENST00000210060.7	DHPS	9913	bta-miR-AB-15	8mer-1a	94	101	-0.589	0	-0.148	-0.008	-0.018	0	0	0.022	0	0	0	0	0	-0.077	-0.023	0.056	0	-0.02	0.029	0.13	0	-0.646	99	0.99964	-0.6457	99	-0.07
ENST00000215061.4	OCEL1	9913	bta-miR-2285ai-5p	8mer-1a	261	268	-0.589	-0.016	-0.218	-0.044	-0.018	0	0	0	0	0	0	0	0	0.011	-0.039	0.024	0	-0.02	0.229	0.295	0	-0.385	99	1	-0.385	99	-0.14
ENST00000215071.4	PSMD8	9913	bta-miR-7859	7mer-m8	397	403	-0.224	-0.055	-0.16	-0.035	0.01	0	0	0	0	-0.008	0	0	0	0.025	-0.137	0.027	0	-0.011	0.133	0.154	0	-0.281	99	0.20156	-0.0524	89	0.14
ENST00000215071.4	PSMD8	9913	bta-miR-7859	7mer-m8	397	403	-0.224	-0.055	-0.16	-0.035	0.01	0	0	0	0	-0.008	0	0	0	0.025	-0.137	0.027	0	-0.011	0.133	0.154	0	-0.281	99	0.20156	-0.0524	89	0.14
ENST00000216225.8	RBX1	9913	bta-miR-1842	8mer-1a	287	294	-0.589	-0.008	-0.164	0.063	0	0	0	0	0	0.015	0	0	0	0.077	-0.056	-0.054	0	-0.02	0.159	-0.003	0	-0.58	99	0.00164	-0.0008	20	0.13
ENST00000216252.3	PHF5A	9913	bta-miR-299	8mer-1a	676	683	-0.589	-0.016	-0.257	0.09	0	0	0	0	0.012	0	0	0	0	0.171	-0.079	-0.053	0	-0.02	0.08	0.161	0	-0.5	99	0.26579	-0.1169	88	0.06
ENST00000216286.5	NID2	9913	bta-miR-2285ai-5p	8mer-1a	256	263	-0.589	-0.032	-0.254	0.038	-0.018	0	0	0	0	0	0	0	0	0.054	-0.129	0.169	0	-0.02	0.229	0.295	0	-0.257	99	0.99211	-0.2548	99	0.05
ENST00000216330.3	FKBP3	9913	bta-miR-2284c	8mer-1a	132	139	-0.589	-0.008	-0.155	0.017	-0.018	0	0	0	0	0	0	0	0	-0.029	-0.093	-0.002	0	-0.02	0.222	0.302	0	-0.373	99	1	-0.373	99	0.39
ENST00000216378.2	CDKL1	9913	bta-miR-7859	8mer-1a	168	175	-0.589	-0.032	-0.22	0.056	-0.018	0	0	0	0	0.015	0	0	0	0.115	-0.117	0.029	0	-0.02	0.218	0.241	0	-0.322	99	1	-0.322	99	-0.27
ENST00000216492.5	CHGA	9913	bta-miR-AB-2	8mer-1a	84	91	-0.589	-0.032	-0.023	0.035	0	0	0.06	0	0	0.015	0	0	0	0.052	0.022	0.073	0	-0.02	0.119	-0.135	0	-0.423	99	1	-0.423	99	-0.38
ENST00000217109.4	CSTF1	9913	bta-miR-485	8mer-1a	63	70	-0.589	-0.04	-0.106	0.026	-0.018	0	0	0	0	0.015	0	0	0	0.079	-0.123	0.07	0	-0.02	0.213	-0.003	0	-0.496	99	1	-0.496	99	-0.08
ENST00000217386.2	OXT	9913	bta-miR-2285i	7mer-m8	84	90	-0.224	-0.022	-0.127	-0.017	0.01	0	0	0	0	-0.008	0	0	0	-0.052	-0.106	-0.019	0	-0.011	-0.076	0.064	0	-0.588	99	1	-0.588	99	-0.2
ENST00000219097.2	ORC6	9913	bta-miR-2284c	8mer-1a	87	94	-0.589	-0.008	-0.223	0.036	-0.018	0	0	0	0	0	0	0	0	0.072	-0.104	0.021	0	-0.02	0.222	0.302	0	-0.309	99	1	-0.309	99	0.33
ENST00000219235.4	CCL22	9913	bta-miR-2415-3p	8mer-1a	937	944	-0.589	-0.016	-0.092	0.101	0	-0.021	0	0	0	0	0	0	0	0.208	-0.095	-0.066	0	-0.02	0.153	-0.02	0	-0.457	99	1	-0.457	99	-0.24
ENST00000220763.5	CPQ	9913	bta-miR-2284ac	8mer-1a	343	350	-0.589	0.008	-0.247	0.01	-0.018	0	0	0	0.012	0	0	0	0	0.048	-0.085	0.078	0	-0.02	0.142	0.225	0	-0.436	99	0.02421	-0.0091	64	0.51
ENST00000220764.2	DECR1	9913	bta-miR-7859	8mer-1a	472	479	-0.589	-0.008	-0.243	0.037	-0.018	0	0	0	0	0.015	0	0	0	0.09	-0.099	0.045	0	-0.02	0.218	0.241	0	-0.331	99	0.04413	-0.0131	68	-0.18
ENST00000221973.3	LIM2	9913	bta-miR-2415-3p	8mer-1a	71	78	-0.589	-0.016	-0.04	0.03	0	-0.021	0	0	0	0	0	0	0	0.016	0.045	0.008	0	-0.02	0.153	-0.02	0	-0.454	99	1	-0.454	99	0
ENST00000222547.3	BET1	9913	bta-miR-2284c	8mer-1a	1012	1019	-0.589	-0.048	-0.251	0.09	-0.018	0	0	0	0	0	0	0	0	0.197	-0.108	-0.047	0	-0.02	0.222	0.302	0	-0.27	99	0.0001	0	42	0.28
ENST00000222547.3	BET1	9913	bta-miR-2346	8mer-1a	53	60	-0.589	-0.016	-0.159	0.018	-0.018	0	0	0	0	0	0	0	0	0.023	-0.108	-0.047	0	-0.02	0.106	0.138	0	-0.672	99	0.89045	-0.5812	99	0.39
ENST00000222547.3	BET1	9913	bta-miR-2346	8mer-1a	1214	1221	-0.589	-0.016	-0.246	0.075	-0.018	0	0	0	0	0	0	0	0	0.197	-0.127	-0.047	0	-0.02	0.106	0.138	0	-0.547	99	0.0001	0	19	0.39
ENST00000222574.4	HBP1	9913	bta-miR-299	8mer-1a	170	177	-0.589	-0.008	-0.248	0.056	0	0	0	0	0.012	0	0	0	0	0.155	-0.12	0.085	0	-0.02	0.08	0.161	0	-0.436	99	1	-0.436	99	0.08
ENST00000222990.3	SNX8	9913	bta-miR-2285ai-5p	8mer-1a	537	544	-0.589	-0.016	-0.272	-0.098	-0.018	0	0	0	0	0	0	0	0	0.086	-0.123	0.076	0	-0.02	0.229	0.295	0	-0.45	99	0.0001	0	43	-0.04
ENST00000223293.5	GIMAP2	9913	bta-miR-7859	8mer-1a	292	299	-0.589	-0.024	-0.172	0.044	-0.018	0	0	0	0	0.015	0	0	0	0.055	-0.101	0.046	0	-0.02	0.218	0.241	0	-0.305	99	1	-0.305	99	NA
ENST00000223864.2	PLGRKT	9913	bta-miR-2284c	7mer-m8	62	68	-0.224	-0.033	-0.19	0.01	0.01	0	0	0	0	0	0	0	0	-0.013	-0.138	-0.012	0	-0.011	0.135	0.193	0	-0.273	99	1	-0.273	99	0.43
ENST00000224181.3	C8G	9913	bta-miR-485	8mer-1a	101	108	-0.589	-0.024	-0.036	-0.044	-0.018	0	0	0	0	0.015	0	0	0	-0.083	-0.124	0.001	0	-0.02	0.213	-0.003	0	-0.712	99	0.23465	-0.1383	82	-0.22
ENST00000224605.2	GDF10	9913	bta-miR-2415-3p	8mer-1a	267	274	-0.589	-0.016	-0.143	0.07	0	-0.021	0	0	0	0	0	0	0	0.122	-0.078	0.079	0	-0.02	0.153	-0.02	0	-0.463	99	1	-0.463	99	0.24
ENST00000224862.3	FBXL15	9913	bta-miR-AB-2	8mer-1a	99	106	-0.589	-0.032	0.003	0.008	0	0	0.06	0	0	0.015	0	0	0	-0.061	-0.013	0.037	0	-0.02	0.119	-0.135	0	-0.608	99	1	-0.608	99	-0.21
ENST00000225504.3	SUPT4H1	9913	bta-miR-7859	8mer-1a	1011	1018	-0.589	-0.032	-0.255	-0.032	-0.018	0	0	0	0	0.015	0	0	0	0.154	-0.064	-0.047	0	-0.02	0.218	0.241	0	-0.429	99	0.1041	-0.0392	86	0.24
ENST00000225525.3	TAX1BP3	9913	bta-miR-449a	8mer-1a	425	432	-0.589	-0.016	-0.12	0.077	0	0	0	0	0	0.015	0	0	0	0.123	-0.11	-0.043	0	-0.02	0.14	0	0	-0.543	99	1	-0.543	99	-0.05
ENST00000225726.5	CCDC47	9913	bta-miR-2285ai-5p	8mer-1a	263	270	-0.589	-0.008	-0.291	0.058	-0.018	0	0	0	0	0	0	0	0	0.103	-0.084	0.08	0	-0.02	0.229	0.295	0	-0.245	99	0.98878	-0.242	99	0.02
ENST00000225728.3	MED31	9913	bta-miR-449a	8mer-1a	880	887	-0.589	-0.064	-0.131	0.05	0	0	0	0	0	0.015	0	0	0	0.154	-0.046	-0.038	0	-0.02	0.14	0	0	-0.529	99	0.00287	-0.0013	19	-0.16
ENST00000225844.2	CCL13	9913	bta-miR-7859	8mer-1a	423	430	-0.589	-0.024	-0.16	0.015	-0.018	0	0	0	0	0.015	0	0	0	0.07	-0.081	-0.04	0	-0.02	0.218	0.241	0	-0.373	99	0.88791	-0.3261	99	NA
ENST00000226230.6	TMEM97	9913	bta-miR-7859	8mer-1a	449	456	-0.589	-0.016	-0.233	0.071	-0.018	0	0	0	0	0.015	0	0	0	0.123	-0.104	-0.011	0	-0.02	0.218	0.241	0	-0.323	99	0.99873	-0.3225	99	-0.42
ENST00000226460.4	SMR3A	9913	bta-miR-485	8mer-1a	17	24	-0.589	-0.008	-0.067	-0.015	-0.018	0	0	0	0	0.015	0	0	0	-0.078	-0.132	-0.049	0	-0.02	0.213	-0.003	0	-0.751	99	1	-0.751	99	NA
ENST00000227157.4	LDHA	9913	bta-miR-7859	8mer-1a	141	148	-0.589	-0.032	-0.132	0.035	-0.018	0	0	0	0	0.015	0	0	0	-0.004	-0.075	0.017	0	-0.02	0.218	0.241	0	-0.344	99	0.98242	-0.3372	99	0.56
ENST00000227471.2	UNC93B1	9913	bta-miR-AB-2	8mer-1a	226	233	-0.589	-0.016	0.086	0.048	0	0	0.06	0	0	0.015	0	0	0	0.041	-0.028	0.097	-0.118	-0.02	0.119	-0.135	0	-0.44	99	1	-0.44	99	-0.11
ENST00000228140.2	RPS13	9913	bta-miR-2284c	7mer-m8	30	36	-0.224	-0.033	-0.169	-0.007	0.01	0	0	0	0	0	0	0	0	-0.085	-0.089	-0.011	0	-0.011	0.135	0.193	0	-0.291	99	0.87707	-0.2519	99	0.41
ENST00000229003.3	ENDOU	9913	bta-miR-2415-3p	8mer-1a	615	622	-0.589	-0.024	-0.126	0.08	0	-0.021	0	0	0	0	0	0	0	0.15	-0.096	0.055	0	-0.02	0.153	-0.02	0	-0.458	99	1	-0.458	99	0.02
ENST00000229135.3	IFNG	9913	bta-miR-2284c	8mer-1a	118	125	-0.589	-0.016	-0.236	0.045	-0.018	0	0	0	0	0	0	0	0	0.095	-0.063	-0.016	0	-0.02	0.222	0.302	0	-0.294	99	1	-0.294	99	0.04
ENST00000229238.3	MRPL51	9913	bta-miR-7859	8mer-1a	203	210	-0.589	-0.032	-0.14	0.062	-0.018	0	0	0	0	0.015	0	0	0	0.098	-0.093	-0.04	0	-0.02	0.218	0.241	0	-0.298	99	0.00845	-0.0023	52	-0.05
ENST00000229314.5	GOLT1B	9913	bta-miR-12001	8mer-1a	2388	2395	-0.589	-0.016	-0.246	0.058	0	-0.021	0	0	0	0.015	0	0	0	0.253	-0.069	-0.033	0	-0.02	0.141	0.084	0	-0.443	99	0.05022	-0.0193	53	-0.06
ENST00000229329.2	CMAS	9913	bta-miR-2284c	8mer-1a	52	59	-0.589	-0.032	-0.238	0.018	-0.018	0	0	0	0	0	0	0	0	0.008	-0.129	0.064	0	-0.02	0.222	0.302	0	-0.412	99	1	-0.412	99	0.27
ENST00000229335.6	AICDA	9913	bta-miR-299	8mer-1a	1316	1323	-0.589	-0.016	-0.251	0.062	0	0	0	0	0.012	0	0	0	0	0.197	-0.084	0	0	-0.02	0.08	0.161	0	-0.448	99	1	-0.448	99	0
ENST00000230301.8	C6orf118	9913	bta-miR-2285ai-5p	8mer-1a	343	350	-0.589	-0.016	-0.239	-0.013	-0.018	0	0	0	0	0	0	0	0	0.043	-0.091	0.072	0	-0.02	0.229	0.295	0	-0.347	99	1	-0.347	99	NA
ENST00000230354.6	TBP	9913	bta-miR-AB-2	8mer-1a	85	92	-0.589	0.016	-0.095	0.035	0	0	0.06	0	0	0.015	0	0	0	0.094	-0.028	0.039	0	-0.02	0.119	-0.135	0	-0.489	99	1	-0.489	99	-0.5
ENST00000230895.6	DAP	9913	bta-miR-AB-2	8mer-1a	661	668	-0.589	-0.016	-0.067	0.098	0	0	0.06	0	0	0.015	0	0	0	0.197	-0.057	-0.06	0	-0.02	0.119	-0.135	0	-0.455	99	0.99988	-0.4549	99	-0.34
ENST00000231454.1	IL5	9913	bta-miR-7859	8mer-1a	143	150	-0.589	-0.008	-0.158	0.051	-0.018	0	0	0	0	0.015	0	0	0	0.055	-0.111	-0.035	0	-0.02	0.218	0.241	0	-0.359	99	1	-0.359	99	-0.26
ENST00000232424.3	HES1	9913	bta-miR-2285ai-5p	8mer-1a	488	495	-0.589	-0.016	-0.19	-0.04	-0.018	0	0	0	0	0	0	0	0	0.077	-0.1	0.031	0	-0.02	0.229	0.295	0	-0.341	99	0.58608	-0.19	98	0.02
ENST00000232424.3	HES1	9913	bta-miR-2284ac	7mer-m8	487	493	-0.224	0	-0.212	-0.019	0.01	0	0	0	-0.031	0	0	0	0	0.037	-0.122	0.017	0	-0.011	0.09	0.144	0	-0.321	99	0.58608	-0.1794	97	0.02
ENST00000232603.5	MORC1	9913	bta-miR-2285ai-5p	8mer-1a	577	584	-0.589	-0.048	-0.269	0.021	-0.018	0	0	0	0	0	0	0	0	0.103	-0.116	0.145	0	-0.02	0.229	0.295	0	-0.267	99	1	-0.267	99	0.02
ENST00000233078.4	DAZAP1	9913	bta-miR-2284c	8mer-1a	320	327	-0.589	-0.008	-0.251	0.042	-0.018	0	0	0	0	0	0	0	0	0.063	-0.08	0.065	0	-0.02	0.222	0.302	0	-0.272	99	0.9918	-0.2695	99	0.12
ENST00000233969.2	SLC9A2	9913	bta-miR-2415-3p	8mer-1a	2792	2799	-0.589	-0.016	-0.152	-0.098	0	-0.021	0	0	0	0	0	0	0	0.263	-0.101	0.127	0	-0.02	0.153	-0.02	0	-0.474	99	0.00038	-0.0002	25	-0.22
ENST00000234590.4	ENO1	9913	bta-miR-2415-3p	8mer-1a	332	339	-0.589	0	-0.188	-0.077	0	-0.021	0	0	0	0	0	0	0	0.035	-0.092	0.071	0	-0.02	0.153	-0.02	0	-0.748	99	0.94357	-0.6937	99	NA
ENST00000234875.4	RPL22	9913	bta-miR-365-5p	8mer-1a	601	608	-0.589	-0.016	-0.164	0.085	-0.018	0	0	0	0	0	0	0	0	0.176	-0.083	-0.04	0	-0.02	0.106	0.058	0	-0.505	99	0.99386	-0.5013	99	NA
ENST00000235933.6	CD160	9913	bta-miR-449a	8mer-1a	187	194	-0.589	-0.008	-0.125	0.059	0	0	0	0	0	0.015	0	0	0	0.127	-0.116	-0.016	0	-0.02	0.14	0	0	-0.533	99	1	-0.533	99	NA
ENST00000236709.3	A4GNT	9913	bta-miR-2285ai-5p	8mer-1a	228	235	-0.589	-0.032	-0.198	0.065	-0.018	0	0	0	0	0	0	0	0	0.068	-0.132	0.049	0	-0.02	0.229	0.295	0	-0.283	99	1	-0.283	99	NA
ENST00000237612.3	ABCG2	9913	bta-miR-2285ai-5p	8mer-1a	184	191	-0.589	-0.024	-0.218	0.017	-0.018	0	0	0	0	0	0	0	0	0.041	-0.113	0.108	0	-0.02	0.229	0.295	0	-0.292	99	1	-0.292	99	0.02
ENST00000238379.5	HDHD3	9913	bta-miR-485	8mer-1a	89	96	-0.589	-0.016	-0.077	0.016	-0.018	0	0	0	0	0.015	0	0	0	-0.061	-0.104	0.021	0	-0.02	0.213	-0.003	0	-0.623	99	1	-0.623	99	0.14
ENST00000238892.3	CRIPT	9913	bta-miR-299	8mer-1a	99	106	-0.589	-0.032	-0.165	0.031	0	0	0	0	0.012	0	0	0	0	0.019	-0.058	-0.061	0	-0.02	0.08	0.161	0	-0.622	99	0.61673	-0.3511	98	0.17
ENST00000239666.4	PDZD11	9913	bta-miR-485	8mer-1a	77	84	-0.589	-0.04	-0.067	0.032	-0.018	0	0	0	0	0.015	0	0	0	0.049	-0.083	-0.032	0	-0.02	0.213	-0.003	0	-0.543	99	1	-0.543	99	0.12
ENST00000241463.4	RASL11A	9913	bta-miR-AB-15	8mer-1a	168	175	-0.589	-0.048	-0.23	0.024	-0.018	0	0	0.022	0	0	0	0	0	-0.007	-0.093	0.018	0	-0.02	0.029	0.13	0	-0.782	99	1	-0.782	99	-0.32
ENST00000242776.4	DDX39A	9913	bta-miR-1842	8mer-1a	18	25	-0.589	-0.032	-0.029	-0.013	0	0	0	0	0	0.015	0	0	0	-0.084	-0.078	0.069	0	-0.02	0.159	-0.003	0	-0.605	99	1	-0.605	99	0.03
ENST00000243189.7	C1orf63	9913	bta-miR-2285ai-5p	8mer-1a	314	321	-0.589	0.016	-0.261	-0.017	-0.018	0	0	0	0	0	0	0	0	0.033	-0.096	0.024	0	-0.02	0.229	0.295	0	-0.404	99	1	-0.404	99	NA
ENST00000243347.3	TNFAIP6	9913	bta-miR-2285ai-5p	8mer-1a	87	94	-0.589	0.016	-0.317	0.036	-0.018	0	0	0	0	0	0	0	0	0.082	-0.121	0.032	0	-0.02	0.229	0.295	0	-0.375	99	1	-0.375	99	-0.15
ENST00000243501.5	PLA2G12A	9913	bta-miR-6521	8mer-1a	1658	1665	-0.589	-0.008	-0.195	0.113	0	0	0.06	0	0.012	0	0	0	0	0.263	-0.064	-0.007	0	-0.02	-0.125	-0.081	0	-0.641	99	0.08352	-0.0439	34	-0.3
ENST00000243893.6	UBE2C	9913	bta-miR-485	8mer-1a	128	135	-0.589	-0.016	-0.126	0.043	-0.018	0	0	0	0	0.015	0	0	0	-0.001	-0.075	-0.12	0	-0.02	0.213	-0.003	0	-0.697	99	1	-0.697	99	0.21
ENST00000243918.5	SYS1	9913	bta-miR-2415-3p	8mer-1a	87	94	-0.589	-0.08	0.014	0.036	0	-0.021	0	0	0	0	0	0	0	0.116	-0.023	-0.022	0	-0.02	0.153	-0.02	0	-0.456	99	1	-0.456	99	0.13
ENST00000244534.5	HIST1H1D	9913	bta-miR-1842	8mer-1a	46	53	-0.589	0	-0.151	-0.056	0	0	0	0	0	0.015	0	0	0	-0.158	0.052	0.01	0	-0.02	0.159	-0.003	0	-0.741	99	1	-0.741	99	-0.13
ENST00000244601.3	HIST1H2BG	9913	bta-miR-1842	8mer-1a	33	40	-0.589	0	-0.208	0	0	0	0	0	0	0.015	0	0	0	-0.143	0.045	-0.042	0	-0.02	0.159	-0.003	0	-0.786	99	0.00032	-0.0002	17	0.34
ENST00000244661.2	HIST1H3B	9913	bta-miR-1842	8mer-1a	25	32	-0.589	0	-0.147	-0.05	0	0	0	0	0	0.015	0	0	0	-0.205	0.06	-0.036	0	-0.02	0.159	-0.003	0	-0.816	99	0.00154	-0.001	21	NA
ENST00000244669.2	APOBEC2	9913	bta-miR-AB-15	8mer-1a	345	352	-0.589	-0.024	-0.202	0.032	-0.018	0	0	0.022	0	0	0	0	0	0.059	-0.086	0.011	0	-0.02	0.029	0.13	0	-0.656	99	1	-0.656	99	-0.32
ENST00000245206.5	GOT2	9913	bta-miR-2284ac	8mer-1a	757	764	-0.589	-0.024	-0.207	0.06	-0.018	0	0	0	0.012	0	0	0	0	0.146	-0.115	0.07	0	-0.02	0.142	0.225	0	-0.318	99	0.86963	-0.2723	99	0.12
ENST00000245479.2	SOX9	9913	bta-miR-7859	8mer-1a	1778	1785	-0.589	-0.016	-0.252	0.064	-0.018	0	0	0	0	0.015	0	0	0	0.226	-0.122	-0.024	0	-0.02	0.218	0.241	0	-0.277	99	0.86979	-0.2378	99	-0.03
ENST00000245912.3	TNFSF14	9913	bta-miR-2346	8mer-1a	854	861	-0.589	-0.04	-0.167	0.017	-0.018	0	0	0	0	0	0	0	0	0.141	-0.128	0.003	0	-0.02	0.106	0.138	0	-0.557	99	1	-0.557	99	-0.07
ENST00000246070.2	LAMP5	9913	bta-miR-485	8mer-1a	448	455	-0.589	-0.016	-0.166	0.068	-0.018	0	0	0	0	0.015	0	0	0	0.113	-0.113	0.031	0	-0.02	0.213	-0.003	0	-0.485	99	1	-0.485	99	0.16
ENST00000246117.4	NCLN	9913	bta-miR-AB-2	8mer-1a	204	211	-0.589	-0.016	-0.079	0.043	0	0	0.06	0	0	0.015	0	0	0	0.1	-0.034	0.094	0	-0.02	0.119	-0.135	0	-0.442	99	0.88263	-0.3825	98	-0.17
ENST00000246548.4	UBA2	9913	bta-miR-7859	8mer-1a	301	308	-0.589	0	-0.268	0.056	-0.018	0	0	0	0	0.015	0	0	0	0.138	-0.095	0.106	-0.118	-0.02	0.218	0.241	0	-0.334	99	1	-0.334	99	0.26
ENST00000246792.3	RRAS	9913	bta-miR-449a	8mer-1a	212	219	-0.589	-0.032	-0.155	-0.032	0	0	0	0	0	0.015	0	0	0	-0.008	-0.092	0.007	0	-0.02	0.14	0	-0.001	-0.767	99	0.04551	-0.0273	44	-0.09
ENST00000248071.5	KLF2	9913	bta-miR-AB-2	8mer-1a	250	257	-0.589	-0.008	0.008	0.042	0	0	0.06	0	0	0.015	0	0	0	0.041	-0.048	-0.007	0	-0.02	0.119	-0.135	0	-0.522	99	0.15674	-0.0703	70	NA
ENST00000249014.4	CDC42EP1	9913	bta-miR-AB-2	8mer-1a	393	400	-0.589	-0.008	-0.059	0.019	0	0	0.06	0	0	0.015	0	0	0	0.065	0.008	0.054	0	-0.02	0.119	-0.135	0	-0.471	99	1	-0.471	99	-0.23
ENST00000249269.4	PMPCB	9913	bta-miR-7859	8mer-1a	215	222	-0.589	-0.016	-0.288	0.036	-0.018	0	0	0	0	0.015	0	0	0	0.06	-0.073	0.082	0	-0.02	0.218	0.241	0	-0.352	99	0.17526	-0.0558	89	0
ENST00000249269.4	PMPCB	9913	bta-miR-2284ac	8mer-1a	22	29	-0.589	-0.016	-0.184	-0.009	-0.018	0	0	0	0.012	0	0	0	0	-0.064	-0.099	0.082	0	-0.02	0.142	0.225	0	-0.538	99	0.99533	-0.535	99	-0.13
ENST00000249270.7	DNAJC2	9913	bta-miR-7859	8mer-1a	222	229	-0.589	-0.024	-0.195	-0.023	-0.018	0	0	0	0	0.015	0	0	0	-0.002	-0.068	0.095	0	-0.02	0.218	0.241	0	-0.37	99	0.01055	-0.0034	54	0.33
ENST00000249299.2	NAA38	9913	bta-miR-2284c	8mer-1a	260	267	-0.589	0.008	-0.18	0.069	-0.018	0	0	0	0	0	0	0	0	0.106	-0.094	-0.065	0	-0.02	0.222	0.302	0	-0.259	99	0.24528	-0.0594	92	0.36
ENST00000249861.4	THAP10	9913	bta-miR-7859	8mer-1a	27	34	-0.589	-0.016	-0.169	0	-0.018	0	0	0	0	0.015	0	0	0	-0.014	-0.063	-0.029	0	-0.02	0.218	0.241	0	-0.444	99	1	-0.444	99	-0.15
ENST00000250457.3	EGLN3	9913	bta-miR-2285i	8mer-1a	1384	1391	-0.589	-0.016	-0.155	0.068	-0.018	0	0	0	0	0.015	0	0	0	0.205	-0.049	0.016	0	-0.02	-0.146	0.101	0	-0.588	99	0.46696	-0.2452	87	0.41
ENST00000250495.5	NEDD8	9913	bta-miR-1842	8mer-1a	78	85	-0.589	-0.032	-0.032	0.033	0	0	0	0	0	0.015	0	0	0	0.001	-0.053	-0.079	0	-0.02	0.159	-0.003	0	-0.6	99	1	-0.6	99	0.03
ENST00000251038.5	ZC3H14	9913	bta-miR-133a	8mer-1a	1171	1178	-0.589	-0.016	-0.287	0.097	0	0	0	0	0.012	0	0	0	0	0.227	-0.111	0.119	-0.118	-0.02	0.073	0.057	0	-0.556	99	0.0864	-0.0404	55	-0.14
ENST00000251775.4	SNX4	9913	bta-miR-2284ac	8mer-1a	517	524	-0.589	-0.032	-0.188	0.09	-0.018	0	0	0	0.012	0	0	0	0	0.161	-0.095	0.074	-0.118	-0.02	0.142	0.225	0	-0.356	99	0.92297	-0.3252	99	-0.09
ENST00000252458.6	CDC16	9913	bta-miR-299	8mer-1a	206	213	-0.589	0	-0.163	-0.009	0	0	0	0	0.012	0	0	0	0	-0.007	-0.085	0.079	0	-0.02	0.08	0.161	0	-0.541	99	0.93764	-0.5006	99	0.11
ENST00000254636.5	IMMT	9913	bta-miR-AB-15	8mer-1a	88	95	-0.589	0.008	-0.188	0.036	-0.018	0	0	0.022	0	0	0	0	0	-0.019	-0.077	0.109	0	-0.02	0.029	0.13	0	-0.577	99	1	-0.577	99	-0.15
ENST00000254742.2	TMEM128	9913	bta-miR-2284c	8mer-1a	549	556	-0.589	-0.016	-0.168	0.025	-0.018	0	0	0	0	0	0	0	0	0.099	-0.061	-0.032	0	-0.02	0.222	0.302	0	-0.256	99	0.998	-0.2554	99	0.31
ENST00000254868.4	CLEC10A	9913	bta-miR-449a	8mer-1a	78	85	-0.589	-0.008	-0.138	0.002	0	0	0	0	0	0.015	0	0	0	-0.079	-0.072	0.041	0	-0.02	0.14	0	0	-0.708	99	1	-0.708	99	-0.13
ENST00000254878.3	HRSP12	9913	bta-miR-133a	8mer-1a	394	401	-0.589	-0.016	-0.242	0.018	0	0	0	0	0.012	0	0	0	0	0.065	-0.105	-0.033	0	-0.02	0.073	0.057	0	-0.78	99	0.93365	-0.7129	99	NA
ENST00000255476.2	RFXAP	9913	bta-miR-2415-3p	8mer-1a	1133	1140	-0.589	-0.016	-0.222	0.018	0	-0.021	0	0	0	0	0	0	0	0.17	-0.081	0.032	0	-0.02	0.153	-0.02	0	-0.596	99	0.99891	-0.5952	99	0.13
ENST00000255631.5	HSPBP1	9913	bta-miR-449a	8mer-1a	265	272	-0.589	0	-0.081	0.02	0	0	0	0	0	0.015	0	0	0	0.029	-0.093	0.053	0	-0.02	0.14	0	0	-0.526	99	0.87197	-0.4469	98	0.01
ENST00000255764.3	MED10	9913	bta-miR-299	8mer-1a	269	276	-0.589	-0.048	-0.141	0.056	0	0	0	0	0.012	0	0	0	0	0.063	-0.09	-0.035	0	-0.02	0.08	0.161	0	-0.551	99	1	-0.551	99	0.18
ENST00000255945.2	GIMAP4	9913	bta-miR-365-5p	8mer-1a	590	597	-0.589	-0.032	-0.22	0.032	-0.018	0	0	0	0	0	0	0	0	0.108	-0.108	0.042	0	-0.02	0.106	0.058	0	-0.641	99	1	-0.641	99	-0.32
ENST00000256104.4	FABP4	9913	bta-miR-299	8mer-1a	564	571	-0.589	0	-0.233	0.088	0	0	0	0	0.012	0	0	0	0	0.156	-0.116	-0.037	0	-0.02	0.08	0.161	0	-0.498	99	0.00056	-0.0002	23	0.17
ENST00000256433.3	IER3IP1	9913	bta-miR-7859	8mer-1a	175	182	-0.589	-0.016	-0.252	0.057	-0.018	0	0	0	0	0.015	0	0	0	0.167	-0.067	-0.079	0	-0.02	0.218	0.241	0	-0.343	99	0.17935	-0.0558	89	0.14
ENST00000256538.4	DPH6	9913	bta-miR-12001	8mer-1a	449	456	-0.589	-0.032	-0.223	0.086	0	-0.021	0	0	0	0.015	0	0	0	0.145	-0.075	0.018	0	-0.02	0.141	0.084	0	-0.471	99	0.96416	-0.4512	99	-0.04
ENST00000256852.7	RAX	9913	bta-miR-AB-2	8mer-1a	1372	1379	-0.589	-0.04	-0.023	0.108	0	0	0.06	0	0	0.015	0	0	0	0.242	-0.064	-0.058	-0.118	-0.02	0.119	-0.135	0	-0.503	99	1	-0.503	99	0.53
ENST00000256897.4	CCNH	9913	bta-miR-2284c	7mer-m8	96	102	-0.224	-0.033	-0.186	0.002	0.01	0	0	0	0	0	0	0	0	-0.035	-0.139	0.023	0	-0.011	0.135	0.193	0	-0.265	99	1	-0.265	99	0.37
ENST00000256969.2	C12orf39	9913	bta-miR-7859	8mer-1a	1119	1126	-0.589	-0.032	-0.209	0.052	-0.018	0	0	0	0	0.015	0	0	0	0.177	-0.063	-0.048	0	-0.02	0.218	0.241	0	-0.276	99	0.80144	-0.2168	98	NA
ENST00000257700.2	RINT1	9913	bta-miR-2284c	8mer-1a	291	298	-0.589	-0.016	-0.169	0.029	-0.018	0	0	0	0	0	0	0	0	0.043	-0.114	0.126	-0.118	-0.02	0.222	0.302	0	-0.322	99	0.89513	-0.2847	99	0.27
ENST00000257766.4	KIAA1009	9913	bta-miR-2415-3p	8mer-1a	33	40	-0.589	-0.016	-0.039	0.006	0	-0.021	0	0	0	0	0	0	0	-0.132	0.045	0.173	0	-0.02	0.153	-0.02	0	-0.46	99	1	-0.46	99	NA
ENST00000258648.2	MED4	9913	bta-miR-7859	8mer-1a	801	808	-0.589	-0.024	-0.221	-0.05	-0.018	0	0	0	0	0.015	0	0	0	0.129	-0.093	0.027	0	-0.02	0.218	0.241	0	-0.385	99	0.00831	-0.0028	53	0.08
ENST00000258874.3	MTHFS	9913	bta-miR-7859	8mer-1a	152	159	-0.589	-0.056	-0.176	-0.011	-0.018	0	0	0	0	0.015	0	0	0	-0.035	-0.116	0.002	0	-0.02	0.218	0.241	0	-0.545	99	0.89867	-0.4794	99	0.03
ENST00000259216.4	CFC1	9913	bta-miR-7859	7mer-m8	130	136	-0.224	-0.055	-0.196	0.022	0.01	0	0	0	0	-0.008	0	0	0	0.009	-0.098	0.005	0	-0.011	0.133	0.154	0	-0.259	99	0.002	-0.0005	46	NA
ENST00000259608.3	SIT1	9913	bta-miR-AB-2	8mer-1a	194	201	-0.589	-0.008	-0.07	0.022	0	0	0.06	0	0	0.015	0	0	0	0.004	-0.015	-0.002	0	-0.02	0.119	-0.135	0	-0.619	99	1	-0.619	99	-0.26
ENST00000259791.2	HIST1H2AB	9913	bta-miR-1842	8mer-1a	48	55	-0.589	0	-0.152	-0.004	0	0	0	0	0	0.015	0	0	0	-0.124	0.04	-0.036	0	-0.02	0.159	-0.003	0	-0.714	99	1	-0.714	99	NA
ENST00000259806.1	FOXF2	9913	bta-miR-2284ac	8mer-1a	447	454	-0.589	-0.048	-0.187	0.067	-0.018	0	0	0	0.012	0	0	0	0	0.112	-0.065	0.058	0	-0.02	0.142	0.225	0	-0.311	99	1	-0.311	99	-0.05
ENST00000259845.4	PSORS1C2	9913	bta-miR-7859	8mer-1a	114	121	-0.589	0	-0.204	0.044	-0.018	0	0	0	0	0.015	0	0	0	0.042	-0.1	-0.035	0	-0.02	0.218	0.241	0	-0.406	99	1	-0.406	99	NA
ENST00000260010.6	TLR2	9913	bta-miR-299	8mer-1a	85	92	-0.589	0	-0.239	0.035	0	0	0	0	0.012	0	0	0	0	-0.015	-0.088	0.125	0	-0.02	0.08	0.161	0	-0.538	99	1	-0.538	99	0.11
ENST00000260116.4	TTPA	9913	bta-miR-7859	8mer-1a	298	305	-0.589	-0.024	-0.268	0.074	-0.018	0	0	0	0	0.015	0	0	0	0.144	-0.093	0.03	0	-0.02	0.218	0.241	0	-0.29	99	1	-0.29	99	-0.27
ENST00000260442.3	BCL2L10	9913	bta-miR-299	8mer-1a	76	83	-0.589	0	-0.141	0.032	0	0	0	0	0.012	0	0	0	0	0.1	-0.107	-0.007	0	-0.02	0.08	0.161	0	-0.479	99	1	-0.479	99	NA
ENST00000260598.5	KHK	9913	bta-miR-1842	8mer-1a	181	188	-0.589	0	-0.066	0.012	0	0	0	0	0	0.015	0	0	0	0.013	-0.1	0.037	0	-0.02	0.159	-0.003	0	-0.542	99	1	-0.542	99	-0.01
ENST00000260952.4	ASNSD1	9913	bta-miR-2285ai-5p	8mer-1a	17	24	-0.589	-0.008	-0.139	-0.015	-0.018	0	0	0	0	0	0	0	0	-0.1	-0.085	0.101	0	-0.02	0.229	0.295	0	-0.349	99	0.02121	-0.0066	59	-0.01
ENST00000261037.3	COL8A1	9913	bta-miR-133a	8mer-1a	2450	2457	-0.589	-0.032	-0.215	0.067	0	0	0	0	0.012	0	0	0	0	0.259	-0.073	0.12	-0.236	-0.02	0.073	0.057	0	-0.577	99	0.89266	-0.5028	98	-0.01
ENST00000261396.3	NUP133	9913	bta-miR-7859	8mer-1a	89	96	-0.589	-0.048	-0.254	0.031	-0.018	0	0	0	0	0.015	0	0	0	0.022	-0.072	0.16	0	-0.02	0.218	0.241	0	-0.314	99	0.9971	-0.313	99	-0.07
ENST00000261406.6	EMG1	9913	bta-miR-299	7mer-m8	147	153	-0.224	-0.022	-0.132	-0.031	0	0	0	0	-0.031	0	0	0	0	-0.027	-0.141	0.01	0	-0.011	0.054	0.103	0	-0.452	99	0.98364	-0.4433	99	0.22
ENST00000261425.3	KLHL5	9913	bta-miR-2284ac	8mer-1a	573	580	-0.589	-0.008	-0.261	0.014	-0.018	0	0	0	0.012	0	0	0	0	0.104	-0.104	0.115	0	-0.02	0.142	0.225	0	-0.388	99	0.62362	-0.2295	98	0.03
ENST00000261455.4	TMEM206	9913	bta-miR-2284ac	7mer-m8	233	239	-0.224	-0.022	-0.218	0.019	0.01	0	0	0	-0.031	0	0	0	0	0.04	-0.138	0.027	0	-0.011	0.09	0.144	0	-0.314	99	1	-0.314	99	-0.07
ENST00000261531.7	SNW1	9913	bta-miR-2285ai-5p	8mer-1a	473	480	-0.589	-0.024	-0.23	-0.032	-0.018	0	0	0	0	0	0	0	0	0.074	-0.087	0.09	0	-0.02	0.229	0.295	0	-0.312	99	0.76043	-0.2309	99	-0.13
ENST00000261658.2	BFAR	9913	bta-miR-AB-2	8mer-1a	871	878	-0.589	0.016	-0.232	0.1	0	0	0.06	0	0	0.015	0	0	0	0.201	-0.088	0.074	0	-0.02	0.119	-0.135	0	-0.479	99	0.00804	-0.0033	27	-0.21
ENST00000261708.4	UTP6	9913	bta-miR-7859	8mer-1a	397	404	-0.589	-0.032	-0.194	0.038	-0.018	0	0	0	0	0.015	0	0	0	0.084	-0.107	0.1	0	-0.02	0.218	0.241	0	-0.264	99	0.86252	-0.2247	99	0.27
ENST00000261783.3	ARG2	9913	bta-miR-12001	8mer-1a	716	723	-0.589	0.016	-0.179	0.023	0	-0.021	0	0	0	0.015	0	0	0	0.124	-0.105	0.035	0	-0.02	0.141	0.084	0	-0.476	99	0.8704	-0.4047	99	0.14
ENST00000261893.4	LACTB	9913	bta-miR-365-5p	8mer-1a	75	82	-0.589	-0.008	-0.207	0.032	-0.018	0	0	0	0	0	0	0	0	0.008	-0.087	0.092	0	-0.02	0.106	0.058	0	-0.633	99	1	-0.633	99	-0.18
ENST00000262018.3	SGCA	9913	bta-miR-12001	8mer-1a	57	64	-0.589	-0.008	-0.041	0.023	0	-0.021	0	0	0	0.015	0	0	0	-0.017	-0.09	0.06	0	-0.02	0.141	0.084	0	-0.463	99	1	-0.463	99	-0.32
ENST00000262067.4	TSPAN13	9913	bta-miR-365-5p	8mer-1a	731	738	-0.589	0	-0.21	0.063	-0.018	0	0	0	0	0	0	0	0	0.146	-0.096	0.002	0	-0.02	0.106	0.058	0	-0.558	99	0.98608	-0.5485	99	0.04
ENST00000262127.2	CEP76	9913	bta-miR-2284c	8mer-1a	1735	1742	-0.589	-0.024	-0.299	-0.032	-0.018	0	0	0	0	0	0	0	0	0.212	-0.112	0.109	0	-0.02	0.222	0.302	0	-0.249	99	0.0001	0	42	0.3
ENST00000262160.6	SMAD2	9913	bta-miR-AB-15	8mer-1a	190	197	-0.589	-0.024	-0.241	0.047	-0.018	0	0	0.022	0	0	0	0	0	0.137	-0.11	0.077	0	-0.02	0.029	0.13	0	-0.56	99	0.91909	-0.5057	99	-0.36
ENST00000262160.6	SMAD2	9913	bta-miR-365-5p	8mer-1a	17	24	-0.589	-0.016	-0.144	-0.015	-0.018	0	0	0	0	0	0	0	0	0.103	-0.089	0.077	0	-0.02	0.106	0.058	0	-0.547	99	1	-0.547	99	-0.18
ENST00000262187.5	RHEB	9913	bta-miR-2285ai-5p	8mer-1a	1010	1017	-0.589	-0.048	-0.17	0.019	-0.018	0	0	0	0	0	0	0	0	0.158	-0.097	-0.007	0	-0.02	0.229	0.295	0	-0.248	99	0.47163	-0.1117	96	-0.18
ENST00000262262.4	CD33	9913	bta-miR-485	8mer-1a	267	274	-0.589	-0.024	-0.084	0.018	-0.018	0	0	0	0	0.015	0	0	0	0.029	-0.086	-0.037	0	-0.02	0.213	-0.003	0	-0.586	99	1	-0.586	99	-0.09
ENST00000262365.4	FAM86B2	9913	bta-miR-2415-3p	8mer-1a	19	26	-0.589	-0.032	-0.219	-0.011	0	-0.021	0	0	0	0	0	0	0	0.003	-0.061	0.045	0	-0.02	0.153	-0.02	0	-0.772	99	1	-0.772	99	-0.11
ENST00000262753.4	POF1B	9913	bta-miR-2415-3p	8mer-1a	154	161	-0.589	0	-0.235	0.053	0	-0.021	0	0	0	0	0	0	0	0.201	-0.063	0.067	0	-0.02	0.153	-0.02	0	-0.474	99	1	-0.474	99	0.04
ENST00000262873.7	MYH7B	9913	bta-miR-12001	8mer-1a	183	190	-0.589	-0.008	-0.104	0.021	0	-0.021	0	0	0	0.015	0	0	0	-0.002	-0.066	0.21	-0.118	-0.02	0.141	0.084	0	-0.457	99	1	-0.457	99	0
ENST00000262935.4	AGFG2	9913	bta-miR-12001	8mer-1a	431	438	-0.589	0	0.009	0.078	0	-0.021	0	0	0	0.015	0	0	0	0.163	-0.114	-0.099	-0.118	-0.02	0.141	0.084	0	-0.471	99	1	-0.471	99	0.32
ENST00000263097.4	CNN2	9913	bta-miR-133a	8mer-1a	623	630	-0.589	-0.008	-0.195	0.006	0	0	0	0	0.012	0	0	0	0	0.107	-0.07	0.034	0	-0.02	0.073	0.057	0	-0.593	99	1	-0.593	99	NA
ENST00000263202.10	UFD1L	9913	bta-miR-7859	8mer-1a	605	612	-0.589	-0.008	-0.143	0.006	-0.018	0	0	0	0	0.015	0	0	0	0.104	-0.099	0.039	0	-0.02	0.218	0.241	0	-0.254	99	0.04338	-0.0101	66	NA
ENST00000263256.6	DESI1	9913	bta-miR-2346	8mer-1a	87	94	-0.589	0	-0.207	0.032	-0.018	0	0	0	0	0	0	0	0	0.088	-0.122	-0.015	0	-0.02	0.106	0.138	0	-0.607	99	0.99683	-0.6046	99	0.25
ENST00000263382.3	ASF1B	9913	bta-miR-2415-3p	8mer-1a	195	202	-0.589	-0.008	-0.053	0.053	0	-0.021	0	0	0	0	0	0	0	0.121	-0.074	0.001	0	-0.02	0.153	-0.02	0	-0.457	99	1	-0.457	99	-0.1
ENST00000263634.3	GPR75-ASB3	9913	bta-miR-7859	8mer-1a	221	228	-0.589	-0.008	-0.178	0.038	-0.018	0	0	0	0	0.015	0	0	0	0.028	-0.09	0.087	0	-0.02	0.218	0.241	0	-0.276	99	1	-0.276	99	-0.13
ENST00000263642.2	IFIH1	9913	bta-miR-2284ac	8mer-1a	88	95	-0.589	-0.008	-0.229	-0.006	-0.018	0	0	0	0.012	0	0	0	0	-0.082	-0.07	0.149	0	-0.02	0.142	0.225	0	-0.494	99	1	-0.494	99	-0.16
ENST00000263854.6	RETSAT	9913	bta-miR-133a	8mer-1a	1299	1306	-0.589	-0.016	-0.249	0.007	0	0	0	0	0.012	0	0	0	0	0.183	-0.089	0.08	0	-0.02	0.073	0.057	0	-0.551	99	0.00499	-0.0023	24	0.14
ENST00000264220.2	PPAT	9913	bta-miR-2346	8mer-1a	357	364	-0.589	-0.008	-0.261	0.072	-0.018	0	0	0	0	0	0	0	0	0.141	-0.08	0.09	-0.118	-0.02	0.106	0.138	0	-0.547	99	1	-0.547	99	0.19
ENST00000264230.4	NOA1	9913	bta-miR-2415-3p	8mer-1a	678	685	-0.589	-0.016	-0.262	0.079	0	-0.021	0	0	0	0	0	0	0	0.156	-0.103	0.112	0	-0.02	0.153	-0.02	0	-0.531	99	0.00012	-0.0001	24	0.17
ENST00000264265.3	LXN	9913	bta-miR-365-5p	8mer-1a	91	98	-0.589	0.016	-0.145	0.037	-0.018	0	0	0	0	0	0	0	0	-0.004	-0.072	0.01	0	-0.02	0.106	0.058	0	-0.621	99	1	-0.621	99	-0.29
ENST00000264265.3	LXN	9913	bta-miR-485	8mer-1a	234	241	-0.589	0	-0.166	-0.098	-0.018	0	0	0	0	0.015	0	0	0	-0.002	-0.133	0.01	0	-0.02	0.213	-0.003	0	-0.791	99	0.60311	-0.4238	98	0.03
ENST00000264387.4	C2orf83	9913	bta-miR-2284ac	7mer-m8	170	176	-0.224	-0.055	-0.152	0.026	0.01	0	0	0	-0.031	0	0	0	0	0.061	-0.132	-0.024	0	-0.011	0.09	0.144	0	-0.298	99	1	-0.298	99	NA
ENST00000264538.3	IFT57	9913	bta-miR-2284c	8mer-1a	162	169	-0.589	-0.016	-0.253	0.011	-0.018	0	0	0	0	0	0	0	0	0.007	-0.088	0.069	0	-0.02	0.222	0.302	0	-0.373	99	0.71552	-0.2567	99	0.33
ENST00000264613.6	CP	9913	bta-miR-449a	8mer-1a	583	590	-0.589	-0.048	-0.25	0.094	0	0	0	0	0	0.015	0	0	0	0.17	-0.106	0.152	-0.118	-0.02	0.14	0	0	-0.56	99	0.45123	-0.2263	89	-0.08
ENST00000264689.6	UFSP2	9913	bta-miR-2284ac	8mer-1a	194	201	-0.589	-0.016	-0.162	0.06	-0.018	0	0	0	0.012	0	0	0	0	0.096	-0.127	0.078	0	-0.02	0.142	0.225	0	-0.319	99	0.00781	-0.0022	54	-0.17
ENST00000264689.6	UFSP2	9913	bta-miR-2284ac	8mer-1a	227	234	-0.589	0.008	-0.206	0.065	-0.018	0	0	0	0.012	0	0	0	0	0.096	-0.112	0.078	0	-0.02	0.142	0.225	0	-0.319	99	0.00781	-0.0022	54	-0.17
ENST00000264824.4	LYL1	9913	bta-miR-2346	8mer-1a	266	273	-0.589	-0.04	-0.021	-0.019	-0.018	0	0	0	0	0	0	0	0	0.016	-0.107	0.031	0	-0.02	0.106	0.138	0	-0.523	99	1	-0.523	99	0.17
ENST00000264995.3	MRPL3	9913	bta-miR-2415-3p	8mer-1a	315	322	-0.589	-0.016	-0.238	0.041	0	-0.021	0	0	0	0	0	0	0	0.132	-0.035	0.05	0	-0.02	0.153	-0.02	0	-0.563	99	0.05057	-0.0238	57	-0.1
ENST00000265073.4	SUB1	9913	bta-miR-7859	8mer-1a	179	186	-0.589	-0.056	-0.202	0.039	-0.018	0	0	0	0	0.015	0	0	0	0.124	-0.087	-0.04	0	-0.02	0.218	0.241	0	-0.375	99	0.49833	-0.1747	98	-0.04
ENST00000265097.4	THOC3	9913	bta-miR-2284ac	7mer-m8	346	352	-0.224	0	-0.209	-0.016	0.01	0	0	0	-0.031	0	0	0	0	0.019	-0.128	0.019	0	-0.011	0.09	0.144	0	-0.337	99	0.31627	-0.0983	93	-0.11
ENST00000265097.4	THOC3	9913	bta-miR-2285ai-5p	8mer-1a	347	354	-0.589	-0.008	-0.203	0.004	-0.018	0	0	0	0	0	0	0	0	0.048	-0.108	0.036	0	-0.02	0.229	0.295	0	-0.334	99	0.17353	-0.0527	91	-0.09
ENST00000265295.4	SPDL1	9913	bta-miR-1842	8mer-1a	289	296	-0.589	-0.032	-0.247	0.064	0	0	0	0	0	0.015	0	0	0	0.08	-0.105	0.101	0	-0.02	0.159	-0.003	0	-0.577	99	1	-0.577	99	-0.03
ENST00000265384.7	TJP2	9913	bta-miR-133a	8mer-1a	621	628	-0.589	-0.016	-0.25	-0.065	0	0	0	0	0.012	0	0	0	0	0.102	-0.104	0.144	0	-0.02	0.073	0.057	0	-0.656	99	1	-0.656	99	0.16
ENST00000265395.2	HIBADH	9913	bta-miR-1842	8mer-1a	708	715	-0.589	-0.016	-0.251	0.035	0	0	0	0	0	0.015	0	0	0	0.127	-0.094	0.047	0	-0.02	0.159	-0.003	0	-0.59	99	0.9889	-0.5819	99	0.18
ENST00000265433.3	NBN	9913	bta-miR-2285ai-5p	7mer-m8	28	34	-0.224	-0.088	-0.114	-0.028	0.01	0	0	0	0	0	0	0	0	-0.07	-0.105	0.061	0	-0.011	0.139	0.189	0	-0.241	99	1	-0.241	99	-0.01
ENST00000265627.5	PON3	9913	bta-miR-299	7mer-m8	38	44	-0.224	-0.044	-0.139	-0.012	0	0	0	0	-0.031	0	0	0	0	-0.079	-0.124	0.027	0	-0.011	0.054	0.103	0	-0.48	99	0.97128	-0.4637	99	-0.2
ENST00000265720.3	DUS4L	9913	bta-miR-2284c	8mer-1a	303	310	-0.589	-0.024	-0.312	0.065	-0.018	0	0	0	0	0	0	0	0	0.114	-0.098	0.042	0	-0.02	0.222	0.302	0	-0.316	99	1	-0.316	99	0.22
ENST00000265732.5	RBM48	9913	bta-miR-299	8mer-1a	310	317	-0.589	0	-0.249	0.049	0	0	0	0	0.012	0	0	0	0	0.074	-0.102	0.054	0	-0.02	0.08	0.161	0	-0.53	99	0.97856	-0.5163	99	-0.1
ENST00000265922.3	BRINP1	9913	bta-miR-449a	8mer-1a	373	380	-0.589	-0.032	-0.175	0.025	0	0	0	0	0	0.015	0	0	0	0.062	-0.084	0.122	0	-0.02	0.14	0	0	-0.536	99	1	-0.536	99	0.15
ENST00000266022.4	RBM6	9913	bta-miR-2284c	7mer-m8	103	109	-0.224	-0.033	-0.208	-0.021	0.01	0	0	0	0	0	0	0	0	-0.044	-0.131	0.079	0	-0.011	0.135	0.193	0	-0.255	99	1	-0.255	99	0.17
ENST00000266604.2	LLPH	9913	bta-miR-2284c	8mer-1a	492	499	-0.589	-0.024	-0.226	0.079	-0.018	0	0	0	0	0	0	0	0	0.135	-0.104	-0.04	0	-0.02	0.222	0.302	0	-0.283	99	0.94301	-0.2653	99	0.36
ENST00000266604.2	LLPH	9913	bta-miR-2346	8mer-1a	230	237	-0.589	0	-0.142	0.057	-0.018	0	0	0	0	0	0	0	0	0.063	-0.078	-0.04	0	-0.02	0.106	0.138	0	-0.523	99	1	-0.523	99	0.42
ENST00000266646.2	INHBE	9913	bta-miR-7859	8mer-1a	888	895	-0.589	0	-0.254	-0.011	-0.018	0	0	0	0	0.015	0	0	0	0.142	-0.12	0.05	0	-0.02	0.218	0.241	0	-0.346	99	0.0804	-0.0249	80	0.46
ENST00000266743.2	SYCP3	9913	bta-miR-2284c	8mer-1a	263	270	-0.589	-0.016	-0.231	-0.004	-0.018	0	0	0	0	0	0	0	0	0.019	-0.107	0.015	0	-0.02	0.222	0.302	0	-0.427	99	1	-0.427	99	0.33
ENST00000266970.4	CDK2	9913	bta-miR-2285i	8mer-1a	486	493	-0.589	-0.032	-0.211	0.088	-0.018	0	0	0	0	0.015	0	0	0	0.156	-0.066	0.036	0	-0.02	-0.146	0.101	0	-0.686	99	1	-0.686	99	-0.03
ENST00000267068.3	N4BP2L2	9913	bta-miR-7859	8mer-1a	2413	2420	-0.589	-0.048	-0.234	0.077	-0.018	0	0	0	0	0.015	0	0	0	0.261	-0.087	0.097	-0.236	-0.02	0.218	0.241	0	-0.323	99	0.26748	-0.0796	92	0.31
ENST00000267205.2	RHOF	9913	bta-miR-2284c	8mer-1a	1294	1301	-0.589	-0.024	-0.243	-0.026	-0.018	0	0	0	0	0	0	0	0	0.181	-0.104	0.007	0	-0.02	0.222	0.302	0	-0.312	99	0.01256	-0.0035	53	0.21
ENST00000267488.4	SLC38A6	9913	bta-miR-7859	8mer-1a	168	175	-0.589	-0.016	-0.166	0.006	-0.018	0	0	0	0	0.015	0	0	0	-0.019	-0.093	0.075	0	-0.02	0.218	0.241	0	-0.366	99	0.57899	-0.2005	98	-0.27
ENST00000268379.4	UQCRC2	9913	bta-miR-2285ai-5p	8mer-1a	85	92	-0.589	-0.032	-0.202	0.027	-0.018	0	0	0	0	0	0	0	0	-0.04	-0.099	0.074	0	-0.02	0.229	0.295	0	-0.375	99	1	-0.375	99	-0.07
ENST00000268668.6	NDUFB10	9913	bta-miR-449a	7mer-m8	62	68	-0.224	-0.011	-0.173	-0.042	0	0	0	0	0	-0.008	0	0	0	-0.072	-0.15	-0.006	0	-0.011	0.088	0	0	-0.609	99	0.11504	-0.0583	58	-0.08
ENST00000269187.5	SLC39A6	9913	bta-miR-2284ac	8mer-1a	885	892	-0.589	-0.008	-0.257	0.045	-0.018	0	0	0	0.012	0	0	0	0	0.152	-0.107	0.12	0	-0.02	0.142	0.225	0	-0.303	99	1	-0.303	99	-0.1
ENST00000269321.7	ARHGDIA	9913	bta-miR-AB-2	8mer-1a	780	787	-0.589	-0.024	-0.072	0.074	0	0	0.06	0	0	0.015	0	0	0	0.16	-0.035	0.002	0	-0.02	0.119	-0.135	0	-0.445	99	0.30126	-0.1202	81	-0.16
ENST00000269349.3	EIF4A3	9913	bta-miR-2285ai-5p	8mer-1a	198	205	-0.589	-0.016	-0.268	0.029	-0.018	0	0	0	0	0	0	0	0	0.011	-0.129	0.065	0	-0.02	0.229	0.295	0	-0.411	99	0.03782	-0.0136	70	-0.01
ENST00000269518.9	PMAIP1	9913	bta-miR-2284ac	8mer-1a	106	113	-0.589	0.016	-0.194	0.04	-0.018	0	0	0	0.012	0	0	0	0	0.149	-0.098	-0.04	0	-0.02	0.142	0.225	0	-0.375	99	1	-0.375	99	NA
ENST00000269945.3	DMRTC2	9913	bta-miR-12001	8mer-1a	72	79	-0.589	-0.024	-0.235	0.03	0	-0.021	0	0	0	0.015	0	0	0	0.099	-0.094	0.056	0	-0.02	0.141	0.084	0	-0.558	99	1	-0.558	99	NA
ENST00000269973.5	ZNF45	9913	bta-miR-2285ai-5p	8mer-1a	52	59	-0.589	-0.008	-0.197	0.02	-0.018	0	0	0	0	0	0	0	0	0.022	-0.107	0.116	0	-0.02	0.229	0.295	0	-0.257	99	0.98523	-0.2529	99	0.03
ENST00000270001.7	ZFP14	9913	bta-miR-2346	8mer-1a	34	41	-0.589	-0.016	-0.228	0.007	-0.018	0	0	0	0	0	0	0	0	0.243	-0.062	0.089	-0.59	-0.02	0.106	0.138	0	-0.94	99	1	-0.94	99	NA
ENST00000270176.5	SCYL1	9913	bta-miR-1842	8mer-1a	109	116	-0.589	-0.016	-0.22	-0.013	0	0	0	0	0	0.015	0	0	0	-0.067	-0.131	0.127	0	-0.02	0.159	-0.003	0	-0.758	99	1	-0.758	99	0.05
ENST00000270221.6	EMP3	9913	bta-miR-AB-2	7mer-m8	36	42	-0.224	-0.066	-0.044	-0.001	0	0	0.062	0	0	-0.008	0	0	0	-0.069	-0.109	-0.007	0	-0.011	0.076	-0.086	0	-0.487	99	1	-0.487	99	-0.26
ENST00000270257.4	GEMIN7	9913	bta-miR-12001	8mer-1a	218	225	-0.589	-0.016	-0.105	0.057	0	-0.021	0	0	0	0.015	0	0	0	0.054	-0.113	-0.041	0	-0.02	0.141	0.084	0	-0.554	99	0.90732	-0.4927	99	-0.06
ENST00000270502.6	C19orf52	9913	bta-miR-449a	8mer-1a	228	235	-0.589	-0.008	-0.179	0.057	0	0	0	0	0	0.015	0	0	0	0.054	-0.082	0.024	0	-0.02	0.14	0	0	-0.588	99	0.03655	-0.0178	37	NA
ENST00000271308.4	PSMA5	9913	bta-miR-2284c	8mer-1a	57	64	-0.589	-0.008	-0.157	0.023	-0.018	0	0	0	0	0	0	0	0	0.06	-0.1	0.017	0	-0.02	0.222	0.302	0	-0.268	99	1	-0.268	99	0.29
ENST00000272217.2	ARL8A	9913	bta-miR-AB-2	8mer-1a	316	323	-0.589	-0.016	0.008	0.071	0	0	0.06	0	0	0.015	0	0	0	0.095	-0.013	-0.024	0	-0.02	0.119	-0.135	0	-0.429	99	0.81173	-0.3379	98	-0.27
ENST00000272317.6	RPS27A	9913	bta-miR-2285ai-5p	8mer-1a	30	37	-0.589	-0.024	-0.19	-0.009	-0.018	0	0	0	0	0	0	0	0	-0.08	-0.019	-0.022	0	-0.02	0.229	0.295	0	-0.447	99	0.56257	-0.2343	99	NA
ENST00000272348.2	SNRPG	9913	bta-miR-2284c	7mer-m8	109	115	-0.224	-0.033	-0.165	0.013	0.01	0	0	0	0	0	0	0	0	-0.014	-0.123	-0.04	0	-0.011	0.135	0.193	0	-0.259	99	1	-0.259	99	NA
ENST00000272424.5	TPRKB	9913	bta-miR-2285ai-5p	8mer-1a	234	241	-0.589	-0.008	-0.223	0.013	-0.018	0	0	0	0	0	0	0	0	0.014	-0.101	-0.012	0	-0.02	0.229	0.295	0	-0.42	99	0.02507	-0.0092	63	-0.23
ENST00000272748.4	KIAA1715	9913	bta-miR-2284ac	8mer-1a	726	733	-0.589	0	-0.285	0.084	-0.018	0	0	0	0.012	0	0	0	0	0.183	-0.1	0.069	0	-0.02	0.142	0.225	0	-0.297	99	0.84492	-0.2467	98	NA
ENST00000272852.3	CPO	9913	bta-miR-AB-2	8mer-1a	23	30	-0.589	-0.016	-0.083	-0.036	0	0	0.06	0	0	0.015	0	0	0	-0.202	-0.06	0.057	0	-0.02	0.119	-0.135	0	-0.89	99	1	-0.89	99	NA
ENST00000272937.5	HES6	9913	bta-miR-449a	8mer-1a	640	647	-0.589	-0.032	-0.173	0.07	0	0	0	0	0	0.015	0	0	0	0.141	-0.072	0.011	0	-0.02	0.14	0	0	-0.509	99	0.00167	-0.0007	17	0.23
ENST00000273375.3	RABL3	9913	bta-miR-485	8mer-1a	121	128	-0.589	-0.024	-0.161	0.034	-0.018	0	0	0	0	0.015	0	0	0	0.095	-0.108	0.015	0	-0.02	0.213	-0.003	0	-0.551	99	0.99094	-0.5449	99	0.09
ENST00000273480.3	RNF7	9913	bta-miR-7859	8mer-1a	164	171	-0.589	-0.008	-0.238	0.047	-0.018	0	0	0	0	0.015	0	0	0	0.073	-0.082	-0.051	0	-0.02	0.218	0.241	0	-0.412	99	1	-0.412	99	0.16
ENST00000273610.3	UCN2	9913	bta-miR-12001	8mer-1a	151	158	-0.589	-0.016	-0.062	0.045	0	-0.021	0	0	0	0.015	0	0	0	0.042	-0.068	-0.051	0	-0.02	0.141	0.084	0	-0.5	99	1	-0.5	99	NA
ENST00000273968.4	PYURF	9913	bta-miR-2284ac	8mer-1a	541	548	-0.589	-0.016	-0.145	0.077	-0.018	0	0	0	0.012	0	0	0	0	0.137	-0.058	-0.05	0	-0.02	0.142	0.225	0	-0.303	99	0.93301	-0.2806	99	-0.11
ENST00000273986.4	CISD2	9913	bta-miR-299	8mer-1a	773	780	-0.589	0	-0.203	0.075	0	0	0	0	0.012	0	0	0	0	0.161	-0.1	-0.035	0	-0.02	0.08	0.161	0	-0.458	99	0.3944	-0.1637	92	0.15
ENST00000274054.2	NAF1	9913	bta-miR-7859	8mer-1a	136	143	-0.589	-0.016	-0.195	0.032	-0.018	0	0	0	0	0.015	0	0	0	-0.008	-0.062	0.075	-0.118	-0.02	0.218	0.241	0	-0.445	99	1	-0.445	99	0.23
ENST00000274242.5	RPL37	9913	bta-miR-2284ac	8mer-1a	519	526	-0.589	-0.016	-0.233	0.089	-0.018	0	0	0	0.012	0	0	0	0	0.209	-0.12	-0.064	0	-0.02	0.142	0.225	0	-0.383	99	0.87948	-0.3311	99	NA
ENST00000274368.4	CRHBP	9913	bta-miR-7859	8mer-1a	306	313	-0.589	-0.024	-0.209	0.062	-0.018	0	0	0	0	0.015	0	0	0	0.08	-0.061	0.044	0	-0.02	0.218	0.241	0	-0.261	99	1	-0.261	99	NA
ENST00000274496.5	YIPF5	9913	bta-miR-365-5p	8mer-1a	468	475	-0.589	-0.016	-0.242	0.086	-0.018	0	0	0	0	0	0	0	0	0.172	-0.116	0.023	0	-0.02	0.106	0.058	0	-0.556	99	0.99861	-0.5551	99	-0.06
ENST00000274712.3	ZMAT2	9913	bta-miR-485	8mer-1a	184	191	-0.589	-0.024	-0.148	0.044	-0.018	0	0	0	0	0.015	0	0	0	0.059	-0.035	0	0	-0.02	0.213	-0.003	0	-0.506	99	1	-0.506	99	0
ENST00000274764.2	HIST1H2BA	9913	bta-miR-1842	8mer-1a	44	51	-0.589	0	-0.176	-0.056	0	0	0	0	0	0.015	0	0	0	-0.162	0.053	-0.04	0	-0.02	0.159	-0.003	0	-0.819	99	1	-0.819	99	0.25
ENST00000274811.4	RNF44	9913	bta-miR-AB-2	8mer-1a	546	553	-0.589	-0.008	-0.047	0.092	0	0	0.06	0	0	0.015	0	0	0	0.233	-0.107	0.07	-0.118	-0.02	0.119	-0.135	0	-0.435	99	1	-0.435	99	-0.26
ENST00000274849.1	ABT1	9913	bta-miR-485	8mer-1a	1073	1080	-0.589	-0.032	-0.243	0.056	-0.018	0	0	0	0	0.015	0	0	0	0.175	-0.113	0.029	0	-0.02	0.213	-0.003	0	-0.53	99	0.24453	-0.1128	78	0.22
ENST00000274897.5	MLIP	9913	bta-miR-2284c	8mer-1a	74	81	-0.589	0.008	-0.204	0.031	-0.018	0	0	0	0	0	0	0	0	0.025	-0.123	0.065	0	-0.02	0.222	0.302	0	-0.301	99	1	-0.301	99	0.53
ENST00000274901.4	HMGCLL1	9913	bta-miR-2284ac	8mer-1a	861	868	-0.589	-0.024	-0.216	0.085	-0.018	0	0	0	0.012	0	0	0	0	0.18	-0.086	0.045	-0.118	-0.02	0.142	0.225	0	-0.382	99	1	-0.382	99	-0.02
ENST00000275036.7	HMGN3	9913	bta-miR-485	8mer-1a	794	801	-0.589	-0.024	-0.189	0.103	-0.018	0	0	0	0	0.015	0	0	0	0.223	-0.11	-0.084	0	-0.02	0.213	-0.003	0	-0.483	99	0.0063	-0.0026	28	-0.21
ENST00000275036.7	HMGN3	9913	bta-miR-2284c	8mer-1a	69	76	-0.589	-0.016	-0.132	0.021	-0.018	0	0	0	0	0	0	0	0	-0.019	-0.093	-0.084	0	-0.02	0.222	0.302	0	-0.426	99	1	-0.426	99	0.21
ENST00000275159.6	TBC1D32	9913	bta-miR-2284ac	8mer-1a	698	705	-0.589	-0.008	-0.275	0.061	-0.018	0	0	0	0.012	0	0	0	0	0.14	-0.112	0.167	-0.118	-0.02	0.142	0.225	0	-0.393	99	0.63461	-0.2367	98	-0.39
ENST00000275169.3	GPR6	9913	bta-miR-12001	8mer-1a	141	148	-0.589	-0.008	-0.188	0.051	0	-0.021	0	0	0	0.015	0	0	0	0.079	-0.103	0.055	0	-0.02	0.141	0.084	0	-0.504	99	1	-0.504	99	NA
ENST00000275428.4	GGCT	9913	bta-miR-2285ai-5p	8mer-1a	53	60	-0.589	-0.016	-0.196	0.021	-0.018	0	0	0	0	0	0	0	0	0.07	-0.108	-0.005	0	-0.02	0.229	0.295	0	-0.337	99	1	-0.337	99	-0.24
ENST00000276570.5	DNAJC5B	9913	bta-miR-2415-3p	8mer-1a	223	230	-0.589	0.016	-0.225	0.065	0	-0.021	0	0	0	0	0	0	0	0.076	-0.113	0	0	-0.02	0.153	-0.02	0	-0.678	99	1	-0.678	99	NA
ENST00000277124.8	IDNK	9913	bta-miR-2284ac	7mer-m8	285	291	-0.224	-0.011	-0.138	0.005	0.01	0	0	0	-0.031	0	0	0	0	0.015	-0.133	-0.014	0	-0.011	0.09	0.144	0	-0.298	99	1	-0.298	99	0.13
ENST00000277540.2	DPH7	9913	bta-miR-2284ac	8mer-1a	348	355	-0.589	0	-0.245	0.023	-0.018	0	0	0	0.012	0	0	0	0	0.055	-0.103	0.074	0	-0.02	0.142	0.225	0	-0.444	99	0.24553	-0.097	92	-0.15
ENST00000278070.2	PPRC1	9913	bta-miR-2346	8mer-1a	144	151	-0.589	-0.008	-0.288	0.047	-0.018	0	0	0	0	0	0	0	0	0.011	-0.106	0.194	0	-0.02	0.106	0.138	0	-0.533	99	0.94126	-0.4956	99	0.23
ENST00000278174.5	BTBD10	9913	bta-miR-2284ac	8mer-1a	361	368	-0.589	-0.016	-0.246	0.079	-0.018	0	0	0	0.012	0	0	0	0	0.129	-0.089	0.079	0	-0.02	0.142	0.225	0	-0.312	99	1	-0.312	99	-0.11
ENST00000278400.3	GLYAT	9913	bta-miR-12001	8mer-1a	374	381	-0.589	-0.008	-0.158	0.045	0	-0.021	0	0	0	0.015	0	0	0	0.075	-0.096	-0.018	0	-0.02	0.141	0.084	0	-0.55	99	1	-0.55	99	0.04
ENST00000278520.5	CCDC82	9913	bta-miR-2284c	8mer-1a	174	181	-0.589	-0.016	-0.218	0.03	-0.018	0	0	0	0	0	0	0	0	0.002	-0.108	0.092	0	-0.02	0.222	0.302	0	-0.321	99	0.95901	-0.3063	99	0.06
ENST00000278568.4	PAK1	9913	bta-miR-485	8mer-1a	39	46	-0.589	-0.064	-0.077	0.011	-0.018	0	0	0	0	0.015	0	0	0	0.085	-0.123	0.093	-0.118	-0.02	0.213	-0.003	0	-0.595	99	1	-0.595	99	-0.02
ENST00000279028.2	OCSTAMP	9913	bta-miR-7859	8mer-1a	178	185	-0.589	-0.016	-0.301	0.042	-0.018	0	0	0	0	0.015	0	0	0	0.018	-0.064	0.095	0	-0.02	0.218	0.241	0	-0.379	99	1	-0.379	99	-0.18
ENST00000279058.3	SPINT4	9913	bta-miR-7859	8mer-1a	62	69	-0.589	-0.024	-0.123	0.026	-0.018	0	0	0	0	0.015	0	0	0	-0.039	-0.081	-0.064	0	-0.02	0.218	0.241	0	-0.458	99	1	-0.458	99	NA
ENST00000279178.3	SLC22A9	9913	bta-miR-299	8mer-1a	394	401	-0.589	-0.016	-0.286	0.014	0	0	0	0	0.012	0	0	0	0	0.063	-0.107	0.093	0	-0.02	0.08	0.161	0	-0.595	99	0.07305	-0.0361	66	-0.14
ENST00000279178.3	SLC22A9	9913	bta-miR-2285ai-5p	8mer-1a	466	473	-0.589	-0.008	-0.266	0.032	-0.018	0	0	0	0	0	0	0	0	0.086	-0.109	0.093	0	-0.02	0.229	0.295	0	-0.275	99	0.02439	-0.0061	59	0.14
ENST00000280258.5	PRSS23	9913	bta-miR-12001	8mer-1a	2376	2383	-0.589	-0.024	-0.16	-0.098	0	-0.021	0	0	0	0.015	0	0	0	0.245	-0.107	0.057	0	-0.02	0.141	0.084	0	-0.477	99	0.00047	-0.0002	27	-0.11
ENST00000281031.4	NDUFC2	9913	bta-miR-2285i	8mer-1a	20	27	-0.589	-0.032	-0.209	-0.009	-0.018	0	0	0	0	0.015	0	0	0	-0.004	-0.019	-0.045	0	-0.02	-0.146	0.101	0	-0.975	99	1	-0.975	99	0.24
ENST00000281043.3	MYCN	9913	bta-miR-449a	8mer-1a	23	30	-0.589	-0.024	-0.16	-0.005	0	0	0	0	0	0.015	0	0	0	0.121	-0.079	0.052	0	-0.02	0.14	0	0	-0.549	99	1	-0.549	99	-0.19
ENST00000281142.5	SCLT1	9913	bta-miR-12001	8mer-1a	17	24	-0.589	0	-0.156	-0.015	0	-0.021	0	0	0	0.015	0	0	0	-0.008	-0.131	0.109	0	-0.02	0.141	0.084	0	-0.591	99	1	-0.591	99	-0.48
ENST00000281437.4	BARX2	9913	bta-miR-2284c	8mer-1a	648	655	-0.589	-0.016	-0.273	0.005	-0.018	0	0	0	0	0	0	0	0	0.111	-0.099	0.03	0	-0.02	0.222	0.302	0	-0.345	99	1	-0.345	99	-0.03
ENST00000281453.5	MLF1IP	9913	bta-miR-7859	8mer-1a	46	53	-0.589	-0.024	-0.203	0.017	-0.018	0	0	0	0	0.015	0	0	0	0.006	-0.094	0.055	0	-0.02	0.218	0.241	0	-0.396	99	1	-0.396	99	NA
ENST00000281623.3	FBXO4	9913	bta-miR-2284c	8mer-1a	149	156	-0.589	0	-0.243	0.03	-0.018	0	0	0	0	0	0	0	0	-0.006	-0.127	0.06	0	-0.02	0.222	0.302	0	-0.389	99	1	-0.389	99	0.48
ENST00000281741.4	TXNDC16	9913	bta-miR-2284ac	8mer-1a	1760	1767	-0.589	-0.032	-0.14	-0.098	-0.018	0	0	0	0.012	0	0	0	0	0.213	-0.078	0.13	-0.118	-0.02	0.142	0.225	0	-0.371	99	0.0001	0	45	0.08
ENST00000281882.3	CFC1B	9913	bta-miR-2284c	7mer-m8	79	85	-0.224	-0.022	-0.181	-0.011	0.01	0	0	0	0	0	0	0	0	-0.052	-0.115	0.005	0	-0.011	0.135	0.193	0	-0.273	99	1	-0.273	99	NA
ENST00000282185.3	ATG10	9913	bta-miR-2284c	8mer-1a	1455	1462	-0.589	-0.016	-0.274	0.035	-0.018	0	0	0	0	0	0	0	0	0.198	-0.112	0.01	0	-0.02	0.222	0.302	0	-0.262	99	0.14804	-0.0359	88	0.13
ENST00000282251.5	CWF19L2	9913	bta-miR-7859	8mer-1a	41	48	-0.589	-0.016	-0.247	0.013	-0.018	0	0	0	0	0.015	0	0	0	0.046	-0.128	0.136	0	-0.02	0.218	0.241	0	-0.349	99	1	-0.349	99	-0.02
ENST00000282841.5	GGPS1	9913	bta-miR-2415-3p	8mer-1a	20	27	-0.589	-0.016	-0.174	-0.009	0	-0.021	0	0	0	0	0	0	0	0.066	-0.055	0.037	0	-0.02	0.153	-0.02	0	-0.648	99	0.98768	-0.638	99	0.08
ENST00000282999.3	SRP19	9913	bta-miR-2346	8mer-1a	299	306	-0.589	-0.008	-0.217	0.063	-0.018	0	0	0	0	0	0	0	0	0.153	-0.119	-0.053	0	-0.02	0.106	0.138	0	-0.564	99	0.57624	-0.2977	97	0.36
ENST00000283122.3	CETN3	9913	bta-miR-133a	8mer-1a	110	117	-0.589	-0.016	-0.253	0.037	0	0	0	0	0.012	0	0	0	0	-0.004	-0.056	-0.016	0	-0.02	0.073	0.057	0	-0.775	99	1	-0.775	99	0.02
ENST00000283148.7	UXS1	9913	bta-miR-2284ac	8mer-1a	325	332	-0.589	-0.04	-0.164	0.052	-0.018	0	0	0	0.012	0	0	0	0	0.073	-0.1	0.069	0	-0.02	0.142	0.225	0	-0.358	99	0.9871	-0.3528	99	-0.03
ENST00000283429.6	NMRAL1	9913	bta-miR-12001	8mer-1a	60	67	-0.589	-0.008	-0.173	-0.026	0	-0.021	0	0	0	0.015	0	0	0	-0.124	-0.018	0.037	0	-0.02	0.141	0.084	0	-0.702	99	1	-0.702	99	-0.32
ENST00000284320.5	TOMM70A	9913	bta-miR-7859	8mer-1a	397	404	-0.589	-0.048	-0.211	0.037	-0.018	0	0	0	0	0.015	0	0	0	0.107	-0.101	0.101	0	-0.02	0.218	0.241	0	-0.268	99	0.58918	-0.1518	97	NA
ENST00000284440.4	UCHL1	9913	bta-miR-2284c	8mer-1a	417	424	-0.589	-0.032	-0.15	0.005	-0.018	0	0	0	0	0	0	0	0	0.066	-0.109	0.01	0	-0.02	0.222	0.302	0	-0.313	99	0.00701	-0.002	50	0.39
ENST00000285298.4	MRPS17	9913	bta-miR-1842	8mer-1a	16	23	-0.589	-0.016	-0.217	-0.017	0	0	0	0	0	0.015	0	0	0	0.01	-0.108	-0.038	0	-0.02	0.159	-0.003	0	-0.824	99	1	-0.824	99	0.18
ENST00000285298.4	MRPS17	9913	bta-miR-2284c	8mer-1a	295	302	-0.589	0	-0.243	0.058	-0.018	0	0	0	0	0	0	0	0	0.072	-0.112	-0.038	0	-0.02	0.222	0.302	0	-0.366	99	0.9255	-0.3353	99	0.39
ENST00000285379.5	CA2	9913	bta-miR-12001	8mer-1a	250	257	-0.589	-0.032	-0.145	0.064	0	-0.021	0	0	0	0.015	0	0	0	0.083	-0.048	0.02	0	-0.02	0.141	0.084	0	-0.448	99	0.47143	-0.194	93	-0.23
ENST00000285681.2	USP25	9913	bta-miR-2284c	8mer-1a	98	105	-0.589	-0.016	-0.27	0.038	-0.018	0	0	0	0	0	0	0	0	0.065	-0.128	0.155	0	-0.02	0.222	0.302	0	-0.259	99	1	-0.259	99	0.25
ENST00000286175.8	PPIL3	9913	bta-miR-7859	8mer-1a	61	68	-0.589	-0.016	-0.229	0.025	-0.018	0	0	0	0	0.015	0	0	0	-0.006	-0.097	-0.038	0	-0.02	0.218	0.241	0	-0.514	99	1	-0.514	99	0
ENST00000286692.4	DRAM2	9913	bta-miR-2285ai-5p	8mer-1a	200	207	-0.589	-0.016	-0.206	0.031	-0.018	0	0	0	0	0	0	0	0	0.023	-0.1	0.026	0	-0.02	0.229	0.295	0	-0.345	99	1	-0.345	99	-0.08
ENST00000286809.1	CLDN8	9913	bta-miR-7859	8mer-1a	849	856	-0.589	-0.016	-0.195	0.055	-0.018	0	0	0	0	0.015	0	0	0	0.153	-0.119	0.011	0	-0.02	0.218	0.241	0	-0.264	99	0.998	-0.2634	99	NA
ENST00000287598.6	BUB1B	9913	bta-miR-12001	8mer-1a	18	25	-0.589	-0.032	-0.134	-0.013	0	-0.021	0	0	0	0.015	0	0	0	0.041	-0.113	0.151	0	-0.02	0.141	0.084	0	-0.49	99	1	-0.49	99	-0.2
ENST00000287598.6	BUB1B	9913	bta-miR-7859	8mer-1a	202	209	-0.589	-0.032	-0.24	0.053	-0.018	0	0	0	0	0.015	0	0	0	0.041	-0.103	0.151	-0.118	-0.02	0.218	0.241	0	-0.401	99	1	-0.401	99	-0.4
ENST00000287611.2	KNG1	9913	bta-miR-2284c	8mer-1a	485	492	-0.589	-0.032	-0.288	0.045	-0.018	0	0	0	0	0	0	0	0	0.097	-0.123	0.069	0	-0.02	0.222	0.302	0	-0.335	99	0.0001	0	42	0.21
ENST00000287907.2	HTR5A	9913	bta-miR-AB-2	8mer-1a	540	547	-0.589	-0.008	-0.144	-0.008	0	0	0.06	0	0	0.015	0	0	0	0.09	-0.103	0.053	0	-0.02	0.119	-0.135	0	-0.67	99	1	-0.67	99	NA
ENST00000289488.2	LRTOMT	9913	bta-miR-2415-3p	8mer-1a	27	34	-0.589	-0.04	-0.1	-0.021	0	-0.021	0	0	0	0	0	0	0	0.009	0.025	-0.003	0	-0.02	0.153	-0.02	0	-0.627	99	0.72259	-0.4241	99	0.01
ENST00000290239.6	SON	9913	bta-miR-1842	8mer-1a	1092	1099	-0.589	-0.016	-0.116	0.055	0	0	0	0	0	0.015	0	0	0	0.176	-0.069	0.224	-0.472	-0.02	0.159	-0.003	0	-0.656	99	1	-0.656	99	0.16
ENST00000291187.4	ZNF229	9913	bta-miR-12001	8mer-1a	584	591	-0.589	-0.032	-0.199	0.094	0	-0.021	0	0	0	0.015	0	0	0	0.205	-0.025	-0.116	0	-0.02	0.141	0.084	0	-0.463	99	0.07899	-0.0316	62	-0.05
ENST00000291295.9	CALM3	9913	bta-miR-2415-3p	8mer-1a	241	248	-0.589	-0.032	-0.112	0.067	0	-0.021	0	0	0	0	0	0	0	0.186	-0.064	-0.026	0	-0.02	0.153	-0.02	0	-0.478	99	0.65967	-0.297	97	-0.18
ENST00000291442.3	NR2F6	9913	bta-miR-AB-15	8mer-1a	183	190	-0.589	-0.016	-0.158	0.033	-0.018	0	0	0.022	0	0	0	0	0	0.009	-0.041	0.065	0	-0.02	0.029	0.13	0	-0.554	99	0.98972	-0.5471	99	0.01
ENST00000291547.5	PKNOX1	9913	bta-miR-7859	8mer-1a	52	59	-0.589	-0.016	-0.243	0.007	-0.018	0	0	0	0	0.015	0	0	0	0.007	-0.125	0.071	0	-0.02	0.218	0.241	0	-0.452	99	1	-0.452	99	0.18
ENST00000291568.5	CSTB	9913	bta-miR-AB-2	8mer-1a	555	562	-0.589	-0.016	-0.039	0.082	0	0	0.06	0	0	0.015	0	0	0	0.146	-0.07	-0.065	0	-0.02	0.119	-0.135	0	-0.512	99	0.02469	-0.0107	35	-0.16
ENST00000291842.5	SHKBP1	9913	bta-miR-449a	8mer-1a	185	192	-0.589	-0.032	-0.205	-0.098	0	0	0	0	0	0.015	0	0	0	-0.027	-0.124	0.115	0	-0.02	0.14	0	-0.001	-0.826	99	0.00772	-0.0049	25	-0.05
ENST00000292090.3	TLCD1	9913	bta-miR-485	8mer-1a	48	55	-0.589	-0.016	-0.116	0.018	-0.018	0	0	0	0	0.015	0	0	0	-0.054	-0.049	0.018	0	-0.02	0.213	-0.003	0	-0.601	99	1	-0.601	99	0.14
ENST00000292327.4	MYL3	9913	bta-miR-449a	8mer-1a	169	176	-0.589	-0.008	-0.103	0.031	0	0	0	0	0	0.015	0	0	0	0.001	-0.079	0	0	-0.02	0.14	0	0	-0.612	99	0.998	-0.6105	99	-0.05
ENST00000292430.6	LY6K	9913	bta-miR-12001	8mer-1a	572	579	-0.589	-0.04	-0.127	0.047	0	-0.021	0	0	0	0.015	0	0	0	0.113	-0.035	-0.027	0	-0.02	0.141	0.084	0	-0.459	99	0.00427	-0.0017	33	-0.04
ENST00000292614.5	POLR2J	9913	bta-miR-12001	8mer-1a	473	480	-0.589	-0.008	-0.2	-0.056	0	-0.021	0	0	0	0.015	0	0	0	0.073	-0.084	-0.049	0	-0.02	0.141	0.084	0	-0.714	99	0.01347	-0.0076	42	-0.1
ENST00000292733.7	MED15	9913	bta-miR-AB-2	8mer-1a	23	30	-0.589	-0.032	-0.086	-0.005	0	0	0.06	0	0	0.015	0	0	0	-0.013	-0.083	0.116	0	-0.02	0.119	-0.135	0	-0.653	99	1	-0.653	99	-0.22
ENST00000292778.6	YDJC	9913	bta-miR-AB-2	8mer-1a	50	57	-0.589	0	-0.004	0.005	0	0	0.06	0	0	0.015	0	0	0	-0.06	-0.069	0.043	0	-0.02	0.119	-0.135	0	-0.635	99	1	-0.635	99	-0.08
ENST00000292928.2	ZNF382	9913	bta-miR-2285ai-5p	8mer-1a	236	243	-0.589	-0.016	-0.267	0.066	-0.018	0	0	0	0	0	0	0	0	0.099	-0.101	0.08	-0.118	-0.02	0.229	0.295	0	-0.36	99	1	-0.36	99	-0.12
ENST00000293502.1	SDR9C7	9913	bta-miR-2285ai-5p	8mer-1a	564	571	-0.589	-0.016	-0.267	0.039	-0.018	0	0	0	0	0	0	0	0	0.107	-0.122	0.041	0	-0.02	0.229	0.295	0	-0.321	99	1	-0.321	99	0.35
ENST00000293780.4	CHRNE	9913	bta-miR-449a	8mer-1a	84	91	-0.589	-0.024	-0.149	0.035	0	0	0	0	0	0.015	0	0	0	0.113	-0.131	0.082	0	-0.02	0.14	0	0	-0.528	99	1	-0.528	99	-0.2
ENST00000295057.3	LRRTM1	9913	bta-miR-7859	7mer-m8	368	374	-0.224	-0.033	-0.202	-0.042	0.01	0	0	0	0	-0.008	0	0	0	0.021	-0.104	0.044	0	-0.011	0.133	0.154	0	-0.262	99	0.67707	-0.1721	98	NA
ENST00000295083.3	PQLC3	9913	bta-miR-2285ai-5p	8mer-1a	837	844	-0.589	-0.016	-0.201	0.042	-0.018	0	0	0	0	0	0	0	0	0.146	-0.11	0	0	-0.02	0.229	0.295	0	-0.242	99	1	-0.242	99	-0.05
ENST00000295087.8	ARL5A	9913	bta-miR-2285ai-5p	8mer-1a	106	113	-0.589	-0.008	-0.283	0.042	-0.018	0	0	0	0	0	0	0	0	0.186	-0.112	-0.01	0	-0.02	0.229	0.295	0	-0.288	99	1	-0.288	99	0.14
ENST00000295113.4	FRZB	9913	bta-miR-485	8mer-1a	424	431	-0.589	-0.032	-0.221	0.074	-0.018	0	0	0	0	0.015	0	0	0	0.122	-0.101	0.044	0	-0.02	0.213	-0.003	0	-0.516	99	1	-0.516	99	-0.06
ENST00000295121.6	WDR92	9913	bta-miR-2284ac	8mer-1a	420	427	-0.589	-0.032	-0.223	0.057	-0.018	0	0	0	0.012	0	0	0	0	0.096	-0.115	0.052	0	-0.02	0.142	0.225	0	-0.413	99	0.61252	-0.2387	98	-0.06
ENST00000295124.4	CCDC138	9913	bta-miR-2284c	8mer-1a	138	145	-0.589	0	-0.272	0.03	-0.018	0	0	0	0	0	0	0	0	-0.012	-0.086	0.107	-0.118	-0.02	0.222	0.302	0	-0.454	99	1	-0.454	99	0.23
ENST00000295208.2	ZNF514	9913	bta-miR-2346	8mer-1a	133	140	-0.589	0	-0.119	0.045	-0.018	0	0	0	0	0	0	0	0	0.065	-0.103	0.063	-0.354	-0.02	0.106	0.138	0	-0.786	99	1	-0.786	99	0.24
ENST00000295228.3	INHBB	9913	bta-miR-7859	8mer-1a	797	804	-0.589	-0.016	-0.223	0.077	-0.018	0	0	0	0	0.015	0	0	0	0.165	-0.112	-0.04	0	-0.02	0.218	0.241	0	-0.302	99	1	-0.302	99	-0.24
ENST00000295256.5	HPGDS	9913	bta-miR-2284ac	8mer-1a	597	604	-0.589	-0.032	-0.135	0.004	-0.018	0	0	0	0.012	0	0	0	0	0.102	-0.111	0	0	-0.02	0.142	0.225	0	-0.42	99	1	-0.42	99	0.32
ENST00000295266.4	PDHA2	9913	bta-miR-2284c	8mer-1a	85	92	-0.589	-0.016	-0.251	0.007	-0.018	0	0	0	0	0	0	0	0	-0.073	-0.095	0.06	0	-0.02	0.222	0.302	0	-0.471	99	1	-0.471	99	NA
ENST00000295463.3	ALPI	9913	bta-miR-AB-2	8mer-1a	52	59	-0.589	-0.016	0.002	0.02	0	0	0.06	0	0	0.015	0	0	0	0.109	-0.095	0.087	0	-0.02	0.119	-0.135	0	-0.443	99	1	-0.443	99	0
ENST00000295688.3	CCT3	9913	bta-miR-1842	8mer-1a	27	34	-0.589	-0.024	-0.092	0	0	0	0	0	0	0.015	0	0	0	-0.03	-0.098	0.091	0	-0.02	0.159	-0.003	0	-0.591	99	1	-0.591	99	0.1
ENST00000295756.6	TRAT1	9913	bta-miR-2284ac	8mer-1a	1182	1189	-0.589	-0.024	-0.268	0.115	-0.018	0	0	0	0.012	0	0	0	0	0.261	-0.129	-0.007	0	-0.02	0.142	0.225	0	-0.3	99	0.002	-0.0005	49	-0.18
ENST00000295897.4	ALB	9913	bta-miR-365-5p	8mer-1a	263	270	-0.589	-0.024	-0.158	0.033	-0.018	0	0	0	0	0	0	0	0	0.037	-0.053	0.101	0	-0.02	0.106	0.058	0	-0.527	99	0.16483	-0.0747	69	0.25
ENST00000295955.9	RPL9	9913	bta-miR-2284c	8mer-1a	548	555	-0.589	-0.048	-0.186	0.054	-0.018	0	0	0	0	0	0	0	0	0.115	-0.117	-0.004	0	-0.02	0.222	0.302	0	-0.289	99	0.22939	-0.0614	92	0.34
ENST00000296059.2	TM4SF18	9913	bta-miR-2284ac	8mer-1a	292	299	-0.589	-0.008	-0.29	0.073	-0.018	0	0	0	0.012	0	0	0	0	0.234	-0.114	0.001	0	-0.02	0.142	0.225	0	-0.352	99	1	-0.352	99	-0.16
ENST00000296099.2	UCN	9913	bta-miR-2285i	7mer-m8	133	139	-0.224	-0.033	-0.16	-0.006	0.01	0	0	0	0	-0.008	0	0	0	-0.026	-0.115	-0.019	0	-0.011	-0.076	0.064	0	-0.604	99	1	-0.604	99	-0.27
ENST00000296306.7	PIGG	9913	bta-miR-6521	8mer-1a	763	770	-0.589	-0.024	-0.096	0.057	0	0	0.06	0	0.012	0	0	0	0	0.145	-0.056	0.037	0	-0.02	-0.125	-0.081	0	-0.68	99	1	-0.68	99	-0.22
ENST00000296486.3	ETNPPL	9913	bta-miR-7859	8mer-1a	273	280	-0.589	-0.032	-0.191	0.053	-0.018	0	0	0	0	0.015	0	0	0	0.061	-0.077	0.083	0	-0.02	0.218	0.241	0	-0.256	99	0.1904	-0.0454	87	-0.31
ENST00000296506.3	SCRG1	9913	bta-miR-133a	8mer-1a	408	415	-0.589	-0.016	-0.243	0.083	0	0	0	0	0.012	0	0	0	0	0.242	-0.069	-0.063	-0.118	-0.02	0.073	0.057	0	-0.651	99	1	-0.651	99	-0.22
ENST00000296511.5	ANXA5	9913	bta-miR-AB-15	8mer-1a	477	484	-0.589	0	-0.223	0.006	-0.018	0	0	0.022	0	0	0	0	0	0.08	-0.072	0.043	0	-0.02	0.029	0.13	0	-0.612	99	0.00721	-0.0036	19	-0.45
ENST00000296577.4	ABCE1	9913	bta-miR-2285ai-5p	8mer-1a	40	47	-0.589	-0.016	-0.214	0.006	-0.018	0	0	0	0	0	0	0	0	0.173	-0.102	0.1	-0.118	-0.02	0.229	0.295	0	-0.274	99	1	-0.274	99	-0.1
ENST00000296734.6	GPX8	9913	bta-miR-2415-3p	8mer-1a	36	43	-0.589	-0.032	-0.101	0.009	0	-0.021	0	0	0	0	0	0	0	0.088	0.058	-0.07	0	-0.02	0.153	-0.02	0	-0.545	99	1	-0.545	99	-0.05
ENST00000296734.6	GPX8	9913	bta-miR-449a	8mer-1a	2179	2186	-0.589	-0.008	-0.163	0.028	0	0	0	0	0	0.015	0	0	0	0.239	-0.111	-0.07	0	-0.02	0.14	0	0	-0.539	99	0.50277	-0.2459	91	-0.32
ENST00000296777.4	CARTPT	9913	bta-miR-2284c	8mer-1a	235	242	-0.589	0	-0.204	0.06	-0.018	0	0	0	0	0	0	0	0	0.061	-0.116	-0.049	0	-0.02	0.222	0.302	0	-0.351	99	1	-0.351	99	NA
ENST00000296800.4	PRKAA1	9913	bta-miR-2284c	8mer-1a	131	138	-0.589	-0.016	-0.282	0.049	-0.018	0	0	0	0	0	0	0	0	0.066	-0.093	0.004	0	-0.02	0.222	0.302	0	-0.375	99	1	-0.375	99	0.29
ENST00000296839.2	FOXQ1	9913	bta-miR-449a	8mer-1a	617	624	-0.589	-0.008	-0.148	0.044	0	0	0	0	0	0.015	0	0	0	0.118	0.032	-0.119	0	-0.02	0.14	0	0	-0.535	99	0.99159	-0.5296	99	NA
ENST00000296871.2	CSF2	9913	bta-miR-12001	8mer-1a	34	41	-0.589	-0.032	-0.066	0.007	0	-0.021	0	0	0	0.015	0	0	0	0.032	-0.089	-0.027	0	-0.02	0.141	0.084	0	-0.565	99	1	-0.565	99	0.12
ENST00000297012.3	HIST1H2AA	9913	bta-miR-1842	8mer-1a	33	40	-0.589	0	-0.224	-0.098	0	0	0	0	0	0.015	0	0	0	-0.197	0.065	-0.041	0	-0.02	0.159	-0.003	0	-0.933	99	1	-0.933	99	-0.11
ENST00000297142.3	NEUROD6	9913	bta-miR-2285ai-5p	8mer-1a	455	462	-0.589	-0.008	-0.253	0.078	-0.018	0	0	0	0	0	0	0	0	0.128	-0.129	0.047	0	-0.02	0.229	0.295	0	-0.24	99	1	-0.24	99	NA
ENST00000297157.3	RP9	9913	bta-miR-2415-3p	8mer-1a	354	361	-0.589	-0.016	-0.09	0.017	0	-0.021	0	0	0	0	0	0	0	0.054	-0.027	0.009	0	-0.02	0.153	-0.02	0	-0.55	99	1	-0.55	99	0.04
ENST00000297258.6	FABP5	9913	bta-miR-2285ai-5p	8mer-1a	244	251	-0.589	0	-0.207	0.059	-0.018	0	0	0	0	0	0	0	0	0.061	-0.102	-0.035	0	-0.02	0.229	0.295	0	-0.327	99	0.73005	-0.2312	99	-0.1
ENST00000297316.4	SOX17	9913	bta-miR-12001	8mer-1a	589	596	-0.589	-0.024	-0.181	0.021	0	-0.021	0	0	0	0.015	0	0	0	0.105	-0.072	0.065	0	-0.02	0.141	0.084	0	-0.476	99	0.50683	-0.2217	95	-0.35
ENST00000297324.4	C8orf48	9913	bta-miR-12001	8mer-1a	84	91	-0.589	0.016	-0.217	0.035	0	-0.021	0	0	0	0.015	0	0	0	0.029	-0.083	0.045	0	-0.02	0.141	0.084	0	-0.565	99	1	-0.565	99	0.27
ENST00000297347.3	MED30	9913	bta-miR-2284c	7mer-m8	275	281	-0.224	-0.044	-0.192	-0.023	0.01	0	0	0	0	0	0	0	0	0.006	-0.108	-0.004	0	-0.011	0.135	0.193	0	-0.262	99	0.94698	-0.2468	99	0.38
ENST00000297579.5	DCAF13	9913	bta-miR-2284c	8mer-1a	499	506	-0.589	-0.016	-0.295	0.042	-0.018	0	0	0	0	0	0	0	0	0.098	-0.086	0.1	0	-0.02	0.222	0.302	0	-0.26	99	0.50229	-0.1247	97	0.21
ENST00000297679.5	HSD3B7	9913	bta-miR-2285ai-5p	8mer-1a	429	436	-0.589	-0.016	-0.231	0.052	-0.018	0	0	0	0	0	0	0	0	0.092	-0.125	0.056	0	-0.02	0.229	0.295	0	-0.275	99	1	-0.275	99	-0.25
ENST00000297689.3	NFIL3	9913	bta-miR-2284ac	8mer-1a	229	236	-0.589	0	-0.273	0.026	-0.018	0	0	0	0.012	0	0	0	0	0.021	-0.082	0.076	0	-0.02	0.142	0.225	0	-0.48	99	1	-0.48	99	0.32
ENST00000298130.4	SPTSSA	9913	bta-miR-7859	8mer-1a	550	557	-0.589	-0.016	-0.172	0.068	-0.018	0	0	0	0	0.015	0	0	0	0.139	-0.062	-0.091	0	-0.02	0.218	0.241	0	-0.287	99	0.57677	-0.1585	97	-0.28
ENST00000298232.7	TPTE	9913	bta-miR-2284ac	8mer-1a	222	229	-0.589	-0.016	-0.19	0.065	-0.018	0	0	0	0.012	0	0	0	0	0.105	-0.104	0.085	0	-0.02	0.142	0.225	0	-0.303	99	1	-0.303	99	0.24
ENST00000298283.3	RPL10L	9913	bta-miR-2285ai-5p	8mer-1a	105	112	-0.589	0	-0.315	0.042	-0.018	0	0	0	0	0	0	0	0	0.139	-0.082	0.006	0	-0.02	0.229	0.295	0	-0.313	99	0.002	-0.0006	47	NA
ENST00000298295.3	C10orf10	9913	bta-miR-299	8mer-1a	949	956	-0.589	-0.016	-0.233	0.027	0	0	0	0	0.012	0	0	0	0	0.153	-0.082	0.004	0	-0.02	0.08	0.161	0	-0.503	99	0.51392	-0.2366	96	NA
ENST00000298307.5	KLHDC2	9913	bta-miR-2346	8mer-1a	51	58	-0.589	-0.008	-0.208	0.02	-0.018	0	0	0	0	0	0	0	0	-0.042	-0.046	0.064	0	-0.02	0.106	0.138	0	-0.603	99	1	-0.603	99	0.37
ENST00000298310.5	NEMF	9913	bta-miR-7859	8mer-1a	34	41	-0.589	-0.048	-0.203	0.007	-0.018	0	0	0	0	0.015	0	0	0	0.044	-0.067	0.154	0	-0.02	0.218	0.241	0	-0.266	99	1	-0.266	99	0.05
ENST00000298375.7	AKR1E2	9913	bta-miR-7859	8mer-1a	397	404	-0.589	-0.008	-0.131	-0.021	-0.018	0	0	0	0	0.015	0	0	0	0.057	-0.084	0.041	0	-0.02	0.218	0.241	0	-0.299	99	1	-0.299	99	-0.32
ENST00000298375.7	AKR1E2	9913	bta-miR-365-5p	8mer-1a	92	99	-0.589	-0.032	-0.082	0.038	-0.018	0	0	0	0	0	0	0	0	0.057	-0.075	0.041	0	-0.02	0.106	0.058	0	-0.516	99	1	-0.516	99	-0.09
ENST00000298523.5	CLEC7A	9913	bta-miR-1842	8mer-1a	536	543	-0.589	-0.016	-0.3	0.091	0	0	0	0	0	0.015	0	0	0	0.161	-0.084	-0.03	0	-0.02	0.159	-0.003	0	-0.616	99	0.002	-0.001	21	0.12
ENST00000298530.3	TMEM52B	9913	bta-miR-AB-15	8mer-1a	1080	1087	-0.589	-0.032	-0.206	0.061	-0.018	0	0	0.022	0	0	0	0	0	0.178	-0.112	-0.019	0	-0.02	0.029	0.13	0	-0.576	99	1	-0.576	99	-0.03
ENST00000298556.7	HPRT1	9913	bta-miR-2284c	8mer-1a	341	348	-0.589	0	-0.262	0.061	-0.018	0	0	0	0	0	0	0	0	0.086	-0.099	0.008	0	-0.02	0.222	0.302	0	-0.309	99	0.61627	-0.1825	98	0.32
ENST00000298699.2	C12orf50	9913	bta-miR-2285ai-5p	8mer-1a	266	273	-0.589	-0.048	-0.216	-0.002	-0.018	0	0	0	0	0	0	0	0	0.02	-0.092	0.066	0	-0.02	0.229	0.295	0	-0.375	99	1	-0.375	99	0.1
ENST00000298818.8	ISCA2	9913	bta-miR-2284c	8mer-1a	293	300	-0.589	-0.016	-0.171	0.055	-0.018	0	0	0	0	0	0	0	0	0.077	-0.071	-0.056	0	-0.02	0.222	0.302	0	-0.285	99	1	-0.285	99	0.31
ENST00000299174.5	PPP1R14D	9913	bta-miR-485	8mer-1a	22	29	-0.589	-0.024	-0.101	-0.006	-0.018	0	0	0	0	0.015	0	0	0	0.001	-0.083	-0.029	0	-0.02	0.213	-0.003	0	-0.644	99	1	-0.644	99	-0.25
ENST00000299299.3	PCBD1	9913	bta-miR-7859	8mer-1a	171	178	-0.589	-0.032	-0.058	0.007	-0.018	0	0	0	0	0.015	0	0	0	-0.017	-0.095	-0.059	0	-0.02	0.218	0.241	0	-0.407	99	0.64317	-0.2483	99	-0.27
ENST00000299299.3	PCBD1	9913	bta-miR-7859	8mer-1a	779	786	-0.589	-0.024	-0.136	-0.004	-0.018	0	0	0	0	0.015	0	0	0	0.128	-0.08	-0.059	0	-0.02	0.218	0.241	0	-0.328	99	0.0001	0	42	-0.27
ENST00000299502.4	SERPINB2	9913	bta-miR-2284c	8mer-1a	248	255	-0.589	-0.008	-0.235	0.054	-0.018	0	0	0	0	0	0	0	0	0.062	-0.1	0.067	0	-0.02	0.222	0.302	0	-0.263	99	1	-0.263	99	0.47
ENST00000300105.6	CACNG2	9913	bta-miR-2285ai-5p	8mer-1a	305	312	-0.589	-0.024	-0.289	0.043	-0.018	0	0	0	0	0	0	0	0	0.059	-0.085	0.044	0	-0.02	0.229	0.295	0	-0.355	99	1	-0.355	99	NA
ENST00000300145.3	XRCC6BP1	9913	bta-miR-2346	8mer-1a	118	125	-0.589	-0.008	-0.216	0.025	-0.018	0	0	0	0	0	0	0	0	-0.03	-0.052	0.019	0	-0.02	0.106	0.138	0	-0.645	99	1	-0.645	99	NA
ENST00000300209.8	METTL21B	9913	bta-miR-133a	8mer-1a	74	81	-0.589	-0.008	-0.221	0.031	0	0	0	0	0.012	0	0	0	0	0.186	-0.105	0.011	0	-0.02	0.073	0.057	0	-0.573	99	1	-0.573	99	NA
ENST00000300413.5	SNRPD1	9913	bta-miR-2285ai-5p	8mer-1a	1162	1169	-0.589	-0.024	-0.246	0.052	-0.018	0	0	0	0	0	0	0	0	0.181	-0.107	-0.044	0	-0.02	0.229	0.295	0	-0.291	99	0.04787	-0.0127	69	0.17
ENST00000300452.3	COQ4	9913	bta-miR-2415-3p	8mer-1a	268	275	-0.589	-0.024	-0.063	0.023	0	-0.021	0	0	0	0	0	0	0	0.032	0.01	0.026	0	-0.02	0.153	-0.02	0	-0.493	99	1	-0.493	99	-0.16
ENST00000300557.2	PRR15L	9913	bta-miR-365-5p	8mer-1a	243	250	-0.589	0	-0.136	0.067	-0.018	0	0	0	0	0	0	0	0	0.098	-0.073	-0.061	0	-0.02	0.106	0.058	0	-0.568	99	1	-0.568	99	-0.31
ENST00000300557.2	PRR15L	9913	bta-miR-2415-3p	8mer-1a	173	180	-0.589	-0.016	-0.09	0.057	0	-0.021	0	0	0	0	0	0	0	0.098	0.049	-0.061	-0.118	-0.02	0.153	-0.02	0	-0.578	99	1	-0.578	99	-0.12
ENST00000300658.4	PGAP3	9913	bta-miR-485	8mer-1a	1518	1525	-0.589	-0.016	-0.209	-0.098	-0.018	0	0	0	0	0.015	0	0	0	0.197	-0.114	0.043	0	-0.02	0.213	-0.003	0	-0.599	99	0.85876	-0.4978	99	-0.08
ENST00000301215.3	ZNF526	9913	bta-miR-AB-2	8mer-1a	147	154	-0.589	0.016	-0.106	0.052	0	0	0.06	0	0	0.015	0	0	0	0.046	-0.086	0.11	0	-0.02	0.119	-0.135	0	-0.518	99	1	-0.518	99	-0.07
ENST00000301327.4	MFSD3	9913	bta-miR-2284c	8mer-1a	115	122	-0.589	-0.032	-0.097	-0.05	-0.018	0	0	0	0	0	0	0	0	-0.072	-0.132	0.066	0	-0.02	0.222	0.302	0	-0.42	99	0.00151	-0.0006	46	0.14
ENST00000301329.6	GLOD4	9913	bta-miR-2284c	8mer-1a	678	685	-0.589	-0.016	-0.267	0.023	-0.018	0	0	0	0	0	0	0	0	0.119	-0.108	0.036	0	-0.02	0.222	0.302	0	-0.316	99	0.90453	-0.2827	99	0.3
ENST00000301656.3	KRT27	9913	bta-miR-2285ai-5p	8mer-1a	98	105	-0.589	-0.008	-0.274	0.032	-0.018	0	0	0	0	0	0	0	0	-0.035	-0.11	0.075	0	-0.02	0.229	0.295	0	-0.423	99	1	-0.423	99	NA
ENST00000301656.3	KRT27	9913	bta-miR-2284c	8mer-1a	88	95	-0.589	-0.048	-0.182	0.035	-0.018	0	0	0	0	0	0	0	0	-0.035	-0.109	0.075	0	-0.02	0.222	0.302	0	-0.367	99	1	-0.367	99	NA
ENST00000301908.3	PNOC	9913	bta-miR-AB-2	8mer-1a	295	302	-0.589	0	-0.205	0.058	0	0	0.06	0	0	0.015	0	0	0	0.072	-0.122	-0.011	0	-0.02	0.119	-0.135	0	-0.758	99	1	-0.758	99	0.11
ENST00000301908.3	PNOC	9913	bta-miR-2285ai-5p	8mer-1a	285	292	-0.589	-0.032	-0.115	0.06	-0.018	0	0	0	0	0	0	0	0	0.072	-0.118	-0.011	0	-0.02	0.229	0.295	0	-0.247	99	1	-0.247	99	0.21
ENST00000302017.3	ZNF467	9913	bta-miR-2415-3p	8mer-1a	192	199	-0.589	-0.016	-0.149	0.049	0	-0.021	0	0	0	0	0	0	0	0.031	-0.085	0.098	0	-0.02	0.153	-0.02	0	-0.569	99	1	-0.569	99	-0.17
ENST00000302053.3	FGA	9913	bta-miR-2284ac	8mer-1a	461	468	-0.589	-0.024	-0.209	0.073	-0.018	0	0	0	0.012	0	0	0	0	0.123	-0.117	0.13	-0.118	-0.02	0.142	0.225	0	-0.39	99	0.17983	-0.0628	89	NA
ENST00000302068.4	FGB	9913	bta-miR-2285i	8mer-1a	392	399	-0.589	-0.016	-0.273	0.082	-0.018	0	0	0	0	0.015	0	0	0	0.178	-0.101	0.082	0	-0.02	-0.146	0.101	0	-0.705	99	0.0001	-0.0001	4	-0.1
ENST00000302190.4	SDC2	9913	bta-miR-2284c	8mer-1a	37	44	-0.589	-0.016	-0.175	0.007	-0.018	0	0	0	0	0	0	0	0	0.098	-0.112	0.002	0	-0.02	0.222	0.302	0	-0.299	99	1	-0.299	99	0.2
ENST00000302392.4	TMEM42	9913	bta-miR-485	8mer-1a	443	450	-0.589	-0.016	-0.164	0.025	-0.018	0	0	0	0	0.015	0	0	0	0.078	-0.029	-0.02	0	-0.02	0.213	-0.003	0	-0.528	99	1	-0.528	99	-0.17
ENST00000302517.3	CXXC5	9913	bta-miR-12001	8mer-1a	118	125	-0.589	-0.008	-0.24	0.045	0	-0.021	0	0	0	0.015	0	0	0	0.078	-0.103	0.042	0	-0.02	0.141	0.084	0	-0.576	99	1	-0.576	99	0.01
ENST00000302632.3	P2RY12	9913	bta-miR-2284ac	8mer-1a	824	831	-0.589	-0.008	-0.205	0.034	-0.018	0	0	0	0.012	0	0	0	0	0.141	-0.099	0.048	0	-0.02	0.142	0.225	0	-0.337	99	0.002	-0.0006	49	-0.14
ENST00000302764.4	NUDCD2	9913	bta-miR-2284c	8mer-1a	207	214	-0.589	-0.008	-0.177	0.049	-0.018	0	0	0	0	0	0	0	0	0.051	-0.1	-0.021	0	-0.02	0.222	0.302	0	-0.309	99	0.58711	-0.1733	98	0.34
ENST00000302823.3	CTLA4	9913	bta-miR-1842	8mer-1a	180	187	-0.589	-0.016	-0.128	0.058	0	0	0	0	0	0.015	0	0	0	0.161	-0.074	0.009	-0.118	-0.02	0.159	-0.003	0	-0.546	99	1	-0.546	99	-0.09
ENST00000302937.4	TSEN34	9913	bta-miR-2284ac	8mer-1a	702	709	-0.589	-0.016	-0.203	-0.023	-0.018	0	0	0	0.012	0	0	0	0	0.116	-0.131	0.04	0	-0.02	0.142	0.225	0	-0.465	99	0.00245	-0.001	51	0.03
ENST00000303151.4	POP7	9913	bta-miR-1842	8mer-1a	79	86	-0.589	-0.008	-0.112	0.033	0	0	0	0	0	0.015	0	0	0	-0.021	-0.057	-0.031	0	-0.02	0.159	-0.003	0	-0.634	99	1	-0.634	99	0.06
ENST00000303372.5	TCTN2	9913	bta-miR-2284ac	7mer-m8	106	112	-0.224	0.022	-0.244	-0.052	0.01	0	0	0	-0.031	0	0	0	0	-0.045	0.002	0.057	-0.044	-0.011	0.09	0.144	0	-0.326	99	0.30334	-0.0913	92	-0.13
ENST00000303436.6	ARF4	9913	bta-miR-2285ai-5p	8mer-1a	866	873	-0.589	-0.016	-0.306	-0.098	-0.018	0	0	0	0	0	0	0	0	0.137	-0.105	-0.009	0	-0.02	0.229	0.295	0	-0.5	99	0.04358	-0.0185	74	-0.05
ENST00000303460.4	HOXC10	9913	bta-miR-449a	8mer-1a	615	622	-0.589	-0.008	-0.103	0.062	0	0	0	0	0	0.015	0	0	0	0.13	-0.12	-0.069	0	-0.02	0.14	0	0	-0.562	99	0.83806	-0.4548	98	NA
ENST00000303910.2	HIST1H2AE	9913	bta-miR-1842	8mer-1a	38	45	-0.589	0	-0.178	-0.001	0	0	0	0	0	0.015	0	0	0	-0.136	0.076	-0.038	0	-0.02	0.159	-0.003	0	-0.715	99	0.1712	-0.0999	73	NA
ENST00000304043.5	HINT1	9913	bta-miR-12001	8mer-1a	524	531	-0.589	-0.016	-0.226	0.089	0	-0.021	0	0	0	0.015	0	0	0	0.154	-0.049	-0.041	0	-0.02	0.141	0.084	0	-0.479	99	0.0001	0	24	-0.1
ENST00000304060.5	ZNF440	9913	bta-miR-2285ai-5p	8mer-1a	656	663	-0.589	-0.008	-0.235	0.023	-0.018	0	0	0	0	0	0	0	0	0.116	-0.125	0.093	0	-0.02	0.229	0.295	0	-0.239	99	0.43471	-0.0991	96	NA
ENST00000304141.4	SDPR	9913	bta-miR-2284ac	8mer-1a	941	948	-0.589	-0.008	-0.239	0.06	-0.018	0	0	0	0.012	0	0	0	0	0.165	-0.1	0.069	0	-0.02	0.142	0.225	0	-0.301	99	0.41695	-0.118	94	NA
ENST00000304218.3	HIST1H1E	9913	bta-miR-1842	8mer-1a	54	61	-0.589	0	-0.137	-0.026	0	0	0	0	0	0.015	0	0	0	-0.133	0.007	0.009	0	-0.02	0.159	-0.003	0	-0.718	99	0.82697	-0.5654	99	0.1
ENST00000304478.4	RNMTL1	9913	bta-miR-485	8mer-1a	60	67	-0.589	-0.016	-0.243	0.025	-0.018	0	0	0	0	0.015	0	0	0	0.023	-0.083	0.067	0	-0.02	0.213	-0.003	0	-0.629	99	1	-0.629	99	NA
ENST00000304494.5	CDKN2A	9913	bta-miR-2346	8mer-1a	32	39	-0.589	0	-0.174	0.005	-0.018	0	0	0	0	0	0	0	0	-0.023	-0.093	-0.027	0	-0.02	0.106	0.138	0	-0.695	99	1	-0.695	99	-0.1
ENST00000304501.1	SOX7	9913	bta-miR-299	8mer-1a	1354	1361	-0.589	-0.016	-0.226	0.033	0	0	0	0	0.012	0	0	0	0	0.191	-0.098	0.039	0	-0.02	0.08	0.161	0	-0.433	99	1	-0.433	99	NA
ENST00000304552.4	CXCR6	9913	bta-miR-2284c	8mer-1a	784	791	-0.589	-0.024	-0.245	-0.021	-0.018	0	0	0	0	0	0	0	0	0.128	-0.115	0.047	0	-0.02	0.222	0.302	0	-0.333	99	1	-0.333	99	0.29
ENST00000304636.3	COL3A1	9913	bta-miR-365-5p	8mer-1a	16	23	-0.589	-0.008	-0.157	-0.017	-0.018	0	0	0	0	0	0	0	0	0.055	-0.108	0.182	0	-0.02	0.106	0.058	0	-0.516	99	1	-0.516	99	-0.28
ENST00000304661.5	C1GALT1C1	9913	bta-miR-2284ac	8mer-1a	301	308	-0.589	-0.008	-0.263	0.025	-0.018	0	0	0	0.012	0	0	0	0	0.07	-0.115	0.042	0	-0.02	0.142	0.225	0	-0.497	99	0.34743	-0.154	96	-0.21
ENST00000304895.4	GUSB	9913	bta-miR-2284ac	8mer-1a	159	166	-0.589	-0.016	-0.086	0.014	-0.018	0	0	0	0.012	0	0	0	0	-0.018	-0.094	0.107	0	-0.02	0.142	0.225	0	-0.341	99	0.99823	-0.3403	99	0
ENST00000305089.3	REG1B	9913	bta-miR-485	8mer-1a	123	130	-0.589	-0.016	-0.084	0.026	-0.018	0	0	0	0	0.015	0	0	0	-0.027	-0.114	-0.022	0	-0.02	0.213	-0.003	0	-0.639	99	1	-0.639	99	NA
ENST00000305105.2	ZNHIT1	9913	bta-miR-485	8mer-1a	133	140	-0.589	-0.008	-0.008	0.024	-0.018	0	0	0	0	0.015	0	0	0	-0.024	-0.049	-0.023	0	-0.02	0.213	-0.003	0	-0.49	99	1	-0.49	99	-0.03
ENST00000305264.3	HDAC3	9913	bta-miR-2415-3p	8mer-1a	182	189	-0.589	-0.024	-0.133	0.059	0	-0.021	0	0	0	0	0	0	0	0.082	-0.048	0.069	0	-0.02	0.153	-0.02	0	-0.492	99	1	-0.492	99	-0.22
ENST00000305786.2	CYCS	9913	bta-miR-2415-3p	8mer-1a	1314	1321	-0.589	-0.048	-0.194	0.083	0	-0.021	0	0	0	0	0	0	0	0.211	-0.046	-0.057	0	-0.02	0.153	-0.02	0	-0.548	99	0.90667	-0.4871	99	0.41
ENST00000305921.3	PPM1D	9913	bta-miR-2284c	8mer-1a	321	328	-0.589	-0.016	-0.286	-0.004	-0.018	0	0	0	0	0	0	0	0	0.043	-0.119	0.101	0	-0.02	0.222	0.302	0	-0.384	99	0.91632	-0.3476	99	0.22
ENST00000306108.5	TRMT61B	9913	bta-miR-299	8mer-1a	273	280	-0.589	0	-0.145	0.039	0	0	0	0	0.012	0	0	0	0	0.045	-0.123	0.08	0	-0.02	0.08	0.161	0	-0.46	99	1	-0.46	99	NA
ENST00000306108.5	TRMT61B	9913	bta-miR-2284c	8mer-1a	113	120	-0.589	0.016	-0.225	0.044	-0.018	0	0	0	0	0	0	0	0	0.045	-0.102	0.08	-0.118	-0.02	0.222	0.302	0	-0.363	99	1	-0.363	99	NA
ENST00000306121.3	SNX7	9913	bta-miR-7859	8mer-1a	331	338	-0.589	-0.032	-0.263	-0.015	-0.018	0	0	0	0	0.015	0	0	0	0.039	-0.021	0.074	0	-0.02	0.218	0.241	0	-0.371	99	1	-0.371	99	0.14
ENST00000306193.3	CBR4	9913	bta-miR-2285i	8mer-1a	1583	1590	-0.589	-0.016	-0.222	0.075	-0.018	0	0	0	0	0.015	0	0	0	0.221	-0.073	0.015	0	-0.02	-0.146	0.101	0	-0.657	99	0.6791	-0.412	97	0.21
ENST00000306732.3	PITX2	9913	bta-miR-7859	8mer-1a	531	538	-0.589	-0.04	-0.233	0.049	-0.018	0	0	0	0	0.015	0	0	0	0.108	-0.103	0.044	0	-0.02	0.218	0.241	0	-0.328	99	1	-0.328	99	NA
ENST00000307216.6	TMEM87A	9913	bta-miR-2285ai-5p	8mer-1a	273	280	-0.589	-0.008	-0.242	0.071	-0.018	0	0	0	0	0	0	0	0	0.101	-0.079	-0.009	0	-0.02	0.229	0.295	0	-0.269	99	0.19427	-0.0485	91	-0.19
ENST00000307301.7	MRPL39	9913	bta-miR-2284c	7mer-m8	86	92	-0.224	-0.044	-0.178	-0.023	0.01	0	0	0	0	0	0	0	0	-0.053	-0.143	0.023	0	-0.011	0.135	0.193	0	-0.315	99	0.99841	-0.3144	99	0.39
ENST00000307407.3	IL8	9913	bta-miR-2284c	8mer-1a	427	434	-0.589	-0.016	-0.212	0.084	-0.018	0	0	0	0	0	0	0	0	0.156	-0.107	-0.056	0	-0.02	0.222	0.302	0	-0.254	99	1	-0.254	99	NA
ENST00000307526.3	CMTM8	9913	bta-miR-2284c	8mer-1a	302	309	-0.589	-0.032	-0.219	0.023	-0.018	0	0	0	0	0	0	0	0	0.045	-0.126	-0.012	0	-0.02	0.222	0.302	0	-0.424	99	0.79899	-0.3282	99	0.2
ENST00000308973.4	TLR10	9913	bta-miR-2284c	8mer-1a	505	512	-0.589	-0.048	-0.211	-0.044	-0.018	0	0	0	0	0	0	0	0	0.08	-0.122	0.128	0	-0.02	0.222	0.302	0	-0.32	99	1	-0.32	99	0.22
ENST00000308987.5	CKS1B	9913	bta-miR-485	8mer-1a	19	26	-0.589	-0.024	-0.168	-0.011	-0.018	0	0	0	0	0.015	0	0	0	0.095	-0.11	-0.081	0	-0.02	0.213	-0.003	0	-0.701	99	1	-0.701	99	0.02
ENST00000309052.4	LCLAT1	9913	bta-miR-12001	8mer-1a	3370	3377	-0.589	-0.008	-0.24	0.037	0	-0.021	0	0	0	0.015	0	0	0	0.286	-0.126	0.053	-0.118	-0.02	0.141	0.084	0	-0.506	99	0.98645	-0.4978	99	0.03
ENST00000309083.6	PTMS	9913	bta-miR-485	8mer-1a	316	323	-0.589	-0.024	-0.046	0.049	-0.018	0	0	0	0	0.015	0	0	0	0.066	-0.102	-0.073	0	-0.02	0.213	-0.003	0	-0.532	99	1	-0.532	99	NA
ENST00000309083.6	PTMS	9913	bta-miR-449a	8mer-1a	167	174	-0.589	-0.024	-0.11	0.056	0	0	0	0	0	0.015	0	0	0	0.066	-0.125	-0.073	0	-0.02	0.14	0	0	-0.664	99	1	-0.664	99	NA
ENST00000309234.6	HFE	9913	bta-miR-AB-2	8mer-1a	17	24	-0.589	-0.016	-0.146	-0.015	0	0	0.06	0	0	0.015	0	0	0	0.179	-0.077	0.019	0	-0.02	0.119	-0.135	0	-0.606	99	1	-0.606	99	-0.13
ENST00000309384.1	KLRC4	9913	bta-miR-7859	8mer-1a	1913	1920	-0.589	-0.016	-0.264	0.06	-0.018	0	0	0	0	0.015	0	0	0	0.232	-0.106	-0.021	0	-0.02	0.218	0.241	0	-0.268	99	0.42785	-0.1086	95	-0.22
ENST00000309539.3	OLR1	9913	bta-miR-299	8mer-1a	78	85	-0.589	0	-0.193	0.02	0	0	0	0	0.012	0	0	0	0	-0.065	-0.066	0.027	0	-0.02	0.08	0.161	0	-0.633	99	1	-0.633	99	0.08
ENST00000309608.5	FAM86B2	9913	bta-miR-2415-3p	8mer-1a	182	189	-0.589	-0.032	-0.21	0.059	0	-0.021	0	0	0	0	0	0	0	0.057	-0.047	-0.024	0	-0.02	0.153	-0.02	0	-0.694	99	0.998	-0.6922	99	-0.11
ENST00000309922.6	TRMT10C	9913	bta-miR-2284ac	7mer-m8	52	58	-0.224	-0.033	-0.138	-0.023	0.01	0	0	0	-0.031	0	0	0	0	-0.073	-0.121	0.033	0	-0.011	0.09	0.144	0	-0.377	99	0.94855	-0.355	99	-0.1
ENST00000310109.4	LIPT2	9913	bta-miR-2285ai-5p	8mer-1a	685	692	-0.589	-0.024	-0.258	0.039	-0.018	0	0	0	0	0	0	0	0	0.125	-0.12	0.012	0	-0.02	0.229	0.295	0	-0.329	99	0.0001	0	43	0.06
ENST00000310128.4	KCNE3	9913	bta-miR-2415-3p	8mer-1a	552	559	-0.589	-0.016	-0.201	0.092	0	-0.021	0	0	0	0	0	0	0	0.199	-0.095	-0.062	0	-0.02	0.153	-0.02	0	-0.58	99	1	-0.58	99	-0.04
ENST00000310604.4	DCAKD	9913	bta-miR-2346	8mer-1a	1216	1223	-0.589	0	-0.155	-0.021	-0.018	0	0	0	0	0	0	0	0	0.174	-0.126	-0.037	0	-0.02	0.106	0.138	0	-0.548	99	0.764	-0.3987	98	0.24
ENST00000310864.6	IQCB1	9913	bta-miR-2284c	8mer-1a	776	783	-0.589	-0.016	-0.25	-0.05	-0.018	0	0	0	0	0	0	0	0	0.126	-0.116	0.1	-0.118	-0.02	0.222	0.302	0	-0.427	99	0.16221	-0.0612	92	0
ENST00000310969.4	SLC22A9	9913	bta-miR-299	8mer-1a	1182	1189	-0.589	-0.016	-0.286	0.052	0	0	0	0	0.012	0	0	0	0	0.183	-0.107	0.016	0	-0.02	0.08	0.161	0	-0.514	99	0.02439	-0.0106	49	-0.14
ENST00000310969.4	SLC22A9	9913	bta-miR-2285ai-5p	8mer-1a	1254	1261	-0.589	-0.008	-0.266	0.032	-0.018	0	0	0	0	0	0	0	0	0.183	-0.109	0.016	0	-0.02	0.229	0.295	0	-0.255	99	0.02439	-0.0057	58	0.14
ENST00000311303.3	ABCC12	9913	bta-miR-12001	8mer-1a	753	760	-0.589	0	-0.152	-0.023	0	-0.021	0	0	0	0.015	0	0	0	0.123	-0.106	0.175	-0.118	-0.02	0.141	0.084	0	-0.491	99	1	-0.491	99	NA
ENST00000311469.4	COQ2	9913	bta-miR-2284c	8mer-1a	33	40	-0.589	-0.04	-0.21	0.006	-0.018	0	0	0	0	0	0	0	0	0.041	-0.105	0.066	0	-0.02	0.222	0.302	0	-0.345	99	1	-0.345	99	0.17
ENST00000311549.6	RPL21	9913	bta-miR-449a	8mer-1a	152	159	-0.589	-0.024	-0.279	0.019	0	0	0	0	0	0.015	0	0	0	-0.019	-0.056	-0.02	0	-0.02	0.14	0	0	-0.833	99	0.57304	-0.4177	98	NA
ENST00000311893.9	ISCU	9913	bta-miR-133a	8mer-1a	390	397	-0.589	-0.032	-0.228	0.031	0	0	0	0	0.012	0	0	0	0	0.07	-0.014	-0.016	0	-0.02	0.073	0.057	0	-0.656	99	0.22892	-0.126	79	0.19
ENST00000312026.5	ZNF417	9913	bta-miR-2284c	8mer-1a	401	408	-0.589	-0.016	-0.136	0.082	-0.018	0	0	0	0	0	0	0	0	0.157	-0.095	-0.27	0	-0.02	0.222	0.302	0	-0.381	99	0.2631	-0.0909	95	NA
ENST00000312184.5	TMEM70	9913	bta-miR-2284c	8mer-1a	102	109	-0.589	-0.008	-0.157	-0.023	-0.018	0	0	0	0	0	0	0	0	-0.076	-0.066	0.022	0	-0.02	0.222	0.302	0	-0.411	99	0.90779	-0.3678	99	0.36
ENST00000312275.5	C3orf55	9913	bta-miR-2285ai-5p	8mer-1a	485	492	-0.589	-0.032	-0.077	0.003	-0.018	0	0	0	0	0	0	0	0	0.081	-0.068	-0.048	0	-0.02	0.229	0.295	0	-0.244	99	1	-0.244	99	NA
ENST00000312292.5	C9orf131	9913	bta-miR-365-5p	8mer-1a	111	118	-0.589	-0.016	-0.221	-0.098	-0.018	0	0	0	0	0	0	0	0	-0.08	-0.11	0.152	0	-0.02	0.106	0.058	0	-0.836	99	1	-0.836	99	NA
ENST00000312938.4	ZBTB11	9913	bta-miR-2285i	8mer-1a	1305	1312	-0.589	-0.024	-0.249	0.016	-0.018	0	0	0	0	0.015	0	0	0	0.184	-0.108	0.152	0	-0.02	-0.146	0.101	0	-0.686	99	1	-0.686	99	0.33
ENST00000313408.7	NDUFS7	9913	bta-miR-AB-2	8mer-1a	327	334	-0.589	-0.032	0.002	0.011	0	0	0.06	0	0	0.015	0	0	0	0.044	0.012	-0.01	0	-0.02	0.119	-0.135	0	-0.523	99	0.97298	-0.5061	99	-0.2
ENST00000313525.3	DNAJC25	9913	bta-miR-2285ai-5p	8mer-1a	165	172	-0.589	-0.016	-0.257	0.048	-0.018	0	0	0	0	0	0	0	0	0.055	-0.102	0.053	0	-0.02	0.229	0.295	0	-0.322	99	0.94919	-0.3038	99	-0.04
ENST00000313608.8	MRPS23	9913	bta-miR-2284c	8mer-1a	184	191	-0.589	-0.008	-0.133	-0.032	-0.018	0	0	0	0	0	0	0	0	-0.005	-0.067	-0.004	0	-0.02	0.222	0.302	0	-0.352	99	0.26305	-0.0846	95	0.32
ENST00000313732.4	ZDHHC7	9913	bta-miR-7859	8mer-1a	1827	1834	-0.589	-0.032	-0.247	-0.032	-0.018	0	0	0	0	0.015	0	0	0	0.218	-0.117	0.039	0	-0.02	0.218	0.241	0	-0.324	99	0.00178	-0.0005	46	0.29
ENST00000314032.4	UCP3	9913	bta-miR-299	8mer-1a	270	277	-0.589	-0.016	-0.222	0.071	0	0	0	0	0.012	0	0	0	0	0.122	-0.116	0.045	0	-0.02	0.08	0.161	0	-0.472	99	1	-0.472	99	-0.31
ENST00000314355.6	CKS2	9913	bta-miR-7859	7mer-m8	203	209	-0.224	-0.011	-0.172	0.012	0.01	0	0	0	0	-0.008	0	0	0	0.004	-0.124	-0.039	0	-0.011	0.133	0.154	0	-0.276	99	1	-0.276	99	-0.03
ENST00000314401.3	CD300LB	9913	bta-miR-1842	8mer-1a	84	91	-0.589	-0.048	-0.057	0.035	0	0	0	0	0	0.015	0	0	0	0.045	-0.077	-0.004	0	-0.02	0.159	-0.003	0	-0.544	99	1	-0.544	99	-0.25
ENST00000314622.4	NSUN3	9913	bta-miR-2285ai-5p	8mer-1a	78	85	-0.589	-0.016	-0.238	0.02	-0.018	0	0	0	0	0	0	0	0	0.063	-0.11	0.048	0	-0.02	0.229	0.295	0	-0.336	99	0.15922	-0.0485	91	0
ENST00000314666.6	PFAS	9913	bta-miR-133a	8mer-1a	74	81	-0.589	-0.024	-0.197	0.031	0	0	0	0	0.012	0	0	0	0	0.022	-0.091	0.174	0	-0.02	0.073	0.057	0	-0.552	99	0.9738	-0.5345	99	0.02
ENST00000315150.5	RAB43	9913	bta-miR-1842	8mer-1a	1349	1356	-0.589	-0.032	-0.108	0.017	0	0	0	0	0	0.015	0	0	0	0.188	-0.059	-0.111	0	-0.02	0.159	-0.003	0	-0.543	99	1	-0.543	99	NA
ENST00000315170.7	PRSS50	9913	bta-miR-AB-15	8mer-1a	55	62	-0.589	-0.048	-0.068	0.022	-0.018	0	0	0.022	0	0	0	0	0	-0.06	-0.09	0.059	0	-0.02	0.029	0.13	0	-0.631	99	1	-0.631	99	0
ENST00000315238.1	CALML3	9913	bta-miR-449a	8mer-1a	161	168	-0.589	-0.016	-0.063	0.055	0	0	0	0	0	0.015	0	0	0	0.088	-0.099	-0.028	0	-0.02	0.14	0	0	-0.517	99	1	-0.517	99	NA
ENST00000315367.3	PLEKHF2	9913	bta-miR-365-5p	8mer-1a	1050	1057	-0.589	0	-0.285	0.1	-0.018	0	0	0	0	0	0	0	0	0.213	-0.09	0.02	0	-0.02	0.106	0.058	0	-0.505	99	0.83444	-0.4082	98	-0.29
ENST00000315456.6	DTNA	9913	bta-miR-12001	8mer-1a	200	207	-0.589	-0.016	-0.055	0.023	0	-0.021	0	0	0	0.015	0	0	0	0.007	-0.053	0.057	0	-0.02	0.141	0.084	0	-0.427	99	1	-0.427	99	-0.34
ENST00000315491.7	TUBB3	9913	bta-miR-2415-3p	8mer-1a	217	224	-0.589	-0.016	-0.132	0.037	0	-0.021	0	0	0	0	0	0	0	0.026	-0.043	0.073	-0.118	-0.02	0.153	-0.02	0	-0.67	99	1	-0.67	99	-0.18
ENST00000315567.8	MRPL1	9913	bta-miR-2284ac	7mer-m8	132	138	-0.224	-0.033	-0.189	-0.006	0.01	0	0	0	-0.031	0	0	0	0	-0.027	-0.119	0.023	0	-0.011	0.09	0.144	0	-0.373	99	1	-0.373	99	-0.1
ENST00000315678.5	ZNF843	9913	bta-miR-2346	7mer-m8	93	99	-0.224	-0.011	-0.138	0.009	0.01	0	0	0	0	0	0	0	0	-0.027	-0.068	-0.29	0	-0.011	0.068	0.088	0	-0.594	99	1	-0.594	99	NA
ENST00000315713.5	ABCD3	9913	bta-miR-7859	8mer-1a	128	135	-0.589	-0.032	-0.289	0.048	-0.018	0	0	0	0	0.015	0	0	0	0.046	-0.083	0.014	0	-0.02	0.218	0.241	0	-0.449	99	0.2752	-0.1103	95	0.21
ENST00000316367.6	ALDH3B1	9913	bta-miR-365-5p	8mer-1a	541	548	-0.589	-0.016	-0.025	-0.026	-0.018	0	0	0	0	0	0	0	0	0.088	-0.127	0.011	0	-0.02	0.106	0.058	0	-0.558	99	1	-0.558	99	0.16
ENST00000316448.5	CALR	9913	bta-miR-2415-3p	8mer-1a	32	39	-0.589	-0.016	0.029	0.003	0	-0.021	0	0	0	0	0	0	0	-0.004	-0.046	0.067	0	-0.02	0.153	-0.02	0	-0.464	99	0.99972	-0.4638	99	0.22
ENST00000316462.4	ZNF587B	9913	bta-miR-12001	8mer-1a	174	181	-0.589	-0.016	-0.12	-0.065	0	-0.021	0	0	0	0.015	0	0	0	-0.032	0.01	-0.023	-0.118	-0.02	0.141	0.084	0	-0.754	99	1	-0.754	99	NA
ENST00000316660.6	PMAIP1	9913	bta-miR-2284ac	8mer-1a	202	209	-0.589	0.016	-0.194	0.059	-0.018	0	0	0	0.012	0	0	0	0	0.162	-0.098	-0.115	0	-0.02	0.142	0.225	0	-0.418	99	1	-0.418	99	NA
ENST00000316694.3	SHMT1	9913	bta-miR-2285ai-5p	8mer-1a	98	105	-0.589	-0.024	-0.132	0.016	-0.018	0	0	0	0	0	0	0	0	-0.05	-0.126	0.08	0	-0.02	0.229	0.295	0	-0.339	99	1	-0.339	99	0.14
ENST00000316997.4	RBM44	9913	bta-miR-2285ai-5p	8mer-1a	865	872	-0.589	-0.024	-0.236	0.002	-0.018	0	0	0	0	0	0	0	0	0.14	-0.084	0.151	-0.118	-0.02	0.229	0.295	0	-0.272	99	1	-0.272	99	0.24
ENST00000317178.5	ZNF776	9913	bta-miR-365-5p	8mer-1a	30	37	-0.589	-0.008	-0.209	0.003	-0.018	0	0	0	0	0	0	0	0	0.193	-0.116	0.06	0	-0.02	0.106	0.058	0	-0.54	99	1	-0.54	99	NA
ENST00000317633.9	SERF1A	9913	bta-miR-2284ac	8mer-1a	204	211	-0.589	0	-0.222	0.062	-0.018	0	0	0	0.012	0	0	0	0	0.063	-0.051	-0.104	0	-0.02	0.142	0.225	0	-0.5	99	1	-0.5	99	-0.12
ENST00000317900.5	SPAG11B	9913	bta-miR-6521	8mer-1a	123	130	-0.589	-0.016	-0.158	0.047	0	0	0.06	0	0.012	0	0	0	0	0.021	0.001	-0.054	0	-0.02	-0.125	-0.081	0	-0.902	99	1	-0.902	99	NA
ENST00000317900.5	SPAG11B	9913	bta-miR-7859	7mer-m8	243	249	-0.224	-0.022	-0.17	0.007	0.01	0	0	0	0	-0.008	0	0	0	0.009	-0.114	-0.025	0	-0.011	0.133	0.154	0	-0.261	99	1	-0.261	99	NA
ENST00000317945.6	CCDC34	9913	bta-miR-299	8mer-1a	632	639	-0.589	-0.032	-0.272	0.086	0	0	0	0	0.012	0	0	0	0	0.181	-0.054	0.008	0	-0.02	0.08	0.161	0	-0.439	99	1	-0.439	99	0.03
ENST00000318317.4	LRR1	9913	bta-miR-2284c	8mer-1a	285	292	-0.589	0.016	-0.202	0.058	-0.018	0	0	0	0	0	0	0	0	0.07	-0.065	-0.028	0	-0.02	0.222	0.302	0	-0.254	99	0.02374	-0.0055	56	0.04
ENST00000318426.2	C12orf36	9913	bta-miR-2285ai-5p	7mer-m8	1231	1237	-0.224	-0.011	-0.103	0.012	0.01	0	0	0	0	0	0	0	0	0.09	-0.123	-0.29	0	-0.011	0.139	0.189	0	-0.322	99	1	-0.322	99	NA
ENST00000318426.2	C12orf36	9913	bta-miR-2346	7mer-m8	326	332	-0.224	-0.022	-0.152	0.036	0.01	0	0	0	0	0	0	0	0	0.09	-0.131	-0.29	0	-0.011	0.068	0.088	0	-0.538	99	1	-0.538	99	NA
ENST00000318801.4	SYNGR1	9913	bta-miR-449a	8mer-1a	309	316	-0.589	-0.024	-0.119	0.059	0	0	0	0	0	0.015	0	0	0	0.084	-0.106	-0.004	0	-0.02	0.14	0	0	-0.564	99	1	-0.564	99	-0.2
ENST00000318801.4	SYNGR1	9913	bta-miR-2285ai-5p	8mer-1a	195	202	-0.589	-0.016	-0.188	0.061	-0.018	0	0	0	0	0	0	0	0	0.084	-0.099	-0.004	0	-0.02	0.229	0.295	0	-0.265	99	1	-0.265	99	-0.18
ENST00000318842.7	RPGR	9913	bta-miR-2284c	8mer-1a	88	95	-0.589	-0.016	-0.239	0.036	-0.018	0	0	0	0	0	0	0	0	0.019	-0.104	0.079	0	-0.02	0.222	0.302	0	-0.328	99	1	-0.328	99	0.39
ENST00000319040.6	RPRD1A	9913	bta-miR-AB-15	8mer-1a	124	131	-0.589	0	-0.247	0.047	-0.018	0	0	0.022	0	0	0	0	0	0.143	-0.109	0.034	0	-0.02	0.029	0.13	0	-0.578	99	0.87641	-0.4927	99	-0.22
ENST00000319074.4	C14orf119	9913	bta-miR-2284ac	7mer-m8	313	319	-0.224	-0.033	-0.139	0.003	0.01	0	0	0	-0.031	0	0	0	0	0.021	-0.112	-0.014	0	-0.011	0.09	0.144	0	-0.296	99	0.19178	-0.0523	87	-0.16
ENST00000319283.3	GORASP1	9913	bta-miR-2415-3p	7mer-m8	1064	1070	-0.224	-0.022	-0.071	0.033	0	0.014	0	0	0	0	0	0	0	0.091	-0.074	-0.29	0	-0.011	0.096	-0.013	0	-0.471	99	1	-0.471	99	-0.07
ENST00000319283.3	GORASP1	9913	bta-miR-365-5p	8mer-1a	764	771	-0.589	-0.048	-0.123	0.093	-0.018	0	0	0	0	0	0	0	0	0.183	-0.099	-0.592	0	-0.02	0.106	0.058	0	-1.049	99	1	-1.049	99	-0.06
ENST00000319283.3	GORASP1	9913	bta-miR-1842	8mer-1a	981	988	-0.589	-0.008	-0.044	0.078	0	0	0	0	0	0.015	0	0	0	0.183	-0.049	-0.592	0	-0.02	0.159	-0.003	0	-0.87	99	1	-0.87	99	0.03
ENST00000319283.3	GORASP1	9913	bta-miR-2284c	8mer-1a	353	360	-0.589	-0.016	-0.131	0.079	-0.018	0	0	0	0	0	0	0	0	0.183	-0.118	-0.592	0	-0.02	0.222	0.302	0	-0.698	99	1	-0.698	99	0.17
ENST00000319332.5	LEPREL1	9913	bta-miR-1842	8mer-1a	73	80	-0.589	0.016	-0.214	0.007	0	0	0	0	0	0.015	0	0	0	0.064	-0.073	0.115	-0.118	-0.02	0.159	-0.003	0	-0.641	99	1	-0.641	99	NA
ENST00000319359.3	ELL3	9913	bta-miR-2284ac	8mer-1a	328	335	-0.589	-0.016	-0.156	0.053	-0.018	0	0	0	0.012	0	0	0	0	0.073	-0.066	0.062	0	-0.02	0.142	0.225	0	-0.298	99	1	-0.298	99	-0.38
ENST00000319441.4	PCK1	9913	bta-miR-2284c	8mer-1a	544	551	-0.589	-0.048	-0.26	0.011	-0.018	0	0	0	0	0	0	0	0	0.095	-0.114	0.103	0	-0.02	0.222	0.302	0	-0.316	99	1	-0.316	99	0.11
ENST00000319503.3	C15orf56	9913	bta-miR-2284ac	8mer-1a	1120	1127	-0.589	-0.024	-0.215	-0.017	-0.018	0	0	0	0.012	0	0	0	0	0.166	-0.051	-0.031	0	-0.02	0.142	0.225	0	-0.42	99	1	-0.42	99	NA
ENST00000319933.2	C5orf30	9913	bta-miR-299	8mer-1a	18	25	-0.589	-0.024	-0.146	-0.013	0	0	0	0	0.012	0	0	0	0	0.153	-0.08	0.004	0	-0.02	0.08	0.161	0	-0.462	99	1	-0.462	99	0.13
ENST00000319980.6	IFT88	9913	bta-miR-2284c	8mer-1a	103	110	-0.589	-0.016	-0.186	0.029	-0.018	0	0	0	0	0	0	0	0	-0.035	-0.105	0.129	0	-0.02	0.222	0.302	0	-0.287	99	0.90636	-0.2576	99	0.31
ENST00000320354.4	FOXC2	9913	bta-miR-1842	8mer-1a	480	487	-0.589	0.008	-0.293	0.062	0	0	0	0	0	0.015	0	0	0	0.112	-0.09	0.083	0	-0.02	0.159	-0.003	0	-0.556	99	0.99249	-0.5509	99	-0.27
ENST00000320394.6	IQCK	9913	bta-miR-365-5p	8mer-1a	349	356	-0.589	-0.008	-0.176	0.078	-0.018	0	0	0	0	0	0	0	0	0.135	-0.116	0.032	0	-0.02	0.106	0.058	0	-0.518	99	1	-0.518	99	0.49
ENST00000320460.4	GLIPR1L2	9913	bta-miR-7859	8mer-1a	165	172	-0.589	-0.032	-0.182	0.056	-0.018	0	0	0	0	0.015	0	0	0	0.066	-0.081	0.022	0	-0.02	0.218	0.241	0	-0.304	99	1	-0.304	99	-0.23
ENST00000320460.4	GLIPR1L2	9913	bta-miR-2285ai-5p	8mer-1a	253	260	-0.589	0	-0.275	0.061	-0.018	0	0	0	0	0	0	0	0	0.066	-0.116	0.022	0	-0.02	0.229	0.295	0	-0.345	99	1	-0.345	99	0.04
ENST00000320493.5	CFHR1	9913	bta-miR-299	8mer-1a	49	56	-0.589	-0.008	-0.248	0.019	0	0	0	0	0.012	0	0	0	0	-0.054	-0.098	0.045	0	-0.02	0.08	0.161	0	-0.7	99	1	-0.7	99	-0.22
ENST00000320776.3	BLOC1S4	9913	bta-miR-299	8mer-1a	444	451	-0.589	-0.032	-0.245	-0.023	0	0	0	0	0.012	0	0	0	0	0.068	-0.069	0.006	0	-0.02	0.08	0.161	0	-0.651	99	0.02141	-0.0113	49	0.2
ENST00000321358.7	YBX1	9913	bta-miR-2285i	8mer-1a	28	35	-0.589	-0.008	-0.163	0.001	-0.018	0	0	0	0	0.015	0	0	0	-0.042	-0.071	0.044	0	-0.02	-0.146	0.101	0	-0.896	99	1	-0.896	99	0.04
ENST00000321602.8	FAM86B1	9913	bta-miR-1842	8mer-1a	362	369	-0.589	-0.016	-0.076	-0.026	0	0	0	0	0	0.015	0	0	0	0.047	-0.083	-0.04	0	-0.02	0.159	-0.003	0	-0.632	99	1	-0.632	99	0.09
ENST00000321777.5	C8orf59	9913	bta-miR-2285ai-5p	7mer-m8	93	99	-0.224	-0.022	-0.169	-0.017	0.01	0	0	0	0	0	0	0	0	-0.047	-0.126	-0.064	0	-0.011	0.139	0.189	0	-0.342	99	1	-0.342	99	-0.21
ENST00000321792.5	RBMXL1	9913	bta-miR-7859	7mer-m8	644	650	-0.224	-0.011	-0.074	0.03	0.01	0	0	0	0	-0.008	0	0	0	0.068	-0.105	-0.29	0	-0.011	0.133	0.154	0	-0.328	99	0.91807	-0.2981	99	NA
ENST00000321792.5	RBMXL1	9913	bta-miR-299	8mer-1a	121	128	-0.589	-0.016	-0.198	0.046	0	0	0	0	0.012	0	0	0	0	0.137	-0.097	-0.592	0	-0.02	0.08	0.161	0	-1.076	99	0.91807	-0.9506	99	NA
ENST00000321792.5	RBMXL1	9913	bta-miR-449a	8mer-1a	176	183	-0.589	-0.032	-0.134	0.058	0	0	0	0	0	0.015	0	0	0	0.137	-0.111	-0.592	0	-0.02	0.14	0	0	-1.128	99	0.91807	-0.9943	99	NA
ENST00000322008.4	CD151	9913	bta-miR-365-5p	8mer-1a	145	152	-0.589	-0.008	-0.087	0.043	-0.018	0	0	0	0	0	0	0	0	0.033	-0.121	0.022	0	-0.02	0.106	0.058	0	-0.581	99	1	-0.581	99	-0.2
ENST00000322444.6	KCTD2	9913	bta-miR-AB-2	8mer-1a	667	674	-0.589	-0.032	0.002	0.065	0	0	0.06	0	0	0.015	0	0	0	0.14	-0.071	0.005	0	-0.02	0.119	-0.135	0	-0.441	99	1	-0.441	99	-0.17
ENST00000322940.6	FAM206A	9913	bta-miR-2415-3p	8mer-1a	580	587	-0.589	0	-0.171	0.08	0	-0.021	0	0	0	0	0	0	0	0.15	0.002	-0.005	-0.118	-0.02	0.153	-0.02	0	-0.559	99	1	-0.559	99	0.13
ENST00000323274.10	TYMS	9913	bta-miR-2284c	8mer-1a	110	117	-0.589	0.016	-0.207	0.042	-0.018	0	0	0	0	0	0	0	0	0.022	-0.091	0.042	0	-0.02	0.222	0.302	0	-0.279	99	1	-0.279	99	0.23
ENST00000323510.4	BRD9	9913	bta-miR-7859	7mer-m8	33	39	-0.224	-0.011	-0.136	-0.004	0.01	0	0	0	0	-0.008	0	0	0	-0.078	-0.129	0.043	0	-0.011	0.133	0.154	0	-0.261	99	0.96596	-0.2513	99	0.1
ENST00000323563.6	MRPS31	9913	bta-miR-7859	7mer-1a	70	76	-0.195	0	-0.082	-0.038	-0.025	0	0	0	0	-0.017	0	0	0	-0.056	-0.071	0.02	0	-0.02	0.112	0.118	0	-0.254	99	0.00017	0	42	0.36
ENST00000323684.1	ZNF645	9913	bta-miR-7859	8mer-1a	45	52	-0.589	-0.024	-0.177	0.016	-0.018	0	0	0	0	0.015	0	0	0	-0.033	-0.081	0.065	0	-0.02	0.218	0.241	0	-0.387	99	1	-0.387	99	NA
ENST00000324214.4	KLRF1	9913	bta-miR-2284ac	8mer-1a	391	398	-0.589	0.008	-0.25	0.03	-0.018	0	0	0	0.012	0	0	0	0	0.069	-0.115	-0.009	0	-0.02	0.142	0.225	0	-0.515	99	1	-0.515	99	-0.12
ENST00000324238.6	CRLF3	9913	bta-miR-365-5p	8mer-1a	559	566	-0.589	0	-0.247	0.074	-0.018	0	0	0	0	0	0	0	0	0.136	-0.125	0.072	0	-0.02	0.106	0.058	0	-0.553	99	1	-0.553	99	-0.33
ENST00000324379.5	PPIE	9913	bta-miR-449a	8mer-1a	2216	2223	-0.589	-0.048	-0.057	0.042	0	0	0	0	0	0.015	0	0	0	0.243	-0.079	-0.155	0	-0.02	0.14	0	0	-0.508	99	0.01211	-0.0052	26	0.02
ENST00000324873.6	NUPR1	9913	bta-miR-AB-2	8mer-1a	168	175	-0.589	-0.016	-0.008	0.052	0	0	0.06	0	0	0.015	0	0	0	0.029	-0.057	-0.079	0	-0.02	0.119	-0.135	0	-0.629	99	0.99996	-0.629	99	-0.37
ENST00000325318.5	TCTEX1D2	9913	bta-miR-2284c	7mer-m8	42	48	-0.224	-0.033	-0.168	0.004	0.01	0	0	0	0	0	0	0	0	-0.051	-0.094	-0.011	0	-0.011	0.135	0.193	0	-0.25	99	1	-0.25	99	0.44
ENST00000325542.5	CEP57	9913	bta-miR-2284ac	8mer-1a	1039	1046	-0.589	0	-0.28	0.046	-0.018	0	0	0	0.012	0	0	0	0	0.173	-0.098	0.083	0	-0.02	0.142	0.225	0	-0.324	99	0.4071	-0.1233	94	0.16
ENST00000325558.6	PGA3	9913	bta-miR-449a	8mer-1a	253	260	-0.589	-0.016	-0.1	0.049	0	0	0	0	0	0.015	0	0	0	0.051	-0.012	0.06	-0.118	-0.02	0.14	0	0	-0.54	99	1	-0.54	99	-0.17
ENST00000325811.1	AL355390.1	9913	bta-miR-7859	7mer-m8	316	322	-0.224	-0.022	-0.207	-0.003	0.01	0	0	0	0	-0.008	0	0	0	0.017	-0.11	-0.062	0	-0.011	0.133	0.154	0	-0.333	99	1	-0.333	99	NA
ENST00000325811.1	AL355390.1	9913	bta-miR-2285ai-5p	8mer-1a	169	176	-0.589	-0.024	-0.177	0.056	-0.018	0	0	0	0	0	0	0	0	0.037	-0.105	-0.13	0	-0.02	0.229	0.295	0	-0.446	99	1	-0.446	99	NA
ENST00000326005.6	OAZ2	9913	bta-miR-2285ai-5p	8mer-1a	1805	1812	-0.589	-0.016	-0.206	-0.009	-0.018	0	0	0	0	0	0	0	0	0.217	-0.118	-0.005	0	-0.02	0.229	0.295	0	-0.24	99	0.0111	-0.0025	53	-0.06
ENST00000326043.4	MAF	9913	bta-miR-AB-15	8mer-1a	787	794	-0.589	-0.016	-0.218	-0.065	-0.018	0	0	0.022	0	0	0	0	0	0.127	-0.118	0.064	0	-0.02	0.029	0.13	0	-0.672	99	0.00405	-0.0022	16	-0.27
ENST00000326291.6	PIBF1	9913	bta-miR-2284ac	8mer-1a	105	112	-0.589	0	-0.276	0.029	-0.018	0	0	0	0.012	0	0	0	0	0.007	-0.081	0.117	0	-0.02	0.142	0.225	0	-0.452	99	1	-0.452	99	-0.05
ENST00000326925.6	NDUFAF3	9913	bta-miR-2284c	8mer-1a	862	869	-0.589	-0.008	-0.239	-0.077	-0.018	0	0	0	0	0	0	0	0	0.136	-0.128	-0.007	0	-0.02	0.222	0.302	0	-0.426	99	0.02761	-0.0102	67	0.24
ENST00000327047.1	CLRN1	9913	bta-miR-12001	8mer-1a	22	29	-0.589	-0.016	-0.139	-0.006	0	-0.021	0	0	0	0.015	0	0	0	0.16	-0.085	0.014	0	-0.02	0.141	0.084	0	-0.462	99	1	-0.462	99	NA
ENST00000327154.6	RPAIN	9913	bta-miR-365-5p	8mer-1a	51	58	-0.589	-0.008	-0.164	0.02	-0.018	0	0	0	0	0	0	0	0	-0.033	-0.064	-0.025	0	-0.02	0.106	0.058	0	-0.737	99	0.96153	-0.7005	99	-0.18
ENST00000327171.3	GALK2	9913	bta-miR-2284ac	7mer-m8	33	39	-0.224	-0.022	-0.156	0	0.01	0	0	0	-0.031	0	0	0	0	-0.002	-0.139	0.038	0	-0.011	0.09	0.144	0	-0.303	99	1	-0.303	99	-0.08
ENST00000327171.3	GALK2	9913	bta-miR-12001	8mer-1a	311	318	-0.589	-0.016	-0.14	0	0	-0.021	0	0	0	0.015	0	0	0	0.038	-0.046	0.073	0	-0.02	0.141	0.084	0	-0.481	99	0.98334	-0.4715	99	-0.32
ENST00000327171.3	GALK2	9913	bta-miR-2285ai-5p	8mer-1a	34	41	-0.589	-0.008	-0.094	0.007	-0.018	0	0	0	0	0	0	0	0	0	-0.119	0.073	0	-0.02	0.229	0.295	0	-0.244	99	1	-0.244	99	-0.07
ENST00000327228.3	CETN1	9913	bta-miR-AB-15	8mer-1a	87	94	-0.589	-0.056	-0.185	0.036	-0.018	0	0	0.022	0	0	0	0	0	0.086	-0.094	-0.013	0	-0.02	0.029	0.13	0	-0.672	99	1	-0.672	99	NA
ENST00000327435.6	ADI1	9913	bta-miR-2284ac	7mer-m8	120	126	-0.224	0	-0.152	0.011	0.01	0	0	0	-0.031	0	0	0	0	-0.016	-0.118	-0.004	0	-0.011	0.09	0.144	0	-0.301	99	0.99147	-0.2981	99	0.07
ENST00000327435.6	ADI1	9913	bta-miR-2285ai-5p	8mer-1a	121	128	-0.589	-0.008	-0.114	0.026	-0.018	0	0	0	0	0	0	0	0	-0.027	-0.098	-0.011	0	-0.02	0.229	0.295	0	-0.335	99	0.99147	-0.3318	99	0.06
ENST00000327705.9	BTNL9	9913	bta-miR-2284ac	8mer-1a	641	648	-0.589	-0.016	-0.262	-0.013	-0.018	0	0	0	0.012	0	0	0	0	0.107	-0.12	0.089	0	-0.02	0.142	0.225	0	-0.463	99	1	-0.463	99	-0.13
ENST00000327705.9	BTNL9	9913	bta-miR-449a	8mer-1a	482	489	-0.589	-0.032	-0.229	0.058	0	0	0	0	0	0.015	0	0	0	0.107	-0.084	0.089	0	-0.02	0.14	0	0	-0.545	99	1	-0.545	99	-0.02
ENST00000327791.4	YAF2	9913	bta-miR-2284ac	8mer-1a	763	770	-0.589	0.016	-0.272	0.088	-0.018	0	0	0	0.012	0	0	0	0	0.18	-0.093	-0.027	0	-0.02	0.142	0.225	0	-0.356	99	0.49076	-0.1638	96	-0.18
ENST00000327813.5	KREMEN1	9913	bta-miR-AB-2	8mer-1a	304	311	-0.589	-0.032	-0.035	0.053	0	0	0.06	0	0	0.015	0	0	0	0.068	-0.05	0.076	0	-0.02	0.119	-0.135	0	-0.47	99	1	-0.47	99	-0.4
ENST00000328114.6	LGALS9C	9913	bta-miR-AB-2	8mer-1a	58	65	-0.589	-0.016	-0.008	0.024	0	0	0.06	0	0	0.015	0	0	0	0.058	-0.083	0.052	0	-0.02	0.119	-0.135	0	-0.523	99	1	-0.523	99	-0.08
ENST00000328570.3	OR2T29	9913	bta-miR-2346	8mer-1a	53	60	-0.589	-0.032	-0.183	-0.098	-0.018	0	0	0	0	0	0	0	0	-0.153	-0.103	0.041	0	-0.02	0.106	0.138	0	-0.911	99	1	-0.911	99	NA
ENST00000328782.2	OR2T34	9913	bta-miR-2284c	8mer-1a	30	37	-0.589	-0.016	-0.152	0.003	-0.018	0	0	0	0	0	0	0	0	-0.113	-0.121	0.042	0	-0.02	0.222	0.302	0	-0.46	99	1	-0.46	99	NA
ENST00000328848.4	NOP10	9913	bta-miR-449a	8mer-1a	214	221	-0.589	-0.016	-0.204	-0.006	0	0	0	0	0	0.015	0	0	0	-0.002	-0.089	-0.099	0	-0.02	0.14	0	0	-0.87	99	0.39845	-0.2871	94	-0.06
ENST00000328913.3	MCF2L2	9913	bta-miR-7859	8mer-1a	1166	1173	-0.589	0	-0.307	-0.065	-0.018	0	0	0	0	0.015	0	0	0	0.169	-0.129	0.156	0	-0.02	0.218	0.241	0	-0.329	99	0.002	-0.0006	47	-0.11
ENST00000329203.3	FAM181B	9913	bta-miR-485	8mer-1a	181	188	-0.589	-0.016	-0.19	0.053	-0.018	0	0	0	0	0.015	0	0	0	0.036	-0.082	0.067	0	-0.02	0.213	-0.003	0	-0.534	99	1	-0.534	99	-0.25
ENST00000329214.8	CCDC137	9913	bta-miR-6521	8mer-1a	589	596	-0.589	-0.024	-0.062	0.072	0	0	0.06	0	0.012	0	0	0	0	0.137	-0.047	0.033	0	-0.02	-0.125	-0.081	0	-0.634	99	1	-0.634	99	-0.43
ENST00000329251.4	EEF1G	9913	bta-miR-2284ac	7mer-m8	70	76	-0.224	-0.044	-0.084	-0.028	0.01	0	0	0	-0.031	0	0	0	0	-0.062	-0.102	0.037	0	-0.011	0.09	0.144	0	-0.305	99	0.99712	-0.304	99	NA
ENST00000329267.7	PRSS57	9913	bta-miR-12001	8mer-1a	165	172	-0.589	-0.024	-0.204	-0.023	0	-0.021	0	0	0	0.015	0	0	0	-0.032	-0.059	0.031	0	-0.02	0.141	0.084	0	-0.701	99	1	-0.701	99	-0.18
ENST00000329285.8	ZNF599	9913	bta-miR-2415-3p	8mer-1a	587	594	-0.589	0	-0.19	0.028	0	-0.021	0	0	0	0	0	0	0	0.106	-0.069	0.098	0	-0.02	0.153	-0.02	0	-0.524	99	1	-0.524	99	-0.06
ENST00000329366.4	HNMT	9913	bta-miR-2285ai-5p	8mer-1a	284	291	-0.589	-0.032	-0.181	0.059	-0.018	0	0	0	0	0	0	0	0	0.071	-0.108	-0.039	0	-0.02	0.229	0.295	0	-0.333	99	0.09248	-0.0278	85	-0.08
ENST00000329421.7	MARCKSL1	9913	bta-miR-2284c	8mer-1a	646	653	-0.589	-0.024	-0.2	0.03	-0.018	0	0	0	0	0	0	0	0	0.116	-0.096	-0.001	0	-0.02	0.222	0.302	0	-0.278	99	0.85816	-0.2352	99	0.41
ENST00000329565.5	SNN	9913	bta-miR-AB-2	8mer-1a	262	269	-0.589	-0.04	-0.074	0.058	0	0	0.06	0	0	0.015	0	0	0	0.156	0.033	-0.073	0	-0.02	0.119	-0.135	0	-0.49	99	1	-0.49	99	-0.28
ENST00000329621.4	KRTAP8-1	9913	bta-miR-2346	8mer-1a	101	108	-0.589	-0.008	-0.081	0.041	-0.018	0	0	0	0	0	0	0	0	0.024	-0.101	-0.103	0	-0.02	0.106	0.138	0	-0.611	99	1	-0.611	99	NA
ENST00000329625.5	DAOA	9913	bta-miR-299	8mer-1a	522	529	-0.589	-0.016	-0.153	0.051	0	0	0	0	0.012	0	0	0	0	0.108	-0.073	-0.592	0	-0.02	0.08	0.161	0	-1.031	99	1	-1.031	99	NA
ENST00000330123.5	ZNF616	9913	bta-miR-2285ai-5p	8mer-1a	2472	2479	-0.589	-0.024	-0.207	0.08	-0.018	0	0	0	0	0	0	0	0	0.264	-0.122	-0.14	0	-0.02	0.229	0.295	0	-0.252	99	0.8897	-0.2219	99	-0.07
ENST00000330137.7	SKA2	9913	bta-miR-365-5p	8mer-1a	231	238	-0.589	-0.016	-0.108	0.049	-0.018	0	0	0	0	0	0	0	0	0.086	-0.077	-0.044	0	-0.02	0.106	0.058	0	-0.573	99	1	-0.573	99	-0.38
ENST00000330180.2	HIST1H2AK	9913	bta-miR-1842	8mer-1a	52	59	-0.589	0	-0.16	0.02	0	0	0	0	0	0.015	0	0	0	0.118	-0.073	-0.038	0	-0.02	0.159	-0.003	0	-0.571	99	0.80963	-0.4435	98	NA
ENST00000330194.2	C10orf107	9913	bta-miR-12001	8mer-1a	730	737	-0.589	-0.008	-0.22	-0.029	0	-0.021	0	0	0	0.015	0	0	0	0.12	-0.118	-0.008	0	-0.02	0.141	0.084	0	-0.653	99	0.8704	-0.5498	99	NA
ENST00000330271.4	ACTL10	9913	bta-miR-449a	8mer-1a	221	228	-0.589	-0.04	-0.089	0.033	0	0	0	0	0	0.015	0	0	0	0.023	-0.075	0.019	0	-0.02	0.14	0	0	-0.583	99	1	-0.583	99	-0.03
ENST00000330374.6	VMA21	9913	bta-miR-7859	8mer-1a	168	175	-0.589	-0.008	-0.213	0.047	-0.018	0	0	0	0	0.015	0	0	0	0.192	-0.109	-0.06	0	-0.02	0.218	0.241	0	-0.304	99	0.99737	-0.3031	99	-0.04
ENST00000330432.7	OPRM1	9913	bta-miR-485	8mer-1a	329	336	-0.589	-0.016	-0.231	0.05	-0.018	0	0	0	0	0.015	0	0	0	0.074	-0.108	0.063	0	-0.02	0.213	-0.003	0	-0.57	99	1	-0.57	99	NA
ENST00000330701.4	ZFP41	9913	bta-miR-AB-2	8mer-1a	606	613	-0.589	-0.032	-0.085	0.035	0	0	0.06	0	0	0.015	0	0	0	0.112	-0.018	-0.002	0	-0.02	0.119	-0.135	0	-0.54	99	1	-0.54	99	NA
ENST00000330743.3	LYPD4	9913	bta-miR-1842	8mer-1a	39	46	-0.589	-0.008	-0.194	-0.002	0	0	0	0	0	0.015	0	0	0	-0.136	-0.118	0.018	0	-0.02	0.159	-0.003	0	-0.878	99	1	-0.878	99	NA
ENST00000330793.1	CD300C	9913	bta-miR-12001	8mer-1a	205	212	-0.589	-0.016	-0.14	0.062	0	-0.021	0	0	0	0.015	0	0	0	0.066	-0.019	0.002	0	-0.02	0.141	0.084	0	-0.435	99	1	-0.435	99	0.18
ENST00000331200.3	DUT	9913	bta-miR-12001	8mer-1a	353	360	-0.589	-0.04	-0.293	0.043	0	-0.021	0	0	0	0.015	0	0	0	0.082	-0.083	0.02	0	-0.02	0.141	0.084	0	-0.661	99	0.65704	-0.3988	99	-0.22
ENST00000331314.6	DDX59	9913	bta-miR-2346	8mer-1a	170	177	-0.589	-0.008	-0.28	-0.002	-0.018	0	0	0	0	0	0	0	0	-0.022	-0.027	0.103	0	-0.02	0.106	0.138	0	-0.619	99	0.34422	-0.1846	92	0.27
ENST00000331335.5	FILIP1L	9913	bta-miR-2285i	8mer-1a	15	22	-0.589	-0.024	-0.209	-0.019	-0.018	0	0	0	0	0.015	0	0	0	0.037	-0.084	0.158	0	-0.02	-0.146	0.101	0	-0.798	99	1	-0.798	99	-0.27
ENST00000331426.5	RBM43	9913	bta-miR-2285ai-5p	8mer-1a	401	408	-0.589	-0.024	-0.255	0.027	-0.018	0	0	0	0	0	0	0	0	0.07	-0.063	0.049	0	-0.02	0.229	0.295	0	-0.299	99	0.45478	-0.1284	97	-0.05
ENST00000331442.3	HIST1H1B	9913	bta-miR-1842	8mer-1a	40	47	-0.589	0	-0.14	-0.056	0	0	0	0	0	0.015	0	0	0	-0.17	0.056	0.011	0	-0.02	0.159	-0.003	0	-0.737	99	1	-0.737	99	NA
ENST00000331737.6	ZNF438	9913	bta-miR-7859	8mer-1a	186	193	-0.589	-0.016	-0.262	0.046	-0.018	0	0	0	0	0.015	0	0	0	0.025	-0.114	0.126	0	-0.02	0.218	0.241	0	-0.348	99	0.33534	-0.1076	95	-0.15
ENST00000331835.5	SEP15	9913	bta-miR-7859	8mer-1a	282	289	-0.589	-0.024	-0.2	0.069	-0.018	0	0	0	0	0.015	0	0	0	0.114	-0.058	-0.019	0	-0.02	0.218	0.241	0	-0.271	99	1	-0.271	99	NA
ENST00000331952.2	C14orf180	9913	bta-miR-449a	8mer-1a	686	693	-0.589	-0.008	-0.153	-0.032	0	0	0	0	0	0.015	0	0	0	0.113	-0.063	-0.024	0	-0.02	0.14	0	0	-0.621	99	0.002	-0.001	18	0.05
ENST00000331982.5	IFNL2	9913	bta-miR-7859	7mer-m8	45	51	-0.224	-0.022	-0.22	-0.002	0.01	0	0	0	0	-0.008	0	0	0	-0.065	-0.142	-0.01	0	-0.011	0.133	0.154	0	-0.407	99	1	-0.407	99	NA
ENST00000332112.4	EPGN	9913	bta-miR-2285ai-5p	8mer-1a	28	35	-0.589	-0.008	-0.124	0.001	-0.018	0	0	0	0	0	0	0	0	0.048	-0.121	-0.036	0	-0.02	0.229	0.295	0	-0.343	99	1	-0.343	99	0.02
ENST00000332303.4	NDNL2	9913	bta-miR-2284c	8mer-1a	129	136	-0.589	0.016	-0.233	0.048	-0.018	0	0	0	0	0	0	0	0	0.083	-0.097	0.029	0	-0.02	0.222	0.302	0	-0.257	99	1	-0.257	99	NA
ENST00000332558.4	AC009365.3	9913	bta-miR-12001	8mer-1a	156	163	-0.589	-0.016	-0.181	0.054	0	-0.021	0	0	0	0.015	0	0	0	0.082	-0.001	-0.039	0	-0.02	0.141	0.084	0	-0.491	99	1	-0.491	99	NA
ENST00000332814.6	C11orf88	9913	bta-miR-2346	8mer-1a	64	71	-0.589	-0.048	-0.182	0.024	-0.018	0	0	0	0	0	0	0	0	-0.071	-0.112	-0.015	0	-0.02	0.106	0.138	0	-0.787	99	1	-0.787	99	NA
ENST00000332822.4	NOG	9913	bta-miR-2284c	8mer-1a	106	113	-0.589	-0.032	-0.174	0.042	-0.018	0	0	0	0	0	0	0	0	0.078	-0.102	0.014	0	-0.02	0.222	0.302	0	-0.277	99	1	-0.277	99	-0.18
ENST00000332859.6	SUMO3	9913	bta-miR-365-5p	8mer-1a	671	678	-0.589	-0.008	-0.122	0.067	-0.018	0	0	0	0	0	0	0	0	0.142	-0.108	-0.058	0	-0.02	0.106	0.058	0	-0.55	99	0.82149	-0.4352	98	-0.06
ENST00000332958.2	RFX6	9913	bta-miR-485	8mer-1a	499	506	-0.589	-0.032	-0.211	0.071	-0.018	0	0	0	0	0.015	0	0	0	0.137	-0.102	0.14	-0.118	-0.02	0.213	-0.003	0	-0.517	99	1	-0.517	99	NA
ENST00000333012.5	METTL21B	9913	bta-miR-1842	8mer-1a	427	434	-0.589	-0.016	-0.15	0.084	0	0	0	0	0	0.015	0	0	0	0.215	-0.114	-0.026	-0.118	-0.02	0.159	-0.003	0	-0.563	99	1	-0.563	99	NA
ENST00000333151.3	HIST1H2AJ	9913	bta-miR-1842	8mer-1a	23	30	-0.589	0	-0.208	-0.056	0	0	0	0	0	0.015	0	0	0	-0.214	0.067	-0.042	0	-0.02	0.159	-0.003	0	-0.891	99	0.00104	-0.0007	20	-0.13
ENST00000333610.3	TTC32	9913	bta-miR-2284c	8mer-1a	342	349	-0.589	-0.024	-0.223	-0.029	-0.018	0	0	0	0	0	0	0	0	0.041	-0.098	-0.028	0	-0.02	0.222	0.302	0	-0.464	99	0.60886	-0.2644	99	0.25
ENST00000333762.4	H1FX	9913	bta-miR-6521	8mer-1a	249	256	-0.589	-0.024	0.051	0.051	0	0	0.06	0	0.012	0	0	0	0	0.052	0.038	0.005	-0.118	-0.02	-0.125	-0.081	0	-0.688	99	0.9528	-0.647	99	-0.36
ENST00000334010.7	CADPS2	9913	bta-miR-133a	8mer-1a	77	84	-0.589	-0.032	-0.262	0.025	0	0	0	0	0.012	0	0	0	0	0.03	-0.071	0.17	0	-0.02	0.073	0.057	0	-0.607	99	1	-0.607	99	0.08
ENST00000334513.5	NUDT17	9913	bta-miR-12001	8mer-1a	37	44	-0.589	-0.048	-0.138	0.01	0	-0.021	0	0	0	0.015	0	0	0	0.07	-0.059	0.044	0	-0.02	0.141	0.084	0	-0.511	99	1	-0.511	99	0.23
ENST00000334529.5	BTLA	9913	bta-miR-365-5p	8mer-1a	389	396	-0.589	-0.008	-0.195	0.08	-0.018	0	0	0	0	0	0	0	0	0.122	-0.087	0.034	0	-0.02	0.106	0.058	0	-0.517	99	1	-0.517	99	-0.29
ENST00000334773.6	DEFB105A	9913	bta-miR-7859	8mer-1a	691	698	-0.589	-0.016	-0.117	-0.021	-0.018	0	0	0	0	0.015	0	0	0	0.115	-0.108	-0.083	0	-0.02	0.218	0.241	0	-0.383	99	0.002	-0.0007	47	NA
ENST00000334889.3	RAX	9913	bta-miR-AB-2	8mer-1a	888	895	-0.589	-0.04	-0.023	0.107	0	0	0.06	0	0	0.015	0	0	0	0.217	-0.064	0.051	-0.118	-0.02	0.119	-0.135	0	-0.42	99	1	-0.42	99	0.53
ENST00000335007.5	PPP1CC	9913	bta-miR-2415-3p	8mer-1a	853	860	-0.589	-0.016	-0.126	0.062	0	-0.021	0	0	0	0	0	0	0	0.158	-0.076	0.044	0	-0.02	0.153	-0.02	0	-0.451	99	0.98312	-0.4421	99	0.12
ENST00000335123.2	LCE1A	9913	bta-miR-485	8mer-1a	266	273	-0.589	-0.032	-0.154	-0.002	-0.018	0	0	0	0	0.015	0	0	0	0.02	-0.078	-0.059	0	-0.02	0.213	-0.003	0	-0.707	99	1	-0.707	99	NA
ENST00000335148.3	ETNK1	9913	bta-miR-2284c	8mer-1a	305	312	-0.589	-0.008	-0.232	0.029	-0.018	0	0	0	0	0	0	0	0	0.047	-0.1	0.023	0	-0.02	0.222	0.302	0	-0.344	99	0.12457	-0.0386	88	0.14
ENST00000335171.6	ERLIN2	9913	bta-miR-2284ac	8mer-1a	310	317	-0.589	-0.032	-0.186	0.071	-0.018	0	0	0	0.012	0	0	0	0	0.1	-0.066	-0.024	0	-0.02	0.142	0.225	0	-0.385	99	0.23789	-0.0827	91	0.03
ENST00000335510.6	DEFB105B	9913	bta-miR-7859	8mer-1a	687	694	-0.589	-0.016	-0.117	-0.021	-0.018	0	0	0	0	0.015	0	0	0	0.114	-0.108	-0.082	0	-0.02	0.218	0.241	0	-0.383	99	0.002	-0.0007	47	NA
ENST00000335725.4	TDP1	9913	bta-miR-2415-3p	8mer-1a	32	39	-0.589	0	-0.121	0.005	0	-0.021	0	0	0	0	0	0	0	0.024	-0.071	0.102	0	-0.02	0.153	-0.02	0	-0.558	99	1	-0.558	99	-0.13
ENST00000335790.3	LMO1	9913	bta-miR-2285ai-5p	8mer-1a	206	213	-0.589	-0.008	-0.156	0.007	-0.018	0	0	0	0	0	0	0	0	0	-0.044	-0.022	0	-0.02	0.229	0.295	0	-0.326	99	1	-0.326	99	-0.12
ENST00000335815.2	ZNF354A	9913	bta-miR-133a	8mer-1a	388	395	-0.589	-0.016	-0.3	0.01	0	0	0	0	0.012	0	0	0	0	0.06	-0.133	0.101	0	-0.02	0.073	0.057	0	-0.745	99	1	-0.745	99	0.03
ENST00000336095.6	RNF24	9913	bta-miR-2415-3p	8mer-1a	3004	3011	-0.589	-0.016	-0.182	0.07	0	-0.021	0	0	0	0	0	0	0	0.28	-0.085	-0.027	0	-0.02	0.153	-0.02	0	-0.457	99	0.0643	-0.0254	58	0.22
ENST00000336308.5	STARD3	9913	bta-miR-6521	8mer-1a	983	990	-0.589	-0.024	-0.164	-0.029	0	0	0.06	0	0.012	0	0	0	0	0.151	-0.057	0.074	0	-0.02	-0.125	-0.081	0	-0.792	99	0.7931	-0.5887	98	-0.4
ENST00000336338.5	SPAG17	9913	bta-miR-2415-3p	8mer-1a	111	118	-0.589	0.008	-0.163	0.027	0	-0.021	0	0	0	0	0	0	0	-0.033	-0.095	0.219	0	-0.02	0.153	-0.02	0	-0.534	99	1	-0.534	99	-0.11
ENST00000336374.2	CYP3A7	9913	bta-miR-7859	8mer-1a	311	318	-0.589	-0.016	-0.203	0.048	-0.018	0	0	0	0	0.015	0	0	0	0.064	-0.089	0.084	0	-0.02	0.218	0.241	0	-0.265	99	1	-0.265	99	0.07
ENST00000336840.6	PAX3	9913	bta-miR-365-5p	8mer-1a	338	345	-0.589	0	-0.186	0.051	-0.018	0	0	0	0	0	0	0	0	0.102	-0.124	0.065	0	-0.02	0.106	0.058	0	-0.555	99	1	-0.555	99	NA
ENST00000337211.4	PCGF6	9913	bta-miR-2285ai-5p	8mer-1a	1145	1152	-0.589	-0.008	-0.272	-0.006	-0.018	0	0	0	0	0	0	0	0	0.169	-0.127	0.029	0	-0.02	0.229	0.295	0	-0.318	99	1	-0.318	99	NA
ENST00000337752.2	C5orf56	9913	bta-miR-2415-3p	8mer-1a	349	356	-0.589	-0.016	-0.135	0.078	0	-0.021	0	0	0	0	0	0	0	0.193	-0.069	-0.033	0	-0.02	0.153	-0.02	0	-0.479	99	1	-0.479	99	NA
ENST00000337920.4	PHF20L1	9913	bta-miR-2415-3p	8mer-1a	883	890	-0.589	-0.032	-0.255	0.087	0	-0.021	0	0	0	0	0	0	0	0.19	-0.079	0.032	0	-0.02	0.153	-0.02	0	-0.554	99	0.92853	-0.5065	99	0.21
ENST00000338005.6	KIAA1984	9913	bta-miR-2285ai-5p	7mer-m8	28	34	-0.224	-0.033	-0.118	-0.009	0.01	0	0	0	0	0	0	0	0	-0.087	-0.151	0.045	0	-0.011	0.139	0.189	0	-0.25	99	0.73291	-0.1789	98	NA
ENST00000338040.4	FBXO40	9913	bta-miR-449a	8mer-1a	2478	2485	-0.589	-0.016	-0.249	0.049	0	0	0	0	0	0.015	0	0	0	0.256	-0.07	0.116	-0.236	-0.02	0.14	0	0	-0.604	99	1	-0.604	99	-0.35
ENST00000338221.5	TMEM236	9913	bta-miR-2284ac	8mer-1a	303	310	-0.589	-0.024	-0.257	0.068	-0.018	0	0	0	0.012	0	0	0	0	0.111	-0.113	0.051	0	-0.02	0.142	0.225	0	-0.412	99	1	-0.412	99	-0.04
ENST00000338272.8	TMEM167B	9913	bta-miR-2284ac	8mer-1a	1153	1160	-0.589	-0.016	-0.235	0.114	-0.018	0	0	0	0.012	0	0	0	0	0.245	-0.107	-0.087	0	-0.02	0.142	0.225	0	-0.334	99	0.53246	-0.1682	96	-0.13
ENST00000338291.4	ISCU	9913	bta-miR-133a	8mer-1a	529	536	-0.589	-0.032	-0.228	0.028	0	0	0	0	0.012	0	0	0	0	0.097	-0.014	-0.045	0	-0.02	0.073	0.057	0	-0.661	99	0.22892	-0.1268	79	0.19
ENST00000338313.5	TAGAP	9913	bta-miR-1842	8mer-1a	24	31	-0.589	-0.016	-0.119	-0.004	0	0	0	0	0	0.015	0	0	0	-0.088	-0.04	0.025	0	-0.02	0.159	-0.003	0	-0.68	99	1	-0.68	99	-0.03
ENST00000338379.4	HIST1H1T	9913	bta-miR-1842	8mer-1a	41	48	-0.589	0	-0.179	-0.056	0	0	0	0	0	0.015	0	0	0	-0.168	0.055	0.005	0	-0.02	0.159	-0.003	0	-0.781	99	1	-0.781	99	NA
ENST00000338446.4	FAIM	9913	bta-miR-2284c	8mer-1a	248	255	-0.589	-0.016	-0.117	-0.002	-0.018	0	0	0	0	0	0	0	0	0.013	-0.062	0.007	0	-0.02	0.222	0.302	0	-0.28	99	1	-0.28	99	0.22
ENST00000338446.4	FAIM	9913	bta-miR-133a	8mer-1a	216	223	-0.589	-0.008	-0.261	0.023	0	0	0	0	0.012	0	0	0	0	0.013	-0.089	0.007	0	-0.02	0.073	0.057	0	-0.782	99	1	-0.782	99	-0.25
ENST00000338492.4	DPYSL4	9913	bta-miR-AB-2	8mer-1a	528	535	-0.589	-0.032	-0.046	0.003	0	0	0.06	0	0	0.015	0	0	0	0.089	0.016	0.095	0	-0.02	0.119	-0.135	0	-0.425	99	0.92662	-0.3892	99	0.1
ENST00000338588.3	FAM180A	9913	bta-miR-449a	8mer-1a	102	109	-0.589	-0.04	-0.14	0.041	0	0	0	0	0	0.015	0	0	0	0.102	-0.111	-0.013	0	-0.02	0.14	0	0	-0.615	99	1	-0.615	99	-0.16
ENST00000339007.3	LRRC25	9913	bta-miR-485	8mer-1a	466	473	-0.589	-0.024	-0.055	-0.026	-0.018	0	0	0	0	0.015	0	0	0	0.073	-0.12	0.039	0	-0.02	0.213	-0.003	0	-0.515	99	1	-0.515	99	-0.02
ENST00000339020.3	SMIM15	9913	bta-miR-7859	8mer-1a	718	725	-0.589	-0.032	-0.234	0.068	-0.018	0	0	0	0	0.015	0	0	0	0.155	-0.101	-0.087	0	-0.02	0.218	0.241	0	-0.384	99	0.96883	-0.3704	99	-0.02
ENST00000339020.3	SMIM15	9913	bta-miR-449a	8mer-1a	668	675	-0.589	-0.016	-0.255	0.065	0	0	0	0	0	0.015	0	0	0	0.146	-0.09	-0.087	0	-0.02	0.14	0	-0.003	-0.694	99	0.98095	-0.6771	99	-0.17
ENST00000339042.4	DUSP21	9913	bta-miR-2284c	8mer-1a	63	70	-0.589	-0.016	-0.159	0.026	-0.018	0	0	0	0	0	0	0	0	-0.032	-0.11	-0.005	0	-0.02	0.222	0.302	0	-0.399	99	1	-0.399	99	NA
ENST00000339275.5	OASL	9913	bta-miR-AB-2	8mer-1a	159	166	-0.589	-0.008	-0.071	0.054	0	0	0.06	0	0	0.015	0	0	0	0.051	-0.053	0.022	0	-0.02	0.119	-0.135	0	-0.555	99	0.998	-0.5536	99	0.37
ENST00000339397.4	SRFBP1	9913	bta-miR-AB-15	8mer-1a	183	190	-0.589	-0.008	-0.213	0.053	-0.018	0	0	0.022	0	0	0	0	0	0.067	-0.084	0.069	0	-0.02	0.029	0.13	0	-0.562	99	0.12965	-0.0616	57	-0.07
ENST00000339452.1	DCHS2	9913	bta-miR-2284c	8mer-1a	63	70	-0.589	-0.016	-0.195	0.005	-0.018	0	0	0	0	0	0	0	0	-0.097	-0.054	0.173	0	-0.02	0.222	0.302	0	-0.287	99	1	-0.287	99	NA
ENST00000339474.5	LRRC37A3	9913	bta-miR-2415-3p	8mer-1a	48	55	-0.589	-0.016	-0.2	0.018	0	-0.021	0	0	0	0	0	0	0	0.012	-0.044	0.116	0	-0.02	0.153	-0.02	0	-0.611	99	1	-0.611	99	-0.11
ENST00000339834.5	C10orf32	9913	bta-miR-2285ai-5p	8mer-1a	1068	1075	-0.589	-0.008	-0.27	0.049	-0.018	0	0	0	0	0	0	0	0	0.172	-0.081	-0.106	0	-0.02	0.229	0.295	0	-0.347	99	0.29299	-0.0933	95	NA
ENST00000339843.2	CYP3A5	9913	bta-miR-133a	8mer-1a	1444	1451	-0.589	-0.016	-0.151	0.101	0	0	0	0	0.012	0	0	0	0	0.236	-0.101	-0.592	0	-0.02	0.073	0.057	0	-0.99	99	1	-0.99	99	0.22
ENST00000339843.2	CYP3A5	9913	bta-miR-2415-3p	8mer-1a	1172	1179	-0.589	-0.032	-0.058	0.109	0	-0.021	0	0	0	0	0	0	0	0.236	-0.043	-0.592	0	-0.02	0.153	-0.02	0	-0.877	99	1	-0.877	99	-0.06
ENST00000339865.5	USP47	9913	bta-miR-485	8mer-1a	327	334	-0.589	0	-0.154	0.072	-0.018	0	0	0	0	0.015	0	0	0	0.142	-0.113	0.17	-0.236	-0.02	0.213	-0.003	0	-0.521	99	1	-0.521	99	0.06
ENST00000339885.2	NAALADL1	9913	bta-miR-AB-2	8mer-1a	874	881	-0.589	-0.016	-0.095	0.024	0	0	0.06	0	0	0.015	0	0	0	0.144	-0.094	0.092	0	-0.02	0.119	-0.135	0	-0.495	99	0.998	-0.4938	99	-0.32
ENST00000339976.6	SENP1	9913	bta-miR-449a	8mer-1a	156	163	-0.589	-0.032	-0.182	0.053	0	0	0	0	0	0.015	0	0	0	0.206	-0.114	-0.027	0	-0.02	0.14	0	0	-0.55	99	1	-0.55	99	-0.25
ENST00000340169.2	LIAS	9913	bta-miR-2285ai-5p	8mer-1a	37	44	-0.589	-0.064	-0.151	0.01	-0.018	0	0	0	0	0	0	0	0	-0.008	-0.124	0.043	0	-0.02	0.229	0.295	0	-0.397	99	1	-0.397	99	-0.11
ENST00000340210.1	SCXB	9913	bta-miR-AB-2	8mer-1a	151	158	-0.589	-0.016	0.008	0.046	0	0	0.06	0	0	0.015	0	0	0	0.013	-0.063	-0.001	0	-0.02	0.119	-0.135	0	-0.563	99	1	-0.563	99	NA
ENST00000340239.4	SERHL2	9913	bta-miR-365-5p	8mer-1a	118	125	-0.589	0	-0.085	0.045	-0.018	0	0	0	0	0	0	0	0	0.08	-0.105	0.003	0	-0.02	0.106	0.058	0	-0.525	99	1	-0.525	99	0.16
ENST00000340695.2	SCXA	9913	bta-miR-AB-2	8mer-1a	151	158	-0.589	-0.016	0.008	0.049	0	0	0.06	0	0	0.015	0	0	0	0.017	-0.039	-0.001	0	-0.02	0.119	-0.135	0	-0.532	99	1	-0.532	99	NA
ENST00000340806.6	LRRIQ4	9913	bta-miR-12001	8mer-1a	90	97	-0.589	-0.008	-0.241	0.014	0	-0.021	0	0	0	0.015	0	0	0	-0.062	-0.103	0.094	0	-0.02	0.141	0.084	0	-0.696	99	1	-0.696	99	-0.45
ENST00000340879.4	IP6K2	9913	bta-miR-2285ai-5p	7mer-m8	687	693	-0.224	-0.033	-0.2	-0.016	0.01	0	0	0	0	0	0	0	0	0.056	-0.139	-0.03	0	-0.011	0.139	0.189	0	-0.259	99	0.04382	-0.0104	68	-0.29
ENST00000340881.2	PPIL4	9913	bta-miR-2284ac	7mer-m8	154	160	-0.224	-0.055	-0.189	-0.005	0.01	0	0	0	-0.031	0	0	0	0	-0.017	-0.115	-0.018	0	-0.011	0.09	0.144	0	-0.421	99	0.99681	-0.4194	99	-0.28
ENST00000341023.1	HIST1H2AD	9913	bta-miR-1842	8mer-1a	46	53	-0.589	0	-0.151	-0.065	0	0	0	0	0	0.015	0	0	0	-0.16	0.021	-0.039	0	-0.02	0.159	-0.003	0	-0.832	99	1	-0.832	99	-0.05
ENST00000341287.4	C2orf80	9913	bta-miR-2285ai-5p	8mer-1a	403	410	-0.589	-0.016	-0.188	0.009	-0.018	0	0	0	0	0	0	0	0	0.064	-0.031	-0.002	0	-0.02	0.229	0.295	0	-0.267	99	1	-0.267	99	NA
ENST00000341866.3	AL450307.1	9913	bta-miR-AB-2	8mer-1a	23	30	-0.589	-0.048	0.036	-0.005	0	0	0.06	0	0	0.015	0	0	0	0.068	-0.1	-0.096	0	-0.02	0.119	-0.135	0	-0.695	99	1	-0.695	99	NA
ENST00000341871.3	TMEM220	9913	bta-miR-133a	8mer-1a	550	557	-0.589	-0.016	-0.174	0.075	0	0	0	0	0.012	0	0	0	0	0.151	-0.104	-0.021	0	-0.02	0.073	0.057	0	-0.556	99	0.17328	-0.0823	70	0.14
ENST00000342022.4	CCDC30	9913	bta-miR-133a	8mer-1a	495	502	-0.589	-0.048	-0.206	0.028	0	0	0	0	0.012	0	0	0	0	0.09	-0.091	0.116	0	-0.02	0.073	0.057	0	-0.578	99	0.13134	-0.0639	64	0.3
ENST00000342202.4	KCNK7	9913	bta-miR-AB-2	8mer-1a	256	263	-0.589	-0.016	0.001	0.054	0	0	0.06	0	0	0.015	0	0	0	0.058	-0.015	0.02	0	-0.02	0.119	-0.135	0	-0.448	99	1	-0.448	99	-0.16
ENST00000343150.5	CTSL	9913	bta-miR-7859	8mer-1a	233	240	-0.589	-0.016	-0.235	0.029	-0.018	0	0	0	0	0.015	0	0	0	0.024	-0.117	0.045	0	-0.02	0.218	0.241	0	-0.423	99	0.02527	-0.0093	62	-0.25
ENST00000343150.5	CTSL	9913	bta-miR-2284c	8mer-1a	206	213	-0.589	-0.016	-0.175	0.039	-0.018	0	0	0	0	0	0	0	0	0.024	-0.114	0.045	0	-0.02	0.222	0.302	0	-0.3	99	0.9995	-0.2998	99	0.45
ENST00000343213.2	CAV2	9913	bta-miR-2285ai-5p	8mer-1a	927	934	-0.589	-0.016	-0.272	0.099	-0.018	0	0	0	0	0	0	0	0	0.207	-0.1	-0.054	0	-0.02	0.229	0.295	0	-0.239	99	0.75548	-0.1768	98	-0.04
ENST00000343217.2	DUSP28	9913	bta-miR-2285ai-5p	8mer-1a	202	209	-0.589	-0.056	-0.144	0.062	-0.018	0	0	0	0	0	0	0	0	0.117	-0.116	-0.012	0	-0.02	0.229	0.295	0	-0.252	99	0.21153	-0.0498	91	NA
ENST00000343459.4	ZNF34	9913	bta-miR-2284ac	8mer-1a	373	380	-0.589	-0.008	-0.23	0.061	-0.018	0	0	0	0.012	0	0	0	0	0.092	-0.096	0.094	0	-0.02	0.142	0.225	0	-0.335	99	0.58543	-0.1866	97	-0.17
ENST00000343666.5	TMEM203	9913	bta-miR-299	8mer-1a	462	469	-0.589	0	-0.138	0.067	0	0	0	0	0.012	0	0	0	0	0.114	-0.083	-0.035	0	-0.02	0.08	0.161	0	-0.431	99	0.77752	-0.3234	98	0.21
ENST00000343677.2	HIST1H1C	9913	bta-miR-1842	8mer-1a	38	45	-0.589	0	-0.162	-0.029	0	0	0	0	0	0.015	0	0	0	-0.141	-0.026	0.006	0	-0.02	0.159	-0.003	0	-0.79	99	0.9973	-0.7872	99	-0.03
ENST00000343702.4	NTN4	9913	bta-miR-449a	8mer-1a	614	621	-0.589	-0.04	-0.079	0.088	0	0	0	0	0	0.015	0	0	0	0.164	-0.082	0.104	-0.236	-0.02	0.14	0	0	-0.535	99	0.45127	-0.2173	88	-0.03
ENST00000343849.2	CAV3	9913	bta-miR-133a	8mer-1a	779	786	-0.589	-0.032	-0.189	-0.001	0	0	0	0	0.012	0	0	0	0	0.129	0.003	-0.024	0	-0.02	0.073	0.057	0	-0.581	99	1	-0.581	99	-0.05
ENST00000344079.5	LRRC27	9913	bta-miR-485	8mer-1a	265	272	-0.589	-0.008	-0.045	0.025	-0.018	0	0	0	0	0.015	0	0	0	0.032	-0.015	0.053	-0.118	-0.02	0.213	-0.003	0	-0.478	99	1	-0.478	99	0.23
ENST00000344129.2	CXorf48	9913	bta-miR-299	7mer-m8	91	97	-0.224	0	-0.174	-0.003	0	0	0	0	-0.031	0	0	0	0	-0.041	-0.14	0.004	0	-0.011	0.054	0.103	0	-0.463	99	1	-0.463	99	NA
ENST00000344280.3	CCDC38	9913	bta-miR-2285ai-5p	7mer-1a	15	21	-0.195	-0.036	-0.044	-0.02	-0.025	0	0	0	0	0	0	0	0	-0.106	-0.064	0.03	0	-0.02	0.117	0.114	0	-0.249	99	1	-0.249	99	-0.08
ENST00000344302.4	KRBOX4	9913	bta-miR-2346	8mer-1a	459	466	-0.589	-0.016	-0.213	0.048	-0.018	0	0	0	0	0	0	0	0	0.095	-0.098	-0.013	0	-0.02	0.106	0.138	0	-0.58	99	0.05517	-0.0266	57	NA
ENST00000344302.4	KRBOX4	9913	bta-miR-2346	8mer-1a	208	215	-0.589	-0.048	-0.151	0.016	-0.018	0	0	0	0	0	0	0	0	0.014	-0.092	-0.013	0	-0.02	0.106	0.138	0	-0.657	99	0.22812	-0.1257	86	NA
ENST00000344318.3	ZMAT5	9913	bta-miR-2415-3p	8mer-1a	130	137	-0.589	-0.016	0.007	0.046	0	-0.021	0	0	0	0	0	0	0	0.005	-0.002	-0.014	0	-0.02	0.153	-0.02	0	-0.471	99	0.99617	-0.4689	99	0.07
ENST00000344526.5	C4orf40	9913	bta-miR-2285ai-5p	8mer-1a	95	102	-0.589	-0.024	-0.283	-0.077	-0.018	0	0	0	0	0	0	0	0	-0.093	-0.128	-0.142	0	-0.02	0.229	0.295	0	-0.85	99	1	-0.85	99	NA
ENST00000344683.5	MCPH1	9913	bta-miR-365-5p	8mer-1a	212	219	-0.589	0	-0.209	-0.098	-0.018	0	0	0	0	0	0	0	0	-0.012	-0.123	0.128	0	-0.02	0.106	0.058	0	-0.777	99	0.35806	-0.2329	93	0.09
ENST00000344726.5	HMGN3	9913	bta-miR-2284c	8mer-1a	44	51	-0.589	-0.016	-0.132	0.009	-0.018	0	0	0	0	0	0	0	0	-0.032	-0.085	-0.062	0	-0.02	0.222	0.302	0	-0.421	99	1	-0.421	99	0.21
ENST00000344962.4	FAM221A	9913	bta-miR-2284c	8mer-1a	417	424	-0.589	-0.032	-0.335	-0.032	-0.018	0	0	0	0	0	0	0	0	0.061	-0.07	0.036	0	-0.02	0.222	0.302	0	-0.475	99	1	-0.475	99	0.44
ENST00000344995.5	LAT2	9913	bta-miR-2285ai-5p	7mer-m8	240	246	-0.224	-0.033	-0.116	-0.013	0.01	0	0	0	0	0	0	0	0	0.001	-0.135	-0.29	0	-0.011	0.139	0.189	0	-0.483	99	1	-0.483	99	-0.25
ENST00000345005.4	CLK3	9913	bta-miR-AB-2	8mer-1a	76	83	-0.589	-0.008	0.004	0.032	0	0	0.06	0	0	0.015	0	0	0	0.007	-0.085	0.082	0	-0.02	0.119	-0.135	0	-0.518	99	1	-0.518	99	-0.22
ENST00000345088.2	DPPA3	9913	bta-miR-7859	8mer-1a	116	123	-0.589	-0.008	-0.23	0.045	-0.018	0	0	0	0	0.015	0	0	0	0.107	-0.102	-0.031	0	-0.02	0.218	0.241	0	-0.372	99	1	-0.372	99	0.11
ENST00000345093.4	RNF41	9913	bta-miR-2415-3p	8mer-1a	890	897	-0.589	0	-0.227	0.064	0	-0.021	0	0	0	0	0	0	0	0.172	-0.04	0.041	0	-0.02	0.153	-0.02	0	-0.487	99	0.98998	-0.4812	99	0.26
ENST00000345117.2	THAP1	9913	bta-miR-449a	8mer-1a	1375	1382	-0.589	-0.048	-0.164	0.111	0	0	0	0	0	0.015	0	0	0	0.247	-0.088	-0.116	0	-0.02	0.14	0	0	-0.512	99	0.11393	-0.05	55	0
ENST00000345847.4	KRTAP4-6	9913	bta-miR-485	8mer-1a	297	304	-0.589	-0.016	-0.116	0.04	-0.018	0	0	0	0	0.015	0	0	0	0.053	-0.053	-0.002	0	-0.02	0.213	-0.003	0	-0.496	99	1	-0.496	99	NA
ENST00000347839.6	KLC1	9913	bta-miR-2284c	8mer-1a	350	357	-0.589	-0.048	-0.269	-0.008	-0.018	0	0	0	0	0	0	0	0	0.046	-0.104	0.104	0	-0.02	0.222	0.302	0	-0.382	99	0.80866	-0.3007	99	0.18
ENST00000348245.3	CLK3	9913	bta-miR-AB-2	8mer-1a	993	1000	-0.589	-0.008	0.004	0.057	0	0	0.06	0	0	0.015	0	0	0	0.168	-0.085	-0.024	0	-0.02	0.119	-0.135	0	-0.438	99	1	-0.438	99	-0.22
ENST00000348579.2	ZDHHC1	9913	bta-miR-2284c	7mer-m8	230	236	-0.224	-0.066	-0.163	-0.016	0.01	0	0	0	0	0	0	0	0	-0.002	-0.149	0.042	0	-0.011	0.135	0.193	0	-0.251	99	1	-0.251	99	0.11
ENST00000348579.2	ZDHHC1	9913	bta-miR-AB-2	8mer-1a	168	175	-0.589	-0.04	-0.054	0.031	0	0	0.06	0	0	0.015	0	0	0	0	0.012	0.081	0	-0.02	0.119	-0.135	0	-0.52	99	1	-0.52	99	-0.18
ENST00000349299.3	H2AFV	9913	bta-miR-12001	8mer-1a	662	669	-0.589	-0.032	-0.105	0.093	0	-0.021	0	0	0	0.015	0	0	0	0.176	-0.088	-0.07	-0.118	-0.02	0.141	0.084	0	-0.534	99	0.33842	-0.1595	90	-0.1
ENST00000351513.2	DPYS	9913	bta-miR-2285ai-5p	8mer-1a	426	433	-0.589	-0.008	-0.25	-0.015	-0.018	0	0	0	0	0	0	0	0	0.065	-0.071	0.086	0	-0.02	0.229	0.295	0	-0.296	99	0.99863	-0.2955	99	0.1
ENST00000351698.4	TOR1A	9913	bta-miR-7859	8mer-1a	266	273	-0.589	-0.04	-0.193	0.038	-0.018	0	0	0	0	0.015	0	0	0	0.063	-0.07	0.045	0	-0.02	0.218	0.241	0	-0.31	99	0.99501	-0.3083	99	0.3
ENST00000353231.5	CLEC7A	9913	bta-miR-1842	8mer-1a	481	488	-0.589	-0.016	-0.3	0.088	0	0	0	0	0	0.015	0	0	0	0.155	-0.084	-0.001	0	-0.02	0.159	-0.003	0	-0.596	99	1	-0.596	99	0.12
ENST00000353250.5	HSD3B7	9913	bta-miR-2285ai-5p	8mer-1a	785	792	-0.589	-0.016	-0.231	0.051	-0.018	0	0	0	0	0	0	0	0	0.144	-0.125	-0.001	0	-0.02	0.229	0.295	0	-0.281	99	1	-0.281	99	-0.25
ENST00000353703.4	YWHAB	9913	bta-miR-485	8mer-1a	105	112	-0.589	-0.024	-0.147	0.042	-0.018	0	0	0	0	0.015	0	0	0	0.061	-0.118	0.019	0	-0.02	0.213	-0.003	0	-0.569	99	0.96796	-0.5468	99	0.01
ENST00000354059.4	CCL15	9913	bta-miR-2284c	8mer-1a	96	103	-0.589	-0.016	-0.141	-0.019	-0.018	0	0	0	0	0	0	0	0	-0.081	-0.065	-0.059	0	-0.02	0.222	0.302	0	-0.484	99	0.05985	-0.0248	83	NA
ENST00000354216.6	UCKL1	9913	bta-miR-AB-15	8mer-1a	20	27	-0.589	-0.048	-0.057	-0.009	-0.018	0	0	0.022	0	0	0	0	0	-0.091	-0.097	0.091	0	-0.02	0.029	0.13	0	-0.657	99	1	-0.657	99	-0.05
ENST00000354224.6	HGF	9913	bta-miR-7859	8mer-1a	124	131	-0.589	-0.032	-0.172	0.047	-0.018	0	0	0	0	0.015	0	0	0	0.137	-0.081	-0.006	0	-0.02	0.218	0.241	0	-0.26	99	1	-0.26	99	-0.34
ENST00000354462.3	PLEKHS1	9913	bta-miR-2415-3p	8mer-1a	756	763	-0.589	-0.016	-0.236	0.07	0	-0.021	0	0	0	0	0	0	0	0.154	-0.075	-0.001	0	-0.02	0.153	-0.02	0	-0.601	99	1	-0.601	99	-0.4
ENST00000354513.5	PDGFA	9913	bta-miR-12001	8mer-1a	290	297	-0.589	-0.008	-0.182	0.073	0	-0.021	0	0	0	0.015	0	0	0	0.13	-0.105	-0.004	0	-0.02	0.141	0.084	0	-0.486	99	0.80037	-0.375	99	-0.15
ENST00000354550.4	ADRA1A	9913	bta-miR-2284c	8mer-1a	108	115	-0.589	-0.04	-0.169	0.036	-0.018	0	0	0	0	0	0	0	0	-0.019	-0.102	0.075	0	-0.02	0.222	0.302	0	-0.322	99	1	-0.322	99	0.14
ENST00000354586.4	STYX	9913	bta-miR-7859	8mer-1a	218	225	-0.589	0	-0.283	0.058	-0.018	0	0	0	0	0.015	0	0	0	0.193	-0.125	0.01	0	-0.02	0.218	0.241	0	-0.3	99	0.73335	-0.2137	98	-0.11
ENST00000354611.4	TYW5	9913	bta-miR-2284c	8mer-1a	27	34	-0.589	-0.008	-0.219	0	-0.018	0	0	0	0	0	0	0	0	0.046	-0.102	0.041	0	-0.02	0.222	0.302	0	-0.345	99	1	-0.345	99	-0.09
ENST00000354724.3	HEY1	9913	bta-miR-2284ac	8mer-1a	236	243	-0.589	-0.016	-0.177	0.041	-0.018	0	0	0	0.012	0	0	0	0	0.098	-0.107	0.038	0	-0.02	0.142	0.225	0	-0.371	99	1	-0.371	99	-0.13
ENST00000354855.3	KLRF1	9913	bta-miR-2284ac	8mer-1a	489	496	-0.589	0.008	-0.25	0.03	-0.018	0	0	0	0.012	0	0	0	0	0.09	-0.115	-0.099	0	-0.02	0.142	0.225	0	-0.584	99	1	-0.584	99	-0.12
ENST00000354855.3	KLRF1	9913	bta-miR-2284c	7mer-m8	502	508	-0.224	-0.022	-0.2	0.01	0.01	0	0	0	0	0	0	0	0	0.044	-0.148	-0.047	0	-0.011	0.135	0.193	0	-0.26	99	1	-0.26	99	-0.18
ENST00000354926.4	C7orf55-LUC7L2	9913	bta-miR-7859	8mer-1a	219	226	-0.589	-0.04	-0.173	0	-0.018	0	0	0	0	0.015	0	0	0	0.005	-0.089	0.061	0	-0.02	0.218	0.241	0	-0.389	99	0.97441	-0.3776	99	0.04
ENST00000355369.2	NAALADL1	9913	bta-miR-AB-2	8mer-1a	858	865	-0.589	-0.016	-0.095	0.024	0	0	0.06	0	0	0.015	0	0	0	0.143	-0.094	0.088	0	-0.02	0.119	-0.135	0	-0.5	99	0.998	-0.4988	99	-0.32
ENST00000355621.3	UBE2H	9913	bta-miR-2415-3p	8mer-1a	318	325	-0.589	0	-0.182	0.074	0	-0.021	0	0	0	0	0	0	0	0.221	-0.063	-0.008	0	-0.02	0.153	-0.02	0	-0.455	99	0.98161	-0.4452	99	-0.07
ENST00000355716.4	TNFRSF14	9913	bta-miR-365-5p	8mer-1a	322	329	-0.589	-0.016	-0.057	0.049	-0.018	0	0	0	0	0	0	0	0	0.068	-0.081	-0.016	0	-0.02	0.106	0.058	0	-0.516	99	0.0001	0	9	NA
ENST00000355803.4	UBE2I	9913	bta-miR-12001	8mer-1a	1179	1186	-0.589	-0.016	-0.2	0.06	0	-0.021	0	0	0	0.015	0	0	0	0.186	-0.066	-0.021	0	-0.02	0.141	0.084	0	-0.447	99	0.03822	-0.0148	49	-0.02
ENST00000355803.4	UBE2I	9913	bta-miR-2284c	8mer-1a	279	286	-0.589	-0.024	-0.222	0.042	-0.018	0	0	0	0	0	0	0	0	0.066	-0.105	-0.021	0	-0.02	0.222	0.302	0	-0.367	99	1	-0.367	99	0.22
ENST00000355809.4	ZCCHC11	9913	bta-miR-7859	8mer-1a	230	237	-0.589	-0.024	-0.219	0.061	-0.018	0	0	0	0	0.015	0	0	0	0.086	-0.082	0.044	0	-0.02	0.218	0.241	0	-0.287	99	1	-0.287	99	NA
ENST00000355827.4	DIAPH2	9913	bta-miR-299	8mer-1a	71	78	-0.589	-0.008	-0.215	-0.077	0	0	0	0	0.012	0	0	0	0	-0.122	-0.121	0.151	0	-0.02	0.08	0.161	0	-0.748	99	0.32069	-0.2005	95	NA
ENST00000356049.1	C13orf35	9913	bta-miR-2284ac	7mer-m8	252	258	-0.224	-0.066	-0.077	0.032	0.01	0	0	0	-0.031	0	0	0	0	0.046	-0.133	-0.075	0	-0.011	0.09	0.144	0	-0.295	99	1	-0.295	99	NA
ENST00000356049.1	C13orf35	9913	bta-miR-2285ai-5p	8mer-1a	253	260	-0.589	-0.056	-0.014	0.069	-0.018	0	0	0	0	0	0	0	0	0.094	-0.121	-0.155	0	-0.02	0.229	0.295	0	-0.286	99	1	-0.286	99	NA
ENST00000356128.4	TRAPPC3L	9913	bta-miR-2285ai-5p	8mer-1a	604	611	-0.589	-0.008	-0.307	0.077	-0.018	0	0	0	0	0	0	0	0	0.146	-0.111	-0.064	0	-0.02	0.229	0.295	0	-0.37	99	1	-0.37	99	NA
ENST00000356350.2	HIST1H2BH	9913	bta-miR-1842	8mer-1a	33	40	-0.589	0	-0.16	0.006	0	0	0	0	0	0.015	0	0	0	-0.105	0.051	-0.041	0	-0.02	0.159	-0.003	0	-0.687	99	0.79464	-0.5167	99	NA
ENST00000356455.4	UBE2C	9913	bta-miR-485	8mer-1a	56	63	-0.589	-0.016	-0.126	0.023	-0.018	0	0	0	0	0.015	0	0	0	-0.04	-0.058	-0.013	0	-0.02	0.213	-0.003	0	-0.632	99	1	-0.632	99	0.21
ENST00000356476.2	HIST1H3D	9913	bta-miR-1842	8mer-1a	21	28	-0.589	0	-0.136	-0.021	0	0	0	0	0	0.015	0	0	0	-0.184	0.073	-0.037	0	-0.02	0.159	-0.003	0	-0.743	99	1	-0.743	99	0.05
ENST00000356517.3	AADACL2	9913	bta-miR-12001	8mer-1a	153	160	-0.589	-0.016	-0.223	-0.05	0	-0.021	0	0	0	0.015	0	0	0	-0.043	-0.047	0.062	0	-0.02	0.141	0.084	0	-0.707	99	1	-0.707	99	NA
ENST00000356530.3	HIST1H2BE	9913	bta-miR-1842	8mer-1a	22	29	-0.589	0	-0.136	-0.077	0	0	0	0	0	0.015	0	0	0	-0.224	0.061	-0.043	0	-0.02	0.159	-0.003	0	-0.857	99	1	-0.857	99	NA
ENST00000356577.4	SON	9913	bta-miR-1842	8mer-1a	710	717	-0.589	-0.016	-0.116	0.057	0	0	0	0	0	0.015	0	0	0	0.139	-0.069	0.228	-0.472	-0.02	0.159	-0.003	0	-0.687	99	1	-0.687	99	0.16
ENST00000356628.2	NRARP	9913	bta-miR-7859	7mer-1a	297	303	-0.195	-0.06	-0.047	0.025	-0.025	0	0	0	0	-0.017	0	0	0	0.039	-0.033	-0.183	0	-0.02	0.112	0.118	0	-0.286	99	1	-0.286	99	-0.37
ENST00000356628.2	NRARP	9913	bta-miR-2285ai-5p	8mer-1a	256	263	-0.589	-0.008	-0.239	0.064	-0.018	0	0	0	0	0	0	0	0	0.096	-0.017	-0.592	0	-0.02	0.229	0.295	0	-0.799	99	1	-0.799	99	-0.18
ENST00000356628.2	NRARP	9913	bta-miR-2285i	7mer-m8	103	109	-0.224	-0.033	-0.039	0.018	0.01	0	0	0	0	-0.008	0	0	0	0.047	-0.042	-0.29	0	-0.011	-0.076	0.064	0	-0.584	99	1	-0.584	99	-0.25
ENST00000356628.2	NRARP	9913	bta-miR-485	7mer-m8	468	474	-0.224	-0.011	-0.059	0.028	0.01	0	0	0	0	-0.008	0	0	0	0.055	-0.118	-0.29	0	-0.011	0.13	-0.002	0	-0.5	99	0.65999	-0.3099	96	0.1
ENST00000356686.1	C7orf76	9913	bta-miR-2284c	7mer-m8	1435	1441	-0.224	-0.044	-0.139	-0.019	0.01	0	0	0	0	0	0	0	0	0.096	-0.091	-0.19	0	-0.011	0.135	0.193	0	-0.284	99	1	-0.284	99	NA
ENST00000356686.1	C7orf76	9913	bta-miR-7859	8mer-1a	194	201	-0.589	-0.016	-0.119	0.06	-0.018	0	0	0	0	0.015	0	0	0	0.192	-0.105	-0.39	0	-0.02	0.218	0.241	0	-0.531	99	1	-0.531	99	NA
ENST00000356686.1	C7orf76	9913	bta-miR-2285ai-5p	7mer-m8	1196	1202	-0.224	-0.022	-0.147	0.032	0.01	0	0	0	0	0	0	0	0	0.096	-0.129	-0.19	0	-0.011	0.139	0.189	0	-0.257	99	1	-0.257	99	NA
ENST00000356799.2	RNF146	9913	bta-miR-2415-3p	8mer-1a	1007	1014	-0.589	-0.016	-0.119	0.077	0	-0.021	0	0	0	0	0	0	0	0.184	-0.048	-0.39	0	-0.02	0.153	-0.02	0	-0.809	99	1	-0.809	99	-0.01
ENST00000356978.4	CALM1	9913	bta-miR-2285i	8mer-1a	445	452	-0.589	-0.016	-0.118	0.08	-0.018	0	0	0	0	0.015	0	0	0	0.17	-0.089	-0.026	0	-0.02	-0.146	0.101	0	-0.656	99	0.99894	-0.6551	99	-0.06
ENST00000357082.4	ZHX1-C8ORF76	9913	bta-miR-2346	8mer-1a	211	218	-0.589	-0.016	-0.137	0.017	-0.018	0	0	0	0	0	0	0	0	0.007	-0.097	0.034	0	-0.02	0.106	0.138	0	-0.575	99	1	-0.575	99	0.2
ENST00000357183.4	RAET1E	9913	bta-miR-7859	8mer-1a	202	209	-0.589	-0.024	-0.049	0.031	-0.018	0	0	0	0	0.015	0	0	0	0.014	-0.106	-0.012	0	-0.02	0.218	0.241	0	-0.299	99	0.0006	-0.0002	44	-0.17
ENST00000357320.2	HIST1H2AL	9913	bta-miR-1842	8mer-1a	18	25	-0.589	0	-0.15	-0.013	0	0	0	0	0	0.015	0	0	0	-0.158	0.068	-0.041	0	-0.02	0.159	-0.003	0	-0.732	99	1	-0.732	99	-0.01
ENST00000357367.2	PRAMEF8	9913	bta-miR-299	8mer-1a	294	301	-0.589	-0.016	-0.211	0.006	0	0	0	0	0.012	0	0	0	0	0.032	-0.074	0.078	0	-0.02	0.08	0.161	0	-0.541	99	1	-0.541	99	NA
ENST00000357374.2	IFNA10	9913	bta-miR-12001	8mer-1a	167	174	-0.589	-0.016	-0.114	0.051	0	-0.021	0	0	0	0.015	0	0	0	0.026	-0.037	-0.004	0	-0.02	0.141	0.084	0	-0.484	99	1	-0.484	99	NA
ENST00000357393.4	AKNAD1	9913	bta-miR-2285ai-5p	8mer-1a	402	409	-0.589	-0.032	-0.204	0.019	-0.018	0	0	0	0	0	0	0	0	0.067	-0.106	0.066	0	-0.02	0.229	0.295	0	-0.293	99	1	-0.293	99	0.03
ENST00000357412.1	CXorf24	9913	bta-miR-2285ai-5p	8mer-1a	792	799	-0.589	-0.024	-0.253	0.069	-0.018	0	0	0	0	0	0	0	0	0.157	-0.107	-0.228	0	-0.02	0.229	0.295	0	-0.489	99	0.91692	-0.4414	99	NA
ENST00000357525.5	PLN	9913	bta-miR-299	8mer-1a	686	693	-0.589	-0.056	-0.148	0.095	0	0	0	0	0.012	0	0	0	0	0.181	-0.045	-0.117	0	-0.02	0.08	0.161	0	-0.446	99	1	-0.446	99	0.19
ENST00000357618.5	HFE	9913	bta-miR-AB-2	8mer-1a	196	203	-0.589	-0.016	-0.148	0.061	0	0	0.06	0	0	0.015	0	0	0	0.228	-0.075	0.023	0	-0.02	0.119	-0.135	0	-0.477	99	0.98829	-0.4704	99	-0.13
ENST00000357637.5	PIGN	9913	bta-miR-AB-2	8mer-1a	413	420	-0.589	-0.016	-0.109	0.067	0	0	0.06	0	0	0.015	0	0	0	0.132	-0.084	0.14	0	-0.02	0.119	-0.135	0	-0.42	99	0.91781	-0.3805	98	-0.28
ENST00000357647.3	HIST1H3A	9913	bta-miR-1842	8mer-1a	35	42	-0.589	0	-0.164	0.008	0	0	0	0	0	0.015	0	0	0	0.001	-0.042	-0.035	0	-0.02	0.159	-0.003	0	-0.67	99	0.54274	-0.3249	96	NA
ENST00000357905.2	HIST1H2BB	9913	bta-miR-1842	8mer-1a	33	40	-0.589	0	-0.16	-0.056	0	0	0	0	0	0.015	0	0	0	-0.186	0.012	-0.042	0	-0.02	0.159	-0.003	0	-0.87	99	1	-0.87	99	-0.19
ENST00000358184.2	CTSE	9913	bta-miR-2284c	8mer-1a	260	267	-0.589	-0.008	-0.152	0.024	-0.018	0	0	0	0	0	0	0	0	0.03	-0.066	0.015	0	-0.02	0.222	0.302	0	-0.26	99	1	-0.26	99	NA
ENST00000358231.5	TRAPPC2	9913	bta-miR-299	8mer-1a	752	759	-0.589	0	-0.235	0.059	0	0	0	0	0.012	0	0	0	0	0.145	-0.106	-0.032	0	-0.02	0.08	0.161	0	-0.525	99	0.96291	-0.5017	99	0.45
ENST00000358246.1	MS4A7	9913	bta-miR-2284ac	8mer-1a	408	415	-0.589	-0.016	-0.218	0.066	-0.018	0	0	0	0.012	0	0	0	0	0.104	-0.09	-0.017	0	-0.02	0.142	0.225	0	-0.419	99	1	-0.419	99	-0.14
ENST00000358282.7	TRDMT1	9913	bta-miR-133a	8mer-1a	266	273	-0.589	-0.016	-0.185	0.067	0	0	0	0	0.012	0	0	0	0	0.132	-0.114	-0.091	0	-0.02	0.073	0.057	0	-0.674	99	1	-0.674	99	0.08
ENST00000358290.4	HSD17B11	9913	bta-miR-2284c	8mer-1a	313	320	-0.589	-0.016	-0.223	0.021	-0.018	0	0	0	0	0	0	0	0	0.045	-0.123	0.037	0	-0.02	0.222	0.302	0	-0.362	99	0.92628	-0.332	99	0.24
ENST00000358292.3	FCRL1	9913	bta-miR-7859	8mer-1a	645	652	-0.589	-0.008	-0.228	0.082	-0.018	0	0	0	0	0.015	0	0	0	0.156	-0.078	0.055	-0.118	-0.02	0.218	0.241	0	-0.292	99	1	-0.292	99	-0.06
ENST00000358435.4	TOMM7	9913	bta-miR-AB-15	8mer-1a	303	310	-0.589	0	-0.146	0.059	-0.018	0	0	0.022	0	0	0	0	0	0.074	-0.049	-0.113	0	-0.02	0.029	0.13	0	-0.621	99	0.25912	-0.1371	77	-0.07
ENST00000358582.4	ZNF781	9913	bta-miR-2346	8mer-1a	582	589	-0.589	-0.032	-0.168	0.09	-0.018	0	0	0	0	0	0	0	0	0.161	-0.104	0.038	-0.472	-0.02	0.106	0.138	0	-0.87	99	1	-0.87	99	NA
ENST00000358582.4	ZNF781	9913	bta-miR-2346	8mer-1a	173	180	-0.589	-0.024	-0.153	0.057	-0.018	0	0	0	0	0	0	0	0	0.161	-0.115	0.038	-0.472	-0.02	0.106	0.138	0	-0.891	99	1	-0.891	99	NA
ENST00000358582.4	ZNF781	9913	bta-miR-2346	8mer-1a	503	510	-0.589	-0.016	-0.188	0.089	-0.018	0	0	0	0	0	0	0	0	0.161	-0.103	0.038	-0.472	-0.02	0.106	0.138	0	-0.874	99	1	-0.874	99	NA
ENST00000358658.3	NAALADL1	9913	bta-miR-AB-2	8mer-1a	380	387	-0.589	-0.016	-0.095	0.025	0	0	0.06	0	0	0.015	0	0	0	0.064	-0.093	0.12	0	-0.02	0.119	-0.135	0	-0.545	99	1	-0.545	99	-0.32
ENST00000358716.4	BAZ1A	9913	bta-miR-2284ac	8mer-1a	49	56	-0.589	0	-0.188	0.019	-0.018	0	0	0	0.012	0	0	0	0	0.123	-0.111	0.186	-0.118	-0.02	0.142	0.225	0	-0.337	99	1	-0.337	99	0.04
ENST00000358726.6	SMIM7	9913	bta-miR-2415-3p	8mer-1a	227	234	-0.589	-0.016	-0.123	0.036	0	-0.021	0	0	0	0	0	0	0	0.029	-0.024	-0.061	0	-0.02	0.153	-0.02	0	-0.656	99	1	-0.656	99	-0.01
ENST00000358739.3	HIST1H2AI	9913	bta-miR-1842	8mer-1a	24	31	-0.589	-0.016	-0.174	-0.004	0	0	0	0	0	0.015	0	0	0	-0.029	-0.08	-0.041	0	-0.02	0.159	-0.003	0	-0.782	99	0.54841	-0.3761	97	0.06
ENST00000358748.1	AL360004.1	9913	bta-miR-2346	8mer-1a	275	282	-0.589	-0.072	-0.11	0.064	-0.018	0	0	0	0	0	0	0	0	0.076	-0.093	-0.006	0	-0.02	0.106	0.138	0	-0.524	99	1	-0.524	99	NA
ENST00000358775.1	AC079612.1	9913	bta-miR-7859	7mer-1a	185	191	-0.195	-0.012	-0.056	0	-0.025	0	0	0	0	-0.017	0	0	0	-0.008	-0.073	-0.183	0	-0.02	0.112	0.118	0	-0.359	99	1	-0.359	99	NA
ENST00000359354.2	FGFR2	9913	bta-miR-2419-5p	8mer-1a	53	60	-0.589	-0.032	-0.142	0.021	-0.018	0	0	0	0.012	0	0	0	0	0.056	-0.013	0.022	0	-0.02	-0.184	0.074	0	-0.813	99	1	-0.813	99	0.3
ENST00000359452.4	RGR	9913	bta-miR-485	8mer-1a	37	44	-0.589	-0.024	-0.01	0.01	-0.018	0	0	0	0	0.015	0	0	0	-0.012	-0.097	0.034	0	-0.02	0.213	-0.003	0	-0.501	99	1	-0.501	99	-0.14
ENST00000359465.4	HIST1H2BM	9913	bta-miR-1842	8mer-1a	39	46	-0.589	0	-0.155	-0.056	0	0	0	0	0	0.015	0	0	0	-0.173	-0.024	-0.043	0	-0.02	0.159	-0.003	0	-0.889	99	1	-0.889	99	NA
ENST00000359527.7	MBIP	9913	bta-miR-7859	8mer-1a	449	456	-0.589	-0.024	-0.182	0.04	-0.018	0	0	0	0	0.015	0	0	0	0.087	-0.083	0.031	0	-0.02	0.218	0.241	0	-0.284	99	1	-0.284	99	-0.25
ENST00000359591.4	LRP10	9913	bta-miR-449a	8mer-1a	236	243	-0.589	-0.016	-0.047	0.045	0	0	0	0	0	0.015	0	0	0	0.129	-0.099	0.116	-0.236	-0.02	0.14	0	0	-0.562	99	0.85198	-0.4637	98	-0.07
ENST00000359593.4	AP4M1	9913	bta-miR-2284c	8mer-1a	193	200	-0.589	-0.032	-0.198	-0.004	-0.018	0	0	0	0	0	0	0	0	-0.011	-0.119	0.074	0	-0.02	0.222	0.302	0	-0.393	99	1	-0.393	99	0.23
ENST00000359611.2	HIST1H2AM	9913	bta-miR-1842	8mer-1a	32	39	-0.589	0	-0.163	0.005	0	0	0	0	0	0.015	0	0	0	-0.078	-0.025	-0.041	0	-0.02	0.159	-0.003	0	-0.74	99	0.94194	-0.6849	99	NA
ENST00000359786.5	MYO1C	9913	bta-miR-AB-2	8mer-1a	968	975	-0.589	-0.032	-0.126	0.069	0	0	0.06	0	0	0.015	0	0	0	0.174	-0.042	0.152	-0.118	-0.02	0.119	-0.135	0	-0.473	99	0.95968	-0.4506	99	-0.28
ENST00000359856.6	ARPC5	9913	bta-miR-133a	8mer-1a	464	471	-0.589	-0.024	-0.184	0.079	0	0	0	0	0.012	0	0	0	0	0.16	-0.123	-0.025	0	-0.02	0.073	0.057	0	-0.584	99	0.8651	-0.49	98	-0.04
ENST00000359985.1	HIST1H2BF	9913	bta-miR-449a	8mer-1a	77	84	-0.589	-0.008	-0.21	0.032	0	0	0	0	0	0.015	0	0	0	0.163	-0.098	-0.04	0	-0.02	0.14	0	0	-0.615	99	1	-0.615	99	-0.17
ENST00000360017.5	KRBOX4	9913	bta-miR-2346	8mer-1a	470	477	-0.589	-0.048	-0.151	0.081	-0.018	0	0	0	0	0	0	0	0	0.134	-0.092	-0.076	0	-0.02	0.106	0.138	0	-0.535	99	0.05517	-0.0249	56	NA
ENST00000360017.5	KRBOX4	9913	bta-miR-2346	8mer-1a	721	728	-0.589	-0.016	-0.213	0.048	-0.018	0	0	0	0	0	0	0	0	0.134	-0.098	-0.076	0	-0.02	0.106	0.138	0	-0.604	99	0.05517	-0.0275	57	NA
ENST00000360215.1	LHFPL5	9913	bta-miR-2415-3p	8mer-1a	101	108	-0.589	-0.024	-0.148	0.041	0	-0.021	0	0	0	0	0	0	0	0.117	-0.046	0.009	-0.118	-0.02	0.153	-0.02	0	-0.666	99	1	-0.666	99	NA
ENST00000360218.2	CTSE	9913	bta-miR-2284c	8mer-1a	227	234	-0.589	-0.008	-0.152	0.026	-0.018	0	0	0	0	0	0	0	0	0.02	-0.066	0	0	-0.02	0.222	0.302	0	-0.283	99	1	-0.283	99	NA
ENST00000360311.4	ZNF860	9913	bta-miR-2284ac	7mer-m8	660	666	-0.224	-0.022	-0.122	0.046	0.01	0	0	0	-0.031	0	0	0	0	0.092	-0.118	-0.29	0	-0.011	0.09	0.144	0	-0.436	99	0.04838	-0.0183	73	NA
ENST00000360311.4	ZNF860	9913	bta-miR-7859	7mer-m8	1129	1135	-0.224	-0.011	-0.125	0.029	0.01	0	0	0	0	-0.008	0	0	0	0.092	-0.088	-0.29	0	-0.011	0.133	0.154	0	-0.339	99	0.04838	-0.0147	69	NA
ENST00000360311.4	ZNF860	9913	bta-miR-2285ai-5p	7mer-m8	641	647	-0.224	-0.011	-0.118	0.046	0.01	0	0	0	0	0	0	0	0	0.092	-0.072	-0.29	0	-0.011	0.139	0.189	0	-0.25	99	0.04838	-0.0111	68	NA
ENST00000360334.4	VWA5A	9913	bta-miR-AB-2	8mer-1a	542	549	-0.589	-0.016	-0.084	0.034	0	0	0.06	0	0	0.015	0	0	0	0.101	-0.085	0.069	0	-0.02	0.119	-0.135	0	-0.531	99	0.9363	-0.4907	99	-0.18
ENST00000360380.3	STIL	9913	bta-miR-AB-15	8mer-1a	671	678	-0.589	-0.016	-0.265	-0.026	-0.018	0	0	0.022	0	0	0	0	0	0.111	-0.106	0.166	0	-0.02	0.029	0.13	0	-0.582	99	1	-0.582	99	-0.42
ENST00000360383.3	CDC16	9913	bta-miR-299	8mer-1a	133	140	-0.589	0	-0.163	-0.011	0	0	0	0	0.012	0	0	0	0	-0.048	-0.086	0.103	0	-0.02	0.08	0.161	0	-0.561	99	0.92796	-0.5124	99	0.11
ENST00000360408.1	HIST1H3E	9913	bta-miR-1842	8mer-1a	42	49	-0.589	0	-0.215	0.008	0	0	0	0	0	0.015	0	0	0	0.103	0.018	-0.033	0	-0.02	0.159	-0.003	0	-0.557	99	0.76757	-0.4071	98	-0.04
ENST00000360465.3	ZNF528	9913	bta-miR-2346	8mer-1a	61	68	-0.589	-0.032	-0.211	0.025	-0.018	0	0	0	0	0	0	0	0	0.052	-0.13	0.109	0	-0.02	0.106	0.138	0	-0.57	99	1	-0.57	99	0.45
ENST00000360507.5	CNPPD1	9913	bta-miR-7859	8mer-1a	644	651	-0.589	-0.016	-0.182	-0.005	-0.018	0	0	0	0	0.015	0	0	0	0.109	-0.107	0.063	0	-0.02	0.218	0.241	0	-0.291	99	1	-0.291	99	0.01
ENST00000360525.4	PIGP	9913	bta-miR-2285ai-5p	7mer-m8	22	28	-0.224	-0.022	-0.18	-0.006	0.01	0	0	0	0	0	0	0	0	-0.053	-0.109	-0.016	0	-0.011	0.139	0.189	0	-0.283	99	1	-0.283	99	NA
ENST00000360526.3	CES1	9913	bta-miR-133a	8mer-1a	28	35	-0.589	-0.032	-0.179	0.001	0	0	0	0	0.012	0	0	0	0	-0.056	-0.086	0.094	0	-0.02	0.073	0.057	0	-0.725	99	1	-0.725	99	0.37
ENST00000361017.4	CTRB1	9913	bta-miR-485	8mer-1a	45	52	-0.589	-0.016	-0.076	-0.011	-0.018	0	0	0	0	0.015	0	0	0	-0.136	-0.075	0.027	-0.118	-0.02	0.213	-0.003	0	-0.807	99	1	-0.807	99	-0.03
ENST00000361048.1	PLEKHS1	9913	bta-miR-2415-3p	8mer-1a	936	943	-0.589	-0.016	-0.236	0.063	0	-0.021	0	0	0	0	0	0	0	0.167	-0.075	0.055	0	-0.02	0.153	-0.02	0	-0.539	99	0.68828	-0.3485	98	-0.4
ENST00000361170.2	IQGAP3	9913	bta-miR-485	8mer-1a	763	770	-0.589	-0.032	-0.223	0.047	-0.018	0	0	0	0	0.015	0	0	0	0.139	-0.1	0.192	-0.118	-0.02	0.213	-0.003	0	-0.497	99	1	-0.497	99	0.22
ENST00000361487.6	PAX9	9913	bta-miR-12001	8mer-1a	198	205	-0.589	-0.008	-0.194	0.061	0	-0.021	0	0	0	0.015	0	0	0	0.16	-0.114	0.049	0	-0.02	0.141	0.084	0	-0.436	99	1	-0.436	99	-0.23
ENST00000361570.3	CDKN2A	9913	bta-miR-2346	8mer-1a	147	154	-0.589	0	-0.174	0.048	-0.018	0	0	0	0	0	0	0	0	0.025	-0.092	-0.014	0	-0.02	0.106	0.138	0	-0.59	99	0.99997	-0.59	99	-0.1
ENST00000361640.4	AKR7A3	9913	bta-miR-6521	8mer-1a	15	22	-0.589	-0.008	-0.1	-0.019	0	0	0.06	0	0.012	0	0	0	0	-0.194	-0.006	0.045	0	-0.02	-0.125	-0.081	0	-1.025	99	1	-1.025	99	-0.29
ENST00000361682.6	COMT	9913	bta-miR-12001	8mer-1a	82	89	-0.589	-0.008	-0.174	0.019	0	-0.021	0	0	0	0.015	0	0	0	-0.03	-0.112	0.028	0	-0.02	0.141	0.084	0	-0.667	99	1	-0.667	99	-0.17
ENST00000361686.4	ST6GAL2	9913	bta-miR-AB-15	8mer-1a	4284	4291	-0.589	-0.008	-0.284	-0.098	-0.018	0	0	0.022	0	0	0	0	0	0.309	-0.119	0.082	0	-0.02	0.029	0.13	0	-0.564	99	1	-0.564	99	0.13
ENST00000361714.1	WISP3	9913	bta-miR-2285ai-5p	8mer-1a	680	687	-0.589	-0.008	-0.296	0.047	-0.018	0	0	0	0	0	0	0	0	0.129	-0.107	0.056	0	-0.02	0.229	0.295	0	-0.282	99	1	-0.282	99	0.2
ENST00000361807.3	ZNF485	9913	bta-miR-2285ai-5p	8mer-1a	188	195	-0.589	-0.008	-0.147	-0.023	-0.018	0	0	0	0	0	0	0	0	-0.019	-0.062	-0.005	0	-0.02	0.229	0.295	0	-0.367	99	0.19284	-0.0639	93	NA
ENST00000361822.3	ZNF277	9913	bta-miR-2284c	8mer-1a	123	130	-0.589	-0.032	-0.26	0.003	-0.018	0	0	0	0	0	0	0	0	-0.02	-0.126	0.074	0	-0.02	0.222	0.302	0	-0.464	99	0.99479	-0.4612	99	0.3
ENST00000361851.1	MT-ATP8	9913	bta-miR-2284ac	8mer-1a	158	165	-0.589	-0.024	-0.25	0.054	-0.018	0	0	0	0.012	0	0	0	0	0.088	-0.122	-0.094	0	-0.02	0.142	0.225	0	-0.596	99	0.90676	-0.5288	99	-0.2
ENST00000361911.5	ZNF326	9913	bta-miR-2285ai-5p	8mer-1a	1074	1081	-0.589	-0.016	-0.251	0.047	-0.018	0	0	0	0	0	0	0	0	0.172	-0.087	-0.092	0	-0.02	0.229	0.295	0	-0.33	99	1	-0.33	99	0.01
ENST00000361911.5	ZNF326	9913	bta-miR-2285ai-5p	8mer-1a	439	446	-0.589	-0.016	-0.226	0.085	-0.018	0	0	0	0	0	0	0	0	0.172	-0.093	-0.092	0	-0.02	0.229	0.295	0	-0.273	99	1	-0.273	99	0.01
ENST00000362007.1	C1orf85	9913	bta-miR-485	8mer-1a	122	129	-0.589	-0.032	-0.143	0.035	-0.018	0	0	0	0	0.015	0	0	0	0.009	-0.096	0.064	0	-0.02	0.213	-0.003	0	-0.565	99	1	-0.565	99	NA
ENST00000362091.4	FBXO18	9913	bta-miR-2284c	8mer-1a	242	249	-0.589	0.016	-0.268	0.016	-0.018	0	0	0	0	0	0	0	0	0.019	-0.117	0.151	0	-0.02	0.222	0.302	0	-0.286	99	1	-0.286	99	NA
ENST00000362097.1	GAGE2A	9913	bta-miR-2285ai-5p	8mer-1a	87	94	-0.589	-0.008	-0.253	0.02	-0.018	0	0	0	0	0	0	0	0	-0.057	-0.124	-0.056	0	-0.02	0.229	0.295	0	-0.581	99	1	-0.581	99	NA
ENST00000366473.2	OR2T5	9913	bta-miR-2346	8mer-1a	53	60	-0.589	-0.032	-0.183	-0.098	-0.018	0	0	0	0	0	0	0	0	-0.153	-0.103	0.041	0	-0.02	0.106	0.138	0	-0.911	99	1	-0.911	99	NA
ENST00000366488.4	GCSAML	9913	bta-miR-7859	8mer-1a	664	671	-0.589	-0.008	-0.268	0.098	-0.018	0	0	0	0	0.015	0	0	0	0.2	-0.094	-0.037	0	-0.02	0.218	0.241	0	-0.262	99	1	-0.262	99	NA
ENST00000366522.2	EFCAB2	9913	bta-miR-7859	7mer-m8	226	232	-0.224	-0.022	-0.153	0	0.01	0	0	0	0	-0.008	0	0	0	0.001	-0.145	0.004	0	-0.011	0.133	0.154	0	-0.261	99	0.20554	-0.0499	88	0.05
ENST00000366554.2	OPN3	9913	bta-miR-2284c	8mer-1a	776	783	-0.589	-0.024	-0.149	0.039	-0.018	0	0	0	0	0	0	0	0	0.137	-0.086	0.038	-0.118	-0.02	0.222	0.302	0	-0.266	99	0.88432	-0.2326	99	NA
ENST00000366579.1	HEATR1	9913	bta-miR-2284ac	7mer-m8	57	63	-0.224	-0.022	-0.204	0.009	0.01	0	0	0	-0.031	0	0	0	0	-0.014	-0.092	-0.021	0	-0.011	0.09	0.144	0	-0.366	99	1	-0.366	99	-0.05
ENST00000366579.1	HEATR1	9913	bta-miR-2285ai-5p	8mer-1a	58	65	-0.589	-0.008	-0.209	0.024	-0.018	0	0	0	0	0	0	0	0	-0.023	-0.076	-0.045	0	-0.02	0.229	0.295	0	-0.44	99	1	-0.44	99	-0.04
ENST00000366695.2	HIST3H2A	9913	bta-miR-AB-15	8mer-1a	81	88	-0.589	-0.04	-0.076	0.034	-0.018	0	0	0.022	0	0	0	0	0	0.035	-0.079	-0.034	0	-0.02	0.029	0.13	0	-0.606	99	0.99769	-0.6043	99	0.1
ENST00000366696.1	HIST3H3	9913	bta-miR-1842	8mer-1a	26	33	-0.589	0	-0.178	-0.044	0	0	0	0	0	0.015	0	0	0	-0.199	0.003	-0.037	0	-0.02	0.159	-0.003	0	-0.893	99	1	-0.893	99	NA
ENST00000366822.2	C6orf123	9913	bta-miR-AB-2	8mer-1a	236	243	-0.589	-0.008	-0.037	0.066	0	0	0.06	0	0	0.015	0	0	0	0.087	0.005	-0.231	0	-0.02	0.119	-0.135	0	-0.668	99	1	-0.668	99	NA
ENST00000366877.3	SUSD4	9913	bta-miR-2415-3p	8mer-1a	393	400	-0.589	-0.016	-0.074	0.046	0	-0.021	0	0	0	0	0	0	0	0.081	-0.007	-0.057	0	-0.02	0.153	-0.02	0	-0.524	99	1	-0.524	99	-0.11
ENST00000366877.3	SUSD4	9913	bta-miR-365-5p	8mer-1a	229	236	-0.589	-0.024	-0.178	0.066	-0.018	0	0	0	0	0	0	0	0	0.081	-0.111	-0.057	0	-0.02	0.106	0.058	0	-0.686	99	1	-0.686	99	-0.44
ENST00000366906.5	AGPAT4	9913	bta-miR-12001	8mer-1a	121	128	-0.589	-0.024	-0.053	0.046	0	-0.021	0	0	0	0.015	0	0	0	0.049	-0.094	-0.051	0	-0.02	0.141	0.084	0	-0.517	99	1	-0.517	99	-0.22
ENST00000366923.3	EPRS	9913	bta-miR-7859	8mer-1a	78	85	-0.589	-0.016	-0.213	0.024	-0.018	0	0	0	0	0.015	0	0	0	-0.042	-0.092	0.184	-0.118	-0.02	0.218	0.241	0	-0.426	99	1	-0.426	99	0.26
ENST00000366953.3	SLC22A2	9913	bta-miR-2284ac	7mer-m8	49	55	-0.224	-0.033	-0.098	-0.052	0.01	0	0	0	-0.031	0	0	0	0	-0.085	-0.101	0.047	0	-0.011	0.09	0.144	0	-0.344	99	1	-0.344	99	-0.1
ENST00000366960.3	RPS6KC1	9913	bta-miR-2415-3p	8mer-1a	137	144	-0.589	0	-0.181	0.05	0	-0.021	0	0	0	0	0	0	0	0.216	-0.106	0.152	-0.118	-0.02	0.153	-0.02	0	-0.484	99	1	-0.484	99	-0.01
ENST00000366978.1	NSL1	9913	bta-miR-12001	8mer-1a	249	256	-0.589	-0.016	-0.119	0.034	0	-0.021	0	0	0	0.015	0	0	0	0.034	-0.041	-0.087	0	-0.02	0.141	0.084	0	-0.585	99	1	-0.585	99	-0.15
ENST00000367070.3	C4BPA	9913	bta-miR-2285ai-5p	8mer-1a	124	131	-0.589	-0.008	-0.237	0.043	-0.018	0	0	0	0	0	0	0	0	-0.003	-0.087	0.098	0	-0.02	0.229	0.295	0	-0.297	99	0.45123	-0.1265	97	0.11
ENST00000367098.1	IL20	9913	bta-miR-12001	8mer-1a	300	307	-0.589	-0.008	-0.275	0.074	0	-0.021	0	0	0	0.015	0	0	0	0.1	-0.121	-0.011	0	-0.02	0.141	0.084	0	-0.631	99	1	-0.631	99	NA
ENST00000367222.2	OPTC	9913	bta-miR-12001	8mer-1a	55	62	-0.589	-0.008	-0.056	0.022	0	-0.021	0	0	0	0.015	0	0	0	-0.008	-0.107	0.043	0	-0.02	0.141	0.084	0	-0.504	99	1	-0.504	99	-0.09
ENST00000367368.2	LRP11	9913	bta-miR-2284c	8mer-1a	33	40	-0.589	-0.032	-0.277	0.006	-0.018	0	0	0	0	0	0	0	0	0.18	-0.103	0.022	0	-0.02	0.222	0.302	0	-0.307	99	0.93067	-0.2835	99	0.27
ENST00000367414.5	CFHR5	9913	bta-miR-7859	8mer-1a	114	121	-0.589	-0.016	-0.215	0.044	-0.018	0	0	0	0	0.015	0	0	0	0.071	-0.117	0.099	0	-0.02	0.218	0.241	0	-0.287	99	1	-0.287	99	-0.23
ENST00000367421.3	CFHR2	9913	bta-miR-299	8mer-1a	47	54	-0.589	-0.008	-0.242	0.011	0	0	0	0	0.012	0	0	0	0	-0.107	-0.066	0.026	0	-0.02	0.08	0.161	0	-0.742	99	0.002	-0.0012	29	-0.22
ENST00000367425.4	CFHR3	9913	bta-miR-2284c	7mer-m8	24	30	-0.224	-0.055	-0.103	-0.005	0.01	0	0	0	0	0	0	0	0	-0.087	-0.096	-0.013	0	-0.011	0.135	0.193	0	-0.256	99	1	-0.256	99	NA
ENST00000367630.4	VTA1	9913	bta-miR-485	8mer-1a	164	171	-0.589	-0.072	-0.127	0.055	-0.018	0	0	0	0	0.015	0	0	0	0.108	-0.113	0.039	0	-0.02	0.213	-0.003	0	-0.512	99	1	-0.512	99	-0.12
ENST00000367742.3	PRRC2C	9913	bta-miR-2346	8mer-1a	395	402	-0.589	-0.032	-0.099	-0.029	-0.018	0	0	0	0	0	0	0	0	0.056	-0.05	0.24	-0.236	-0.02	0.106	0.138	0	-0.533	99	1	-0.533	99	0.18
ENST00000367755.4	FMO3	9913	bta-miR-2284ac	8mer-1a	23	30	-0.589	-0.016	-0.174	-0.005	-0.018	0	0	0	0.012	0	0	0	0	0.012	-0.09	0.089	0	-0.02	0.142	0.225	0	-0.432	99	1	-0.432	99	-0.34
ENST00000367758.3	MROH9	9913	bta-miR-2284ac	8mer-1a	296	303	-0.589	-0.008	-0.207	0.034	-0.018	0	0	0	0.012	0	0	0	0	0.048	-0.098	0.097	0	-0.02	0.142	0.225	0	-0.382	99	1	-0.382	99	NA
ENST00000367762.1	GORAB	9913	bta-miR-299	8mer-1a	688	695	-0.589	-0.016	-0.147	0.035	0	0	0	0	0.012	0	0	0	0	0.124	-0.112	0.017	0	-0.02	0.08	0.161	0	-0.455	99	1	-0.455	99	0.21
ENST00000367825.3	SFT2D2	9913	bta-miR-2415-3p	8mer-1a	1834	1841	-0.589	-0.032	-0.09	0.072	0	-0.021	0	0	0	0	0	0	0	0.233	-0.083	-0.054	0	-0.02	0.153	-0.02	0	-0.451	99	0.01845	-0.0072	38	0.04
ENST00000367846.4	MPC2	9913	bta-miR-2284c	8mer-1a	168	175	-0.589	-0.024	-0.235	0.056	-0.018	0	0	0	0	0	0	0	0	0.154	-0.119	-0.041	0	-0.02	0.222	0.302	0	-0.312	99	0.02253	-0.0063	58	0.38
ENST00000367900.3	NUF2	9913	bta-miR-2284c	8mer-1a	38	45	-0.589	-0.016	-0.19	0.011	-0.018	0	0	0	0	0	0	0	0	0.003	-0.041	0.077	0	-0.02	0.222	0.302	0	-0.259	99	1	-0.259	99	0.13
ENST00000367910.1	C1orf110	9913	bta-miR-7859	8mer-1a	374	381	-0.589	-0.008	-0.146	0.03	-0.018	0	0	0	0	0.015	0	0	0	0.065	-0.091	0.038	0	-0.02	0.218	0.241	0	-0.265	99	1	-0.265	99	NA
ENST00000367974.1	C1orf192	9913	bta-miR-2284c	7mer-m8	167	173	-0.224	-0.044	-0.225	-0.035	0.01	0	0	0	0	0	0	0	0	-0.021	-0.113	-0.004	0	-0.011	0.135	0.193	0	-0.339	99	1	-0.339	99	NA
ENST00000367990.3	APOA2	9913	bta-miR-2415-3p	8mer-1a	56	63	-0.589	-0.008	0.056	0.004	0	-0.021	0	0	0	0	0	0	0	-0.105	0.034	-0.061	0	-0.02	0.153	-0.02	0	-0.577	99	0.94907	-0.5413	99	-0.11
ENST00000368011.4	KLHDC9	9913	bta-miR-449a	8mer-1a	18	25	-0.589	-0.016	-0.169	-0.013	0	0	0	0	0	0.015	0	0	0	-0.109	-0.09	0.05	0	-0.02	0.14	0	0	-0.801	99	1	-0.801	99	-0.13
ENST00000368020.1	USF1	9913	bta-miR-1842	8mer-1a	660	667	-0.589	-0.016	-0.26	-0.098	0	0	0	0	0	0.015	0	0	0	0.108	-0.124	0.04	0	-0.02	0.159	-0.003	0	-0.788	99	1	-0.788	99	0.1
ENST00000368131.4	IFI16	9913	bta-miR-2284c	8mer-1a	188	195	-0.589	-0.016	-0.277	-0.002	-0.018	0	0	0	0	0	0	0	0	-0.013	-0.074	0.116	0	-0.02	0.222	0.302	0	-0.369	99	0.81231	-0.2922	99	0.26
ENST00000368176.3	FCRL1	9913	bta-miR-7859	8mer-1a	583	590	-0.589	-0.008	-0.228	0.093	-0.018	0	0	0	0	0.015	0	0	0	0.167	-0.078	0.07	-0.118	-0.02	0.218	0.241	0	-0.255	99	0.002	-0.0005	46	-0.06
ENST00000368233.3	APOA1BP	9913	bta-miR-1842	8mer-1a	19	26	-0.589	-0.008	-0.177	-0.011	0	0	0	0	0	0.015	0	0	0	-0.015	0.039	0.018	0	-0.02	0.159	-0.003	0	-0.592	99	1	-0.592	99	NA
ENST00000368301.2	LMNA	9913	bta-miR-2284ac	7mer-m8	85	91	-0.224	-0.011	-0.176	-0.019	0.01	0	0	0	-0.031	0	0	0	0	-0.052	-0.085	0.049	0	-0.011	0.09	0.144	0	-0.316	99	1	-0.316	99	-0.14
ENST00000368323.3	RIT1	9913	bta-miR-2284c	8mer-1a	2421	2428	-0.589	-0.032	-0.243	-0.032	-0.018	0	0	0	0	0	0	0	0	0.248	-0.098	0.008	0	-0.02	0.222	0.302	0	-0.252	99	0.05319	-0.0124	69	0.17
ENST00000368336.5	DAP3	9913	bta-miR-2285i	8mer-1a	199	206	-0.589	-0.016	-0.19	0.06	-0.018	0	0	0	0	0.015	0	0	0	0.051	-0.058	0.063	0	-0.02	-0.146	0.101	0	-0.747	99	0.52302	-0.3426	95	0.27
ENST00000368377.4	HDDC2	9913	bta-miR-7859	7mer-m8	40	46	-0.224	-0.055	-0.103	0	0.01	0	0	0	0	-0.008	0	0	0	-0.027	-0.122	-0.005	0	-0.011	0.133	0.154	0	-0.258	99	1	-0.258	99	-0.13
ENST00000368539.4	PAOX	9913	bta-miR-133a	8mer-1a	2227	2234	-0.589	-0.032	-0.244	0.03	0	0	0	0	0.012	0	0	0	0	0.242	-0.099	-0.092	0	-0.02	0.073	0.057	0	-0.662	99	0.02889	-0.0154	39	0.09
ENST00000368608.3	TSPYL1	9913	bta-miR-485	8mer-1a	139	146	-0.589	-0.032	-0.156	0.05	-0.018	0	0	0	0	0.015	0	0	0	0.148	-0.07	0.069	-0.118	-0.02	0.213	-0.003	0	-0.511	99	1	-0.511	99	0.2
ENST00000368615.3	LRRC27	9913	bta-miR-485	8mer-1a	241	248	-0.589	-0.008	-0.045	0.025	-0.018	0	0	0	0	0.015	0	0	0	0.024	-0.015	0.053	-0.118	-0.02	0.213	-0.003	0	-0.486	99	1	-0.486	99	0.23
ENST00000368636.4	BNIP3	9913	bta-miR-299	8mer-1a	112	119	-0.589	-0.032	-0.075	0.032	0	0	0	0	0.012	0	0	0	0	0.06	-0.114	-0.009	0	-0.02	0.08	0.161	0	-0.494	99	0.91049	-0.4422	99	0.24
ENST00000368656.2	FAM229B	9913	bta-miR-365-5p	8mer-1a	658	665	-0.589	-0.016	-0.061	0.024	-0.018	0	0	0	0	0	0	0	0	0.117	-0.108	-0.08	0	-0.02	0.106	0.058	0	-0.587	99	0.02118	-0.0103	31	0.17
ENST00000368694.3	CHTOP	9913	bta-miR-365-5p	8mer-1a	386	393	-0.589	-0.056	-0.166	0.057	-0.018	0	0	0	0	0	0	0	0	0.099	-0.107	0.02	0	-0.02	0.106	0.058	0	-0.616	99	0.44789	-0.2441	94	-0.03
ENST00000368707.4	S100A2	9913	bta-miR-2284c	7mer-m8	202	208	-0.224	-0.044	-0.179	0.019	0.01	0	0	0	0	0	0	0	0	0.012	-0.133	-0.039	0	-0.011	0.135	0.193	0	-0.261	99	0.00218	-0.0005	46	0.36
ENST00000368708.3	S100A2	9913	bta-miR-2284c	7mer-m8	74	80	-0.224	-0.044	-0.179	0.013	0.01	0	0	0	0	0	0	0	0	-0.017	-0.133	-0.03	0	-0.011	0.135	0.193	0	-0.287	99	0.00656	-0.0017	49	0.36
ENST00000368773.1	KPRP	9913	bta-miR-485	8mer-1a	186	193	-0.589	-0.024	-0.132	0.059	-0.018	0	0	0	0	0.015	0	0	0	0.117	-0.124	0.096	-0.236	-0.02	0.213	-0.003	0	-0.646	99	1	-0.646	99	NA
ENST00000368778.3	UROS	9913	bta-miR-2415-3p	8mer-1a	530	537	-0.589	-0.008	-0.034	0.065	0	-0.021	0	0	0	0	0	0	0	0.122	-0.073	-0.041	0	-0.02	0.153	-0.02	0	-0.466	99	0.00074	-0.0003	25	-0.23
ENST00000368790.3	CRCT1	9913	bta-miR-485	8mer-1a	146	153	-0.589	-0.032	-0.158	0.052	-0.018	0	0	0	0	0.015	0	0	0	0.028	-0.1	-0.073	0	-0.02	0.213	-0.003	0	-0.685	99	1	-0.685	99	NA
ENST00000368822.1	TDRKH	9913	bta-miR-1842	8mer-1a	682	689	-0.589	-0.016	-0.21	0.029	0	0	0	0	0	0.015	0	0	0	0.121	-0.108	0.094	-0.118	-0.02	0.159	-0.003	0	-0.646	99	0.99997	-0.646	99	-0.01
ENST00000368825.3	TDRKH	9913	bta-miR-1842	8mer-1a	859	866	-0.589	-0.016	-0.21	0.029	0	0	0	0	0	0.015	0	0	0	0.144	-0.108	0.086	-0.118	-0.02	0.159	-0.003	0	-0.631	99	0.98842	-0.6219	99	-0.01
ENST00000368910.3	TNFAIP8L2	9913	bta-miR-12001	8mer-1a	489	496	-0.589	-0.032	-0.122	-0.004	0	-0.021	0	0	0	0.015	0	0	0	0.08	-0.077	-0.007	0	-0.02	0.141	0.084	0	-0.552	99	1	-0.552	99	-0.13
ENST00000368919.3	SLC22A16	9913	bta-miR-2284ac	8mer-1a	58	65	-0.589	0	-0.161	0.024	-0.018	0	0	0	0.012	0	0	0	0	-0.032	-0.031	0.096	0	-0.02	0.142	0.225	0	-0.352	99	1	-0.352	99	0
ENST00000368995.4	HORMAD1	9913	bta-miR-2285ai-5p	8mer-1a	37	44	-0.589	-0.008	-0.14	0.01	-0.018	0	0	0	0	0	0	0	0	0.079	-0.127	0.041	0	-0.02	0.229	0.295	0	-0.248	99	1	-0.248	99	-0.23
ENST00000369143.2	ASCC3	9913	bta-miR-7859	8mer-1a	34	41	-0.589	-0.016	-0.265	0.007	-0.018	0	0	0	0	0.015	0	0	0	0.184	-0.118	-0.086	0	-0.02	0.218	0.241	0	-0.447	99	1	-0.447	99	0.14
ENST00000369158.1	HIST2H3C	9913	bta-miR-2415-3p	8mer-1a	764	771	-0.589	-0.016	-0.059	0.068	0	-0.021	0	0	0	0	0	0	0	0.154	-0.08	-0.034	0	-0.02	0.153	-0.02	0	-0.464	99	1	-0.464	99	NA
ENST00000369159.2	HIST2H2AA4	9913	bta-miR-1842	8mer-1a	64	71	-0.589	0	-0.156	0.002	0	0	0	0	0	0.015	0	0	0	-0.099	0.041	-0.038	0	-0.02	0.159	-0.003	0	-0.688	99	1	-0.688	99	0.06
ENST00000369160.2	HIST3H2BB	9913	bta-miR-1842	8mer-1a	38	45	-0.589	0	-0.152	0.006	0	0	0	0	0	0.015	0	0	0	0.031	-0.051	-0.041	0	-0.02	0.159	-0.003	0	-0.645	99	0.64504	-0.3818	97	0.1
ENST00000369161.3	HIST2H2AA3	9913	bta-miR-1842	8mer-1a	69	76	-0.589	0	-0.154	0.029	0	0	0	0	0	0.015	0	0	0	-0.016	-0.003	-0.038	0	-0.02	0.159	-0.003	0	-0.62	99	1	-0.62	99	NA
ENST00000369167.1	HIST2H2BF	9913	bta-miR-1842	8mer-1a	53	60	-0.589	0	-0.185	0.007	0	0	0	0	0	0.015	0	0	0	-0.105	0.066	-0.041	0	-0.02	0.159	-0.003	0	-0.696	99	1	-0.696	99	NA
ENST00000369206.5	VAX1	9913	bta-miR-6521	8mer-1a	206	213	-0.589	-0.016	-0.017	0.062	0	0	0.06	0	0.012	0	0	0	0	0.115	-0.094	0.047	0	-0.02	-0.125	-0.081	0	-0.646	99	0.6268	-0.37	94	-0.36
ENST00000369210.3	C10orf82	9913	bta-miR-449a	8mer-1a	379	386	-0.589	-0.016	-0.152	0.037	0	0	0	0	0	0.015	0	0	0	0.071	-0.087	-0.023	0	-0.02	0.14	0	0	-0.624	99	1	-0.624	99	-0.04
ENST00000369219.1	NBPF14	9913	bta-miR-12001	7mer-1a	64	70	-0.195	-0.024	-0.062	0.001	0	-0.021	0	0	0	-0.017	0	0	0	-0.043	-0.066	-0.183	0	-0.02	0.07	0.039	0	-0.521	99	1	-0.521	99	NA
ENST00000369314.1	POLR3GL	9913	bta-miR-7859	8mer-1a	364	371	-0.589	-0.032	-0.09	0.004	-0.018	0	0	0	0	0.015	0	0	0	0.053	-0.092	0.008	0	-0.02	0.218	0.241	0	-0.302	99	1	-0.302	99	-0.01
ENST00000369401.4	REG4	9913	bta-miR-1842	8mer-1a	123	130	-0.589	-0.024	-0.092	0.047	0	0	0	0	0	0.015	0	0	0	0.163	-0.066	-0.039	-0.118	-0.02	0.159	-0.003	0	-0.567	99	1	-0.567	99	0.19
ENST00000369449.2	CLIC2	9913	bta-miR-299	8mer-1a	436	443	-0.589	-0.024	-0.251	0.062	0	0	0	0	0.012	0	0	0	0	0.104	-0.075	0.019	0	-0.02	0.08	0.161	0	-0.521	99	0.16634	-0.0746	80	0.06
ENST00000369498.3	FUNDC2	9913	bta-miR-AB-2	8mer-1a	148	155	-0.589	0.016	-0.119	0.051	0	0	0.06	0	0	0.015	0	0	0	0.095	0.019	-0.005	0	-0.02	0.119	-0.135	0	-0.493	99	1	-0.493	99	-0.15
ENST00000369512.2	NGF	9913	bta-miR-7859	8mer-1a	117	124	-0.589	-0.016	-0.302	0.005	-0.018	0	0	0	0	0.015	0	0	0	-0.05	-0.069	0.017	0	-0.02	0.218	0.241	0	-0.568	99	0.65382	-0.3452	99	-0.31
ENST00000369535.4	NRAS	9913	bta-miR-2415-3p	8mer-1a	3011	3018	-0.589	0.016	-0.24	0.073	0	-0.021	0	0	0	0	0	0	0	0.281	-0.104	-0.005	0	-0.02	0.153	-0.02	0	-0.476	99	0.00907	-0.0037	34	0.02
ENST00000369535.4	NRAS	9913	bta-miR-2346	8mer-1a	22	29	-0.589	-0.008	-0.132	-0.009	-0.018	0	0	0	0	0	0	0	0	0.095	-0.112	-0.005	0	-0.02	0.106	0.138	0	-0.554	99	1	-0.554	99	0.33
ENST00000369551.1	OLFML3	9913	bta-miR-AB-2	8mer-1a	136	143	-0.589	0	-0.101	0.05	0	0	0.06	0	0	0.015	0	0	0	0.069	-0.058	0.06	0	-0.02	0.119	-0.135	0	-0.53	99	1	-0.53	99	-0.13
ENST00000369562.4	C6ORF165	9913	bta-miR-2284ac	8mer-1a	330	337	-0.589	-0.016	-0.289	0.026	-0.018	0	0	0	0.012	0	0	0	0	0.052	-0.109	0.103	0	-0.02	0.142	0.225	0	-0.481	99	0.48554	-0.2137	98	NA
ENST00000369570.4	C6orf164	9913	bta-miR-2284c	7mer-m8	198	204	-0.224	-0.055	-0.105	-0.003	0.01	0	0	0	0	0	0	0	0	-0.006	-0.139	-0.093	0	-0.011	0.135	0.193	0	-0.298	99	1	-0.298	99	NA
ENST00000369729.3	SFR1	9913	bta-miR-2285ai-5p	8mer-1a	56	63	-0.589	-0.032	-0.223	0.023	-0.018	0	0	0	0	0	0	0	0	0.059	-0.121	-0.056	0	-0.02	0.229	0.295	0	-0.453	99	0.82558	-0.363	99	-0.12
ENST00000369829.2	GSTM2	9913	bta-miR-2415-3p	8mer-1a	142	149	-0.589	0	-0.045	0.051	0	-0.021	0	0	0	0	0	0	0	0.024	-0.066	-0.003	0	-0.02	0.153	-0.02	0	-0.536	99	1	-0.536	99	0.49
ENST00000369883.3	C10orf32	9913	bta-miR-2285ai-5p	8mer-1a	619	626	-0.589	-0.008	-0.27	0.062	-0.018	0	0	0	0	0	0	0	0	0.131	-0.081	-0.106	0	-0.02	0.229	0.295	0	-0.375	99	0.24708	-0.084	95	NA
ENST00000370113.3	EXTL2	9913	bta-miR-2284c	8mer-1a	1503	1510	-0.589	-0.032	-0.21	-0.065	-0.018	0	0	0	0	0	0	0	0	0.196	-0.125	0.046	0	-0.02	0.222	0.302	0	-0.293	99	0.98382	-0.2878	99	0.35
ENST00000370155.3	SLC35A3	9913	bta-miR-2284ac	8mer-1a	429	436	-0.589	-0.024	-0.275	0.077	-0.018	0	0	0	0.012	0	0	0	0	0.22	-0.102	0.044	0	-0.02	0.142	0.225	0	-0.308	99	1	-0.308	99	0.1
ENST00000370188.3	LPPR5	9913	bta-miR-12001	8mer-1a	312	319	-0.589	-0.008	-0.26	0.075	0	-0.021	0	0	0	0.015	0	0	0	0.185	-0.093	0.042	0	-0.02	0.141	0.084	0	-0.449	99	0.47673	-0.1968	93	NA
ENST00000370206.4	CNN3	9913	bta-miR-2284ac	7mer-m8	760	766	-0.224	-0.011	-0.165	-0.052	0.01	0	0	0	-0.031	0	0	0	0	0.061	-0.135	0.024	0	-0.011	0.09	0.144	0	-0.3	99	0.33085	-0.0925	92	-0.2
ENST00000370247.3	BCAR3	9913	bta-miR-7859	8mer-1a	305	312	-0.589	-0.032	-0.228	0.049	-0.018	0	0	0	0	0.015	0	0	0	0.064	-0.1	0.119	0	-0.02	0.218	0.241	0	-0.281	99	0.85455	-0.2366	99	0.02
ENST00000370280.1	TMED5	9913	bta-miR-7859	8mer-1a	129	136	-0.589	-0.016	-0.187	0.038	-0.018	0	0	0	0	0.015	0	0	0	-0.008	-0.121	-0.02	0	-0.02	0.218	0.241	0	-0.467	99	0.05727	-0.023	80	0.39
ENST00000370280.1	TMED5	9913	bta-miR-299	7mer-m8	149	155	-0.224	-0.022	-0.2	0.013	0	0	0	0	-0.031	0	0	0	0	-0.006	-0.123	-0.008	0	-0.011	0.054	0.103	0	-0.455	99	0.05727	-0.0225	58	0.3
ENST00000370318.1	MB21D1	9913	bta-miR-2415-3p	8mer-1a	28	35	-0.589	0	-0.15	0.001	0	-0.021	0	0	0	0	0	0	0	0.069	-0.087	0.069	0	-0.02	0.153	-0.02	0	-0.595	99	1	-0.595	99	NA
ENST00000370321.3	RPL5	9913	bta-miR-2285ai-5p	7mer-m8	22	28	-0.224	0	-0.152	-0.009	0.01	0	0	0	0	0	0	0	0	-0.095	-0.109	0.02	0	-0.011	0.139	0.189	0	-0.242	99	0.99383	-0.2404	99	NA
ENST00000370346.2	BHLHE23	9913	bta-miR-449a	8mer-1a	44	51	-0.589	-0.016	-0.142	-0.04	0	0	0	0	0	0.015	0	0	0	-0.157	-0.124	0.01	0	-0.02	0.14	0	0	-0.923	99	1	-0.923	99	-0.15
ENST00000370360.3	GLMN	9913	bta-miR-2284ac	8mer-1a	638	645	-0.589	-0.008	-0.275	0.011	-0.018	0	0	0	0.012	0	0	0	0	0.11	-0.098	0.097	0	-0.02	0.142	0.225	0	-0.411	99	0.18406	-0.0674	89	-0.08
ENST00000370447.3	ZNF326	9913	bta-miR-7859	8mer-1a	16	23	-0.589	-0.016	-0.232	-0.017	-0.018	0	0	0	0	0.015	0	0	0	0.016	-0.087	0.082	0	-0.02	0.218	0.241	0	-0.407	99	1	-0.407	99	0.34
ENST00000370456.4	GBP6	9913	bta-miR-2415-3p	8mer-1a	1610	1617	-0.589	-0.032	-0.18	0.026	0	-0.021	0	0	0	0	0	0	0	0.207	-0.09	0.105	0	-0.02	0.153	-0.02	0	-0.461	99	0.002	-0.0008	28	-0.4
ENST00000370554.1	SEP15	9913	bta-miR-7859	8mer-1a	355	362	-0.589	-0.024	-0.2	0.074	-0.018	0	0	0	0	0.015	0	0	0	0.12	-0.058	-0.044	0	-0.02	0.218	0.241	0	-0.285	99	1	-0.285	99	NA
ENST00000370577.3	LMBRD1	9913	bta-miR-2285ai-5p	8mer-1a	169	176	-0.589	-0.016	-0.269	0.052	-0.018	0	0	0	0	0	0	0	0	0.031	-0.105	0.091	0	-0.02	0.229	0.295	0	-0.319	99	1	-0.319	99	-0.13
ENST00000370589.2	MCOLN3	9913	bta-miR-7859	8mer-1a	248	255	-0.589	0	-0.169	0.026	-0.018	0	0	0	0	0.015	0	0	0	0.027	-0.085	0.093	0	-0.02	0.218	0.241	0	-0.261	99	0.52475	-0.1311	96	-0.31
ENST00000370596.1	WDR63	9913	bta-miR-2284c	7mer-m8	140	146	-0.224	-0.044	-0.175	-0.023	0.01	0	0	0	0	0	0	0	0	-0.029	-0.143	0.067	-0.044	-0.011	0.135	0.193	0	-0.288	99	1	-0.288	99	0.25
ENST00000370626.3	AVPI1	9913	bta-miR-485	8mer-1a	86	93	-0.589	-0.008	-0.098	0.036	-0.018	0	0	0	0	0.015	0	0	0	0.017	-0.068	-0.029	0	-0.02	0.213	-0.003	0	-0.552	99	1	-0.552	99	0.05
ENST00000370626.3	AVPI1	9913	bta-miR-485	8mer-1a	97	104	-0.589	-0.04	-0.086	0.039	-0.018	0	0	0	0	0.015	0	0	0	0.017	-0.059	-0.029	0	-0.02	0.213	-0.003	0	-0.56	99	1	-0.56	99	0.05
ENST00000370645.4	GNG5	9913	bta-miR-2284ac	7mer-m8	258	264	-0.224	-0.011	-0.233	-0.035	0.01	0	0	0	-0.031	0	0	0	0	0.002	-0.123	-0.045	0	-0.011	0.09	0.144	0	-0.467	99	0.00243	-0.001	51	0.26
ENST00000370645.4	GNG5	9913	bta-miR-2285ai-5p	7mer-m8	259	265	-0.224	0	-0.177	-0.042	0.01	0	0	0	0	0	0	0	0	0.002	-0.121	-0.045	0	-0.011	0.139	0.189	0	-0.28	99	0.00243	-0.0006	47	0.26
ENST00000370654.5	RPF1	9913	bta-miR-2284c	8mer-1a	736	743	-0.589	-0.016	-0.283	-0.032	-0.018	0	0	0	0	0	0	0	0	0.121	-0.117	0.051	0	-0.02	0.222	0.302	0	-0.379	99	0.0118	-0.0039	54	0.22
ENST00000370841.4	ACADM	9913	bta-miR-133a	8mer-1a	1006	1013	-0.589	-0.032	-0.227	-0.019	0	0	0	0	0.012	0	0	0	0	0.154	-0.108	0.068	0	-0.02	0.073	0.057	0	-0.631	99	0.00293	-0.0015	22	0.13
ENST00000370872.3	CRYZ	9913	bta-miR-7859	8mer-1a	49	56	-0.589	0	-0.194	0.019	-0.018	0	0	0	0	0.015	0	0	0	0.113	-0.094	-0.003	0	-0.02	0.218	0.241	0	-0.312	99	1	-0.312	99	-0.24
ENST00000370872.3	CRYZ	9913	bta-miR-2285ai-5p	8mer-1a	106	113	-0.589	-0.008	-0.226	0.042	-0.018	0	0	0	0	0	0	0	0	0.113	-0.111	-0.003	0	-0.02	0.229	0.295	0	-0.296	99	1	-0.296	99	0.07
ENST00000370893.1	FPGT-TNNI3K	9913	bta-miR-299	8mer-1a	650	657	-0.589	0.008	-0.202	0.042	0	0	0	0	0.012	0	0	0	0	0.122	-0.116	-0.025	0	-0.02	0.08	0.161	0	-0.527	99	1	-0.527	99	0.02
ENST00000370915.1	LSM14B	9913	bta-miR-7859	8mer-1a	48	55	-0.589	-0.016	-0.135	-0.017	-0.018	0	0	0	0	0.015	0	0	0	-0.107	-0.021	-0.001	0	-0.02	0.218	0.241	0	-0.45	99	1	-0.45	99	0.22
ENST00000370968.1	GSTA3	9913	bta-miR-133a	8mer-1a	30	37	-0.589	-0.008	-0.129	0.003	0	0	0	0	0.012	0	0	0	0	-0.049	-0.099	-0.013	0	-0.02	0.073	0.057	0	-0.762	99	1	-0.762	99	-0.04
ENST00000371000.1	IL12RB2	9913	bta-miR-2285ai-5p	8mer-1a	870	877	-0.589	-0.024	-0.208	-0.077	-0.018	0	0	0	0	0	0	0	0	0.137	-0.128	0.109	0	-0.02	0.229	0.295	0	-0.294	99	1	-0.294	99	-0.35
ENST00000371023.3	WDR78	9913	bta-miR-7859	7mer-1a	43	49	-0.195	-0.048	-0.055	-0.022	-0.025	0	0	0	0	-0.017	0	0	0	-0.073	-0.067	0.03	-0.058	-0.02	0.112	0.118	0	-0.32	99	1	-0.32	99	-0.09
ENST00000371092.3	ITGB3BP	9913	bta-miR-AB-15	8mer-1a	130	137	-0.589	0	-0.114	0.048	-0.018	0	0	0.022	0	0	0	0	0	0.055	-0.085	-0.008	0	-0.02	0.029	0.13	0	-0.55	99	1	-0.55	99	-0.41
ENST00000371148.2	DEFB110	9913	bta-miR-2415-3p	7mer-m8	79	85	-0.224	-0.033	-0.14	0.008	0	0.014	0	0	0	0	0	0	0	-0.034	-0.094	-0.045	0	-0.011	0.096	-0.013	0	-0.476	99	1	-0.476	99	NA
ENST00000371370.3	LRRC42	9913	bta-miR-2285ai-5p	7mer-m8	208	214	-0.224	-0.033	-0.192	-0.021	0.01	0	0	0	0	0	0	0	0	-0.008	-0.136	0.036	0	-0.011	0.139	0.189	0	-0.251	99	0.24841	-0.0584	92	-0.04
ENST00000371383.2	ENPP5	9913	bta-miR-133a	8mer-1a	141	148	-0.589	0	-0.13	0.042	0	0	0	0	0.012	0	0	0	0	0.041	-0.128	0.079	0	-0.02	0.073	0.057	0	-0.563	99	1	-0.563	99	-0.02
ENST00000371419.2	PFDN4	9913	bta-miR-2284c	7mer-m8	91	97	-0.224	-0.033	-0.194	0.008	0.01	0	0	0	0	0	0	0	0	-0.017	-0.115	-0.018	0	-0.011	0.135	0.193	0	-0.266	99	0.77025	-0.2004	98	0
ENST00000371488.3	MYOF	9913	bta-miR-485	8mer-1a	129	136	-0.589	-0.008	-0.068	0.039	-0.018	0	0	0	0	0.015	0	0	0	-0.007	-0.04	-0.019	0	-0.02	0.213	-0.003	0	-0.505	99	1	-0.505	99	0.03
ENST00000371558.2	UBE2A	9913	bta-miR-2284ac	8mer-1a	921	928	-0.589	-0.016	-0.268	0.064	-0.018	0	0	0	0.012	0	0	0	0	0.166	-0.082	-0.024	0	-0.02	0.142	0.225	0	-0.408	99	0.06809	-0.0244	78	-0.03
ENST00000371649.1	EDF1	9913	bta-miR-2415-3p	8mer-1a	75	82	-0.589	-0.016	-0.049	0.032	0	-0.021	0	0	0	0	0	0	0	0.002	-0.012	-0.037	0	-0.02	0.153	-0.02	0	-0.577	99	1	-0.577	99	0.17
ENST00000371806.3	FCN1	9913	bta-miR-485	8mer-1a	104	111	-0.589	-0.024	-0.022	0.014	-0.018	0	0	0	0	0.015	0	0	0	-0.052	-0.105	0.043	0	-0.02	0.213	-0.003	0	-0.548	99	1	-0.548	99	0.1
ENST00000371979.3	ALG13	9913	bta-miR-2285ai-5p	8mer-1a	715	722	-0.589	-0.008	-0.19	0.024	-0.018	0	0	0	0	0	0	0	0	0.125	-0.079	-0.017	0	-0.02	0.229	0.295	0	-0.248	99	0.9378	-0.2313	99	-0.02
ENST00000372134.3	GHITM	9913	bta-miR-2346	8mer-1a	28	35	-0.589	-0.016	-0.223	0.001	-0.018	0	0	0	0	0	0	0	0	0.027	-0.107	0.05	0	-0.02	0.106	0.138	0	-0.651	99	1	-0.651	99	0.29
ENST00000372244.3	TMEM53	9913	bta-miR-299	8mer-1a	488	495	-0.589	-0.032	-0.154	0.088	0	0	0	0	0.012	0	0	0	0	0.176	-0.077	-0.084	0	-0.02	0.08	0.161	0	-0.439	99	1	-0.439	99	-0.12
ENST00000372274.1	TMEM254	9913	bta-miR-485	8mer-1a	174	181	-0.589	-0.008	-0.231	0.057	-0.018	0	0	0	0	0.015	0	0	0	0.161	-0.061	-0.068	0	-0.02	0.213	-0.003	0	-0.552	99	0.91784	-0.4978	99	-0.35
ENST00000372275.1	TMEM254	9913	bta-miR-485	8mer-1a	197	204	-0.589	-0.008	-0.231	0.061	-0.018	0	0	0	0	0.015	0	0	0	0.144	-0.061	-0.077	0	-0.02	0.213	-0.003	0	-0.574	99	1	-0.574	99	-0.35
ENST00000372281.3	TMEM254	9913	bta-miR-485	8mer-1a	35	42	-0.589	-0.008	-0.231	0.008	-0.018	0	0	0	0	0.015	0	0	0	0.15	0.012	-0.042	0	-0.02	0.213	-0.003	0	-0.513	99	1	-0.513	99	-0.35
ENST00000372299.3	KLF17	9913	bta-miR-AB-15	8mer-1a	1056	1063	-0.589	0	-0.289	-0.065	-0.018	0	0	0.022	0	0	0	0	0	0.158	-0.091	0.062	0	-0.02	0.029	0.13	0	-0.671	99	0.56209	-0.3384	96	0.14
ENST00000372387.1	AL391421.1	9913	bta-miR-AB-2	8mer-1a	1167	1174	-0.589	-0.016	-0.097	0.066	0	0	0.06	0	0	0.015	0	0	0	0.188	-0.053	-0.053	0	-0.02	0.119	-0.135	0	-0.515	99	1	-0.515	99	NA
ENST00000372390.4	TSC22D3	9913	bta-miR-AB-2	7mer-1a	755	761	-0.195	-0.024	-0.042	0.031	0	0	0.03	0	0	-0.017	0	0	0	0.068	-0.054	-0.183	0	-0.02	0.059	-0.074	0	-0.421	99	1	-0.421	99	-0.3
ENST00000372485.1	DLK2	9913	bta-miR-485	8mer-1a	106	113	-0.589	-0.008	-0.125	0.032	-0.018	0	0	0	0	0.015	0	0	0	-0.03	-0.064	0.058	0	-0.02	0.213	-0.003	0	-0.539	99	1	-0.539	99	0.01
ENST00000372520.1	ZSWIM1	9913	bta-miR-AB-15	8mer-1a	127	134	-0.589	-0.04	-0.088	0.034	-0.018	0	0	0.022	0	0	0	0	0	0.002	-0.096	0.08	0	-0.02	0.029	0.13	0	-0.554	99	1	-0.554	99	-0.23
ENST00000372522.1	CCDC23	9913	bta-miR-7859	8mer-1a	58	65	-0.589	-0.024	-0.093	0.024	-0.018	0	0	0	0	0.015	0	0	0	0.017	-0.11	-0.096	0	-0.02	0.218	0.241	0	-0.435	99	1	-0.435	99	NA
ENST00000372548.4	CXorf57	9913	bta-miR-485	8mer-1a	300	307	-0.589	-0.016	-0.22	0.074	-0.018	0	0	0	0	0.015	0	0	0	0.113	-0.065	0.132	-0.118	-0.02	0.213	-0.003	0	-0.502	99	1	-0.502	99	0.06
ENST00000372633.1	RAB40A	9913	bta-miR-485	8mer-1a	1641	1648	-0.589	-0.04	-0.075	0.113	-0.018	0	0	0	0	0.015	0	0	0	0.26	-0.035	-0.592	0	-0.02	0.213	-0.003	0	-0.771	99	0.23101	-0.145	83	0
ENST00000372633.1	RAB40A	9913	bta-miR-299	7mer-m8	708	714	-0.224	-0.022	-0.136	0.047	0	0	0	0	-0.031	0	0	0	0	0.131	-0.075	-0.29	0	-0.011	0.054	0.103	0	-0.454	99	0.23101	-0.0929	84	0.09
ENST00000372633.1	RAB40A	9913	bta-miR-12001	8mer-1a	1592	1599	-0.589	-0.016	-0.069	0.114	0	-0.021	0	0	0	0.015	0	0	0	0.26	-0.001	-0.592	0	-0.02	0.141	0.084	0	-0.694	99	0.23101	-0.1332	87	-0.15
ENST00000372633.1	RAB40A	9913	bta-miR-2285ai-5p	7mer-m8	335	341	-0.224	-0.011	-0.105	0.036	0.01	0	0	0	0	0	0	0	0	0.131	-0.113	-0.29	0	-0.011	0.139	0.189	0	-0.249	99	0.23101	-0.0538	92	-0.26
ENST00000372638.2	CITED4	9913	bta-miR-AB-2	8mer-1a	299	306	-0.589	-0.008	0.023	0.066	0	0	0.06	0	0	0.015	0	0	0	0.085	-0.078	-0.008	0	-0.02	0.119	-0.135	0	-0.47	99	1	-0.47	99	-0.28
ENST00000372702.3	DUSP13	9913	bta-miR-12001	8mer-1a	197	204	-0.589	-0.008	-0.14	0.051	0	-0.021	0	0	0	0.015	0	0	0	0.091	-0.094	-0.005	0	-0.02	0.141	0.084	0	-0.495	99	1	-0.495	99	NA
ENST00000372756.1	MATN4	9913	bta-miR-AB-2	8mer-1a	47	54	-0.589	-0.04	0.02	0.017	0	0	0.06	0	0	0.015	0	0	0	0.025	0.013	0.097	-0.118	-0.02	0.119	-0.135	0	-0.536	99	1	-0.536	99	0.2
ENST00000372833.5	CHCHD1	9913	bta-miR-449a	8mer-1a	72	79	-0.589	-0.016	-0.152	0.03	0	0	0	0	0	0.015	0	0	0	0.019	-0.101	-0.046	0	-0.02	0.14	0	0	-0.72	99	1	-0.72	99	-0.15
ENST00000372837.3	CHCHD1	9913	bta-miR-449a	8mer-1a	705	712	-0.589	-0.016	-0.152	0.063	0	0	0	0	0	0.015	0	0	0	0.142	-0.101	-0.064	0	-0.02	0.14	0	0	-0.582	99	1	-0.582	99	-0.15
ENST00000372847.1	URM1	9913	bta-miR-7859	7mer-m8	164	170	-0.224	-0.011	-0.142	0.014	0.01	0	0	0	0	-0.008	0	0	0	0.005	-0.136	-0.051	0	-0.011	0.133	0.154	0	-0.267	99	1	-0.267	99	0.07
ENST00000372879.4	TOMM7	9913	bta-miR-AB-15	8mer-1a	224	231	-0.589	0	-0.146	0.059	-0.018	0	0	0.022	0	0	0	0	0	0.056	-0.049	-0.079	0	-0.02	0.029	0.13	0	-0.605	99	0.24696	-0.1275	76	-0.07
ENST00000372899.1	UBR2	9913	bta-miR-299	8mer-1a	36	43	-0.589	-0.032	-0.18	0.009	0	0	0	0	0.012	0	0	0	0	0.133	-0.092	0.199	-0.118	-0.02	0.08	0.161	0	-0.437	99	1	-0.437	99	0.18
ENST00000372990.1	RHBDL2	9913	bta-miR-365-5p	8mer-1a	82	89	-0.589	0	-0.108	0.034	-0.018	0	0	0	0	0	0	0	0	0.046	-0.1	0.009	0	-0.02	0.106	0.058	0	-0.582	99	1	-0.582	99	-0.34
ENST00000373178.4	ADPRHL2	9913	bta-miR-365-5p	8mer-1a	510	517	-0.589	0	-0.171	-0.098	-0.018	0	0	0	0	0	0	0	0	0.08	-0.069	0.054	0	-0.02	0.106	0.058	0	-0.667	99	0.03126	-0.0168	36	0.05
ENST00000373212.5	SH3BGRL	9913	bta-miR-2284c	8mer-1a	819	826	-0.589	-0.016	-0.268	0.085	-0.018	0	0	0	0	0	0	0	0	0.177	-0.108	-0.049	0	-0.02	0.222	0.302	0	-0.282	99	0.9002	-0.2512	99	0.23
ENST00000373237.3	PSMB2	9913	bta-miR-485	8mer-1a	1920	1927	-0.589	-0.016	-0.175	-0.04	-0.018	0	0	0	0	0.015	0	0	0	0.223	-0.097	0.001	0	-0.02	0.213	-0.003	0	-0.506	99	0.0001	0	18	-0.08
ENST00000373249.1	SAYSD1	9913	bta-miR-7859	8mer-1a	113	120	-0.589	-0.016	-0.16	0.035	-0.018	0	0	0	0	0.015	0	0	0	0.055	-0.102	-0.041	0	-0.02	0.218	0.241	0	-0.382	99	1	-0.382	99	-0.06
ENST00000373337.3	ZMYM6NB	9913	bta-miR-2284c	8mer-1a	264	271	-0.589	-0.008	-0.158	0.057	-0.018	0	0	0	0	0	0	0	0	0.064	-0.112	-0.023	0	-0.02	0.222	0.302	0	-0.283	99	1	-0.283	99	NA
ENST00000373408.3	CCDC167	9913	bta-miR-133a	8mer-1a	79	86	-0.589	-0.008	-0.112	0.033	0	0	0	0	0.012	0	0	0	0	-0.008	-0.075	-0.064	0	-0.02	0.073	0.057	0	-0.701	99	1	-0.701	99	-0.05
ENST00000373448.2	TTI1	9913	bta-miR-AB-2	8mer-1a	280	287	-0.589	-0.016	-0.034	0.044	0	0	0.06	0	0	0.015	0	0	0	0.052	-0.073	0.155	0	-0.02	0.119	-0.135	0	-0.422	99	0.95211	-0.3987	99	-0.26
ENST00000373544.1	RABEPK	9913	bta-miR-7859	8mer-1a	467	474	-0.589	-0.016	-0.215	0.048	-0.018	0	0	0	0	0.015	0	0	0	0.097	-0.089	-0.024	0	-0.02	0.218	0.241	0	-0.352	99	1	-0.352	99	0.04
ENST00000373573.3	HDAC8	9913	bta-miR-1842	8mer-1a	24	31	-0.589	-0.008	-0.155	-0.004	0	0	0	0	0	0.015	0	0	0	0.082	-0.116	0.053	0	-0.02	0.159	-0.003	0	-0.586	99	1	-0.586	99	-0.05
ENST00000373606.3	MANBAL	9913	bta-miR-6521	8mer-1a	452	459	-0.589	-0.016	-0.115	0.074	0	0	0.06	0	0.012	0	0	0	0	0.122	-0.055	-0.075	0	-0.02	-0.125	-0.081	0	-0.808	99	1	-0.808	99	-0.39
ENST00000373673.3	ATOH7	9913	bta-miR-2284c	8mer-1a	801	808	-0.589	-0.024	-0.204	-0.065	-0.018	0	0	0	0	0	0	0	0	0.129	-0.077	-0.025	0	-0.02	0.222	0.302	0	-0.369	99	0.14686	-0.0486	91	0.3
ENST00000373713.2	FABP3	9913	bta-miR-1842	8mer-1a	208	215	-0.589	-0.016	-0.088	-0.029	0	0	0	0	0	0.015	0	0	0	-0.01	-0.06	-0.036	0	-0.02	0.159	-0.003	0	-0.677	99	1	-0.677	99	NA
ENST00000373715.6	SRSF3	9913	bta-miR-12001	8mer-1a	3330	3337	-0.589	-0.016	-0.271	0.072	0	-0.021	0	0	0	0.015	0	0	0	0.291	-0.103	-0.017	0	-0.02	0.141	0.084	0	-0.434	99	0.00087	-0.0003	27	0.05
ENST00000373910.4	UBE2D1	9913	bta-miR-7859	8mer-1a	364	371	-0.589	-0.024	-0.232	0.074	-0.018	0	0	0	0	0.015	0	0	0	0.166	-0.106	-0.027	0	-0.02	0.218	0.241	0	-0.302	99	1	-0.302	99	-0.25
ENST00000374072.1	ROMO1	9913	bta-miR-2415-3p	8mer-1a	1085	1092	-0.589	-0.008	-0.117	0.065	0	-0.021	0	0	0	0	0	0	0	0.181	-0.018	-0.104	0	-0.02	0.153	-0.02	0	-0.498	99	0.00501	-0.0021	31	-0.07
ENST00000374078.1	ROMO1	9913	bta-miR-2415-3p	8mer-1a	1002	1009	-0.589	-0.008	-0.117	0.065	0	-0.021	0	0	0	0	0	0	0	0.174	-0.018	-0.081	0	-0.02	0.153	-0.02	0	-0.482	99	0.00502	-0.0021	31	-0.07
ENST00000374113.3	C10orf53	9913	bta-miR-7859	8mer-1a	48	55	-0.589	-0.008	-0.198	0.018	-0.018	0	0	0	0	0.015	0	0	0	0.232	-0.108	-0.072	0	-0.02	0.218	0.241	0	-0.289	99	1	-0.289	99	NA
ENST00000374144.3	C10orf71	9913	bta-miR-AB-2	8mer-1a	24	31	-0.589	-0.024	-0.03	-0.004	0	0	0.06	0	0	0.015	0	0	0	0.092	-0.076	0.18	-0.118	-0.02	0.119	-0.135	0	-0.53	99	1	-0.53	99	-0.26
ENST00000374160.3	LRRC18	9913	bta-miR-365-5p	8mer-1a	354	361	-0.589	-0.008	-0.162	0.016	-0.018	0	0	0	0	0	0	0	0	0.054	-0.07	0.024	0	-0.02	0.106	0.058	0	-0.609	99	1	-0.609	99	0.16
ENST00000374495.3	ARR3	9913	bta-miR-449a	8mer-1a	43	50	-0.589	-0.008	-0.03	0.014	0	0	0	0	0	0.015	0	0	0	-0.073	-0.128	0.053	0	-0.02	0.14	0	0	-0.626	99	1	-0.626	99	-0.1
ENST00000374497.3	GALE	9913	bta-miR-2415-3p	8mer-1a	373	380	-0.589	-0.016	0.034	-0.098	0	-0.021	0	0	0	0	0	0	0	0.047	-0.091	0.05	0	-0.02	0.153	-0.02	0	-0.571	99	0.05756	-0.0274	59	0.51
ENST00000374550.3	RPL11	9913	bta-miR-2285ai-5p	7mer-m8	30	36	-0.224	-0.044	-0.175	-0.031	0.01	0	0	0	0	0	0	0	0	-0.095	-0.122	-0.003	0	-0.011	0.139	0.189	0	-0.367	99	0.99984	-0.3669	99	-0.07
ENST00000374692.3	TMEM38B	9913	bta-miR-2284c	8mer-1a	378	385	-0.589	-0.048	-0.272	0.08	-0.018	0	0	0	0	0	0	0	0	0.168	-0.109	0.034	0	-0.02	0.222	0.302	0	-0.25	99	0.98003	-0.2446	99	0.35
ENST00000374762.3	NIPSNAP3B	9913	bta-miR-7859	8mer-1a	599	606	-0.589	-0.008	-0.278	0.095	-0.018	0	0	0	0	0.015	0	0	0	0.183	-0.102	-0.088	0	-0.02	0.218	0.241	0	-0.351	99	0.28983	-0.0933	94	-0.45
ENST00000374776.1	PARD3	9913	bta-miR-2284c	7mer-1a	79	85	-0.195	-0.048	-0.09	-0.02	-0.025	0	0	0	0	0	0	0	0	-0.049	-0.081	0.045	0	-0.02	0.113	0.118	0	-0.252	99	1	-0.252	99	0.21
ENST00000374840.3	ALPL	9913	bta-miR-2285ai-5p	8mer-1a	697	704	-0.589	-0.032	-0.233	-0.009	-0.018	0	0	0	0	0	0	0	0	0.116	-0.119	0.088	0	-0.02	0.229	0.295	0	-0.292	99	1	-0.292	99	0.12
ENST00000375071.3	CDA	9913	bta-miR-449a	8mer-1a	163	170	-0.589	-0.024	-0.128	0.055	0	0	0	0	0	0.015	0	0	0	0.036	-0.066	-0.028	0	-0.02	0.14	0	0	-0.609	99	1	-0.609	99	-0.19
ENST00000375151.4	TSR2	9913	bta-miR-2415-3p	8mer-1a	185	192	-0.589	-0.024	-0.105	0.059	0	-0.021	0	0	0	0	0	0	0	0.101	-0.026	-0.005	0	-0.02	0.153	-0.02	0	-0.497	99	0.97382	-0.4815	99	0.04
ENST00000375231.1	ZNF510	9913	bta-miR-2346	8mer-1a	132	139	-0.589	-0.016	-0.16	-0.044	-0.018	0	0	0	0	0	0	0	0	-0.057	-0.106	0.1	-0.354	-0.02	0.106	0.138	0	-1.02	99	0.6357	-0.5611	99	NA
ENST00000375231.1	ZNF510	9913	bta-miR-2346	8mer-1a	48	55	-0.589	-0.048	-0.132	0.018	-0.018	0	0	0	0	0	0	0	0	-0.077	-0.073	0.1	-0.354	-0.02	0.106	0.138	0	-0.949	99	1	-0.949	99	NA
ENST00000375263.3	HSD17B3	9913	bta-miR-2284c	7mer-m8	124	130	-0.224	-0.055	-0.149	-0.019	0.01	0	0	0	0	0	0	0	0	-0.034	-0.142	0.021	0	-0.011	0.135	0.193	0	-0.275	99	1	-0.275	99	0.28
ENST00000375322.2	MAP3K8	9913	bta-miR-7859	7mer-m8	44	50	-0.224	-0.022	-0.157	-0.007	0.01	0	0	0	0	-0.008	0	0	0	-0.064	-0.097	-0.016	0	-0.011	0.133	0.154	0	-0.309	99	1	-0.309	99	0.18
ENST00000375327.3	RIBC1	9913	bta-miR-12001	8mer-1a	36	43	-0.589	-0.016	-0.097	0.009	0	-0.021	0	0	0	0.015	0	0	0	-0.054	-0.064	0.058	0	-0.02	0.141	0.084	0	-0.554	99	1	-0.554	99	-0.03
ENST00000375413.4	BPIFA1	9913	bta-miR-12001	8mer-1a	41	48	-0.589	-0.048	-0.009	0.013	0	-0.021	0	0	0	0.015	0	0	0	-0.025	-0.076	0.022	0	-0.02	0.141	0.084	0	-0.513	99	1	-0.513	99	0.14
ENST00000375419.1	C9orf129	9913	bta-miR-299	8mer-1a	131	138	-0.589	0	-0.231	0.019	0	0	0	0	0.012	0	0	0	0	-0.03	-0.101	-0.003	0	-0.02	0.08	0.161	0	-0.702	99	1	-0.702	99	NA
ENST00000375422.2	BPIFA1	9913	bta-miR-12001	8mer-1a	75	82	-0.589	-0.016	-0.002	0.032	0	-0.021	0	0	0	0.015	0	0	0	-0.008	-0.076	0.022	0	-0.02	0.141	0.084	0	-0.438	99	1	-0.438	99	0.14
ENST00000375540.1	ECM2	9913	bta-miR-7859	8mer-1a	818	825	-0.589	-0.008	-0.247	0.031	-0.018	0	0	0	0	0.015	0	0	0	0.14	-0.107	-0.018	0	-0.02	0.218	0.241	0	-0.362	99	0.26763	-0.0883	93	0.04
ENST00000375581.3	F7	9913	bta-miR-6521	8mer-1a	39	46	-0.589	-0.008	-0.031	0.011	0	0	0.06	0	0.012	0	0	0	0	-0.071	0.037	0.072	0	-0.02	-0.125	-0.081	0	-0.733	99	1	-0.733	99	-0.31
ENST00000375662.4	FAM131C	9913	bta-miR-AB-2	8mer-1a	353	360	-0.589	-0.032	-0.003	0.063	0	0	0.06	0	0	0.015	0	0	0	0.091	-0.042	0.018	0	-0.02	0.119	-0.135	0	-0.455	99	1	-0.455	99	-0.21
ENST00000375735.2	DYNC2H1	9913	bta-miR-2285ai-5p	8mer-1a	37	44	-0.589	-0.032	-0.23	0.01	-0.018	0	0	0	0	0	0	0	0	-0.102	-0.119	0.281	0	-0.02	0.229	0.295	0	-0.295	99	1	-0.295	99	-0.17
ENST00000375948.1	ZCCHC6	9913	bta-miR-7859	8mer-1a	308	315	-0.589	0	-0.232	0.062	-0.018	0	0	0	0	0.015	0	0	0	0.081	-0.096	-0.043	0	-0.02	0.218	0.241	0	-0.381	99	1	-0.381	99	NA
ENST00000376019.1	TEX30	9913	bta-miR-2284c	8mer-1a	480	487	-0.589	-0.024	-0.182	-0.056	-0.018	0	0	0	0	0	0	0	0	0.074	-0.099	-0.006	0	-0.02	0.222	0.302	0	-0.396	99	0.04007	-0.0139	70	-0.23
ENST00000376019.1	TEX30	9913	bta-miR-7859	8mer-1a	365	372	-0.589	-0.016	-0.233	0.046	-0.018	0	0	0	0	0.015	0	0	0	0.074	-0.112	-0.006	0	-0.02	0.218	0.241	0	-0.4	99	0.04007	-0.0141	69	0.26
ENST00000376027.1	TEX30	9913	bta-miR-7859	8mer-1a	506	513	-0.589	-0.016	-0.233	0.025	-0.018	0	0	0	0	0.015	0	0	0	0.091	-0.112	-0.051	0	-0.02	0.218	0.241	0	-0.449	99	0.06171	-0.024	80	0.26
ENST00000376027.1	TEX30	9913	bta-miR-2284c	8mer-1a	621	628	-0.589	-0.024	-0.182	-0.056	-0.018	0	0	0	0	0	0	0	0	0.102	-0.099	-0.051	0	-0.02	0.222	0.302	0	-0.413	99	0.04007	-0.0145	70	-0.23
ENST00000376059.3	AIF1	9913	bta-miR-1842	8mer-1a	80	87	-0.589	-0.008	-0.147	0.009	0	0	0	0	0	0.015	0	0	0	-0.076	-0.115	-0.027	0	-0.02	0.159	-0.003	0	-0.802	99	1	-0.802	99	0.03
ENST00000376085.3	LRRC38	9913	bta-miR-2415-3p	8mer-1a	312	319	-0.589	0	-0.096	0.064	0	-0.021	0	0	0	0	0	0	0	0.085	-0.084	0.035	0	-0.02	0.153	-0.02	0	-0.493	99	1	-0.493	99	0.12
ENST00000376150.3	PAGE1	9913	bta-miR-2285ai-5p	8mer-1a	87	94	-0.589	-0.008	-0.253	0.019	-0.018	0	0	0	0	0	0	0	0	-0.06	-0.124	-0.061	0	-0.02	0.229	0.295	0	-0.59	99	1	-0.59	99	NA
ENST00000376170.4	ABI1	9913	bta-miR-365-5p	8mer-1a	1910	1917	-0.589	-0.016	-0.31	-0.065	-0.018	0	0	0	0	0	0	0	0	0.222	-0.134	0.074	0	-0.02	0.106	0.058	0	-0.692	99	0.27516	-0.1598	87	-0.02
ENST00000376250.2	GGACT	9913	bta-miR-12001	7mer-m8	911	917	-0.224	-0.033	-0.132	0.027	0	0.014	0	0	0	-0.008	0	0	0	0.081	-0.123	-0.29	0	-0.011	0.088	0.054	0	-0.557	99	0.28245	-0.1368	87	-0.16
ENST00000376250.2	GGACT	9913	bta-miR-2415-3p	8mer-1a	153	160	-0.589	-0.016	-0.136	0.045	0	-0.021	0	0	0	0	0	0	0	0.04	-0.051	-0.592	0	-0.02	0.153	-0.02	0	-1.207	99	1	-1.207	99	-0.04
ENST00000376510.3	MSRB2	9913	bta-miR-AB-15	8mer-1a	548	555	-0.589	-0.04	-0.149	0.04	-0.018	0	0	0.022	0	0	0	0	0	0.105	-0.102	-0.008	0	-0.02	0.029	0.13	0	-0.6	99	0.00085	-0.0004	9	-0.31
ENST00000376561.3	CTTN	9913	bta-miR-2284c	7mer-m8	132	138	-0.224	-0.066	-0.183	-0.035	0.01	0	0	0	0	0	0	0	0	-0.033	-0.118	0.049	0	-0.011	0.135	0.193	0	-0.283	99	0.75467	-0.2083	98	0.26
ENST00000376734.3	TRIM31	9913	bta-miR-AB-2	8mer-1a	311	318	-0.589	0	-0.156	0.075	0	0	0.06	0	0	0.015	0	0	0	0.112	-0.099	0.057	0	-0.02	0.119	-0.135	0	-0.561	99	1	-0.561	99	-0.19
ENST00000376751.3	RNF39	9913	bta-miR-12001	8mer-1a	632	639	-0.589	-0.016	-0.161	0.059	0	-0.021	0	0	0	0.015	0	0	0	0.13	-0.104	0.051	0	-0.02	0.141	0.084	0	-0.431	99	1	-0.431	99	NA
ENST00000376751.3	RNF39	9913	bta-miR-485	8mer-1a	711	718	-0.589	-0.008	-0.193	0.042	-0.018	0	0	0	0	0.015	0	0	0	0.13	-0.117	0.051	0	-0.02	0.213	-0.003	0	-0.497	99	1	-0.497	99	NA
ENST00000376773.1	PPP1R11	9913	bta-miR-449a	8mer-1a	292	299	-0.589	-0.008	-0.166	0.073	0	0	0	0	0	0.015	0	0	0	0.148	-0.113	-0.087	0	-0.02	0.14	0	-0.001	-0.608	99	0.38439	-0.2045	87	-0.03
ENST00000376811.1	NMRK1	9913	bta-miR-2285ai-5p	8mer-1a	422	429	-0.589	-0.016	-0.228	0.084	-0.018	0	0	0	0	0	0	0	0	0.135	-0.126	0.002	0	-0.02	0.229	0.295	0	-0.252	99	0.0415	-0.0096	64	-0.03
ENST00000376811.1	NMRK1	9913	bta-miR-2284c	8mer-1a	279	286	-0.589	0	-0.199	0.011	-0.018	0	0	0	0	0	0	0	0	0.035	-0.08	0.002	0	-0.02	0.222	0.302	0	-0.334	99	1	-0.334	99	0.2
ENST00000376836.3	COMMD3	9913	bta-miR-2284c	8mer-1a	370	377	-0.589	0	-0.15	0.012	-0.018	0	0	0	0	0	0	0	0	0.057	-0.079	-0.01	0	-0.02	0.222	0.302	0	-0.273	99	0.00566	-0.0014	49	0.32
ENST00000376838.1	MTOR	9913	bta-miR-2346	8mer-1a	911	918	-0.589	-0.032	-0.219	-0.036	-0.018	0	0	0	0	0	0	0	0	0.143	-0.013	0.118	-0.118	-0.02	0.106	0.138	0	-0.54	99	0.99196	-0.5347	99	0.24
ENST00000376943.3	ZNF182	9913	bta-miR-2284c	8mer-1a	1089	1096	-0.589	-0.048	-0.257	-0.036	-0.018	0	0	0	0	0	0	0	0	0.162	-0.13	0.103	0	-0.02	0.222	0.302	0	-0.309	99	1	-0.309	99	0.28
ENST00000376946.1	DNAJC1	9913	bta-miR-2285ai-5p	8mer-1a	291	298	-0.589	0.016	-0.145	0.022	-0.018	0	0	0	0	0	0	0	0	0.038	-0.036	-0.059	0	-0.02	0.229	0.295	0	-0.267	99	1	-0.267	99	-0.28
ENST00000377113.5	CASC10	9913	bta-miR-2284c	8mer-1a	84	91	-0.589	-0.032	-0.206	0.035	-0.018	0	0	0	0	0	0	0	0	0.161	-0.089	-0.034	0	-0.02	0.222	0.302	0	-0.268	99	1	-0.268	99	NA
ENST00000377113.5	CASC10	9913	bta-miR-299	8mer-1a	2399	2406	-0.589	-0.016	-0.248	0.014	0	0	0	0	0.012	0	0	0	0	0.248	-0.106	-0.034	0	-0.02	0.08	0.161	0	-0.498	99	0.26788	-0.1175	88	NA
ENST00000377148.1	OR11A1	9913	bta-miR-7859	8mer-1a	674	681	-0.589	-0.016	-0.253	0.039	-0.018	0	0	0	0	0.015	0	0	0	0.124	-0.111	0.041	0	-0.02	0.218	0.241	0	-0.329	99	1	-0.329	99	NA
ENST00000377148.1	OR11A1	9913	bta-miR-2284ac	8mer-1a	553	560	-0.589	-0.04	-0.232	0.064	-0.018	0	0	0	0.012	0	0	0	0	0.124	-0.105	0.041	0	-0.02	0.142	0.225	0	-0.396	99	1	-0.396	99	NA
ENST00000377186.3	C6orf100	9913	bta-miR-7859	8mer-1a	304	311	-0.589	-0.024	-0.126	-0.04	-0.018	0	0	0	0	0.015	0	0	0	0.027	-0.103	-0.125	0	-0.02	0.218	0.241	0	-0.544	99	0.16664	-0.0776	92	NA
ENST00000377191.3	XRN2	9913	bta-miR-7859	8mer-1a	39	46	-0.589	-0.008	-0.201	0.011	-0.018	0	0	0	0	0.015	0	0	0	-0.006	-0.123	0.142	-0.118	-0.02	0.218	0.241	0	-0.456	99	1	-0.456	99	0.07
ENST00000377369.2	SLC39A12	9913	bta-miR-7859	8mer-1a	427	434	-0.589	-0.032	-0.164	-0.036	-0.018	0	0	0	0	0.015	0	0	0	0.063	-0.114	0.113	0	-0.02	0.218	0.241	0	-0.323	99	1	-0.323	99	-0.12
ENST00000377401.2	HIST1H2BL	9913	bta-miR-1842	8mer-1a	23	30	-0.589	0	-0.172	-0.056	0	0	0	0	0	0.015	0	0	0	-0.214	0.027	-0.044	0	-0.02	0.159	-0.003	0	-0.897	99	1	-0.897	99	-0.3
ENST00000377459.1	HIST1H2AH	9913	bta-miR-1842	8mer-1a	39	46	-0.589	-0.016	-0.167	0.01	0	0	0	0	0	0.015	0	0	0	0.114	-0.066	-0.04	0	-0.02	0.159	-0.003	0	-0.603	99	0.5691	-0.3119	95	NA
ENST00000377548.2	RP11-160N1.10	9913	bta-miR-AB-15	8mer-1a	163	170	-0.589	-0.016	-0.184	0.055	-0.018	0	0	0.022	0	0	0	0	0	0.055	-0.034	-0.093	0	-0.02	0.029	0.13	0	-0.663	99	1	-0.663	99	NA
ENST00000377673.5	FAM216A	9913	bta-miR-2284c	8mer-1a	114	121	-0.589	-0.008	-0.178	-0.002	-0.018	0	0	0	0	0	0	0	0	-0.052	-0.096	0.027	0	-0.02	0.222	0.302	0	-0.412	99	0.99339	-0.4089	99	0.45
ENST00000377759.4	SNX5	9913	bta-miR-2285ai-5p	8mer-1a	129	136	-0.589	-0.024	-0.222	0.031	-0.018	0	0	0	0	0	0	0	0	0.048	-0.094	0.063	0	-0.02	0.229	0.295	0	-0.301	99	1	-0.301	99	-0.08
ENST00000377766.5	TRDMT1	9913	bta-miR-133a	8mer-1a	62	69	-0.589	-0.016	-0.185	0.026	0	0	0	0	0.012	0	0	0	0	0.107	-0.108	-0.047	0	-0.02	0.073	0.057	0	-0.69	99	1	-0.69	99	0.08
ENST00000377773.5	TOMM5	9913	bta-miR-485	8mer-1a	252	259	-0.589	0	-0.233	0.052	-0.018	0	0	0	0	0.015	0	0	0	0.054	-0.059	-0.067	0	-0.02	0.213	-0.003	0	-0.655	99	0.98823	-0.6453	99	-0.05
ENST00000377818.3	MZT1	9913	bta-miR-299	8mer-1a	868	875	-0.589	-0.04	-0.179	0.079	0	0	0	0	0.012	0	0	0	0	0.174	-0.085	-0.081	0	-0.02	0.08	0.161	0	-0.488	99	0.30765	-0.1334	90	0.21
ENST00000377823.1	CUBN	9913	bta-miR-2419-5p	8mer-1a	124	131	-0.589	-0.008	-0.139	-0.004	-0.018	0	0	0	0.012	0	0	0	0	-0.051	-0.039	-0.014	0	-0.02	-0.184	0.074	0	-0.98	99	1	-0.98	99	0.1
ENST00000377919.2	KRBOX4	9913	bta-miR-7859	7mer-m8	251	257	-0.224	-0.066	-0.132	0.014	0.01	0	0	0	0	-0.008	0	0	0	0.015	-0.131	-0.038	0	-0.011	0.133	0.154	0	-0.284	99	1	-0.284	99	NA
ENST00000377948.2	RNF207	9913	bta-miR-7859	8mer-1a	1663	1670	-0.589	-0.032	-0.249	0.029	-0.018	0	0	0	0	0.015	0	0	0	0.211	-0.091	-0.029	0	-0.02	0.218	0.241	0	-0.314	99	1	-0.314	99	0.13
ENST00000377957.3	FBXO48	9913	bta-miR-2285ai-5p	8mer-1a	103	110	-0.589	0.008	-0.286	0.041	-0.018	0	0	0	0	0	0	0	0	0.212	-0.099	-0.023	0	-0.02	0.229	0.295	0	-0.25	99	0.39586	-0.0939	95	-0.06
ENST00000378009.4	CD177	9913	bta-miR-AB-2	8mer-1a	316	323	-0.589	-0.032	0.045	0.056	0	0	0.06	0	0	0.015	0	0	0	0.129	-0.069	0.02	-0.118	-0.02	0.119	-0.135	0	-0.519	99	1	-0.519	99	-0.47
ENST00000378034.3	CKAP2	9913	bta-miR-2284c	8mer-1a	354	361	-0.589	-0.024	-0.298	-0.044	-0.018	0	0	0	0	0	0	0	0	0.043	-0.099	0.082	0	-0.02	0.222	0.302	0	-0.443	99	0.91605	-0.4001	99	0.07
ENST00000378036.1	FAM188A	9913	bta-miR-2284ac	8mer-1a	562	569	-0.589	-0.016	-0.122	0.065	-0.018	0	0	0	0.012	0	0	0	0	0.127	-0.089	-0.025	0	-0.02	0.142	0.225	0	-0.308	99	0.092	-0.0257	78	NA
ENST00000378149.3	PGA4	9913	bta-miR-449a	8mer-1a	251	258	-0.589	-0.016	-0.1	0.049	0	0	0	0	0	0.015	0	0	0	0.049	-0.068	0.055	-0.118	-0.02	0.14	0	0	-0.603	99	1	-0.603	99	-0.17
ENST00000378156.4	NPHP4	9913	bta-miR-2284c	8mer-1a	351	358	-0.589	-0.032	-0.217	-0.05	-0.018	0	0	0	0	0	0	0	0	0.042	-0.132	0.176	0	-0.02	0.222	0.302	0	-0.316	99	0.91044	-0.2847	99	0.03
ENST00000378197.4	RPP38	9913	bta-miR-2284c	7mer-1a	73	79	-0.195	-0.048	-0.059	-0.025	-0.025	0	0	0	0	0	0	0	0.015	-0.053	-0.082	0.011	0	-0.02	0.113	0.118	0	-0.25	99	0.42885	-0.102	96	0.24
ENST00000378204.2	EXT1	9913	bta-miR-2284ac	8mer-1a	260	267	-0.589	-0.008	-0.222	0.006	-0.018	0	0	0	0.012	0	0	0	0	0.026	-0.099	0.12	0	-0.02	0.142	0.225	0	-0.425	99	0.92817	-0.3899	99	-0.11
ENST00000378347.2	RP11-830F9.6	9913	bta-miR-2284c	8mer-1a	17	24	-0.589	-0.024	-0.159	-0.015	-0.018	0	0	0	0	0	0	0	0	-0.054	-0.115	-0.085	0	-0.02	0.222	0.302	0	-0.555	99	1	-0.555	99	NA
ENST00000378431.1	CD72	9913	bta-miR-485	8mer-1a	96	103	-0.589	-0.04	-0.075	0.039	-0.018	0	0	0	0	0.015	0	0	0	0.057	-0.108	-0.047	0	-0.02	0.213	-0.003	0	-0.576	99	1	-0.576	99	0.03
ENST00000378434.4	LPAR6	9913	bta-miR-7859	8mer-1a	187	194	-0.589	-0.008	-0.215	0.056	-0.018	0	0	0	0	0.015	0	0	0	0.04	-0.064	0.049	0	-0.02	0.218	0.241	0	-0.295	99	1	-0.295	99	-0.33
ENST00000378450.3	DCDC2	9913	bta-miR-2415-3p	8mer-1a	134	141	-0.589	0	-0.172	0.049	0	-0.021	0	0	0	0	0	0	0	0.158	-0.078	0.01	0	-0.02	0.153	-0.02	0	-0.53	99	1	-0.53	99	0.05
ENST00000378460.2	NUP160	9913	bta-miR-133a	8mer-1a	756	763	-0.589	-0.016	-0.26	0.053	0	0	0	0	0.012	0	0	0	0	0.142	-0.06	0.168	-0.118	-0.02	0.073	0.057	0	-0.558	99	0.99054	-0.5516	99	-0.02
ENST00000378475.1	NRSN1	9913	bta-miR-1842	8mer-1a	66	73	-0.589	-0.008	-0.176	0.028	0	0	0	0	0	0.015	0	0	0	0.03	-0.074	-0.028	0	-0.02	0.159	-0.003	0	-0.666	99	1	-0.666	99	-0.37
ENST00000378485.1	CLLU1	9913	bta-miR-2284c	8mer-1a	1985	1992	-0.589	-0.016	-0.242	0.103	-0.018	0	0	0	0	0	0	0	0	0.262	-0.089	-0.195	0	-0.02	0.222	0.302	0	-0.28	99	1	-0.28	99	NA
ENST00000378551.2	PPM1B	9913	bta-miR-2284c	8mer-1a	49	56	-0.589	-0.032	-0.225	0.019	-0.018	0	0	0	0	0	0	0	0	0.114	-0.091	0.06	0	-0.02	0.222	0.302	0	-0.258	99	1	-0.258	99	0.25
ENST00000378566.1	FAM214B	9913	bta-miR-AB-2	8mer-1a	201	208	-0.589	-0.016	-0.054	0.062	0	0	0.06	0	0	0.015	0	0	0	0.16	-0.057	0.014	0	-0.02	0.119	-0.135	0	-0.441	99	1	-0.441	99	-0.3
ENST00000378644.4	SYCE1L	9913	bta-miR-AB-2	8mer-1a	17	24	-0.589	-0.016	0.003	-0.015	0	0	0.06	0	0	0.015	0	0	0	-0.103	-0.058	0.013	0	-0.02	0.119	-0.135	0	-0.726	99	1	-0.726	99	0
ENST00000378700.3	ID4	9913	bta-miR-2284c	8mer-1a	2952	2959	-0.589	-0.008	-0.212	0.026	-0.018	0	0	0	0	0	0	0	0	0.271	-0.071	-0.165	0	-0.02	0.222	0.302	0	-0.262	99	0.04216	-0.0101	67	NA
ENST00000378700.3	ID4	9913	bta-miR-2284c	8mer-1a	297	304	-0.589	-0.016	-0.188	0.05	-0.018	0	0	0	0	0	0	0	0	0.094	-0.049	-0.165	0	-0.02	0.222	0.302	0	-0.377	99	0.99956	-0.3768	99	NA
ENST00000378700.3	ID4	9913	bta-miR-2284ac	8mer-1a	1642	1649	-0.589	-0.016	-0.171	0.097	-0.018	0	0	0	0.012	0	0	0	0	0.241	-0.073	-0.165	0	-0.02	0.142	0.225	0	-0.335	99	0.04348	-0.0131	69	NA
ENST00000378814.5	KIF13A	9913	bta-miR-449a	8mer-1a	1568	1575	-0.589	-0.032	-0.239	0.004	0	0	0	0	0	0.015	0	0	0	0.203	-0.109	0.198	-0.236	-0.02	0.14	0	0	-0.665	99	0.00691	-0.0037	24	-0.01
ENST00000378850.4	C4orf47	9913	bta-miR-2285ai-5p	8mer-1a	104	111	-0.589	-0.016	-0.167	0.034	-0.018	0	0	0	0	0	0	0	0	-0.028	-0.107	0.04	0	-0.02	0.229	0.295	0	-0.347	99	1	-0.347	99	0.09
ENST00000378887.2	SDHAF1	9913	bta-miR-AB-15	8mer-1a	284	291	-0.589	-0.024	-0.117	-0.005	-0.018	0	0	0.022	0	0	0	0	0	0.047	-0.054	-0.049	0	-0.02	0.029	0.13	0	-0.648	99	1	-0.648	99	-0.22
ENST00000378904.2	DKFZP779J2370	9913	bta-miR-2285ai-5p	8mer-1a	189	196	-0.589	0	-0.167	0.06	-0.018	0	0	0	0	0	0	0	0	0.115	-0.102	-0.048	0	-0.02	0.229	0.295	0	-0.245	99	1	-0.245	99	NA
ENST00000378913.2	DCTN3	9913	bta-miR-485	8mer-1a	387	394	-0.589	-0.016	-0.103	0.039	-0.018	0	0	0	0	0.015	0	0	0	0.074	-0.107	-0.03	0	-0.02	0.213	-0.003	0	-0.545	99	1	-0.545	99	-0.12
ENST00000378970.4	NR0B1	9913	bta-miR-2284ac	8mer-1a	307	314	-0.589	-0.016	-0.193	0.018	-0.018	0	0	0	0.012	0	0	0	0	0.041	-0.092	0.078	0	-0.02	0.142	0.225	0	-0.412	99	0.20274	-0.0746	90	-0.26
ENST00000379143.5	PCNA	9913	bta-miR-2284c	7mer-m8	127	133	-0.224	-0.033	-0.195	0.007	0.01	0	0	0	0	0	0	0	0	-0.018	-0.132	0.014	0	-0.011	0.135	0.193	0	-0.254	99	1	-0.254	99	0.34
ENST00000379198.2	B3GALT6	9913	bta-miR-2284ac	8mer-1a	997	1004	-0.589	-0.016	-0.141	-0.032	-0.018	0	0	0	0.012	0	0	0	0	0.153	-0.094	0.045	0	-0.02	0.142	0.225	0	-0.333	99	0.03232	-0.0096	64	0.12
ENST00000379226.4	APOO	9913	bta-miR-299	8mer-1a	60	67	-0.589	0	-0.146	0.025	0	0	0	0	0.012	0	0	0	0	0.023	-0.047	-0.001	0	-0.02	0.08	0.161	0	-0.502	99	0.998	-0.5008	99	0.18
ENST00000379303.5	ACOT9	9913	bta-miR-2415-3p	8mer-1a	54	61	-0.589	-0.024	-0.098	0.013	0	-0.021	0	0	0	0	0	0	0	0.094	-0.021	0.073	0	-0.02	0.153	-0.02	0	-0.46	99	1	-0.46	99	-0.06
ENST00000379331.3	PRDX4	9913	bta-miR-2284ac	7mer-m8	88	94	-0.224	-0.044	-0.196	0.006	0.01	0	0	0	-0.031	0	0	0	0	-0.033	-0.087	-0.001	0	-0.011	0.09	0.144	0	-0.377	99	1	-0.377	99	-0.04
ENST00000379380.4	LYRM7	9913	bta-miR-2284ac	8mer-1a	197	204	-0.589	-0.008	-0.214	0.06	-0.018	0	0	0	0.012	0	0	0	0	0.1	-0.098	-0.056	0	-0.02	0.142	0.225	0	-0.464	99	0.93278	-0.4277	99	0.21
ENST00000379445.3	CTXN3	9913	bta-miR-2284c	7mer-m8	831	837	-0.224	-0.11	-0.153	-0.019	0.01	0	0	0	0	0	0	0	0	0.066	-0.15	-0.037	0	-0.011	0.135	0.193	0	-0.3	99	1	-0.3	99	0.26
ENST00000379494.3	SMPX	9913	bta-miR-2284c	7mer-m8	395	401	-0.224	-0.044	-0.196	0	0.01	0	0	0	0	0	0	0	0	0.029	-0.121	-0.034	0	-0.011	0.135	0.193	0	-0.263	99	0.99946	-0.2628	99	-0.17
ENST00000379521.4	NFX1	9913	bta-miR-365-5p	8mer-1a	32	39	-0.589	0	-0.177	0.005	-0.018	0	0	0	0	0	0	0	0	-0.04	-0.128	0.134	0	-0.02	0.106	0.058	0	-0.669	99	1	-0.669	99	0.21
ENST00000379589.3	LHFP	9913	bta-miR-133a	8mer-1a	214	221	-0.589	-0.016	-0.191	0.063	0	0	0	0	0.012	0	0	0	0	0.151	-0.098	0	0	-0.02	0.073	0.057	0	-0.558	99	1	-0.558	99	NA
ENST00000379951.2	LEF1	9913	bta-miR-449a	8mer-1a	100	107	-0.589	-0.04	-0.162	0.04	0	0	0	0	0	0.015	0	0	0	0.143	-0.121	0.06	0	-0.02	0.14	0	-0.002	-0.536	99	1	-0.536	99	0.16
ENST00000380006.2	SIAH1	9913	bta-miR-299	8mer-1a	201	208	-0.589	-0.016	-0.221	0.062	0	0	0	0	0.012	0	0	0	0	0.109	-0.096	0.031	0	-0.02	0.08	0.161	0	-0.487	99	1	-0.487	99	0.18
ENST00000380007.2	GPR150	9913	bta-miR-1842	8mer-1a	523	530	-0.589	-0.016	-0.179	0.009	0	0	0	0	0	0.015	0	0	0	0.09	-0.064	0.034	0	-0.02	0.159	-0.003	0	-0.564	99	1	-0.564	99	NA
ENST00000380009.4	ARSK	9913	bta-miR-7859	8mer-1a	77	84	-0.589	-0.016	-0.268	0.032	-0.018	0	0	0	0	0.015	0	0	0	0.115	-0.081	0.09	-0.118	-0.02	0.218	0.241	0	-0.399	99	1	-0.399	99	0.24
ENST00000380087.2	RBBP7	9913	bta-miR-2284c	8mer-1a	309	316	-0.589	-0.032	-0.178	0.019	-0.018	0	0	0	0	0	0	0	0	0.042	-0.102	0.069	0	-0.02	0.222	0.302	0	-0.285	99	0.88653	-0.2497	99	0.33
ENST00000380167.4	ATP6AP1L	9913	bta-miR-12001	8mer-1a	194	201	-0.589	-0.008	-0.212	0.038	0	-0.021	0	0	0	0.015	0	0	0	0.018	-0.07	0.011	0	-0.02	0.141	0.084	0	-0.613	99	1	-0.613	99	NA
ENST00000380225.1	IFNA21	9913	bta-miR-12001	8mer-1a	172	179	-0.589	-0.016	-0.123	0.057	0	-0.021	0	0	0	0.015	0	0	0	0.043	-0.091	-0.004	0	-0.02	0.141	0.084	0	-0.524	99	1	-0.524	99	NA
ENST00000380258.2	KIAA0101	9913	bta-miR-2285ai-5p	7mer-1a	102	108	-0.195	-0.036	-0.059	-0.003	-0.025	0	0	0	0	0	0	0	0	-0.026	-0.053	-0.056	0	-0.02	0.117	0.114	0	-0.242	99	0.90745	-0.2178	99	NA
ENST00000380283.4	PXDC1	9913	bta-miR-12001	8mer-1a	564	571	-0.589	-0.024	-0.089	0.046	0	-0.021	0	0	0	0.015	0	0	0	0.111	-0.092	0	0	-0.02	0.141	0.084	0	-0.438	99	0.9971	-0.4365	99	0.04
ENST00000380299.3	HBD	9913	bta-miR-365-5p	8mer-1a	20	27	-0.589	0	-0.148	-0.009	-0.018	0	0	0	0	0	0	0	0	-0.081	-0.123	-0.027	0	-0.02	0.106	0.058	0	-0.851	99	1	-0.851	99	-0.22
ENST00000380325.3	MRPS26	9913	bta-miR-2415-3p	8mer-1a	215	222	-0.589	-0.008	-0.037	0.052	0	-0.021	0	0	0	0	0	0	0	0.044	-0.054	0.003	0	-0.02	0.153	-0.02	0	-0.497	99	0.08177	-0.0348	64	0.03
ENST00000380325.3	MRPS26	9913	bta-miR-12001	8mer-1a	234	241	-0.589	-0.016	-0.121	0.048	0	-0.021	0	0	0	0.015	0	0	0	0.044	-0.016	0.003	0	-0.02	0.141	0.084	0	-0.448	99	0.08177	-0.0318	62	-0.18
ENST00000380490.3	ALOX5AP	9913	bta-miR-485	8mer-1a	140	147	-0.589	-0.04	-0.124	0.051	-0.018	0	0	0	0	0.015	0	0	0	0.044	-0.087	-0.019	0	-0.02	0.213	-0.003	0	-0.577	99	0.00056	-0.0003	22	0.1
ENST00000380530.1	FAM154A	9913	bta-miR-133a	8mer-1a	1066	1073	-0.589	-0.016	-0.265	0.036	0	0	0	0	0.012	0	0	0	0	0.167	-0.092	-0.089	0	-0.02	0.073	0.057	0	-0.726	99	1	-0.726	99	NA
ENST00000380534.4	FAM154A	9913	bta-miR-133a	8mer-1a	66	73	-0.589	-0.016	-0.265	0.028	0	0	0	0	0.012	0	0	0	0	0.05	-0.093	0.079	0	-0.02	0.073	0.057	0	-0.684	99	1	-0.684	99	NA
ENST00000380582.3	ADRA1A	9913	bta-miR-2285ai-5p	8mer-1a	144	151	-0.589	-0.016	-0.228	0.046	-0.018	0	0	0	0	0	0	0	0	0.01	-0.13	0.069	0	-0.02	0.229	0.295	0	-0.352	99	1	-0.352	99	-0.09
ENST00000380582.3	ADRA1A	9913	bta-miR-2285ai-5p	8mer-1a	137	144	-0.589	-0.016	-0.209	0.048	-0.018	0	0	0	0	0	0	0	0	0.01	-0.129	0.069	0	-0.02	0.229	0.295	0	-0.33	99	1	-0.33	99	-0.09
ENST00000380582.3	ADRA1A	9913	bta-miR-2285ai-5p	8mer-1a	151	158	-0.589	-0.016	-0.223	0.044	-0.018	0	0	0	0	0	0	0	0	0.01	-0.129	0.069	0	-0.02	0.229	0.295	0	-0.348	99	1	-0.348	99	-0.09
ENST00000380751.5	SERF1B	9913	bta-miR-2284c	7mer-m8	117	123	-0.224	-0.044	-0.141	0.02	0.01	0	0	0	0	0	0	0	0	0.009	-0.151	-0.05	0	-0.011	0.135	0.193	0	-0.254	99	1	-0.254	99	0.38
ENST00000380751.5	SERF1B	9913	bta-miR-2284ac	8mer-1a	204	211	-0.589	0	-0.222	0.038	-0.018	0	0	0	0.012	0	0	0	0	0.023	-0.051	-0.104	0	-0.02	0.142	0.225	0	-0.564	99	1	-0.564	99	-0.12
ENST00000380842.4	POMP	9913	bta-miR-7859	8mer-1a	565	572	-0.589	-0.016	-0.2	0.044	-0.018	0	0	0	0	0.015	0	0	0	0.11	-0.074	-0.031	0	-0.02	0.218	0.241	0	-0.32	99	0.25744	-0.0758	92	-0.11
ENST00000380846.3	AREGB	9913	bta-miR-449a	8mer-1a	35	42	-0.589	-0.008	-0.133	0.008	0	0	0	0	0	0.015	0	0	0	0.012	-0.024	0.019	0	-0.02	0.14	0	-0.001	-0.581	99	1	-0.581	99	NA
ENST00000381086.5	IGFBP3	9913	bta-miR-485	8mer-1a	85	92	-0.589	-0.008	-0.169	0.029	-0.018	0	0	0	0	0.015	0	0	0	0.079	-0.015	-0.024	0	-0.02	0.213	-0.003	0	-0.51	99	0.99309	-0.5058	99	-0.31
ENST00000381124.5	H2AFV	9913	bta-miR-12001	8mer-1a	718	725	-0.589	-0.032	-0.105	0.092	0	-0.021	0	0	0	0.015	0	0	0	0.179	-0.088	-0.097	-0.118	-0.02	0.141	0.084	0	-0.559	99	0.33842	-0.166	90	-0.1
ENST00000381209.3	RPAIN	9913	bta-miR-365-5p	8mer-1a	43	50	-0.589	-0.008	-0.164	0.014	-0.018	0	0	0	0	0	0	0	0	-0.034	-0.066	0.009	0	-0.02	0.106	0.058	0	-0.712	99	1	-0.712	99	-0.18
ENST00000381489.5	PRR26	9913	bta-miR-2285ai-5p	7mer-m8	1071	1077	-0.224	-0.011	-0.178	0.038	0.01	0	0	0	0	0	0	0	0	0.097	-0.116	-0.29	0	-0.011	0.139	0.189	0	-0.357	99	1	-0.357	99	NA
ENST00000381489.5	PRR26	9913	bta-miR-2415-3p	7mer-m8	284	290	-0.224	-0.033	-0.127	0.034	0	0.014	0	0	0	0	0	0	0	0.097	-0.047	-0.29	0	-0.011	0.096	-0.013	0	-0.504	99	1	-0.504	99	NA
ENST00000381489.5	PRR26	9913	bta-miR-2284c	7mer-m8	1115	1121	-0.224	-0.022	-0.104	0.036	0.01	0	0	0	0	0	0	0	0	0.097	-0.108	-0.29	0	-0.011	0.135	0.193	0	-0.288	99	1	-0.288	99	NA
ENST00000381493.2	PP13004	9913	bta-miR-485	8mer-1a	600	607	-0.589	-0.048	-0.056	0.062	-0.018	0	0	0	0	0.015	0	0	0	0.129	-0.106	-0.066	0	-0.02	0.213	-0.003	0	-0.487	99	1	-0.487	99	NA
ENST00000381540.3	CRYZL1	9913	bta-miR-7859	8mer-1a	77	84	-0.589	-0.032	-0.195	0.032	-0.018	0	0	0	0	0.015	0	0	0	0.031	-0.097	0.043	0	-0.02	0.218	0.241	0	-0.371	99	1	-0.371	99	-0.2
ENST00000381698.3	GAGE12E	9913	bta-miR-2285ai-5p	8mer-1a	87	94	-0.589	-0.008	-0.253	0.017	-0.018	0	0	0	0	0	0	0	0	-0.061	-0.124	-0.056	0	-0.02	0.229	0.295	0	-0.588	99	1	-0.588	99	NA
ENST00000381700.6	GAGE1	9913	bta-miR-485	8mer-1a	620	627	-0.589	-0.016	-0.151	0.054	-0.018	0	0	0	0	0.015	0	0	0	0.125	-0.056	-0.064	0	-0.02	0.213	-0.003	0	-0.51	99	0.002	-0.0009	24	NA
ENST00000381708.1	GAGE2C	9913	bta-miR-2285ai-5p	8mer-1a	87	94	-0.589	-0.008	-0.253	0.017	-0.018	0	0	0	0	0	0	0	0	-0.061	-0.124	-0.054	0	-0.02	0.229	0.295	0	-0.586	99	1	-0.586	99	NA
ENST00000381722.1	GAGE12H	9913	bta-miR-2285ai-5p	8mer-1a	87	94	-0.589	-0.008	-0.253	0.014	-0.018	0	0	0	0	0	0	0	0	-0.064	-0.124	-0.054	0	-0.02	0.229	0.295	0	-0.592	99	1	-0.592	99	NA
ENST00000381751.1	GAGE13	9913	bta-miR-2285ai-5p	8mer-1a	87	94	-0.589	-0.008	-0.253	0.017	-0.018	0	0	0	0	0	0	0	0	-0.061	-0.124	-0.056	0	-0.02	0.229	0.295	0	-0.588	99	1	-0.588	99	NA
ENST00000381920.3	METTL22	9913	bta-miR-7859	8mer-1a	149	156	-0.589	-0.032	-0.202	0.045	-0.018	0	0	0	0	0.015	0	0	0	0.035	-0.107	0.045	0	-0.02	0.218	0.241	0	-0.369	99	0.04859	-0.0159	70	0.04
ENST00000381962.3	SRXN1	9913	bta-miR-449a	8mer-1a	2073	2080	-0.589	-0.024	-0.304	-0.011	0	0	0	0	0	0.015	0	0	0	0.232	-0.127	-0.033	0	-0.02	0.14	0	0	-0.721	99	0.52296	-0.3322	96	-0.09
ENST00000381982.3	SEC14L4	9913	bta-miR-2415-3p	8mer-1a	146	153	-0.589	0	-0.042	0.025	0	-0.021	0	0	0	0	0	0	0	-0.015	-0.041	0.052	0	-0.02	0.153	-0.02	0	-0.518	99	1	-0.518	99	-0.11
ENST00000382058.3	FBXO7	9913	bta-miR-12001	8mer-1a	116	123	-0.589	-0.024	-0.157	0.045	0	-0.021	0	0	0	0.015	0	0	0	0.019	-0.082	0.073	0	-0.02	0.141	0.084	0	-0.516	99	0.81216	-0.4039	99	-0.11
ENST00000382374.4	MICU2	9913	bta-miR-12001	8mer-1a	351	358	-0.589	-0.008	-0.175	0.041	0	-0.021	0	0	0	0.015	0	0	0	0.067	-0.069	0.065	0	-0.02	0.141	0.084	0	-0.469	99	0.87793	-0.4029	99	-0.07
ENST00000382438.5	NKX3-2	9913	bta-miR-2284c	8mer-1a	1079	1086	-0.589	-0.016	-0.25	-0.026	-0.018	0	0	0	0	0	0	0	0	0.161	-0.117	0.046	0	-0.02	0.222	0.302	0	-0.305	99	0.14053	-0.0392	89	-0.28
ENST00000382564.2	DNAJC19	9913	bta-miR-2285ai-5p	7mer-m8	645	651	-0.224	-0.044	-0.157	-0.035	0.01	0	0	0	0	0	0	0	0	0.052	-0.138	-0.022	0	-0.011	0.139	0.189	0	-0.241	99	0.01006	-0.0022	52	NA
ENST00000382758.1	N6AMT2	9913	bta-miR-2284c	8mer-1a	160	167	-0.589	-0.008	-0.076	-0.021	-0.018	0	0	0	0	0	0	0	0	-0.034	-0.092	0.006	0	-0.02	0.222	0.302	0	-0.328	99	1	-0.328	99	NA
ENST00000382893.1	UTY	9913	bta-miR-12001	8mer-1a	121	128	-0.589	-0.024	-0.119	0.046	0	-0.021	0	0	0	0.015	0	0	0	0.074	-0.01	-0.103	0	-0.02	0.141	0.084	0	-0.526	99	1	-0.526	99	0.04
ENST00000382907.4	ZMYM5	9913	bta-miR-2284c	8mer-1a	172	179	-0.589	-0.024	-0.182	0.048	-0.018	0	0	0	0	0	0	0	0	0.024	-0.1	0.004	0	-0.02	0.222	0.302	0	-0.333	99	1	-0.333	99	0.29
ENST00000382952.3	CTBP1	9913	bta-miR-365-5p	8mer-1a	568	575	-0.589	0	-0.215	-0.029	-0.018	0	0	0	0	0	0	0	0	0.093	-0.089	0.069	0	-0.02	0.106	0.058	0	-0.634	99	0.95188	-0.5962	99	0.06
ENST00000383374.2	CCDC125	9913	bta-miR-7859	8mer-1a	125	132	-0.589	-0.048	-0.205	0.047	-0.018	0	0	0	0	0.015	0	0	0	0.094	-0.1	0.041	0	-0.02	0.218	0.241	0	-0.324	99	0.99986	-0.3239	99	-0.25
ENST00000383693.3	LNP1	9913	bta-miR-485	8mer-1a	308	315	-0.589	-0.024	-0.196	0.001	-0.018	0	0	0	0	0.015	0	0	0	0.035	-0.132	-0.009	0	-0.02	0.213	-0.003	0	-0.727	99	0.80895	-0.5569	99	0.02
ENST00000383746.3	TCAIM	9913	bta-miR-7859	8mer-1a	258	265	-0.589	-0.048	-0.218	0.069	-0.018	0	0	0	0	0.015	0	0	0	0.149	-0.087	-0.097	0	-0.02	0.218	0.241	0	-0.385	99	1	-0.385	99	0.07
ENST00000383746.3	TCAIM	9913	bta-miR-2284c	8mer-1a	466	473	-0.589	-0.016	-0.199	0.087	-0.018	0	0	0	0	0	0	0	0	0.149	-0.092	-0.097	0	-0.02	0.222	0.302	0	-0.271	99	1	-0.271	99	0.38
ENST00000383768.2	ZCWPW2	9913	bta-miR-2285ai-5p	8mer-1a	60	67	-0.589	-0.008	-0.251	0.025	-0.018	0	0	0	0	0	0	0	0	0.129	-0.121	0.055	0	-0.02	0.229	0.295	0	-0.274	99	1	-0.274	99	-0.25
ENST00000388761.2	UFSP1	9913	bta-miR-365-5p	8mer-1a	56	63	-0.589	-0.032	-0.026	0.005	-0.018	0	0	0	0	0	0	0	0	-0.104	-0.031	-0.03	0	-0.02	0.106	0.058	0	-0.681	99	1	-0.681	99	0
ENST00000389195.2	LTN1	9913	bta-miR-365-5p	8mer-1a	229	236	-0.589	-0.016	-0.27	-0.019	-0.018	0	0	0	0	0	0	0	0	0.001	-0.094	0.127	0	-0.02	0.106	0.058	0	-0.734	99	0.998	-0.7321	99	-0.01
ENST00000389425.3	SEMA6D	9913	bta-miR-2415-3p	8mer-1a	148	155	-0.589	-0.016	-0.133	0.052	0	-0.021	0	0	0	0	0	0	0	0.054	-0.083	0.079	0	-0.02	0.153	-0.02	0	-0.544	99	1	-0.544	99	-0.09
ENST00000389462.4	PTMS	9913	bta-miR-449a	8mer-1a	238	245	-0.589	-0.024	-0.11	0.063	0	0	0	0	0	0.015	0	0	0	0.077	-0.125	-0.074	0	-0.02	0.14	0	0	-0.647	99	0.99841	-0.6457	99	NA
ENST00000389462.4	PTMS	9913	bta-miR-485	8mer-1a	387	394	-0.589	-0.024	-0.046	0.043	-0.018	0	0	0	0	0.015	0	0	0	0.077	-0.102	-0.074	0	-0.02	0.213	-0.003	0	-0.528	99	0.99841	-0.527	99	NA
ENST00000389703.3	HAGHL	9913	bta-miR-AB-2	8mer-1a	111	118	-0.589	0	0.012	0.039	0	0	0.06	0	0	0.015	0	0	0	-0.016	0.036	0.031	0	-0.02	0.119	-0.135	0	-0.448	99	1	-0.448	99	-0.17
ENST00000389805.4	SQSTM1	9913	bta-miR-365-5p	8mer-1a	79	86	-0.589	-0.04	-0.157	0.033	-0.018	0	0	0	0	0	0	0	0	0.077	-0.109	0.072	0	-0.02	0.106	0.058	0	-0.587	99	0.98316	-0.5749	99	-0.07
ENST00000390666.3	TSSK1B	9913	bta-miR-2284c	7mer-1a	392	398	-0.195	-0.024	-0.085	0.023	-0.025	0	0	0	0	0	0	0	0	0.038	-0.076	-0.183	0	-0.02	0.113	0.118	0	-0.316	99	1	-0.316	99	0.31
ENST00000390669.3	CCL25	9913	bta-miR-2284c	8mer-1a	363	370	-0.589	0	-0.21	-0.015	-0.018	0	0	0	0	0	0	0	0	0.048	-0.121	-0.053	0	-0.02	0.222	0.302	0	-0.454	99	1	-0.454	99	0.18
ENST00000391338.1	ZRSR1	9913	bta-miR-2284ac	7mer-m8	130	136	-0.224	-0.011	-0.147	0.022	0.01	0	0	0	-0.031	0	0	0	0	0.07	-0.105	-0.29	0	-0.011	0.09	0.144	0	-0.483	99	0.70488	-0.3229	99	NA
ENST00000391338.1	ZRSR1	9913	bta-miR-2346	8mer-1a	113	120	-0.589	-0.016	-0.208	0.044	-0.018	0	0	0	0	0	0	0	0	0.14	-0.064	-0.592	0	-0.02	0.106	0.138	0	-1.079	99	0.70488	-0.6694	99	NA
ENST00000391338.1	ZRSR1	9913	bta-miR-2285ai-5p	7mer-m8	131	137	-0.224	0	-0.103	0.022	0.01	0	0	0	0	0	0	0	0	0.07	-0.114	-0.29	0	-0.011	0.139	0.189	0	-0.312	99	0.70488	-0.2127	99	NA
ENST00000391338.1	ZRSR1	9913	bta-miR-7859	7mer-1a	328	334	-0.195	-0.024	-0.073	0.029	-0.025	0	0	0	0	-0.017	0	0	0	0.058	-0.057	-0.183	0	-0.02	0.112	0.118	0	-0.277	99	0.70488	-0.1896	98	NA
ENST00000391366.1	AL161915.1	9913	bta-miR-2284ac	7mer-m8	628	634	-0.224	-0.066	-0.122	0.031	0.01	0	0	0	-0.031	0	0	0	0	0.068	-0.089	-0.29	0	-0.011	0.09	0.144	0	-0.49	99	0.72284	-0.3367	99	NA
ENST00000391366.1	AL161915.1	9913	bta-miR-12001	7mer-1a	186	192	-0.195	-0.048	-0.066	0.018	0	-0.021	0	0	0	-0.017	0	0	0	0.033	-0.051	-0.183	0	-0.02	0.07	0.039	0	-0.441	99	1	-0.441	99	NA
ENST00000391403.2	CTAGE1	9913	bta-miR-7859	8mer-1a	901	908	-0.589	-0.008	-0.239	0.068	-0.018	0	0	0	0	0.015	0	0	0	0.167	-0.13	-0.592	0	-0.02	0.218	0.241	0	-0.887	99	1	-0.887	99	0.15
ENST00000391403.2	CTAGE1	9913	bta-miR-2285ai-5p	7mer-m8	860	866	-0.224	-0.044	-0.121	0.034	0.01	0	0	0	0	0	0	0	0	0.084	-0.135	-0.29	0	-0.011	0.139	0.189	0	-0.369	99	1	-0.369	99	-0.02
ENST00000391763.3	NDUFA3	9913	bta-miR-AB-2	7mer-1a	116	122	-0.195	-0.072	-0.04	-0.005	0	0	0.03	0	0	-0.017	0	0	0	-0.029	-0.042	-0.031	0	-0.02	0.059	-0.074	0	-0.436	99	0.05595	-0.0212	45	-0.15
ENST00000391788.2	ZNF528	9913	bta-miR-2346	8mer-1a	1801	1808	-0.589	-0.032	-0.211	0.092	-0.018	0	0	0	0	0	0	0	0	0.244	-0.13	-0.1	0	-0.02	0.106	0.138	0	-0.52	99	0.85522	-0.4321	98	0.45
ENST00000392192.2	KLHDC9	9913	bta-miR-449a	8mer-1a	220	227	-0.589	-0.016	-0.175	0.027	0	0	0	0	0	0.015	0	0	0	0.018	-0.077	0.033	0	-0.02	0.14	0	0	-0.644	99	1	-0.644	99	-0.13
ENST00000392245.1	SUMO1	9913	bta-miR-133a	8mer-1a	20	27	-0.589	-0.016	-0.166	-0.009	0	0	0	0	0.012	0	0	0	0	0.054	-0.071	-0.06	0	-0.02	0.073	0.057	0	-0.735	99	1	-0.735	99	-0.11
ENST00000392245.1	SUMO1	9913	bta-miR-2415-3p	8mer-1a	1045	1052	-0.589	-0.016	-0.122	0.063	0	-0.021	0	0	0	0	0	0	0	0.177	-0.016	-0.06	0	-0.02	0.153	-0.02	0	-0.471	99	0.06699	-0.0272	59	-0.04
ENST00000392246.2	SUMO1	9913	bta-miR-133a	8mer-1a	465	472	-0.589	-0.016	-0.163	0.072	0	0	0	0	0.012	0	0	0	0	0.127	-0.054	-0.06	0	-0.02	0.073	0.057	0	-0.561	99	1	-0.561	99	-0.11
ENST00000392350.3	ORMDL1	9913	bta-miR-299	8mer-1a	390	397	-0.589	0	-0.205	0.074	0	0	0	0	0.012	0	0	0	0	0.165	-0.086	-0.024	0	-0.02	0.08	0.161	0	-0.432	99	0.98578	-0.4249	99	0.09
ENST00000392414.3	PKLR	9913	bta-miR-2415-3p	8mer-1a	164	171	-0.589	-0.016	-0.119	0.033	0	-0.021	0	0	0	0	0	0	0	0.004	-0.065	0.091	0	-0.02	0.153	-0.02	0	-0.569	99	1	-0.569	99	-0.23
ENST00000392468.2	AC022498.1	9913	bta-miR-299	8mer-1a	983	990	-0.589	0	-0.284	0.062	0	0	0	0	0.012	0	0	0	0	0.17	-0.09	-0.045	0	-0.02	0.08	0.161	0	-0.543	99	1	-0.543	99	NA
ENST00000392477.2	NCOA7	9913	bta-miR-2284ac	8mer-1a	22	29	-0.589	-0.016	-0.234	-0.006	-0.018	0	0	0	0.012	0	0	0	0	0.136	-0.13	0.14	0	-0.02	0.142	0.225	0	-0.358	99	1	-0.358	99	-0.08
ENST00000392806.3	TMEM119	9913	bta-miR-2415-3p	8mer-1a	1059	1066	-0.589	0	-0.154	-0.098	0	-0.021	0	0	0	0	0	0	0	0.158	-0.097	0.033	-0.118	-0.02	0.153	-0.02	0	-0.773	99	1	-0.773	99	-0.05
ENST00000392932.4	HIST2H4B	9913	bta-miR-2419-5p	8mer-1a	674	681	-0.589	-0.008	-0.212	0.048	-0.018	0	0	0	0.012	0	0	0	0	0.128	-0.054	-0.059	0	-0.02	-0.184	0.074	0	-0.882	99	0.998	-0.8796	99	-0.08
ENST00000392964.3	EMR2	9913	bta-miR-2415-3p	8mer-1a	202	209	-0.589	-0.024	-0.06	0.041	0	-0.021	0	0	0	0	0	0	0	0.025	0.031	0.011	0	-0.02	0.153	-0.02	0	-0.473	99	1	-0.473	99	NA
ENST00000393000.3	RNF7	9913	bta-miR-7859	8mer-1a	226	233	-0.589	-0.008	-0.238	0.053	-0.018	0	0	0	0	0.015	0	0	0	0.079	-0.082	-0.07	0	-0.02	0.218	0.241	0	-0.419	99	1	-0.419	99	0.16
ENST00000393019.3	SLC17A5	9913	bta-miR-449a	8mer-1a	229	236	-0.589	-0.016	-0.156	0.048	0	0	0	0	0	0.015	0	0	0	0.069	-0.08	-0.009	0	-0.02	0.14	0	0	-0.598	99	1	-0.598	99	-0.07
ENST00000393235.1	CALHM2	9913	bta-miR-485	8mer-1a	26	33	-0.589	-0.032	-0.161	-0.001	-0.018	0	0	0	0	0.015	0	0	0	-0.076	0.013	0.007	0	-0.02	0.213	-0.003	0	-0.652	99	1	-0.652	99	0.15
ENST00000393283.1	RGPD5	9913	bta-miR-12001	8mer-1a	21	28	-0.589	-0.032	-0.158	-0.008	0	-0.021	0	0	0	0.015	0	0	0	-0.153	-0.024	0.135	-0.118	-0.02	0.141	0.084	0	-0.748	99	1	-0.748	99	NA
ENST00000393310.1	LIMS1	9913	bta-miR-2284c	8mer-1a	310	317	-0.589	-0.024	-0.293	0.06	-0.018	0	0	0	0	0	0	0	0	0.088	-0.114	0.044	0	-0.02	0.222	0.302	0	-0.342	99	1	-0.342	99	NA
ENST00000393310.1	LIMS1	9913	bta-miR-12001	8mer-1a	439	446	-0.589	0	-0.24	0.062	0	-0.021	0	0	0	0.015	0	0	0	0.118	-0.107	0.044	0	-0.02	0.141	0.084	0	-0.513	99	0.86994	-0.435	99	NA
ENST00000393452.3	TDP1	9913	bta-miR-2415-3p	8mer-1a	135	142	-0.589	0	-0.121	0.034	0	-0.021	0	0	0	0	0	0	0	0.033	-0.088	0.097	0	-0.02	0.153	-0.02	0	-0.542	99	1	-0.542	99	-0.13
ENST00000393473.2	LIPT1	9913	bta-miR-7859	7mer-m8	22	28	-0.224	-0.011	-0.164	-0.006	0.01	0	0	0	0	-0.008	0	0	0	-0.091	-0.079	0.03	0	-0.011	0.133	0.154	0	-0.267	99	0.97814	-0.2606	99	0.1
ENST00000393500.3	FOXP2	9913	bta-miR-AB-2	8mer-1a	133	140	-0.589	-0.016	-0.099	0.047	0	0	0.06	0	0	0.015	0	0	0	0.179	-0.104	0.058	0	-0.02	0.119	-0.135	0	-0.485	99	1	-0.485	99	0.66
ENST00000393540.3	CCDC110	9913	bta-miR-2284c	8mer-1a	363	370	-0.589	-0.024	-0.18	0.011	-0.018	0	0	0	0	0	0	0	0	0.054	-0.083	0.125	-0.118	-0.02	0.222	0.302	0	-0.318	99	1	-0.318	99	0.06
ENST00000393708.3	FDX1L	9913	bta-miR-AB-2	8mer-1a	15	22	-0.589	-0.032	-0.043	-0.019	0	0	0.06	0	0	0.015	0	0	0	-0.029	-0.037	-0.008	0	-0.02	0.119	-0.135	0	-0.718	99	1	-0.718	99	NA
ENST00000393708.3	FDX1L	9913	bta-miR-AB-2	8mer-1a	31	38	-0.589	-0.008	-0.049	0.004	0	0	0.06	0	0	0.015	0	0	0	-0.029	-0.064	-0.008	0	-0.02	0.119	-0.135	0	-0.704	99	1	-0.704	99	NA
ENST00000393715.3	FAM86B2	9913	bta-miR-1842	8mer-1a	359	366	-0.589	-0.016	-0.08	-0.065	0	0	0	0	0	0.015	0	0	0	0.044	-0.09	-0.039	0	-0.02	0.159	-0.003	0	-0.684	99	1	-0.684	99	0.09
ENST00000393715.3	FAM86B2	9913	bta-miR-2415-3p	8mer-1a	80	87	-0.589	-0.032	-0.21	0.034	0	-0.021	0	0	0	0	0	0	0	0.044	-0.047	-0.039	0	-0.02	0.153	-0.02	0	-0.747	99	1	-0.747	99	-0.11
ENST00000393733.2	MRPL4	9913	bta-miR-2415-3p	8mer-1a	53	60	-0.589	-0.024	0.009	0.021	0	-0.021	0	0	0	0	0	0	0	0.039	-0.059	0.054	0	-0.02	0.153	-0.02	0	-0.457	99	1	-0.457	99	0.1
ENST00000393750.3	FABP1	9913	bta-miR-2346	8mer-1a	359	366	-0.589	-0.008	-0.187	0.05	-0.018	0	0	0	0	0	0	0	0	0.077	-0.087	-0.042	0	-0.02	0.106	0.138	0	-0.58	99	1	-0.58	99	0.09
ENST00000393795.3	PSMC3IP	9913	bta-miR-2285ai-5p	8mer-1a	600	607	-0.589	-0.016	-0.277	-0.056	-0.018	0	0	0	0	0	0	0	0	0.098	-0.105	0.003	0	-0.02	0.229	0.295	0	-0.456	99	0.72937	-0.3177	99	-0.1
ENST00000393975.3	C1QTNF2	9913	bta-miR-AB-2	8mer-1a	884	891	-0.589	0.016	-0.139	0.057	0	0	0.06	0	0	0.015	0	0	0	0.158	-0.089	0.044	0	-0.02	0.119	-0.135	0	-0.503	99	0.55341	-0.2565	96	0.13
ENST00000394077.3	RPL24	9913	bta-miR-2415-3p	8mer-1a	1020	1027	-0.589	-0.032	-0.098	0.069	0	-0.021	0	0	0	0	0	0	0	0.178	-0.057	-0.021	0	-0.02	0.153	-0.02	0	-0.458	99	0.00015	-0.0001	24	-0.04
ENST00000394142.3	CNPY3	9913	bta-miR-12001	8mer-1a	942	949	-0.589	-0.016	-0.019	0.004	0	-0.021	0	0	0	0.015	0	0	0	0.149	0.072	-0.223	0	-0.02	0.141	0.084	0	-0.423	99	0.99733	-0.4217	99	0.11
ENST00000394182.1	MMP19	9913	bta-miR-2415-3p	8mer-1a	84	91	-0.589	-0.016	-0.073	0.035	0	-0.021	0	0	0	0	0	0	0	0.085	0.006	0.011	0	-0.02	0.153	-0.02	0	-0.449	99	1	-0.449	99	-0.2
ENST00000394216.2	KCNK7	9913	bta-miR-AB-2	8mer-1a	334	341	-0.589	-0.016	0.001	0.054	0	0	0.06	0	0	0.015	0	0	0	0.076	-0.015	0.024	0	-0.02	0.119	-0.135	0	-0.426	99	1	-0.426	99	-0.16
ENST00000394217.2	KCNK7	9913	bta-miR-AB-2	8mer-1a	198	205	-0.589	-0.016	0.001	0.054	0	0	0.06	0	0	0.015	0	0	0	0.042	-0.015	0.02	0	-0.02	0.119	-0.135	0	-0.464	99	0.998	-0.4629	99	-0.16
ENST00000394258.2	RCCD1	9913	bta-miR-449a	8mer-1a	50	57	-0.589	-0.016	-0.036	0.019	0	0	0	0	0	0.015	0	0	0	-0.073	-0.075	0.056	0	-0.02	0.14	0	0	-0.579	99	0.09163	-0.0444	53	-0.04
ENST00000394412.3	KIF7	9913	bta-miR-2415-3p	8mer-1a	87	94	-0.589	-0.016	-0.147	0.01	0	-0.021	0	0	0	0	0	0	0	-0.06	-0.037	0.165	0	-0.02	0.153	-0.02	0	-0.582	99	1	-0.582	99	0.02
ENST00000394429.1	RASGRP2	9913	bta-miR-485	8mer-1a	76	83	-0.589	-0.024	-0.049	0.032	-0.018	0	0	0	0	0.015	0	0	0	-0.034	-0.019	-0.094	0	-0.02	0.213	-0.003	0	-0.59	99	1	-0.59	99	-0.01
ENST00000394595.3	PITX2	9913	bta-miR-7859	8mer-1a	754	761	-0.589	-0.04	-0.233	0.049	-0.018	0	0	0	0	0.015	0	0	0	0.139	-0.103	-0.012	0	-0.02	0.218	0.241	0	-0.353	99	1	-0.353	99	NA
ENST00000394636.4	IRX5	9913	bta-miR-1842	8mer-1a	559	566	-0.589	-0.016	-0.237	0.018	0	0	0	0	0	0.015	0	0	0	0.098	-0.101	0.08	0	-0.02	0.159	-0.003	0	-0.596	99	0.08986	-0.0446	57	-0.05
ENST00000394779.3	C9orf84	9913	bta-miR-12001	8mer-1a	525	532	-0.589	-0.016	-0.255	0.009	0	-0.021	0	0	0	0.015	0	0	0	0.09	-0.073	0.178	0	-0.02	0.141	0.084	0	-0.457	99	1	-0.457	99	-0.09
ENST00000394795.2	PAIP2	9913	bta-miR-2285ai-5p	8mer-1a	178	185	-0.589	-0.056	-0.132	0.053	-0.018	0	0	0	0	0	0	0	0	0.113	-0.087	-0.04	0	-0.02	0.229	0.295	0	-0.252	99	0.27761	-0.0657	93	-0.11
ENST00000394806.2	C16orf87	9913	bta-miR-2284c	8mer-1a	2515	2522	-0.589	-0.032	-0.21	0.082	-0.018	0	0	0	0	0	0	0	0	0.267	-0.122	-0.068	-0.118	-0.02	0.222	0.302	0	-0.304	99	0.10974	-0.0304	87	0.21
ENST00000394877.3	TRMT10A	9913	bta-miR-7859	8mer-1a	300	307	-0.589	-0.016	-0.223	0.074	-0.018	0	0	0	0	0.015	0	0	0	0.161	-0.106	0.047	-0.118	-0.02	0.218	0.241	0	-0.334	99	0.99071	-0.3305	99	0.39
ENST00000394947.3	SIN3A	9913	bta-miR-485	8mer-1a	626	633	-0.589	-0.016	-0.168	0.06	-0.018	0	0	0	0	0.015	0	0	0	0.133	-0.08	0.169	-0.472	-0.02	0.213	-0.003	0	-0.776	99	1	-0.776	99	0
ENST00000395098.1	VPS26A	9913	bta-miR-485	8mer-1a	1631	1638	-0.589	-0.016	-0.197	0.014	-0.018	0	0	0	0	0.015	0	0	0	0.207	-0.12	0.021	0	-0.02	0.213	-0.003	0	-0.493	99	0.86867	-0.4178	98	0.04
ENST00000395123.2	SLC43A3	9913	bta-miR-2285ai-5p	8mer-1a	635	642	-0.589	0.016	-0.225	-0.011	-0.018	0	0	0	0	0	0	0	0	0.106	-0.107	0.081	0	-0.02	0.229	0.295	0	-0.243	99	1	-0.243	99	-0.13
ENST00000395125.1	DAAM1	9913	bta-miR-2284ac	8mer-1a	1173	1180	-0.589	-0.024	-0.241	0.115	-0.018	0	0	0	0.012	0	0	0	0	0.25	-0.128	0.154	-0.236	-0.02	0.142	0.225	0	-0.358	99	0.72014	-0.2485	98	0.1
ENST00000395192.2	LYNX1	9913	bta-miR-2415-3p	8mer-1a	2350	2357	-0.589	0.016	-0.187	0.057	0	-0.021	0	0	0	0	0	0	0	0.252	-0.103	-0.05	0	-0.02	0.153	-0.02	0	-0.512	99	1	-0.512	99	-0.21
ENST00000395255.3	ZNF365	9913	bta-miR-12001	8mer-1a	269	276	-0.589	-0.016	-0.232	0.052	0	-0.021	0	0	0	0.015	0	0	0	0.153	-0.092	0.046	0	-0.02	0.141	0.084	0	-0.479	99	1	-0.479	99	-0.15
ENST00000395330.1	PSMB9	9913	bta-miR-2285ai-5p	8mer-1a	389	396	-0.589	-0.032	-0.13	0.048	-0.018	0	0	0	0	0	0	0	0	0.082	-0.12	-0.001	0	-0.02	0.229	0.295	0	-0.256	99	0.19195	-0.0457	90	-0.28
ENST00000395339.3	PSMB8	9913	bta-miR-2415-3p	8mer-1a	82	89	-0.589	-0.016	0.018	0.034	0	-0.021	0	0	0	0	0	0	0	-0.012	-0.029	0.021	0	-0.02	0.153	-0.02	0	-0.481	99	1	-0.481	99	-0.37
ENST00000395461.3	LAT	9913	bta-miR-AB-2	8mer-1a	222	229	-0.589	-0.016	0.002	0.019	0	0	0.06	0	0	0.015	0	0	0	0.017	-0.074	0.025	0	-0.02	0.119	-0.135	0	-0.577	99	1	-0.577	99	-0.36
ENST00000395467.2	ADAMTSL5	9913	bta-miR-6521	8mer-1a	61	68	-0.589	-0.008	0.027	0.025	0	0	0.06	0	0.012	0	0	0	0	0.057	-0.001	-0.084	0	-0.02	-0.125	-0.081	0	-0.727	99	1	-0.727	99	-0.41
ENST00000395663.1	ATP5E	9913	bta-miR-2285ai-5p	8mer-1a	625	632	-0.589	-0.016	-0.142	0.076	-0.018	0	0	0	0	0	0	0	0	0.146	-0.106	-0.117	0	-0.02	0.229	0.295	0	-0.262	99	0.872	-0.2257	99	NA
ENST00000395700.4	HSD17B12	9913	bta-miR-7859	8mer-1a	198	205	-0.589	-0.016	-0.2	0.061	-0.018	0	0	0	0	0.015	0	0	0	0.102	-0.102	-0.063	0	-0.02	0.218	0.241	0	-0.371	99	1	-0.371	99	-0.37
ENST00000395703.4	MIEF2	9913	bta-miR-485	8mer-1a	41	48	-0.589	0	-0.099	-0.065	-0.018	0	0	0	0	0.015	0	0	0	-0.17	0.22	-0.014	0	-0.02	0.213	-0.003	0	-0.53	99	1	-0.53	99	0.06
ENST00000395748.3	AREG	9913	bta-miR-449a	8mer-1a	35	42	-0.589	-0.008	-0.133	0.008	0	0	0	0	0	0.015	0	0	0	0.011	-0.024	0.019	0	-0.02	0.14	0	0	-0.581	99	1	-0.581	99	-0.12
ENST00000395867.3	ZNF248	9913	bta-miR-2346	7mer-1a	169	175	-0.195	-0.024	-0.085	0.021	-0.025	0	0	0	0	0	0	0	0	0.065	-0.051	0.031	-0.348	-0.02	0.051	0.051	0	-0.529	99	1	-0.529	99	0.38
ENST00000395869.1	MYL3	9913	bta-miR-449a	8mer-1a	296	303	-0.589	-0.008	-0.103	0.031	0	0	0	0	0	0.015	0	0	0	0.045	-0.079	0	0	-0.02	0.14	0	0	-0.568	99	1	-0.568	99	-0.05
ENST00000395938.2	PMP22	9913	bta-miR-2346	8mer-1a	1130	1137	-0.589	0	-0.231	-0.065	-0.018	0	0	0	0	0	0	0	0	0.166	-0.115	-0.02	0	-0.02	0.106	0.138	0	-0.648	99	0.99928	-0.6474	99	-0.21
ENST00000396017.3	KCNG1	9913	bta-miR-7859	8mer-1a	1218	1225	-0.589	-0.04	-0.196	-0.05	-0.018	0	0	0	0	0.015	0	0	0	0.174	-0.074	0.026	0	-0.02	0.218	0.241	0	-0.313	99	0.00013	0	42	-0.14
ENST00000396113.1	NDUFAF6	9913	bta-miR-2285ai-5p	8mer-1a	433	440	-0.589	-0.008	-0.174	0.036	-0.018	0	0	0	0	0	0	0	0	0.082	-0.104	0.017	0	-0.02	0.229	0.295	0	-0.254	99	0.21243	-0.0503	91	-0.08
ENST00000396133.3	CCNE2	9913	bta-miR-485	8mer-1a	1221	1228	-0.589	-0.016	-0.257	0.063	-0.018	0	0	0	0	0.015	0	0	0	0.191	-0.115	0.057	0	-0.02	0.213	-0.003	0	-0.479	99	0.40316	-0.1745	87	0.07
ENST00000396133.3	CCNE2	9913	bta-miR-449a	8mer-1a	235	242	-0.589	-0.016	-0.221	0.065	0	0	0	0	0	0.015	0	0	0	0.145	-0.112	0.057	0	-0.02	0.14	0	-0.001	-0.537	99	0.66709	-0.3352	96	-0.15
ENST00000396161.5	ZNF134	9913	bta-miR-449a	8mer-1a	59	66	-0.589	-0.016	-0.15	0.024	0	0	0	0	0	0.015	0	0	0	0.039	-0.062	0.069	0	-0.02	0.14	0	0	-0.55	99	1	-0.55	99	0.04
ENST00000396183.3	CTNNB1	9913	bta-miR-2284c	8mer-1a	600	607	-0.589	-0.016	-0.258	-0.044	-0.018	0	0	0	0	0	0	0	0	0.098	-0.106	0.124	0	-0.02	0.222	0.302	0	-0.305	99	0.97287	-0.2958	99	0.34
ENST00000396185.3	CTNNB1	9913	bta-miR-2284c	8mer-1a	759	766	-0.589	-0.016	-0.258	-0.044	-0.018	0	0	0	0	0	0	0	0	0.123	-0.106	0.124	0	-0.02	0.222	0.302	0	-0.28	99	0.97287	-0.2716	99	0.34
ENST00000396418.2	PKIA	9913	bta-miR-2284c	8mer-1a	1157	1164	-0.589	0	-0.235	0.045	-0.018	0	0	0	0	0	0	0	0	0.182	-0.057	-0.085	0	-0.02	0.222	0.302	0	-0.253	99	0.86183	-0.2153	98	0.18
ENST00000396613.3	GLIPR2	9913	bta-miR-2284c	7mer-m8	1071	1077	-0.224	-0.033	-0.177	0.028	0.01	0	0	0	0	0	0	0	0	0.089	-0.121	-0.14	0	-0.011	0.135	0.193	0	-0.251	99	0.59208	-0.1433	97	0.25
ENST00000396613.3	GLIPR2	9913	bta-miR-2284c	7mer-m8	1048	1054	-0.224	-0.044	-0.221	0.029	0.01	0	0	0	0	0	0	0	0	0.089	-0.122	-0.14	0	-0.011	0.135	0.193	0	-0.306	99	0.59208	-0.1733	98	0.25
ENST00000396634.1	HLA-A	9913	bta-miR-2346	8mer-1a	46	53	-0.589	-0.016	-0.093	0.012	-0.018	0	0	0	0	0	0	0	0	-0.08	-0.055	0.053	0	-0.02	0.106	0.138	0	-0.562	99	1	-0.562	99	0.28
ENST00000396649.3	NGLY1	9913	bta-miR-2284ac	8mer-1a	117	124	-0.589	-0.016	-0.121	0.045	-0.018	0	0	0	0.012	0	0	0	0	0.019	-0.117	0.094	0	-0.02	0.142	0.225	0	-0.344	99	1	-0.344	99	-0.04
ENST00000396651.3	RPS8	9913	bta-miR-2284c	8mer-1a	292	299	-0.589	-0.016	-0.13	-0.021	-0.018	0	0	0	0	0	0	0	0	0.025	-0.094	0.004	0	-0.02	0.222	0.302	0	-0.335	99	0.06732	-0.0203	81	NA
ENST00000396700.1	STXBP6	9913	bta-miR-133a	8mer-1a	301	308	-0.589	-0.032	-0.281	0.044	0	0	0	0	0.012	0	0	0	0	0.151	-0.04	0.005	0	-0.02	0.073	0.057	0	-0.62	99	0.77192	-0.4533	98	0.2
ENST00000396806.3	OR12D3	9913	bta-miR-7859	7mer-m8	70	76	-0.224	-0.022	-0.184	0.012	0.01	0	0	0	0	-0.008	0	0	0	-0.011	-0.128	0.022	0	-0.011	0.133	0.154	0	-0.257	99	1	-0.257	99	NA
ENST00000396862.1	TIGD7	9913	bta-miR-7859	8mer-1a	558	565	-0.589	-0.032	-0.295	-0.029	-0.018	0	0	0	0	0.015	0	0	0	0.092	-0.075	0.091	0	-0.02	0.218	0.241	0	-0.401	99	0.1768	-0.0633	90	0.02
ENST00000396898.2	BEND7	9913	bta-miR-12001	8mer-1a	291	298	-0.589	-0.016	-0.12	0.065	0	-0.021	0	0	0	0.015	0	0	0	0.092	-0.037	0.068	-0.118	-0.02	0.141	0.084	0	-0.456	99	1	-0.456	99	0.09
ENST00000396976.2	ZSCAN29	9913	bta-miR-485	8mer-1a	25	32	-0.589	-0.016	-0.248	-0.023	-0.018	0	0	0	0	0.015	0	0	0	0.085	-0.077	0.127	0	-0.02	0.213	-0.003	0	-0.554	99	1	-0.554	99	0.11
ENST00000396980.3	HIST1H2BN	9913	bta-miR-1842	8mer-1a	57	64	-0.589	0	-0.162	-0.056	0	0	0	0	0	0.015	0	0	0	-0.139	0.059	-0.041	0	-0.02	0.159	-0.003	0	-0.777	99	1	-0.777	99	-0.18
ENST00000396981.2	UBE2G1	9913	bta-miR-7859	8mer-1a	413	420	-0.589	-0.008	-0.242	0.065	-0.018	0	0	0	0	0.015	0	0	0	0.168	-0.094	-0.014	0	-0.02	0.218	0.241	0	-0.278	99	0.99587	-0.2767	99	0.06
ENST00000397016.2	CPNE6	9913	bta-miR-485	8mer-1a	159	166	-0.589	-0.008	-0.08	0.034	-0.018	0	0	0	0	0.015	0	0	0	0	-0.123	0.093	0	-0.02	0.213	-0.003	0	-0.486	99	1	-0.486	99	0.17
ENST00000397076.2	SLC17A4	9913	bta-miR-2415-3p	8mer-1a	899	906	-0.589	-0.016	-0.209	0.083	0	-0.021	0	0	0	0	0	0	0	0.181	-0.05	0.009	0	-0.02	0.153	-0.02	0	-0.499	99	1	-0.499	99	-0.17
ENST00000397076.2	SLC17A4	9913	bta-miR-12001	8mer-1a	19	26	-0.589	-0.032	-0.103	-0.011	0	-0.021	0	0	0	0.015	0	0	0	0.151	-0.063	0.009	0	-0.02	0.141	0.084	0	-0.439	99	1	-0.439	99	0.07
ENST00000397150.1	MANBAL	9913	bta-miR-6521	8mer-1a	583	590	-0.589	-0.016	-0.115	0.074	0	0	0.06	0	0.012	0	0	0	0	0.139	-0.055	-0.11	0	-0.02	-0.125	-0.081	0	-0.826	99	0.99823	-0.824	99	-0.39
ENST00000397338.1	NADK2	9913	bta-miR-299	8mer-1a	1882	1889	-0.589	-0.048	-0.278	-0.015	0	0	0	0	0.012	0	0	0	0	0.221	-0.092	0.031	0	-0.02	0.08	0.161	0	-0.537	99	0.26637	-0.1247	89	0.34
ENST00000397368.2	CAV3	9913	bta-miR-133a	8mer-1a	705	712	-0.589	-0.032	-0.189	-0.013	0	0	0	0	0.012	0	0	0	0	0.117	0.003	-0.025	0	-0.02	0.073	0.057	0	-0.606	99	1	-0.606	99	-0.05
ENST00000397497.4	PTK2B	9913	bta-miR-AB-2	8mer-1a	213	220	-0.589	-0.008	-0.08	0.049	0	0	0.06	0	0	0.015	0	0	0	0.038	-0.073	0.099	-0.118	-0.02	0.119	-0.135	0	-0.643	99	1	-0.643	99	-0.09
ENST00000397505.2	MRPL52	9913	bta-miR-133a	7mer-m8	29	35	-0.224	0	-0.101	-0.035	0	0	0	0	-0.031	0	0	0	0	-0.1	-0.11	-0.034	0	-0.011	0.05	0.036	0	-0.56	99	1	-0.56	99	-0.13
ENST00000397512.3	TMEM80	9913	bta-miR-AB-2	8mer-1a	81	88	-0.589	-0.016	-0.062	0.034	0	0	0.06	0	0	0.015	0	0	0	0.023	-0.014	-0.021	0	-0.02	0.119	-0.135	0	-0.606	99	1	-0.606	99	-0.18
ENST00000397609.2	FAM98B	9913	bta-miR-2284ac	8mer-1a	165	172	-0.589	0	-0.261	0.047	-0.018	0	0	0	0.012	0	0	0	0	0.079	-0.091	0.067	0	-0.02	0.142	0.225	0	-0.407	99	0.99649	-0.4054	99	-0.12
ENST00000397766.2	PGBD4	9913	bta-miR-2284c	7mer-m8	238	244	-0.224	-0.033	-0.144	-0.007	0.01	0	0	0	0	0	0	0	0	0.002	-0.131	-0.29	0	-0.011	0.135	0.193	0	-0.5	99	0.96329	-0.4782	99	NA
ENST00000397766.2	PGBD4	9913	bta-miR-2285ai-5p	8mer-1a	230	237	-0.589	-0.056	-0.211	0.001	-0.018	0	0	0	0	0	0	0	0	0.007	-0.12	-0.592	0	-0.02	0.229	0.295	0	-1.074	99	0.96329	-1.0166	99	NA
ENST00000397814.3	BMP1	9913	bta-miR-12001	8mer-1a	138	145	-0.589	-0.016	-0.14	0.016	0	-0.021	0	0	0	0.015	0	0	0	-0.029	-0.026	0.097	0	-0.02	0.141	0.084	0	-0.488	99	1	-0.488	99	-0.15
ENST00000397841.1	C21orf67	9913	bta-miR-485	7mer-m8	212	218	-0.224	-0.044	-0.058	0.029	0.01	0	0	0	0	-0.008	0	0	0	0.047	-0.139	-0.29	0	-0.011	0.13	-0.002	0	-0.56	99	1	-0.56	99	NA
ENST00000397898.3	SUMO3	9913	bta-miR-365-5p	8mer-1a	629	636	-0.589	-0.008	-0.122	0.067	-0.018	0	0	0	0	0	0	0	0	0.137	-0.108	-0.036	0	-0.02	0.106	0.058	0	-0.533	99	0.82149	-0.4223	98	-0.06
ENST00000397980.3	PHACTR2	9913	bta-miR-7859	8mer-1a	174	181	-0.589	-0.024	-0.201	-0.044	-0.018	0	0	0	0	0.015	0	0	0	-0.03	-0.014	-0.024	0	-0.02	0.218	0.241	0	-0.49	99	1	-0.49	99	-0.32
ENST00000398042.2	TANGO2	9913	bta-miR-AB-2	8mer-1a	281	288	-0.589	-0.008	0.001	0.048	0	0	0.06	0	0	0.015	0	0	0	0.08	-0.069	0.006	0	-0.02	0.119	-0.135	0	-0.492	99	0.9454	-0.4603	99	-0.23
ENST00000398048.3	SCML2	9913	bta-miR-2284c	8mer-1a	168	175	-0.589	0.016	-0.257	0.024	-0.018	0	0	0	0	0	0	0	0	0.074	-0.074	0.05	0	-0.02	0.222	0.302	0	-0.27	99	1	-0.27	99	-0.07
ENST00000398226.3	VIMP	9913	bta-miR-2284c	8mer-1a	75	82	-0.589	-0.032	-0.156	0.032	-0.018	0	0	0	0	0	0	0	0	-0.018	-0.104	-0.006	0	-0.02	0.222	0.302	0	-0.387	99	0.99993	-0.387	99	NA
ENST00000398248.1	PPAPDC1A	9913	bta-miR-1842	8mer-1a	1443	1450	-0.589	0.016	-0.234	0.067	0	0	0	0	0	0.015	0	0	0	0.208	-0.111	-0.065	0	-0.02	0.159	-0.003	0	-0.557	99	0.05123	-0.0239	47	NA
ENST00000398468.3	NOTO	9913	bta-miR-12001	8mer-1a	542	549	-0.589	-0.016	-0.155	0.066	0	-0.021	0	0	0	0.015	0	0	0	0.125	-0.08	0.023	0	-0.02	0.141	0.084	0	-0.427	99	1	-0.427	99	NA
ENST00000398559.2	TMF1	9913	bta-miR-2285ai-5p	8mer-1a	36	43	-0.589	-0.008	-0.226	0.007	-0.018	0	0	0	0	0	0	0	0	0.13	-0.086	0.155	-0.118	-0.02	0.229	0.295	0	-0.249	99	1	-0.249	99	0.1
ENST00000398575.4	C17orf98	9913	bta-miR-2284c	7mer-m8	83	89	-0.224	-0.022	-0.148	-0.013	0.01	0	0	0	0	0	0	0	0	-0.051	-0.119	-0.01	0	-0.011	0.135	0.193	0	-0.26	99	1	-0.26	99	-0.02
ENST00000398780.3	IQCF6	9913	bta-miR-2285ai-5p	7mer-1a	45	51	-0.195	-0.06	-0.029	-0.014	-0.025	0	0	0	0	0	0	0	0.015	-0.068	-0.074	-0.016	0	-0.02	0.117	0.114	0	-0.255	99	1	-0.255	99	NA
ENST00000398873.3	YDJC	9913	bta-miR-AB-2	8mer-1a	394	401	-0.589	0	-0.004	0.051	0	0	0.06	0	0	0.015	0	0	0	0.085	-0.069	-0.026	0	-0.02	0.119	-0.135	0	-0.513	99	0.99088	-0.5074	99	-0.08
ENST00000399087.1	AC007952.6	9913	bta-miR-1842	8mer-1a	120	127	-0.589	-0.024	-0.048	0.016	0	0	0	0	0	0.015	0	0	0	-0.04	-0.03	-0.128	0	-0.02	0.159	-0.003	0	-0.692	99	0.002	-0.0011	21	NA
ENST00000399093.1	AC007952.5	9913	bta-miR-1842	8mer-1a	122	129	-0.589	-0.024	-0.048	0.046	0	0	0	0	0	0.015	0	0	0	0.015	-0.039	-0.129	0	-0.02	0.159	-0.003	0	-0.617	99	0.002	-0.001	21	NA
ENST00000399150.3	MICB	9913	bta-miR-2415-3p	8mer-1a	15	22	-0.589	-0.024	-0.067	-0.019	0	-0.021	0	0	0	0	0	0	0	0.038	0.067	0.045	0	-0.02	0.153	-0.02	0	-0.457	99	1	-0.457	99	0.35
ENST00000399242.2	AC104472.1	9913	bta-miR-299	7mer-m8	1050	1056	-0.224	-0.011	-0.194	-0.007	0	0	0	0	-0.031	0	0	0	0	0.079	-0.128	-0.085	0	-0.011	0.054	0.103	0	-0.455	99	1	-0.455	99	NA
ENST00000399246.2	AC003102.1	9913	bta-miR-449a	8mer-1a	245	252	-0.589	-0.016	-0.157	0.034	0	0	0	0	0	0.015	0	0	0	0.032	-0.086	-0.252	0	-0.02	0.14	0	0	-0.899	99	1	-0.899	99	NA
ENST00000399387.4	C14orf23	9913	bta-miR-2284ac	8mer-1a	152	159	-0.589	-0.008	-0.154	0.053	-0.018	0	0	0	0.012	0	0	0	0	0.106	-0.112	-0.026	0	-0.02	0.142	0.225	0	-0.389	99	1	-0.389	99	NA
ENST00000399604.4	ZNF594	9913	bta-miR-2346	8mer-1a	718	725	-0.589	-0.008	-0.197	0.084	-0.018	0	0	0	0	0	0	0	0	0.166	-0.1	0.06	-0.59	-0.02	0.106	0.138	0	-0.968	99	1	-0.968	99	0.28
ENST00000399604.4	ZNF594	9913	bta-miR-2346	8mer-1a	388	395	-0.589	-0.04	-0.055	0.081	-0.018	0	0	0	0	0	0	0	0	0.166	-0.092	0.06	-0.59	-0.02	0.106	0.138	0	-0.853	99	1	-0.853	99	0.28
ENST00000399697.3	POLR1D	9913	bta-miR-7859	8mer-1a	748	755	-0.589	-0.016	-0.264	0.092	-0.018	0	0	0	0	0.015	0	0	0	0.18	-0.13	-0.044	0	-0.02	0.218	0.241	0	-0.335	99	0.68204	-0.2198	98	-0.11
ENST00000400094.1	ATP5J	9913	bta-miR-2285ai-5p	7mer-m8	72	78	-0.224	-0.022	-0.134	-0.002	0.01	0	0	0	0	0	0	0	0	-0.05	-0.126	-0.025	0	-0.011	0.139	0.189	0	-0.256	99	0.99988	-0.256	99	NA
ENST00000400102.3	AF131215.5	9913	bta-miR-7859	7mer-m8	579	585	-0.224	-0.022	-0.13	-0.023	0.01	0	0	0	0	-0.008	0	0	0	0.046	-0.066	-0.29	0	-0.011	0.133	0.154	0	-0.431	99	0.998	-0.43	99	NA
ENST00000400102.3	AF131215.5	9913	bta-miR-2284c	7mer-m8	295	301	-0.224	0.022	-0.086	0.034	0.01	0	0	0	0	0	0	0	0	0.046	-0.122	-0.29	0	-0.011	0.135	0.193	0	-0.293	99	0.998	-0.2924	99	NA
ENST00000400125.2	SPAG11A	9913	bta-miR-6521	8mer-1a	123	130	-0.589	-0.016	-0.158	0.047	0	0	0.06	0	0.012	0	0	0	0	0.021	0.001	-0.054	0	-0.02	-0.125	-0.081	0	-0.902	99	1	-0.902	99	NA
ENST00000400125.2	SPAG11A	9913	bta-miR-7859	7mer-m8	243	249	-0.224	-0.022	-0.17	0.007	0.01	0	0	0	0	-0.008	0	0	0	0.009	-0.114	-0.025	0	-0.011	0.133	0.154	0	-0.261	99	1	-0.261	99	NA
ENST00000400128.1	CHODL	9913	bta-miR-2284ac	8mer-1a	73	80	-0.589	-0.016	-0.128	0.031	-0.018	0	0	0	0.012	0	0	0	0	0.118	-0.083	0.014	0	-0.02	0.142	0.225	0	-0.312	99	1	-0.312	99	0.1
ENST00000400151.2	PCGF3	9913	bta-miR-7859	8mer-1a	160	167	-0.589	-0.032	-0.15	-0.013	-0.018	0	0	0	0	0.015	0	0	0	-0.032	-0.108	-0.028	0	-0.02	0.218	0.241	0	-0.516	99	0.99663	-0.5139	99	0.18
ENST00000400169.1	CXADR	9913	bta-miR-2284c	8mer-1a	685	692	-0.589	-0.016	-0.211	-0.013	-0.018	0	0	0	0	0	0	0	0	0.114	-0.092	0.052	0	-0.02	0.222	0.302	0	-0.269	99	0.33297	-0.0841	94	0.18
ENST00000400514.2	AP005482.1	9913	bta-miR-7859	8mer-1a	446	453	-0.589	-0.024	-0.13	0.086	-0.018	0	0	0	0	0.015	0	0	0	0.245	-0.11	-0.196	0	-0.02	0.218	0.241	0	-0.282	99	0.85145	-0.2365	99	NA
ENST00000400514.2	AP005482.1	9913	bta-miR-2284c	8mer-1a	2911	2918	-0.589	-0.032	-0.21	-0.036	-0.018	0	0	0	0	0	0	0	0	0.267	-0.106	-0.196	0	-0.02	0.222	0.302	0	-0.416	99	0.66465	-0.2627	99	NA
ENST00000401030.3	SEP15	9913	bta-miR-7859	8mer-1a	386	393	-0.589	-0.024	-0.2	0.075	-0.018	0	0	0	0	0.015	0	0	0	0.125	-0.058	-0.031	0	-0.02	0.218	0.241	0	-0.266	99	0.99756	-0.2653	99	NA
ENST00000401576.1	PEX13	9913	bta-miR-2284c	8mer-1a	633	640	-0.589	-0.016	-0.157	0.019	-0.018	0	0	0	0	0	0	0	0	0.111	-0.022	-0.148	0	-0.02	0.222	0.302	0	-0.316	99	0.37172	-0.1095	96	0.31
[truncated: 863 more rows]

## Sheet: DE_miRNA_Targets_99th_KC
Target genes for the Differentially Expressed miRNAs in KC steers at a minimum context++ score percentile of 99
[truncated: 927 more rows]
