# Supplementary material for: Bovine hepatic miRNAome profiling and differential miRNA expression analyses between beef steers with divergent feed efficiency phenotypes
Source: Sci Rep. 2020 Nov 9;10:19309. doi: 10.1038/s41598-020-73885-5 (PMC7653039; doi:10.1038/s41598-020-73885-5)
Supplement: Supplementary file 6 — Supplementary Information 6. [file 41598_2020_73885_MOESM6_ESM.xlsx]

## Sheet: DE_miRNA_targets_Angus_DE_genes
Predicted DE gene targets (Targetscan_7) for the DE miRNAs for Angus at context++ score percentile threshold of > 50
DE miRNA miRBase_ID	DE Target Gene Symbol	Refseq_ID	Species ID	Site Type	UTR start	UTR end	Site type contribution	3' pairing contribution	local AU contribution	Min_dist contribution	sRNA1A contribution	sRNA1C contribution	sRNA1G contribution	sRNA8A contribution	sRNA8C contribution	sRNA8G contribution	site8A contribution	site8C contribution	site8G contribution	3' UTR length contribution	SA contribution	ORF length contribution	ORF 8mer contribution	Offset 6mer contribution	TA contribution	SPS contribution	PCT contribution	context++ score	Context++ score percentile	AIR	weighted context++ score	weighted context++ score percentile	UTR region	Bovine Ensembl Gene ID	logFC_DE_Target	logFC_DE_miRNA	mRNA-miRNA correlation
bta-miR-11985	CDHR5	ENST00000397542.2	9913	7mer-m8	431	437	-0.224	-0.033	-0.001	0.03	0	0.014	0	0	-0.031	0	0	0	0	0.052	-0.067	0.063	0	-0.011	-0.004	-0.034	0	-0.246	84	1	-0.246	88	CGGCUGGGCUGAUUGGCGGUGGG	ENSBTAG00000047914	-3.171	-1.377	0.1
bta-miR-133b	SLC22A2	ENST00000366952.1	9913	7mer-m8	65	71	-0.224	-0.011	-0.038	0.011	0	0	0	0	-0.031	0	0	0	0	0.064	-0.089	0.024	0	-0.011	0.05	0.036	0	-0.219	85	1	-0.219	89	UCCACAUAGAGGGAGGGACCAAG	ENSBTAG00000009583	-3.594	0.663	0.34
bta-miR-133b	RAB30	ENST00000533486.1	9913	7mer-1a	971	977	-0.195	-0.036	-0.05	0.04	0	0	0	0	0.033	0	0	0	0	0.119	-0.043	0.002	0	-0.02	0.034	0.039	-0.001	-0.078	57	1	-0.078	69	AACCAGACCUGAUCUGACCAAAA	ENSBTAG00000002417	1.131	0.663	-0.33
bta-miR-133b	GIMAP4	ENST00000255945.2	9913	7mer-1a	245	251	-0.195	-0.024	-0.029	0.026	0	0	0	0	0.033	0	0	0	0	0.044	-0.072	0.014	0	-0.02	0.034	0.039	0	-0.15	76	1	-0.15	82	ACAGGGAAUGCAGGAGACCAAAG	ENSBTAG00000039928	1.928	0.663	-0.22
bta-miR-133b	COL1A1	ENST00000225964.5	9913	7mer-1a	194	200	-0.195	-0.048	-0.059	0.021	0	0	0	0	0.033	0	0	0	0	0.051	-0.064	0.057	0	-0.02	0.034	0.039	-0.001	-0.152	76	0.99896	-0.1518	83	UGACCAACUGAACAUGACCAAAA	ENSBTAG00000013103	-1.326	0.663	-0.41
bta-miR-133b	RAB30	ENST00000533486.1	9913	7mer-1a	642	648	-0.195	-0.024	-0.048	0.037	0	0	0	0	0.033	0	0	0	0	0.119	-0.062	0.002	0	-0.02	0.034	0.039	-0.001	-0.086	60	1	-0.086	71	UUCUGCUCUUUCACAGACCAAAC	ENSBTAG00000002417	1.131	0.663	-0.33
bta-miR-133b	TSKU	ENST00000333090.4	9913	7mer-m8	286	292	-0.224	-0.033	-0.031	0.034	0	0	0	0	-0.031	0	0	0	0	0.071	-0.055	0.028	0	-0.011	0.05	0.036	0	-0.166	78	0.96857	-0.1605	84	CCUUCCCUGAGGCCUGGACCAAC	ENSBTAG00000001537	-1.538	0.663	-0.08
bta-miR-133b	RAB30	ENST00000534141.1	9913	7mer-1a	755	761	-0.195	-0.024	-0.048	0.039	0	0	0	0	0.033	0	0	0	0	0.102	-0.062	-0.004	0	-0.02	0.034	0.039	-0.001	-0.107	67	1	-0.107	76	UUCUGCUCUUUCACAGACCAAAC	ENSBTAG00000002417	1.131	0.663	-0.33
bta-miR-133b	TLE1	ENST00000376499.3	9913	7mer-1a	181	187	-0.195	0	-0.028	0.022	0	0	0	0	0.033	0	0	0	0	0.023	-0.045	0.039	0	-0.02	0.034	0.039	0	-0.098	64	1	-0.098	74	UCACCUAUCUACCUAGACCAAAU	ENSBTAG00000000256	-1.157	0.663	-0.16
bta-miR-133b	DLK1	ENST00000341267.4	9913	7mer-1a	304	310	-0.195	0	-0.074	0.028	0	0	0	0	0.033	0	0	0	0	0.102	-0.086	0.012	0	-0.02	0.034	0.039	-0.001	-0.128	72	0.02125	-0.0026	24	CCUAAAAUCAAAAAAGACCAAAA	ENSBTAG00000037899	-1.376	0.663	-0.12
bta-miR-133b	LPIN1	ENST00000256720.2	9913	6mer	2332	2337	-0.079	-0.01	-0.036	-0.015	0	0	0	0	0.016	0	0	0	0	0.036	-0.028	0.02	0	-0.01	0.019	0.015	0	-0.072	55	0.98318	-0.0708	66	NNUAUUGUAAUAAAUGAGACCAAU	ENSBTAG00000007689	-1.77	0.663	0.1
bta-miR-133b	RAB30	ENST00000534141.1	9913	7mer-1a	1084	1090	-0.195	-0.036	-0.05	0.04	0	0	0	0	0.033	0	0	0	0	0.102	-0.043	-0.004	0	-0.02	0.034	0.039	-0.001	-0.101	65	1	-0.101	74	AACCAGACCUGAUCUGACCAAAA	ENSBTAG00000002417	1.131	0.663	-0.33
bta-miR-133b	CHL1	ENST00000256509.2	9913	8mer-1a	1599	1606	-0.589	-0.024	-0.17	0.124	0	0	0	0	0.012	0	0	0	0	0.285	-0.051	0.165	0	-0.02	0.073	0.057	0	-0.138	74	1	-0.138	81	CACACUCUCUCUUGUGGACCAAA	ENSBTAG00000002471	1.175	0.663	-0.37
bta-miR-133b	SOCS2	ENST00000548537.1	9913	7mer-m8	1527	1533	-0.224	0	-0.107	0.053	0	0	0	0	-0.031	0	0	0	0	0.129	-0.121	-0.031	0	-0.011	0.05	0.036	0	-0.257	89	1	-0.257	92	GUUAAGACAUCAGCUGGACCAAC	ENSBTAG00000012007	-1.246	0.663	-0.05
bta-miR-133b	GIMAP4	ENST00000255945.2	9913	6mer	662	667	-0.079	-0.005	-0.023	-0.017	0	0	0	0	0.016	0	0	0	0	0.016	-0.026	0.006	0	-0.01	0.019	0.015	0	-0.088	61	1	-0.088	71	NNCUGUAGGAAAUCUUUGACCAAC	ENSBTAG00000039928	1.928	0.663	-0.22
bta-miR-133b	CABYR	ENST00000399481.2	9913	7mer-1a	458	464	-0.195	-0.024	-0.029	0.028	0	0	0	0	0.033	0	0	0	0	0.05	-0.06	0.017	0	-0.02	0.034	0.039	0	-0.127	71	0.73078	-0.0917	72	GACAAGAUGUGCCCAGACCAAAA	ENSBTAG00000005638	1.659	0.663	-0.22
bta-miR-133b	TTC39C	ENST00000540918.2	9913	7mer-1a	594	600	-0.195	-0.036	-0.059	0.035	0	0	0	0	0.033	0	0	0	0	0.095	-0.058	0.01	0	-0.02	0.034	0.039	0	-0.122	70	0.61862	-0.0742	68	GGUCUCCUGACCACAGACCAAAU	ENSBTAG00000005635	1.174	0.663	-0.37
bta-miR-2285bg	EDNRA	ENST00000339690.5	9913	7mer-m8	165	171	-0.224	-0.022	-0.074	0.024	0.01	0	0	0.004	0	0	0	0	0	0.09	-0.068	-0.008	0	-0.011	-0.096	0.041	0	-0.334	87	1	-0.334	91	AGGACUGGUGGCUGUUCGGGUUC	ENSBTAG00000013674	1.091	1.185	-0.13
bta-miR-2285bg	SLC25A30	ENST00000539591.1	9913	7mer-1a	511	517	-0.195	-0.036	-0.017	0.034	-0.025	0	0	-0.049	0	0	0	0	0.015	0.106	-0.012	0.006	0	-0.02	-0.102	0.017	0	-0.278	80	0.94552	-0.2614	85	CAAGUAUAAACAGGGCGGGUUAG	ENSBTAG00000016529	1.199	1.185	-0.35
bta-miR-2285n	CPT1B	ENST00000405237.3	9913	6mer	19	24	-0.079	-0.019	-0.025	-0.005	-0.002	0	0	0	0.016	0	0	0	0.012	-0.004	-0.025	0.018	0	-0.01	0.044	0.032	0	-0.047	76	0.99997	-0.047	83	NNCCUUAAGUACCUGUAGGUUUUU	ENSBTAG00000016048	1.477	1.082	0.13
bta-miR-2285n	GNAZ	ENST00000248996.4	9913	6mer	243	248	-0.079	-0.01	-0.026	0.02	-0.002	0	0	0	0.016	0	0	0.015	0	0.014	-0.02	-0.084	0	-0.01	0.044	0.032	0	-0.09	84	1	-0.09	89	NNAUAAAACCAAACCCUGGUUUUU	ENSBTAG00000047664	-1.181	1.082	-0.25
bta-miR-2285n	FKBP5	ENST00000536438.1	9913	7mer-1a	344	350	-0.195	-0.024	-0.049	0.029	-0.025	0	0	0	0.033	0	0	0	0	0.063	-0.059	0.024	0	-0.02	0.087	0.087	0	-0.049	76	1	-0.049	83	GGGGGCUGUCUGUUAGGUUUUAC	ENSBTAG00000047502	-1.533	1.082	-0.2
bta-miR-2285n	ASCL1	ENST00000266744.3	9913	7mer-m8	528	534	-0.224	-0.022	-0.009	0.043	0.01	0	0	0	-0.031	0	0	0	0	0.085	0.06	0.006	0	-0.011	0.107	0.099	0	-0.02	64	1	-0.02	73	ACCCCGACCCUCCCGGGGUUUUG	ENSBTAG00000016227	-1.707	1.082	-0.39
bta-miR-2285n	HP	ENST00000569639.1	9913	7mer-m8	402	408	-0.224	-0.011	-0.067	0.027	0.01	0	0	0	-0.031	0	0	0	0	0.046	-0.056	-0.036	0	-0.011	0.107	0.099	0	-0.147	91	0.002	-0.0003	44	CCUCCUGGAACAAGAGGGUUUUG	ENSBTAG00000006354	-1.493	1.082	0.75
bta-miR-2285n	EDNRA	ENST00000358556.4	9913	7mer-m8	1215	1221	-0.224	-0.044	-0.083	0.054	0.01	0	0	0	-0.031	0	0	0	0	0.122	-0.064	0.022	0	-0.011	0.107	0.099	0	-0.043	75	1	-0.043	82	GUUCUUCAUGUCCCUGGGUUUUC	ENSBTAG00000013674	1.091	1.082	-0.23
bta-miR-2285n	MBNL3	ENST00000370839.3	9913	7mer-m8	8619	8625	-0.224	-0.011	-0.168	0.057	0.01	0	0	0	-0.031	0	0	0	0	0.203	-0.062	0.025	0	-0.011	0.107	0.099	0	-0.02	64	0.19263	-0.0038	53	UGCUUCCCCAGAUAUGGGUUUUU	ENSBTAG00000014088	-1.182	1.082	-0.38
bta-miR-2285n	TP53INP1	ENST00000342697.4	9913	6mer	4482	4487	-0.079	-0.014	-0.035	0.001	-0.002	0	0	0	0.016	0	0	0	0	0.046	-0.023	0.003	0	-0.01	0.044	0.032	0	-0.021	64	0.37979	-0.0079	58	NNACUACCUGGAGUUACGGUUUUU	ENSBTAG00000026232	-1.089	1.082	-0.3
bta-miR-2285n	HOPX	ENST00000554144.1	9913	6mer	144	149	-0.079	-0.01	-0.033	0.014	-0.002	0	0	0	0.016	0	0	0	0	0.012	-0.018	-0.008	0	-0.01	0.044	0.032	0	-0.042	74	1	-0.042	81	NNUCAUCAAGCUAUUUUGGUUUUU	ENSBTAG00000002333	1.712	1.082	0.58
bta-miR-2285n	EDNRA	ENST00000339690.5	9913	7mer-m8	1885	1891	-0.224	-0.044	-0.083	0.054	0.01	0	0	0	-0.031	0	0	0	0	0.136	-0.064	-0.008	0	-0.011	0.107	0.099	0	-0.059	79	1	-0.059	85	GUUCUUCAUGUCCCUGGGUUUUC	ENSBTAG00000013674	1.091	1.082	-0.23
bta-miR-2285n	ELOVL5	ENST00000370918.4	9913	7mer-m8	1492	1498	-0.224	-0.033	-0.102	0.023	0.01	0	0	0	-0.031	0	0	0	0	0.103	-0.119	0.018	0	-0.011	0.107	0.099	0	-0.16	92	0.99541	-0.1592	95	CUUAAUUAGUCUUGUGGGUUUUC	ENSBTAG00000003359	1.258	1.082	0.14
bta-miR-2285n	HOPX	ENST00000420433.1	9913	6mer	77	82	-0.079	-0.01	-0.033	0.008	-0.002	0	0	0	0.016	0	0	0	0	0.005	-0.018	-0.011	0	-0.01	0.044	0.032	0	-0.058	79	1	-0.058	85	NNUCAUCAAGCUAUUUUGGUUUUU	ENSBTAG00000002333	1.712	1.082	0.58
bta-miR-2285n	TLE1	ENST00000376463.1	9913	6mer	141	146	-0.079	-0.034	-0.012	0.015	-0.002	0	0	0	0.016	0	0	0	0.012	0.014	-0.014	-0.004	0	-0.01	0.044	0.032	0	-0.022	65	1	-0.022	74	NNACAGUUCACCCUGGAGGUUUUC	ENSBTAG00000000256	-1.157	1.082	-0.27
bta-miR-2285n	FKBP5	ENST00000536438.1	9913	7mer-1a	1501	1507	-0.195	-0.024	-0.065	0.044	-0.025	0	0	0	0.033	0	0	0	0	0.107	-0.041	0.024	0	-0.02	0.087	0.087	0	-0.01	53	0.0472	-0.0005	45	UUUUAUUUUUAUGGUGGUUUUAA	ENSBTAG00000047502	-1.533	1.082	-0.2
bta-miR-2285n	SLC25A30	ENST00000539591.1	9913	7mer-1a	1119	1125	-0.195	-0.048	-0.047	0.043	-0.025	0	0	0	0.033	0	0	0	0	0.106	-0.05	0.006	0	-0.02	0.087	0.087	0	-0.023	65	0.94552	-0.0217	74	UUUUUCAGAUUCCCA--GGUUUUAC	ENSBTAG00000016529	1.199	1.082	0.16
bta-miR-2285n	ADIPOR2	ENST00000357103.4	9913	7mer-m8	1406	1412	-0.224	-0.033	-0.134	0.049	0.01	0	0	0	-0.031	0	0	0	0	0.12	-0.127	0.031	0	-0.011	0.107	0.099	0	-0.144	91	0.90324	-0.1294	93	CUGUUUACUCAGUGUGGGUUUUU	ENSBTAG00000009050	1.215	1.082	0.24
bta-miR-2285n	RAB30	ENST00000525117.1	9913	6mer	581	586	-0.079	-0.01	-0.036	-0.005	-0.002	0	0	0	0.016	0	0	0.015	0	0.014	-0.011	-0.009	0	-0.01	0.044	0.032	0	-0.041	74	1	-0.041	81	NNCAGAAAACAACCCAUGGUUUUU	ENSBTAG00000002417	1.131	1.082	0.1
bta-miR-2285n	DOPEY2	ENST00000399151.3	9913	7mer-m8	306	312	-0.224	-0.066	-0.129	-0.006	0.01	0	0	0	-0.031	0	0	0	0	0.014	-0.108	0.111	0	-0.011	0.107	0.099	0	-0.234	96	1	-0.234	98	GAGAUUGAAAAGUUG----GGGUUUUU	ENSBTAG00000014306	2.386	1.082	0.11
bta-miR-2285n	MBNL3	ENST00000538204.1	9913	7mer-m8	8590	8596	-0.224	-0.011	-0.168	0.057	0.01	0	0	0	-0.031	0	0	0	0	0.203	-0.062	0.019	0	-0.011	0.107	0.099	0	-0.02	64	0.20107	-0.004	53	UGCUUCCCCAGAUAUGGGUUUUU	ENSBTAG00000014088	-1.182	1.082	-0.38
bta-miR-2285n	MBNL3	ENST00000538204.1	9913	7mer-1a	3159	3165	-0.195	-0.048	-0.064	0.055	-0.025	0	0	0	0.033	0	0	0	0	0.157	-0.063	0.012	0	-0.02	0.087	0.087	0	-0.01	53	0.8189	-0.0082	58	CUAAAUGUUUAAGAAGGUUUUAG	ENSBTAG00000014088	-1.182	1.082	-0.38
bta-miR-2285n	RAB30	ENST00000533486.1	9913	7mer-m8	8459	8465	-0.224	-0.022	-0.124	0.038	0.01	0	0	0	-0.031	0	0	0	0	0.196	-0.104	0.002	0	-0.011	0.107	0.099	0	-0.064	80	0.60634	-0.0385	80	AGUCUUGUGCAAAUUGGGUUUUC	ENSBTAG00000002417	1.131	1.082	0.1
bta-miR-2285n	SOCS2	ENST00000548537.1	9913	7mer-m8	1001	1007	-0.224	-0.033	-0.131	0.053	0.01	0	0	0	-0.031	0	0	0	0	0.129	-0.072	-0.031	0	-0.011	0.107	0.099	0	-0.135	90	1	-0.135	93	GAAUUAACUGAAGUUGGGUUUUC	ENSBTAG00000012007	-1.246	1.082	-0.32
bta-miR-2285n	SCD	ENST00000370355.2	9913	7mer-1a	1590	1596	-0.195	-0.048	-0.032	0.043	-0.025	0	0	0	0.033	0	0	0	0	0.109	-0.065	0.018	0	-0.02	0.087	0.087	0	-0.01	53	0.99781	-0.01	61	CCACUUUCUCCUGCUGGUUUUAU	ENSBTAG00000045728	-2.065	1.082	-0.49
bta-miR-2285n	TP53INP1	ENST00000448464.2	9913	7mer-m8	1671	1677	-0.224	-0.055	-0.082	0.06	0.01	0	0	0	-0.031	0	0	0	0	0.162	0.013	-0.007	0	-0.011	0.107	0.099	0	-0.02	64	0.37953	-0.0076	58	UUUCGCAGUUGUGAUGGGUUUUG	ENSBTAG00000026232	-1.089	1.082	-0.3
bta-miR-2285n	ELOVL5	ENST00000370918.4	9913	7mer-1a	1737	1743	-0.195	-0.012	-0.038	-0.038	-0.025	0	0	0	0.033	0	0	0	0	0.088	-0.064	0.011	0	-0.02	0.087	0.087	0	-0.086	84	0.00736	-0.0006	45	UGAUUACCUGUGCUUGGUUUUAC	ENSBTAG00000003359	1.258	1.082	0.14
bta-miR-2285n	TENM4	ENST00000278550.7	9913	8mer-1a	1308	1315	-0.589	-0.008	-0.104	0.118	-0.018	0	0	0	0.012	0	0	0	0	0.317	-0.064	0.241	0	-0.02	0.172	0.154	0	-0.03	70	0.17904	-0.0053	55	AGAGGAGCCCAGCCAGGGUUUUA	ENSBTAG00000007439	-1.24	1.082	-0.39
bta-miR-2285n	CHL1	ENST00000256509.2	9913	7mer-1a	1514	1520	-0.195	-0.024	-0.041	0.047	-0.025	0	0	0	0.033	0	0	0	0	0.119	-0.044	0.052	0	-0.02	0.087	0.087	0	-0.01	53	1	-0.01	61	UGAAACCAACUCGCAGGUUUUAC	ENSBTAG00000002471	1.175	1.082	-0.27
bta-miR-2285n	CABYR	ENST00000415309.2	9913	7mer-1a	787	793	-0.195	-0.024	-0.071	0.021	-0.025	0	0	0	0.033	0	0	0	0	0.06	-0.048	0.004	0	-0.02	0.087	0.087	0	-0.091	85	0.02148	-0.0019	49	UUUUGUGAAUUGCUAGGUUUUAU	ENSBTAG00000005638	1.659	1.082	-0.06
bta-miR-2285n	TTC39C	ENST00000540918.2	9913	8mer-1a	1499	1506	-0.589	-0.016	-0.129	0.108	-0.018	0	0	0	0.012	0	0	0	0	0.248	-0.04	0.03	0	-0.02	0.172	0.154	0	-0.088	84	0.61393	-0.0534	84	GUGGGACUGCUGCAUGGGUUUUA	ENSBTAG00000005635	1.174	1.082	-0.2
bta-miR-2285n	RAB30	ENST00000533486.1	9913	7mer-1a	7380	7386	-0.195	-0.024	-0.059	0.046	-0.025	0	0	0	0.033	0	0	0	0	0.163	-0.063	0.002	0	-0.02	0.087	0.087	0	-0.01	53	0.60634	-0.0061	56	AUUCAGCUCUUUAUUGGUUUUAA	ENSBTAG00000002417	1.131	1.082	0.1
bta-miR-2285n	SCD	ENST00000370355.2	9913	7mer-1a	1590	1596	-0.195	-0.048	-0.032	0.043	-0.025	0	0	0	0.033	0	0	0	0	0.109	-0.065	0.018	0	-0.02	0.087	0.087	0	-0.01	53	0.99781	-0.01	61	CCACUUUCUCCUGCUGGUUUUAU	ENSBTAG00000047957	-1.79	1.082	-0.48
bta-miR-2285n	TP53INP1	ENST00000448464.2	9913	7mer-m8	834	840	-0.224	-0.022	-0.141	0.035	0.01	0	0	0	-0.031	0	0	0	0	0.108	-0.036	-0.007	0	-0.011	0.107	0.099	0	-0.113	88	0.78255	-0.0877	89	AUUUCUGUGUGUAUGGGGUUUUU	ENSBTAG00000026232	-1.089	1.082	-0.3
bta-miR-2285n	ZBTB16	ENST00000335953.4	9913	7mer-1a	1994	2000	-0.195	-0.024	-0.065	0.05	-0.025	0	0	0	0.033	0	0	0	0	0.137	-0.061	0.035	0	-0.02	0.087	0.087	0	-0.01	53	0.93165	-0.0093	60	GCGUUUUUAUCUUUAGGUUUUAA	ENSBTAG00000011266	-1.245	1.082	-0.2
bta-miR-2285n	RAB30	ENST00000533486.1	9913	7mer-1a	5117	5123	-0.195	0	-0.072	0.057	-0.025	0	0	0	0.033	0	0	0	0	0.163	-0.053	0.002	0	-0.02	0.087	0.087	0	-0.01	53	0.60634	-0.0061	56	CCUUUGAAAAAAAAUGGUUUUAA	ENSBTAG00000002417	1.131	1.082	0.1
bta-miR-2285n	TENM4	ENST00000278550.7	9913	7mer-1a	2980	2986	-0.195	-0.024	-0.048	0.048	-0.025	0	0	0	0.033	0	0	0	0	0.133	-0.047	0.076	0	-0.02	0.087	0.087	0	-0.01	53	0.17904	-0.0018	49	UGAUUCCCCAACUUUGGUUUUAU	ENSBTAG00000007439	-1.24	1.082	-0.39
bta-miR-2285n	CHL1	ENST00000256509.2	9913	7mer-m8	381	387	-0.224	-0.011	-0.069	0.038	0.01	0	0	0	-0.031	0	0	0	0	0.144	-0.07	0.083	0	-0.011	0.107	0.099	0	-0.02	64	1	-0.02	73	AUGUUGCUGCCUUGUGGGUUUUC	ENSBTAG00000002471	1.175	1.082	-0.27
bta-miR-2285n	TP53INP1	ENST00000448464.2	9913	6mer	4748	4753	-0.079	-0.014	-0.035	0.001	-0.002	0	0	0	0.016	0	0	0	0	0.047	-0.023	-0.002	0	-0.01	0.044	0.032	0	-0.025	66	0.37953	-0.0094	60	NNACUACCUGGAGUUACGGUUUUU	ENSBTAG00000026232	-1.089	1.082	-0.3
bta-miR-2285n	MBNL3	ENST00000370839.3	9913	7mer-1a	3188	3194	-0.195	-0.048	-0.064	0.055	-0.025	0	0	0	0.033	0	0	0	0	0.157	-0.063	0.016	0	-0.02	0.087	0.087	0	-0.01	53	0.81046	-0.0081	58	CUAAAUGUUUAAGAAGGUUUUAG	ENSBTAG00000014088	-1.182	1.082	-0.38
bta-miR-2285n	FKBP5	ENST00000542713.1	9913	7mer-m8	1974	1980	-0.224	-0.011	-0.138	0.053	0.01	0	0	0	-0.031	0	0	0	0	0.136	-0.025	0.015	0	-0.011	0.107	0.099	0	-0.02	64	1	-0.02	73	AAGUCUAAUACUUGGGGGUUUUU	ENSBTAG00000047502	-1.533	1.082	-0.2
bta-miR-2285n	TP53INP1	ENST00000342697.4	9913	7mer-m8	1405	1411	-0.224	-0.055	-0.082	0.058	0.01	0	0	0	-0.031	0	0	0	0	0.159	0.013	0.01	0	-0.011	0.107	0.099	0	-0.02	64	0.37979	-0.0076	58	UUUCGCAGUUGUGAUGGGUUUUG	ENSBTAG00000026232	-1.089	1.082	-0.3
bta-miR-2285n	LPIN1	ENST00000256720.2	9913	7mer-1a	850	856	-0.195	-0.012	-0.057	0.034	-0.025	0	0	0	0.033	0	0	0	0	0.086	-0.024	0.043	0	-0.02	0.087	0.087	0	-0.01	53	1	-0.01	61	CAACAGAAACUGGUUGGUUUUAA	ENSBTAG00000007689	-1.77	1.082	-0.27
bta-miR-2285n	TLE1	ENST00000376499.3	9913	6mer	484	489	-0.079	-0.01	-0.031	0.001	-0.002	0	0	0	0.016	0	-0.002	0	0	0.012	-0.02	0.018	0	-0.01	0.044	0.032	0	-0.031	70	0.00077	0	41	NNUUAGUACCAAUAAGUGGUUUUU	ENSBTAG00000000256	-1.157	1.082	-0.27
bta-miR-2285n	TP53INP1	ENST00000342697.4	9913	7mer-m8	568	574	-0.224	-0.022	-0.141	0.033	0.01	0	0	0	-0.031	0	0	0	0	0.099	-0.036	0.01	0	-0.011	0.107	0.099	0	-0.107	87	0.78281	-0.0831	89	AUUUCUGUGUGUAUGGGGUUUUU	ENSBTAG00000026232	-1.089	1.082	-0.3
bta-miR-2285u	FKBP5	ENST00000536438.1	9913	8mer-1a	2123	2130	-0.589	0	-0.219	0.092	0	0	0.06	0	0.012	0	0	0	0	0.258	-0.07	0.075	0	-0.02	0.244	0.241	0	-0.03	94	0.0472	-0.0014	62	AAUUAAUAGCAGAUUGGUUUUUA	ENSBTAG00000047502	-1.533	0.836	0.04
bta-miR-2285u	ELOVL5	ENST00000370918.4	9913	7mer-1a	804	810	-0.195	-0.036	-0.054	0.039	0	0	0.03	0	0.033	0	0	0	0	0.085	-0.047	0.011	0	-0.02	0.126	0.131	0	-0.01	76	0.99541	-0.01	78	GUCAGAAGUGUAAGUGUUUUUAU	ENSBTAG00000003359	1.258	0.836	-0.29
bta-miR-2285u	LURAP1L	ENST00000319264.3	9913	7mer-1a	446	452	-0.195	-0.036	-0.059	0.032	0	0	0.03	0	0.033	0	0	0	0	0.072	-0.056	0.004	0	-0.02	0.126	0.131	0	-0.01	76	0.18074	-0.0018	63	CUGUGGUUUAUUACUGUUUUUAU	ENSBTAG00000010431	-1.489	0.836	-0.01
bta-miR-2285u	TP53INP1	ENST00000448464.2	9913	7mer-1a	4575	4581	-0.195	-0.024	-0.073	0.024	0	0	0.03	0	0.033	0	0	0	0	0.134	-0.06	-0.004	0	-0.02	0.126	0.131	0	-0.01	76	0.37953	-0.0038	66	CUAAAUUUUUUUUCUGUUUUUAU	ENSBTAG00000026232	-1.089	0.836	-0.23
bta-miR-2285u	TP53INP1	ENST00000342697.4	9913	7mer-m8	2259	2265	-0.224	-0.066	-0.131	0.065	0	0	0.062	0	-0.031	0	0	0	0	0.159	-0.068	0.01	0	-0.011	0.148	0.154	0	-0.02	89	0.37979	-0.0076	71	GCCUUAUUCGAGCCAGGUUUUUU	ENSBTAG00000026232	-1.089	0.836	-0.23
bta-miR-2285u	ELOVL5	ENST00000370918.4	9913	7mer-1a	462	468	-0.195	-0.024	-0.067	0.031	0	0	0.03	0	0.033	0	0	0	0	0.078	-0.07	0.011	0	-0.02	0.126	0.131	0	-0.01	76	1	-0.01	78	UAGGGUAUGUUUCAAGUUUUUAU	ENSBTAG00000003359	1.258	0.836	-0.29
bta-miR-2285u	HOPX	ENST00000420433.1	9913	7mer-m8	77	83	-0.224	-0.011	-0.125	0.012	0	0	0.062	0	-0.031	0	0	0	0	0.018	-0.088	-0.037	0	-0.011	0.148	0.154	0	-0.133	98	1	-0.133	99	UCAUCAAGCUAUUUUGGUUUUUC	ENSBTAG00000002333	1.712	0.836	0.22
bta-miR-2285u	COL1A1	ENST00000225964.5	9913	7mer-1a	1355	1361	-0.195	-0.024	-0.078	-0.008	0	0	0.03	0	0.033	0	0	0	0	0.077	-0.072	0.057	0	-0.02	0.126	0.131	0	-0.01	76	0.99362	-0.0099	76	AUAAUAAUUUGAGAUGUUUUUAA	ENSBTAG00000013103	-1.326	0.836	-0.13
bta-miR-2285u	MBNL3	ENST00000370839.3	9913	7mer-1a	4135	4141	-0.195	-0.036	-0.081	0.056	0	0	0.03	0	0.033	0	0	0	0	0.157	-0.076	0.016	0	-0.02	0.126	0.131	0	-0.01	76	0.81046	-0.0081	72	UUUCUUGUUUUUAAAGUUUUUAU	ENSBTAG00000014088	-1.182	0.836	-0.13
bta-miR-2285u	DOPEY2	ENST00000399151.3	9913	7mer-m8	307	313	-0.224	-0.044	-0.098	-0.007	0	0	0.062	0	-0.031	0	0	0	0	0.014	-0.107	0.111	0	-0.011	0.148	0.154	0	-0.033	94	1	-0.033	95	AGAUUGAAAAGUUGG----GGUUUUUU	ENSBTAG00000014306	2.386	0.836	-0.06
bta-miR-2285u	TP53INP1	ENST00000448464.2	9913	8mer-1a	4748	4755	-0.589	-0.016	-0.151	0.006	0	0	0.06	0	0.012	0	0	0	0	0.321	-0.089	-0.017	0	-0.02	0.244	0.241	0	-0.03	94	0.37953	-0.0113	84	ACUACCUGGAGUUACGGUUUUUA	ENSBTAG00000026232	-1.089	0.836	-0.23
bta-miR-2285u	MBNL3	ENST00000538204.1	9913	7mer-m8	8591	8597	-0.224	-0.011	-0.126	0.057	0	0	0.062	0	-0.031	0	0	0	0	0.203	-0.066	0.019	0	-0.011	0.148	0.154	0	-0.02	89	0.20107	-0.004	67	GCUUCCCCAGAUAUGGGUUUUUU	ENSBTAG00000014088	-1.182	0.836	-0.13
bta-miR-2285u	TP53INP1	ENST00000342697.4	9913	8mer-1a	4482	4489	-0.589	-0.016	-0.151	0.006	0	0	0.06	0	0.012	0	0	0	0	0.315	-0.089	0.017	0	-0.02	0.244	0.241	0	-0.03	94	0.37979	-0.0113	84	ACUACCUGGAGUUACGGUUUUUA	ENSBTAG00000026232	-1.089	0.836	-0.23
bta-miR-2285u	ADIPOR2	ENST00000357103.4	9913	7mer-m8	1407	1413	-0.224	-0.022	-0.095	0.049	0	0	0.062	0	-0.031	0	0	0	0	0.12	-0.128	0.031	0	-0.011	0.148	0.154	0	-0.02	89	0.90324	-0.0181	87	UGUUUACUCAGUGUGGGUUUUUU	ENSBTAG00000009050	1.215	0.836	-0.23
bta-miR-2285u	SCD	ENST00000370355.2	9913	7mer-1a	2785	2791	-0.195	-0.024	-0.05	0.043	0	0	0.03	0	0.033	0	0	0	0	0.124	-0.067	0.018	0	-0.02	0.126	0.131	0	-0.01	76	0.99459	-0.0099	76	UGAGUAAGGAAUACUGUUUUUAA	ENSBTAG00000045728	-2.065	0.836	0.12
bta-miR-2285u	DLK1	ENST00000341267.4	9913	7mer-m8	1140	1146	-0.224	-0.022	-0.081	0.055	0	0	0.062	0	-0.031	0	0	0	0	0.123	-0.12	0.019	0	-0.011	0.148	0.154	0	-0.02	89	0.02125	-0.0004	59	CACAACCCUCACCAAGGUUUUUC	ENSBTAG00000037899	-1.376	0.836	-0.31
bta-miR-2285u	MBNL3	ENST00000538204.1	9913	7mer-1a	4097	4103	-0.195	-0.036	-0.072	0.056	0	0	0.03	0	0.033	0	0	0	0	0.157	-0.079	0.012	0	-0.02	0.126	0.131	0	-0.01	76	0.8189	-0.0082	72	GUUUUCCUUUUUCUUGUUUUUAA	ENSBTAG00000014088	-1.182	0.836	-0.13
bta-miR-2285u	FKBP5	ENST00000542713.1	9913	7mer-1a	2570	2576	-0.195	-0.024	-0.067	0.031	0	0	0.03	0	0.033	0	0	0	0	0.113	-0.063	0.009	0	-0.02	0.126	0.131	0	-0.01	76	1	-0.01	78	CAUUCAUAUUAUACAGUUUUUAU	ENSBTAG00000047502	-1.533	0.836	0.04
bta-miR-2285u	DOPEY2	ENST00000399151.3	9913	7mer-1a	346	352	-0.195	-0.024	-0.049	0	0	0	0.03	0	0.033	0	0	0.036	0	0.018	-0.073	0.07	0	-0.02	0.126	0.131	0	-0.01	76	0.46017	-0.0046	67	UACAUCUCUCUAAACGUUUUUAA	ENSBTAG00000014306	2.386	0.836	-0.06
bta-miR-2285u	MBNL3	ENST00000370839.3	9913	7mer-m8	8620	8626	-0.224	-0.011	-0.126	0.057	0	0	0.062	0	-0.031	0	0	0	0	0.203	-0.066	0.025	0	-0.011	0.148	0.154	0	-0.02	89	0.19263	-0.0038	66	GCUUCCCCAGAUAUGGGUUUUUU	ENSBTAG00000014088	-1.182	0.836	-0.13
bta-miR-2285u	RAB30	ENST00000533486.1	9913	7mer-1a	7999	8005	-0.195	-0.024	-0.063	0.04	0	0	0.03	0	0.033	0	0	0	0	0.163	-0.057	0.002	0	-0.02	0.126	0.131	0	-0.01	76	0.60634	-0.0061	69	UUAACUUAGCAUAAUGUUUUUAA	ENSBTAG00000002417	1.131	0.836	-0.41
bta-miR-2285u	TP53INP1	ENST00000342697.4	9913	7mer-1a	2724	2730	-0.195	-0.048	-0.064	0.049	0	0	0.03	0	0.033	0	0	0	0	0.132	-0.073	0.006	0	-0.02	0.126	0.131	0	-0.01	76	0.37979	-0.0038	66	UGAAUGAGUUUCUUA--GUUUUUAU	ENSBTAG00000026232	-1.089	0.836	-0.23
bta-miR-2285u	RAB30	ENST00000533486.1	9913	7mer-m8	4663	4669	-0.224	-0.022	-0.13	0.074	0	0	0.062	0	-0.031	0	0	0	0	0.196	-0.126	0.002	0	-0.011	0.148	0.154	0	-0.02	89	0.60634	-0.0121	84	UAAUAAUUUUUUAAAGGUUUUUC	ENSBTAG00000002417	1.131	0.836	-0.41
bta-miR-2285u	GNAZ	ENST00000248996.4	9913	7mer-m8	243	249	-0.224	-0.011	-0.083	0.031	0	0	0.062	0	-0.031	0	0	0	0	0.048	-0.097	-0.29	0	-0.011	0.148	0.154	0	-0.304	99	1	-0.304	99	AUAAAACCAAACCCUGGUUUUUC	ENSBTAG00000047664	-1.181	0.836	-0.17
bta-miR-2285u	TP53INP1	ENST00000342697.4	9913	8mer-1a	569	576	-0.589	-0.008	-0.123	0.07	0	0	0.06	0	0.012	0	0	0	0	0.197	-0.005	0.017	0	-0.02	0.244	0.241	0	-0.03	94	0.78281	-0.0234	93	UUUCUGUGUGUAUGGGGUUUUUA	ENSBTAG00000026232	-1.089	0.836	-0.23
bta-miR-2285u	MBNL3	ENST00000370839.3	9913	7mer-1a	4126	4132	-0.195	-0.036	-0.072	0.056	0	0	0.03	0	0.033	0	0	0	0	0.157	-0.079	0.016	0	-0.02	0.126	0.131	0	-0.01	76	0.81046	-0.0081	72	GUUUUCCUUUUUCUUGUUUUUAA	ENSBTAG00000014088	-1.182	0.836	-0.13
bta-miR-2285u	RAB30	ENST00000534141.1	9913	7mer-1a	3726	3732	-0.195	-0.024	-0.069	0.026	0	0	0.03	0	0.033	0	0	0	0	0.126	-0.071	-0.004	0	-0.02	0.126	0.131	0	-0.01	76	0.50683	-0.0051	68	AUAGUCAGAAAAAUAGUUUUUAU	ENSBTAG00000002417	1.131	0.836	-0.41
bta-miR-2285u	GATM	ENST00000396659.3	9913	7mer-1a	314	320	-0.195	-0.024	-0.042	0.028	0	0	0.03	0	0.033	0	0	0.036	0	0.059	-0.078	0.022	0	-0.02	0.126	0.131	0	-0.01	76	1	-0.01	78	UAACCGUCUACCUCCGUUUUUAA	ENSBTAG00000005586	1.161	0.836	-0.28
bta-miR-2285u	TLE1	ENST00000376499.3	9913	7mer-m8	484	490	-0.224	-0.011	-0.108	0.001	0	0	0.062	0	-0.031	0	0	0	0	0.04	-0.096	0.062	0	-0.011	0.148	0.154	0	-0.02	89	0.00077	0	56	UUAGUACCAAUAAGUGGUUUUUC	ENSBTAG00000000256	-1.157	0.836	-0.11
bta-miR-2285u	RAB30	ENST00000534141.1	9913	7mer-1a	3883	3889	-0.195	-0.048	-0.059	0.015	0	0	0.03	0	0.033	0	0	0	0	0.126	-0.04	-0.004	0	-0.02	0.126	0.131	0	-0.01	76	0.50683	-0.0051	68	UUGUUUUUUCUAGAA-GUUUUUAG	ENSBTAG00000002417	1.131	0.836	-0.41
bta-miR-2285u	SCD	ENST00000370355.2	9913	7mer-1a	1940	1946	-0.195	-0.024	-0.032	0.04	0	0	0.03	0	0.033	0	0	0	0	0.109	-0.044	0.018	0	-0.02	0.126	0.131	0	-0.01	76	0.99781	-0.01	78	AGCAAAAGAGGAUUUGUUUUUAG	ENSBTAG00000047957	-1.79	0.836	0.14
bta-miR-2285u	TP53INP1	ENST00000448464.2	9913	8mer-1a	835	842	-0.589	-0.008	-0.123	0.076	0	0	0.06	0	0.012	0	0	0	0	0.215	-0.005	-0.017	0	-0.02	0.244	0.241	0	-0.03	94	0.78255	-0.0234	93	UUUCUGUGUGUAUGGGGUUUUUA	ENSBTAG00000026232	-1.089	0.836	-0.23
bta-miR-2285u	RAB30	ENST00000533486.1	9913	7mer-1a	3613	3619	-0.195	-0.024	-0.069	0.048	0	0	0.03	0	0.033	0	0	0	0	0.145	-0.071	0.002	0	-0.02	0.126	0.131	0	-0.01	76	0.81511	-0.0081	72	AUAGUCAGAAAAAUAGUUUUUAU	ENSBTAG00000002417	1.131	0.836	-0.41
bta-miR-2285u	FKBP5	ENST00000542713.1	9913	8mer-1a	1975	1982	-0.589	-0.008	-0.132	0.11	0	0	0.06	0	0.012	0	0	0	0	0.27	0.002	0.027	0	-0.02	0.244	0.241	0	-0.03	94	1	-0.03	95	AGUCUAAUACUUGGGGGUUUUUA	ENSBTAG00000047502	-1.533	0.836	0.04
bta-miR-2285u	MBNL3	ENST00000538204.1	9913	7mer-1a	4106	4112	-0.195	-0.036	-0.081	0.056	0	0	0.03	0	0.033	0	0	0	0	0.157	-0.076	0.012	0	-0.02	0.126	0.131	0	-0.01	76	0.8189	-0.0082	72	UUUCUUGUUUUUAAAGUUUUUAU	ENSBTAG00000014088	-1.182	0.836	-0.13
bta-miR-2285u	GNAZ	ENST00000248996.4	9913	6mer	527	532	-0.079	-0.01	-0.013	0.025	0	0	0.018	0	0.016	0	0	0	0	0.021	-0.008	-0.084	0	-0.01	0.062	0.048	0	-0.014	77	0.52867	-0.0074	71	NNUGCGGCCUCCGCUUCGUUUUUC	ENSBTAG00000047664	-1.181	0.836	-0.17
bta-miR-2285u	RAB30	ENST00000533486.1	9913	7mer-1a	1103	1109	-0.195	-0.024	-0.046	0.041	0	0	0.03	0	0.033	0	0	0	0	0.119	-0.07	0.002	0	-0.02	0.126	0.131	0	-0.01	76	1	-0.01	78	UAGGAUUUUGUAGAUGUUUUUAG	ENSBTAG00000002417	1.131	0.836	-0.41
bta-miR-2285u	COL1A1	ENST00000225964.5	9913	7mer-1a	168	174	-0.195	-0.024	-0.059	0.018	0	0	0.03	0	0.033	0	0	0	0	0.046	-0.068	0.057	0	-0.02	0.126	0.131	0	-0.01	76	0.99917	-0.01	78	CAUCUCUCAAACUUAGUUUUUAU	ENSBTAG00000013103	-1.326	0.836	-0.13
bta-miR-2285u	RAB30	ENST00000533486.1	9913	8mer-1a	8664	8671	-0.589	-0.016	-0.244	0.055	0	0	0.06	0	0.012	0	0	0	0	0.387	-0.074	0.002	0	-0.02	0.244	0.241	0	-0.03	94	0.60634	-0.0181	87	GUCCAUUGUAGCUUUGGUUUUUA	ENSBTAG00000002417	1.131	0.836	-0.41
bta-miR-2285u	FKBP5	ENST00000536438.1	9913	7mer-1a	933	939	-0.195	-0.024	-0.053	0.027	0	0	0.03	0	0.033	0	0	0	0	0.072	-0.036	0.024	0	-0.02	0.126	0.131	0	-0.01	76	0.61888	-0.0062	69	UUUGACGUGGAGUGAGUUUUUAU	ENSBTAG00000047502	-1.533	0.836	0.04
bta-miR-2285u	EDNRA	ENST00000339690.5	9913	7mer-m8	1094	1100	-0.224	-0.033	-0.161	0.054	0	0	0.062	0	-0.031	0	0	0	0	0.136	-0.051	-0.008	0	-0.011	0.148	0.154	0	-0.02	89	1	-0.02	90	UUUUUAAGUAAUUUUGGUUUUUU	ENSBTAG00000013674	1.091	0.836	-0.21
bta-miR-2285u	MBNL3	ENST00000370839.3	9913	8mer-1a	523	530	-0.589	-0.024	-0.217	0.091	0	0	0.06	0	0.012	0	0	0	0	0.375	-0.093	0.048	0	-0.02	0.244	0.241	0	-0.03	94	0.81046	-0.0243	93	UGUUGUGUGUUGUUAGGUUUUUA	ENSBTAG00000014088	-1.182	0.836	-0.13
bta-miR-2285u	TP53INP1	ENST00000342697.4	9913	7mer-1a	4309	4315	-0.195	-0.024	-0.073	0.024	0	0	0.03	0	0.033	0	0	0	0	0.132	-0.06	0.006	0	-0.02	0.126	0.131	0	-0.01	76	0.37979	-0.0038	66	CUAAAUUUUUUUUCUGUUUUUAU	ENSBTAG00000026232	-1.089	0.836	-0.23
bta-miR-2285u	CPT1B	ENST00000405237.3	9913	7mer-m8	19	25	-0.224	-0.033	-0.105	-0.008	0	0	0.062	0	-0.031	0	0	0	0	-0.014	-0.12	0.062	0	-0.011	0.148	0.154	0	-0.12	98	0.99997	-0.12	98	CCUUAAGUACCUGUAGGUUUUUU	ENSBTAG00000016048	1.477	0.836	-0.21
bta-miR-2285u	ELOVL5	ENST00000370918.4	9913	7mer-m8	1150	1156	-0.224	-0.011	-0.164	0.042	0	0	0.062	0	-0.031	0	0	0	0	0.103	-0.094	0.018	0	-0.011	0.148	0.154	0	-0.02	89	0.99541	-0.0199	88	UAAUAGCACCUGUAAGGUUUUUU	ENSBTAG00000003359	1.258	0.836	-0.29
bta-miR-2285u	SCD	ENST00000370355.2	9913	7mer-1a	1940	1946	-0.195	-0.024	-0.032	0.04	0	0	0.03	0	0.033	0	0	0	0	0.109	-0.044	0.018	0	-0.02	0.126	0.131	0	-0.01	76	0.99781	-0.01	78	AGCAAAAGAGGAUUUGUUUUUAG	ENSBTAG00000045728	-2.065	0.836	0.12
bta-miR-2285u	HOPX	ENST00000554144.1	9913	7mer-m8	144	150	-0.224	-0.011	-0.125	0.021	0	0	0.062	0	-0.031	0	0	0	0	0.04	-0.088	-0.028	0	-0.011	0.148	0.154	0	-0.093	97	1	-0.093	98	UCAUCAAGCUAUUUUGGUUUUUC	ENSBTAG00000002333	1.712	0.836	0.22
bta-miR-2285u	RAB30	ENST00000533486.1	9913	7mer-1a	3770	3776	-0.195	-0.048	-0.059	0.048	0	0	0.03	0	0.033	0	0	0	0	0.145	-0.04	0.002	0	-0.02	0.126	0.131	0	-0.01	76	0.81511	-0.0081	72	UUGUUUUUUCUAGAA-GUUUUUAG	ENSBTAG00000002417	1.131	0.836	-0.41
bta-miR-2285u	TP53INP1	ENST00000448464.2	9913	7mer-m8	2525	2531	-0.224	-0.066	-0.131	0.065	0	0	0.062	0	-0.031	0	0	0	0	0.162	-0.068	-0.007	0	-0.011	0.148	0.154	0	-0.02	89	0.37953	-0.0076	71	GCCUUAUUCGAGCCAGGUUUUUU	ENSBTAG00000026232	-1.089	0.836	-0.23
bta-miR-2285u	ZBTB16	ENST00000335953.4	9913	7mer-1a	4566	4572	-0.195	-0.012	-0.061	0.034	0	0	0.03	0	0.033	0	0	0	0	0.137	-0.062	0.035	0	-0.02	0.126	0.131	0	-0.01	76	0.93165	-0.0093	74	GUAUUACAGAGUAGUGUUUUUAA	ENSBTAG00000011266	-1.245	0.836	0.02
bta-miR-2285u	RAB30	ENST00000534141.1	9913	7mer-1a	1216	1222	-0.195	-0.024	-0.046	0.04	0	0	0.03	0	0.033	0	0	0	0	0.102	-0.07	-0.004	0	-0.02	0.126	0.131	0	-0.01	76	1	-0.01	78	UAGGAUUUUGUAGAUGUUUUUAG	ENSBTAG00000002417	1.131	0.836	-0.41
bta-miR-2285u	TLE1	ENST00000376499.3	9913	7mer-1a	508	514	-0.195	-0.024	-0.066	-0.013	0	0	0.03	0	0.033	0	0	0	0	0.032	-0.061	0.039	0	-0.02	0.126	0.131	0	-0.01	76	0.00077	0	56	UUCUCCUCCAUUAUUGUUUUUAA	ENSBTAG00000000256	-1.157	0.836	-0.11
bta-miR-2285u	TP53INP1	ENST00000448464.2	9913	7mer-1a	2990	2996	-0.195	-0.048	-0.064	0.049	0	0	0.03	0	0.033	0	0	0	0	0.134	-0.073	-0.004	0	-0.02	0.126	0.131	0	-0.01	76	0.37953	-0.0038	66	UGAAUGAGUUUCUUA--GUUUUUAU	ENSBTAG00000026232	-1.089	0.836	-0.23
bta-miR-2285u	EDNRA	ENST00000358556.4	9913	7mer-m8	424	430	-0.224	-0.033	-0.161	0.04	0	0	0.062	0	-0.031	0	0	0	0	0.122	-0.051	0.022	0	-0.011	0.148	0.154	0	-0.02	89	1	-0.02	90	UUUUUAAGUAAUUUUGGUUUUUU	ENSBTAG00000013674	1.091	0.836	-0.21
bta-miR-2285u	SLCO4A1	ENST00000217159.1	9913	7mer-1a	174	180	-0.195	-0.024	-0.057	0	0	0	0.03	0	0.033	0	0	0	0	-0.011	-0.068	0.037	0	-0.02	0.126	0.131	0	-0.018	78	0.61257	-0.011	84	UUAUUUAUAGAAUUUGUUUUUAC	ENSBTAG00000016388	-1.874	0.836	0.36
bta-miR-2285u	SCD	ENST00000370355.2	9913	7mer-1a	2785	2791	-0.195	-0.024	-0.05	0.043	0	0	0.03	0	0.033	0	0	0	0	0.124	-0.067	0.018	0	-0.02	0.126	0.131	0	-0.01	76	0.99459	-0.0099	76	UGAGUAAGGAAUACUGUUUUUAA	ENSBTAG00000047957	-1.79	0.836	0.14
bta-miR-2285u	ZBTB16	ENST00000335953.4	9913	7mer-1a	1981	1987	-0.195	-0.024	-0.036	0.05	0	0	0.03	0	0.033	0	0	0.036	0	0.137	-0.079	0.035	0	-0.02	0.126	0.131	0	-0.01	76	0.93165	-0.0093	74	GAAAAUUGUGGCUGCGUUUUUAU	ENSBTAG00000011266	-1.245	0.836	0.02
bta-miR-2285u	RAB30	ENST00000525117.1	9913	7mer-m8	581	587	-0.224	-0.011	-0.152	-0.01	0	0	0.062	0	-0.031	0	0	0	0	0.047	-0.056	-0.031	0	-0.011	0.148	0.154	0	-0.115	98	1	-0.115	98	CAGAAAACAACCCAUGGUUUUUU	ENSBTAG00000002417	1.131	0.836	-0.41
bta-miR-2285u	MBNL3	ENST00000370839.3	9913	7mer-1a	1116	1122	-0.195	-0.024	-0.04	0.043	0	0	0.03	0	0.033	0	0	0	0	0.157	-0.037	0.016	0	-0.02	0.126	0.131	0	-0.01	76	0.81046	-0.0081	72	GGGGGCGUGGAGAUAGUUUUUAC	ENSBTAG00000014088	-1.182	0.836	-0.13
bta-miR-2285u	MBNL3	ENST00000538204.1	9913	8mer-1a	494	501	-0.589	-0.024	-0.217	0.089	0	0	0.06	0	0.012	0	0	0	0	0.375	-0.093	0.036	0	-0.02	0.244	0.241	0	-0.03	94	0.8189	-0.0245	93	UGUUGUGUGUUGUUAGGUUUUUA	ENSBTAG00000014088	-1.182	0.836	-0.13
bta-miR-2285u	ZBTB16	ENST00000335953.4	9913	7mer-m8	4984	4990	-0.224	-0.011	-0.132	0.019	0	0	0.062	0	-0.031	0	0	0	0	0.166	-0.099	0.056	0	-0.011	0.148	0.154	0	-0.02	89	0.93165	-0.0186	87	GAAUUUACUGCUGCAGGUUUUUU	ENSBTAG00000011266	-1.245	0.836	0.02
bta-miR-2285u	MBNL3	ENST00000538204.1	9913	7mer-1a	1087	1093	-0.195	-0.024	-0.04	0.043	0	0	0.03	0	0.033	0	0	0	0	0.157	-0.037	0.012	0	-0.02	0.126	0.131	0	-0.01	76	0.8189	-0.0082	72	GGGGGCGUGGAGAUAGUUUUUAC	ENSBTAG00000014088	-1.182	0.836	-0.13
bta-miR-2285u	TP53INP1	ENST00000342697.4	9913	7mer-1a	3371	3377	-0.195	-0.024	-0.061	0.043	0	0	0.03	0	0.033	0	0	0	0	0.132	-0.075	0.006	0	-0.02	0.126	0.131	0	-0.01	76	0.37979	-0.0038	66	CAAUUAUUAAUCUUUGUUUUUAG	ENSBTAG00000026232	-1.089	0.836	-0.23
bta-miR-2285u	CPT1B	ENST00000360719.2	9913	7mer-m8	267	273	-0.224	-0.033	-0.11	0.026	0	0	0.062	0	-0.031	0	0	0	0	0.031	-0.102	0.062	0	-0.011	0.148	0.154	0	-0.028	90	0.88982	-0.0249	93	CCUUAAGUACCUGUAGGUUUUUU	ENSBTAG00000016048	1.477	0.836	-0.21
bta-miR-2285u	TP53INP1	ENST00000448464.2	9913	7mer-1a	3637	3643	-0.195	-0.024	-0.061	0.043	0	0	0.03	0	0.033	0	0	0	0	0.134	-0.075	-0.004	0	-0.02	0.126	0.131	0	-0.01	76	0.37953	-0.0038	66	CAAUUAUUAAUCUUUGUUUUUAG	ENSBTAG00000026232	-1.089	0.836	-0.23
bta-miR-24	SCD	ENST00000370355.2	9913	7mer-m8	1258	1264	-0.224	-0.044	-0.077	0.056	0	0	0.062	0	-0.031	0	0	0	0	0.132	-0.065	0.028	0	-0.011	0.028	0.029	0	-0.117	79	0.99781	-0.1167	87	UGAGGGGCAGGGUCUGUAGGCAG	ENSBTAG00000045728	-2.065	-0.967	0.47
bta-miR-24	FKBP5	ENST00000542713.1	9913	7mer-m8	2746	2752	-0.224	-0.022	-0.04	0.031	0	0	0.062	0	-0.031	0	0	0	0	0.136	-0.017	0.015	0	-0.011	0.028	0.029	0	-0.044	57	1	-0.044	71	CCACAGCCUGUUUCUGUAGGCAG	ENSBTAG00000047502	-1.533	-0.967	-0.02
bta-miR-24	ELOVL5	ENST00000370918.4	9913	7mer-m8	171	177	-0.224	-0.033	-0.175	0.026	0	0	0.062	0	-0.031	0	0	0	0	0.095	-0.106	0.018	0	-0.011	0.028	0.029	0	-0.322	96	1	-0.322	97	AGACAGAUUAUCCAAGUAGGCAU	ENSBTAG00000003359	1.258	-0.967	-0.3
bta-miR-24	SCD	ENST00000370355.2	9913	7mer-m8	1258	1264	-0.224	-0.044	-0.077	0.056	0	0	0.062	0	-0.031	0	0	0	0	0.132	-0.065	0.028	0	-0.011	0.028	0.029	0	-0.117	79	0.99781	-0.1167	87	UGAGGGGCAGGGUCUGUAGGCAG	ENSBTAG00000047957	-1.79	-0.967	0.47
bta-miR-27a-5p	TSKU	ENST00000333090.4	9913	7mer-1a	1462	1468	-0.195	0	-0.049	0.046	-0.025	0	0	-0.049	0	0	0	0	0	0.137	-0.064	0.017	0	-0.02	0.039	0	0	-0.163	75	0.0946	-0.0147	26	CUUGUUCCCUCUGAAAAGCCCAA	ENSBTAG00000001537	-1.538	-0.978	0.22
bta-miR-27a-5p	SERPINA3	ENST00000393080.4	9913	7mer-1a	321	327	-0.195	-0.024	0.001	0.029	-0.025	0	0	-0.049	0	0	0	0.036	0	0.095	-0.037	0.021	0	-0.02	0.039	0	0	-0.129	68	0.0001	0	5	UUUGCACCUGUGACCAAGCCCAC	ENSBTAG00000048094	-4.228	-0.978	-0.14
bta-miR-27a-5p	TLE1	ENST00000376463.1	9913	6mer	53	58	-0.079	-0.01	-0.019	0.005	-0.002	0	0	-0.015	0	0	-0.002	0	0	0.014	-0.026	-0.004	0	-0.01	0.021	0.001	0	-0.126	67	1	-0.126	78	NNGUGCACCGCUAAAGAAAGCCCC	ENSBTAG00000000256	-1.157	-0.978	0.14
bta-miR-27a-5p	TSKU	ENST00000333090.4	9913	7mer-1a	465	471	-0.195	-0.024	-0.034	0.03	-0.025	0	0	-0.049	0	0	0	0.036	0	0.058	-0.056	0.017	0	-0.02	0.039	0	0	-0.223	85	0.96857	-0.2154	89	UGGGAGAAAAAUGUCAAGCCCAC	ENSBTAG00000001537	-1.538	-0.978	0.22
bta-miR-27a-5p	UGT2B7	ENST00000508661.1	9913	6mer	33	38	-0.079	-0.014	-0.025	0.001	-0.002	0	0	-0.015	0	0	-0.002	0	0	0.01	-0.024	0.008	0	-0.01	0.021	0.001	0	-0.13	68	1	-0.13	79	NNCAUGAUCAGCCUAUGAAGCCCU	ENSBTAG00000039991	1.643	-0.978	0.02
bta-miR-27a-5p	LURAP1L	ENST00000319264.3	9913	6mer	566	571	-0.079	-0.024	-0.019	0.028	-0.002	0	0	-0.015	0	0	-0.002	0	0	0.025	-0.024	0.002	0	-0.01	0.021	0.001	0	-0.098	58	0.18074	-0.0172	28	NNAUGACAACCAUUAGGAAGCCCC	ENSBTAG00000010431	-1.489	-0.978	-0.13
bta-miR-27a-5p	ELOVL5	ENST00000370918.4	9913	7mer-1a	822	828	-0.195	-0.036	-0.063	0.039	-0.025	0	0	-0.049	0	0	0	0	0	0.085	-0.05	0.011	0	-0.02	0.039	0	0	-0.264	91	0.99541	-0.2627	94	UUUAUACAGGAAACAAAGCCCAU	ENSBTAG00000003359	1.258	-0.978	0.16
bta-miR-27a-5p	RAB30	ENST00000533486.1	9913	7mer-1a	5206	5212	-0.195	0	-0.068	0.057	-0.025	0	0	-0.049	0	0	0	0	0	0.163	-0.081	0.002	0	-0.02	0.039	0	0	-0.177	78	0.60634	-0.1047	73	CAAUAUUUACUACUAAAGCCCAU	ENSBTAG00000002417	1.131	-0.978	-0.03
bta-miR-27a-5p	CABYR	ENST00000399481.2	9913	7mer-1a	465	471	-0.195	-0.024	-0.044	0.028	-0.025	0	0	-0.049	0	0	0	0	0	0.05	-0.067	0.017	0	-0.02	0.039	0	0	-0.29	94	0.73078	-0.206	88	UGUGCCCAGACCAAAAAGCCCAG	ENSBTAG00000005638	1.659	-0.978	0
bta-miR-27a-5p	CLEC4F	ENST00000272367.2	9913	6mer	123	128	-0.079	-0.043	-0.028	0.013	-0.002	0	0	-0.015	0	0	-0.002	0	0	0.012	-0.023	0.014	0	-0.01	0.021	0.001	0	-0.141	71	1	-0.141	80	NNUCAUCAAGCAGAAUGAAGCCCU	ENSBTAG00000004560	-1.109	-0.978	-0.08
bta-miR-424-3p	DOPEY2	ENST00000399151.3	9913	7mer-m8	344	350	-0.224	-0.011	-0.175	0	0	0.014	0	0	0	0	0	0	0	0.022	-0.131	0.111	0	-0.011	0.004	0.155	0	-0.246	94	0.46017	-0.108	84	AGUACAUCUCUCUAAACGUUUUU	ENSBTAG00000014306	2.386	0.959	-0.07
bta-miR-424-3p	ACSS2	ENST00000336325.4	9913	7mer-m8	426	432	-0.224	0	-0.134	0.024	0	0.014	0	0	0	0	0	0	0	0.046	-0.113	0.055	0	-0.011	0.004	0.155	0	-0.184	88	1	-0.184	92	AAGAAUGAUUAUAAAACGUUUUG	ENSBTAG00000013303	-1.078	0.959	0.31
bta-miR-424-3p	GNAZ	ENST00000248996.4	9913	6mer	526	531	-0.079	-0.014	-0.023	0.025	0	0.004	0	0	0	0	0	0.015	0	0.021	-0.008	-0.084	0	-0.01	-0.001	0.038	0	-0.116	77	0.52867	-0.0602	72	NNGUGCGGCCUCCGCUUCGUUUUU	ENSBTAG00000047664	-1.181	0.959	-0.35
bta-miR-424-3p	MBNL3	ENST00000370839.3	9913	8mer-1a	3239	3246	-0.589	-0.008	-0.173	0.146	0	-0.021	0	0	0	0	0	0	0	0.375	-0.101	0.048	0	-0.02	-0.006	0.243	0	-0.106	75	0.81046	-0.0853	79	GACCGUAACAUACGUACGUUUUA	ENSBTAG00000014088	-1.182	0.959	0.13
bta-miR-424-3p	SOCS2	ENST00000548537.1	9913	7mer-m8	1228	1234	-0.224	-0.022	-0.065	0.054	0	0.014	0	0	0	0	0	0	0	0.129	-0.082	-0.031	0	-0.011	0.004	0.155	0	-0.079	67	1	-0.079	78	AAAUUAAACGGACCCACGUUUUC	ENSBTAG00000012007	-1.246	0.959	-0.07
bta-miR-424-3p	ELOVL5	ENST00000370918.4	9913	7mer-m8	1715	1721	-0.224	-0.011	-0.186	-0.028	0	0.014	0	0	0	0	0	0	0	0.106	-0.094	0.018	0	-0.011	0.004	0.155	0	-0.257	94	0.99133	-0.2546	96	AAAUUAAUCAUUAAAACGUUUUU	ENSBTAG00000003359	1.258	0.959	-0.07
bta-miR-424-3p	GNAZ	ENST00000248996.4	9913	8mer-1a	221	228	-0.589	-0.016	-0.101	0.064	0	-0.021	0	0	0	0	0	0	0	0.097	-0.07	-0.592	0	-0.02	-0.006	0.243	0	-1.011	99	1	-1.011	99	UCUCCUACGAGUUGGACGUUUUA	ENSBTAG00000047664	-1.181	0.959	-0.35
bta-miR-424-3p	TTC39C	ENST00000540918.2	9913	7mer-1a	1269	1275	-0.195	0	-0.051	0.044	0	-0.021	0	0	0	0	0	0	0	0.103	-0.083	0.01	0	-0.02	-0.008	0.104	0	-0.117	78	0.61393	-0.0707	75	AUUUAAUUUACAUAUCGUUUUAG	ENSBTAG00000005635	1.174	0.959	-0.22
bta-miR-424-3p	GATM	ENST00000396659.3	9913	6mer	313	318	-0.079	-0.005	-0.034	0.022	0	0.004	0	0	0	0	0	0.015	0	0.021	-0.029	0.01	0	-0.01	-0.001	0.038	0	-0.048	51	1	-0.048	66	NNUUAACCGUCUACCUCCGUUUUU	ENSBTAG00000005586	1.161	0.959	-0.1
bta-miR-424-3p	G0S2	ENST00000367029.4	9913	6mer	318	323	-0.079	-0.014	-0.03	-0.003	0	0.004	0	0	0	0	0	0.015	0	0.005	-0.015	-0.009	0	-0.01	-0.001	0.038	0	-0.099	74	1	-0.099	82	NNUUAUUACAGUGACUGCGUUUUG	ENSBTAG00000047766	1.047	0.959	-0.21
bta-miR-424-3p	G0S2	ENST00000367029.4	9913	7mer-m8	335	341	-0.224	0.022	-0.177	-0.028	0	0.014	0	0	0	0	0	0	0	0.017	-0.041	-0.029	0	-0.011	0.004	0.155	0	-0.298	96	1	-0.298	97	UUUUGAAAUAAAAAAACGUUUUG	ENSBTAG00000047766	1.047	0.959	-0.21
bta-miR-424-3p	SLC25A30	ENST00000539591.1	9913	7mer-1a	991	997	-0.195	-0.024	-0.034	0.042	0	-0.021	0	0	0	0	0	0	0	0.106	-0.061	0.006	0	-0.02	-0.008	0.104	0	-0.105	75	0.94552	-0.0991	82	GUGUGUGAAGAGAGUCGUUUUAU	ENSBTAG00000016529	1.199	0.959	-0.26
bta-miR-424-3p	MBNL3	ENST00000538204.1	9913	8mer-1a	3210	3217	-0.589	-0.008	-0.173	0.145	0	-0.021	0	0	0	0	0	0	0	0.375	-0.101	0.036	0	-0.02	-0.006	0.243	0	-0.119	78	0.8189	-0.0967	82	GACCGUAACAUACGUACGUUUUA	ENSBTAG00000014088	-1.182	0.959	0.13
bta-miR-424-3p	COL1A1	ENST00000225964.5	9913	7mer-1a	866	872	-0.195	-0.024	-0.029	0.028	0	-0.021	0	0	0	0	0	0	0	0.07	-0.037	0.057	0	-0.02	-0.008	0.104	0	-0.075	66	0.99497	-0.0746	76	GUGGAAGGGGGUCCUCGUUUUAU	ENSBTAG00000013103	-1.326	0.959	0.02
bta-miR-424-3p	FKBP5	ENST00000542713.1	9913	7mer-1a	2614	2620	-0.195	0	-0.045	0.03	0	-0.021	0	0	0	0	0	0.036	0	0.113	-0.054	0.009	0	-0.02	-0.008	0.104	0	-0.051	53	1	-0.051	67	AAAGUCUUUGUAGUCCGUUUUAU	ENSBTAG00000047502	-1.533	0.959	0.41
bta-miR-449a	CHL1	ENST00000256509.2	9913	7mer-m8	178	184	-0.224	-0.022	-0.133	0.026	0	0	0	0	0	-0.008	0	0	0	0.144	-0.088	0.083	-0.044	-0.011	0.088	0	0	-0.189	78	1	-0.189	85	UGUUCAGAAAAAGAGCACUGCCU	ENSBTAG00000002471	1.175	0.782	-0.11
bta-miR-449a	SLC22A2	ENST00000366952.1	9913	7mer-m8	445	451	-0.224	-0.011	-0.079	0.037	0	0	0	0	0	-0.008	0	0	0	0.064	-0.096	0.024	0	-0.011	0.088	0	0	-0.216	83	1	-0.216	88	AAGUCUGAGCAUCCUCACUGCCU	ENSBTAG00000009583	-3.594	0.782	0.6
bta-miR-449a	CCDC80	ENST00000206423.3	9913	7mer-m8	89	95	-0.224	0	-0.1	0.016	0	0	0	0	0	-0.008	0	0	0	0.086	-0.118	0.072	-0.044	-0.011	0.088	0	0	-0.243	87	0.60093	-0.1411	77	AGGAGAGUUCUUCCACACUGCCU	ENSBTAG00000010793	-1.95	0.782	-0.2
bta-miR-449a	SERPINA3	ENST00000393080.4	9913	7mer-1a	937	943	-0.195	-0.072	-0.039	0.041	0	0	0	0	0	-0.017	0	0	0	0.095	-0.064	0.021	0	-0.02	0.07	-0.003	0	-0.183	77	0.0001	0	12	CCACAGCUAGAAAUU-ACUGCCAG	ENSBTAG00000048094	-4.228	0.782	-0.24
bta-miR-449a	TP53INP1	ENST00000448464.2	9913	8mer-1a	3784	3791	-0.589	0	-0.153	0.11	0	0	0	0	0	0.015	0	0	0	0.321	-0.001	-0.017	0	-0.02	0.14	0	0	-0.194	79	0.37953	-0.0706	62	UAUCAUGGAUGGUUUCACUGCCA	ENSBTAG00000026232	-1.089	0.782	0.22
bta-miR-449a	CCDC80	ENST00000206423.3	9913	7mer-m8	2133	2139	-0.224	-0.055	-0.161	0.049	0	0	0	0	0	-0.008	0	0	0	0.139	-0.135	0.072	-0.044	-0.011	0.088	0	0	-0.29	91	0.37062	-0.1008	70	AAAGACUAAAAAGAACACUGCCU	ENSBTAG00000010793	-1.95	0.782	-0.2
bta-miR-449a	ZBTB16	ENST00000335953.4	9913	8mer-1a	1651	1658	-0.589	-0.008	-0.158	0.125	0	0	0	0	0	0.015	0	0	0	0.328	-0.107	0.111	0	-0.02	0.14	0	0	-0.163	72	0.93165	-0.1513	79	CUCCGUGUGCAUUAUCACUGCCA	ENSBTAG00000011266	-1.245	0.782	0.14
bta-miR-449a	MARCO	ENST00000327097.4	9913	7mer-m8	147	153	-0.224	-0.044	-0.054	-0.031	0	0	0	0	0	-0.008	0	0	0	-0.027	-0.071	0.034	0	-0.011	0.088	0	0	-0.348	95	1	-0.348	96	CAAAGCGCUACUUGG-CACUGCCU	ENSBTAG00000018473	-1.155	0.782	0.01
bta-miR-449a	ASCL1	ENST00000266744.3	9913	7mer-1a	837	843	-0.195	-0.024	-0.053	0.029	0	0	0	0	0	-0.017	0	0	0	0.07	-0.059	0.003	0	-0.02	0.07	-0.003	0	-0.199	80	1	-0.199	86	GUAGUUCACCUUACAACUGCCAU	ENSBTAG00000016227	-1.707	0.782	0.24
bta-miR-449a	HLA-DQA2	ENST00000374940.3	9913	8mer-1a	24	31	-0.589	-0.016	-0.107	-0.004	0	0	0	0	0	0.015	0	0	0	0.098	-0.041	0.022	0	-0.02	0.14	0	0	-0.502	98	1	-0.502	99	CCAGAAGAGCAGAUGCACUGCCA	ENSBTAG00000038128	-2.826	0.782	0.04
bta-miR-449a	ASCL1	ENST00000266744.3	9913	7mer-m8	1065	1071	-0.224	-0.022	-0.158	0.019	0	0	0	0	0	-0.008	0	0	0	0.085	-0.139	0.006	0	-0.011	0.088	0	0	-0.364	95	1	-0.364	97	UGGGGAAAUUUCUACCACUGCCU	ENSBTAG00000016227	-1.707	0.782	0.24
bta-miR-449a	TENM4	ENST00000278550.7	9913	7mer-m8	2006	2012	-0.224	-0.022	-0.102	0.063	0	0	0	0	0	-0.008	0	0	0	0.161	-0.1	0.12	-0.044	-0.011	0.088	0	0	-0.079	51	0.17904	-0.0138	34	AAAAAAAAAAAGUGACACUGCCG	ENSBTAG00000007439	-1.24	0.782	-0.14
bta-miR-449a	RAB30	ENST00000534141.1	9913	7mer-m8	3823	3829	-0.224	-0.044	-0.116	0.025	0	0	0	0	0	-0.008	0	0	0	0.152	-0.09	-0.007	0	-0.011	0.088	0	0	-0.235	86	0.50683	-0.1143	73	AAGUACUUUAAGGAU-CACUGCCC	ENSBTAG00000002417	1.131	0.782	-0.06
bta-miR-449a	COL1A1	ENST00000225964.5	9913	7mer-m8	342	348	-0.224	-0.022	-0.048	0.033	0	0	0	0	0	-0.008	0	0	0	0.069	-0.092	0.091	0	-0.011	0.088	0	0	-0.124	63	0.9988	-0.1238	75	CUUAUGACACCCCAGCACUGCCC	ENSBTAG00000013103	-1.326	0.782	0.19
bta-miR-449a	TP53INP1	ENST00000342697.4	9913	8mer-1a	3518	3525	-0.589	0	-0.153	0.11	0	0	0	0	0	0.015	0	0	0	0.315	-0.001	0.017	0	-0.02	0.14	0	0	-0.166	73	0.37979	-0.0608	59	UAUCAUGGAUGGUUUCACUGCCA	ENSBTAG00000026232	-1.089	0.782	0.22
bta-miR-449a	DLK1	ENST00000341267.4	9913	7mer-m8	1673	1679	-0.224	-0.011	-0.055	0.047	0	0	0	0	0	-0.008	0	0	0	0.123	-0.139	0.019	0	-0.011	0.088	0	0	-0.171	74	0.02125	-0.0034	23	CCCCCCCCCCCCACCCACUGCCU	ENSBTAG00000037899	-1.376	0.782	-0.3
bta-miR-449a	HLA-DQA2	ENST00000374940.3	9913	8mer-1a	525	532	-0.589	-0.008	-0.082	0.033	0	0	0	0	0	0.015	0	0	0	0.098	-0.053	0.022	0	-0.02	0.14	0	0	-0.444	98	1	-0.444	98	GUUCCCAUUCUUGGUCACUGCCA	ENSBTAG00000038128	-2.826	0.782	0.04
bta-miR-449a	UGT2B7	ENST00000508661.1	9913	7mer-1a	177	183	-0.195	-0.012	-0.045	0.022	0	0	0	0	0	-0.017	0	0	0	0.028	0.026	0.018	0	-0.02	0.07	-0.003	0	-0.128	64	1	-0.128	75	CUGGCCUGUGUGGCAACUGCCAU	ENSBTAG00000039991	1.643	0.782	-0.31
bta-miR-449a	ADIPOR2	ENST00000357103.4	9913	7mer-1a	1145	1151	-0.195	-0.036	-0.031	0.043	0	0	0	0	0	-0.017	0	0	0	0.099	-0.018	0.02	0	-0.02	0.07	-0.003	0	-0.088	54	0.90324	-0.0792	65	AGGAAGUGAUACAUUACUGCCAG	ENSBTAG00000009050	1.215	0.782	-0.13
bta-miR-449a	ADIPOR2	ENST00000357103.4	9913	7mer-m8	861	867	-0.224	-0.011	-0.127	0.044	0	0	0	0	0	-0.008	0	0	0	0.106	-0.112	0.031	0	-0.011	0.088	0	0	-0.224	84	0.92026	-0.2048	87	GUCCCUCAGGAGAAUCACUGCCU	ENSBTAG00000009050	1.215	0.782	-0.13
bta-miR-449a	LPIN1	ENST00000256720.2	9913	7mer-m8	1809	1815	-0.224	-0.033	-0.052	0.043	0	0	0	0	0	-0.008	0	0	0	0.123	-0.119	0.069	0	-0.011	0.088	0	0	-0.124	63	0.98318	-0.1218	74	CCUAAGCUUCCACACCACUGCCC	ENSBTAG00000007689	-1.77	0.782	0
bta-miR-449a	RAB30	ENST00000533486.1	9913	7mer-m8	3710	3716	-0.224	-0.044	-0.116	0.061	0	0	0	0	0	-0.008	0	0	0	0.175	-0.09	0.002	0	-0.011	0.088	0	0	-0.167	73	0.81511	-0.1346	76	AAGUACUUUAAGGAU-CACUGCCC	ENSBTAG00000002417	1.131	0.782	-0.06
bta-miR-449a	TENM4	ENST00000278550.7	9913	7mer-m8	4765	4771	-0.224	-0.022	-0.072	0.017	0	0	0	0	0	-0.008	0	0	0	0.163	-0.092	0.12	-0.044	-0.011	0.088	0	0	-0.085	53	0.14758	-0.0122	33	GGCCGGACAGAUCGACACUGCCC	ENSBTAG00000007439	-1.24	0.782	-0.14
bta-miR-507b	ASCL1	ENST00000266744.3	9913	7mer-1a	236	242	-0.195	-0.024	-0.039	0.025	0	0	0	0	0	0	0	0	0	0.07	-0.022	0.003	0	-0.02	0.001	0.051	0	-0.15	74	1	-0.15	82	CAGUAUCUUUGCACUCCAAUCAU	ENSBTAG00000016227	-1.707	-0.9	0.14
bta-miR-507b	CCDC80	ENST00000206423.3	9913	7mer-1a	2878	2884	-0.195	-0.024	-0.064	0.051	0	0	0	0	0	0	0	0	0	0.137	-0.074	0.045	0	-0.02	0.001	0.051	0	-0.092	58	0.30364	-0.0273	39	GAGAUUUCCUAUCAUCCAAUCAA	ENSBTAG00000010793	-1.95	-0.9	0.17
bta-miR-507b	SLC46A3	ENST00000266943.6	9913	7mer-1a	695	701	-0.195	-0.048	-0.049	0.032	0	0	0	0	0	0	0	0	0.015	0.068	-0.075	0.024	0	-0.02	0.001	0.051	0	-0.196	82	1	-0.196	88	ACACCAAGUAGACAGCCAAUCAU	ENSBTAG00000008686	-1.074	-0.9	0.27
bta-miR-507b	SLC46A3	ENST00000380814.4	9913	7mer-1a	171	177	-0.195	-0.048	-0.049	0.021	0	0	0	0	0	0	0	0	0.015	0.039	-0.075	0.025	0	-0.02	0.001	0.051	0	-0.235	87	0.002	-0.0004	11	ACACCAAGUAGACAGCCAAUCAU	ENSBTAG00000008686	-1.074	-0.9	0.27
bta-miR-507b	TSKU	ENST00000333090.4	9913	7mer-1a	3416	3422	-0.195	-0.12	-0.032	0.048	0	0	0	0	0	0	0	0	0	0.137	-0.062	0.017	0	-0.02	0.001	0.051	0	-0.175	79	0.0946	-0.0157	31	CAACUCUAAGUAUCUCCAAUCAG	ENSBTAG00000001537	-1.538	-0.9	0.32
bta-miR-507b	TP53INP1	ENST00000342697.4	9913	8mer-1a	103	110	-0.589	-0.024	-0.126	0.038	0	0	0	0	0	0	0	0	0	0.122	-0.101	0.017	0	-0.02	0.012	0.138	0	-0.533	98	1	-0.533	98	UACAGCCAACAGAUGACCAAUCA	ENSBTAG00000026232	-1.089	-0.9	0.06
bta-miR-507b	HOPX	ENST00000420433.1	9913	6mer	921	926	-0.079	-0.01	-0.017	0.015	0	0	0	0	0	0	-0.002	0	0	0.023	-0.024	-0.011	0	-0.01	0.003	0.019	0	-0.093	58	0.00018	0	6	NNUGCAGAAUCUCGACUCCAAUCC	ENSBTAG00000002333	1.712	-0.9	-0.3
bta-miR-507b	ASCL1	ENST00000266744.3	9913	6mer	620	625	-0.079	-0.019	-0.044	0.028	0	0	0	0	0	0	0	0.015	0	0.025	-0.022	0.002	0	-0.01	0.003	0.019	0	-0.082	53	1	-0.082	67	NNGAUCAUAGAAUGCUUCCAAUCU	ENSBTAG00000016227	-1.707	-0.9	0.14
bta-miR-507b	TP53INP1	ENST00000448464.2	9913	8mer-1a	369	376	-0.589	-0.024	-0.126	0.07	0	0	0	0	0	0	0	0	0	0.155	-0.101	-0.017	0	-0.02	0.012	0.138	0	-0.502	97	0.99974	-0.5018	98	UACAGCCAACAGAUGACCAAUCA	ENSBTAG00000026232	-1.089	-0.9	0.06
bta-miR-AB-2	COL1A1	ENST00000225964.5	9913	6mer	481	486	-0.079	-0.01	-0.013	0.025	0	0	0.018	0	0	0.006	-0.002	0	0	0.022	-0.015	0.026	-0.06	-0.01	0.03	-0.025	0	-0.087	68	0.9983	-0.0868	75	NNCUGAAACACCCAAGUGGCCCCC	ENSBTAG00000013103	-1.326	-0.833	-0.06
bta-miR-AB-2	PLA2G2D	ENST00000375105.3	9913	7mer-1a	1017	1023	-0.195	0	-0.007	0.036	0	0	0.03	0	0	-0.017	0	0	0	0.085	-0.027	-0.01	0	-0.02	0.059	-0.074	0	-0.14	80	1	-0.14	84	GGCAGGUGGUGUUCAGGCCCCAC	ENSBTAG00000020499	-1.205	-0.833	-0.23
bta-miR-AB-2	ZBTB16	ENST00000335953.4	9913	8mer-1a	4776	4783	-0.589	-0.048	0.06	0.076	0	0	0.06	0	0	0.015	0	0	0	0.328	-0.059	0.111	0	-0.02	0.119	-0.135	0	-0.082	66	0.93165	-0.0762	72	CACUCUCCCGCCCCCCGGCCCCA	ENSBTAG00000011266	-1.245	-0.833	0.02
bta-miR-AB-2	GNAZ	ENST00000248996.4	9913	7mer-m8	739	745	-0.224	-0.022	0.005	0.027	0	0	0.062	0	0	-0.008	0	0	0	0.071	0.054	-0.29	0	-0.011	0.076	-0.086	0	-0.346	98	0.52867	-0.1726	88	GGGCUACCACGUGGACGGCCCCG	ENSBTAG00000047664	-1.181	-0.833	0.15
bta-miR-AB-2	TSKU	ENST00000333090.4	9913	7mer-1a	3488	3494	-0.195	-0.024	-0.05	0.047	0	0	0.03	0	0	-0.017	0	0	0	0.137	-0.035	0.017	0	-0.02	0.059	-0.074	0	-0.125	77	0.0946	-0.0114	36	AAUCCUUCCCCUCCUGGCCCCAU	ENSBTAG00000001537	-1.538	-0.833	0.21
bta-miR-AB-2	CABYR	ENST00000415309.2	9913	6mer	481	486	-0.079	-0.005	-0.032	0.026	0	0	0.018	0	0	0.006	0	0	0	0.021	-0.021	0.002	0	-0.01	0.03	-0.025	0	-0.069	61	0.02148	-0.0014	24	NNCUGGCAGUUACCUAAGGCCCCU	ENSBTAG00000005638	1.659	-0.833	-0.22
bta-miR-AB-2	SCD	ENST00000370355.2	9913	7mer-1a	2131	2137	-0.195	0	0.001	0.036	0	0	0.03	0	0	-0.017	0	0	0	0.109	-0.024	0.018	0	-0.02	0.059	-0.074	0	-0.077	64	0.99781	-0.0768	72	CCUCACUCAGAAGGUGGCCCCAG	ENSBTAG00000045728	-2.065	-0.833	0.3
bta-miR-AB-2	COL1A1	ENST00000225964.5	9913	6mer	2127	2132	-0.079	-0.01	-0.018	0.003	0	0	0.018	0	0	0.006	0	0.015	0	0.035	-0.015	0.026	-0.06	-0.01	0.03	-0.025	0	-0.084	67	0.0001	0	17	NNAAGUCCCUAGAACUUGGCCCCU	ENSBTAG00000013103	-1.326	-0.833	-0.06
bta-miR-AB-2	ZBTB16	ENST00000335953.4	9913	7mer-m8	4813	4819	-0.224	-0.022	-0.08	0.033	0	0	0.062	0	0	-0.008	0	0	0	0.166	-0.059	0.056	0	-0.011	0.076	-0.086	0	-0.097	70	0.93165	-0.0902	75	CCACGUUGUGCUUGCCGGCCCCU	ENSBTAG00000011266	-1.245	-0.833	0.02
bta-miR-AB-2	ADIPOR2	ENST00000357103.4	9913	7mer-1a	2175	2181	-0.195	-0.012	-0.037	0.005	0	0	0.03	0	0	-0.017	0	0	0	0.099	0	0.02	0	-0.02	0.059	-0.074	0	-0.142	80	0.90324	-0.1276	82	GGGCAUUUGUGCGAUGGCCCCAU	ENSBTAG00000009050	1.215	-0.833	-0.11
bta-miR-AB-2	PLA2G2D	ENST00000375105.3	9913	6mer	278	283	-0.079	-0.01	-0.016	0.021	0	0	0.018	0	0	0.006	0	0.015	0	0.03	-0.026	-0.005	0	-0.01	0.03	-0.025	0	-0.051	52	1	-0.051	62	NNCAUGACCACUCACCAGGCCCCU	ENSBTAG00000020499	-1.205	-0.833	-0.23
bta-miR-AB-2	COL1A1	ENST00000225964.5	9913	6mer	585	590	-0.079	-0.01	-0.011	0.024	0	0	0.018	0	0	0.006	0	0	0	0.022	-0.015	0.026	-0.06	-0.01	0.03	-0.025	0	-0.084	67	0.9983	-0.0839	74	NNAUCUGGCAUCCCUGUGGCCCCG	ENSBTAG00000013103	-1.326	-0.833	-0.06
bta-miR-AB-2	SERPINA3	ENST00000393080.4	9913	7mer-1a	208	214	-0.195	-0.06	0.001	0.024	0	0	0.03	0	0	-0.017	0	0	0.015	0.095	0.019	0.021	0	-0.02	0.059	-0.074	0	-0.102	71	0.0001	0	17	UCCGCCCUGCUGCUGGGCCCCAA	ENSBTAG00000048094	-4.228	-0.833	-0.27
bta-miR-AB-2	ZBTB16	ENST00000335953.4	9913	7mer-1a	2098	2104	-0.195	-0.024	-0.012	0.05	0	0	0.03	0	0	-0.017	0	0	0.015	0.137	-0.053	0.035	0	-0.02	0.059	-0.074	0	-0.069	61	0.93165	-0.0642	68	CAUCCCCUGUUCCUGGGCCCCAU	ENSBTAG00000011266	-1.245	-0.833	0.02
bta-miR-AB-2	ZBTB16	ENST00000335953.4	9913	7mer-1a	1628	1634	-0.195	-0.036	-0.018	0.048	0	0	0.03	0	0	-0.017	0	0	0	0.137	-0.003	0.035	0	-0.02	0.059	-0.074	0	-0.054	54	0.93165	-0.0502	62	CCUUUUCACGCGUGUGGCCCCAC	ENSBTAG00000011266	-1.245	-0.833	0.02
bta-miR-AB-2	ECEL1	ENST00000304546.1	9913	6mer	278	283	-0.079	-0.01	-0.012	0.006	0	0	0.018	0	0	0.006	0	0.015	0	0.005	-0.021	0.016	0	-0.01	0.03	-0.025	0	-0.061	57	1	-0.061	66	NNAGUUUGCACUGUCCAGGCCCCC	ENSBTAG00000021050	-2.504	-0.833	-0.07
bta-miR-AB-2	PLA2G2D	ENST00000375105.3	9913	7mer-1a	1105	1111	-0.195	0.024	-0.015	0.034	0	0	0.03	0	0	-0.017	0	0	0	0.085	0.021	-0.01	0	-0.02	0.059	-0.074	0	-0.078	65	1	-0.078	72	CUUCUCUUGAGGAUUGGCCCCAG	ENSBTAG00000020499	-1.205	-0.833	-0.23
bta-miR-AB-2	DLK1	ENST00000341267.4	9913	7mer-1a	1021	1027	-0.195	-0.024	-0.017	0.042	0	0	0.03	0	0	-0.017	0	0	0	0.102	-0.049	0.012	0	-0.02	0.059	-0.074	0	-0.151	82	0.02125	-0.003	26	UACCCACCUACUCAAGGCCCCAG	ENSBTAG00000037899	-1.376	-0.833	0.13
bta-miR-AB-2	SCD	ENST00000370355.2	9913	7mer-1a	2131	2137	-0.195	0	0.001	0.036	0	0	0.03	0	0	-0.017	0	0	0	0.109	-0.024	0.018	0	-0.02	0.059	-0.074	0	-0.077	64	0.99781	-0.0768	72	CCUCACUCAGAAGGUGGCCCCAG	ENSBTAG00000047957	-1.79	-0.833	0.28
bta-miR-AB-2	COL1A1	ENST00000225964.5	9913	6mer	1522	1527	-0.079	-0.01	-0.014	0.029	0	0	0.018	0	0	0.006	0	0	0	0.035	-0.024	0.026	-0.06	-0.01	0.03	-0.025	0	-0.078	65	0.0001	0	17	NNCUGCCCUCCUCCUCUGGCCCCU	ENSBTAG00000013103	-1.326	-0.833	-0.06
bta-miR-AB-2	TENM4	ENST00000278550.7	9913	8mer-1a	4576	4583	-0.589	-0.008	-0.097	0.072	0	0	0.06	0	0	0.015	0	0	0	0.323	-0.041	0.241	0	-0.02	0.119	-0.135	0	-0.06	57	0.14758	-0.0087	33	CAAAGCUCUGGUCCUCGGCCCCA	ENSBTAG00000007439	-1.24	-0.833	0.36
bta-miR-AB-2	TTC39C	ENST00000584250.1	9913	6mer	148	153	-0.079	-0.014	-0.001	0.015	0	0	0.018	0	0	0.006	-0.002	0	0	0.005	-0.011	-0.013	0	-0.01	0.03	-0.025	0	-0.081	66	1	-0.081	73	NNCGCCUGGCUGCCAGAGGCCCCG	ENSBTAG00000005635	1.174	-0.833	-0.16
bta-miR-AB-2	FKBP5	ENST00000536438.1	9913	7mer-m8	35	41	-0.224	0	-0.092	0.001	0	0	0.062	0	0	-0.008	0	0	0	0.077	-0.104	0.039	0	-0.011	0.076	-0.086	0	-0.27	96	1	-0.27	96	GAGUCCUAACACACUCGGCCCCU	ENSBTAG00000047502	-1.533	-0.833	-0.01
bta-miR-AB-47	SOCS2	ENST00000548537.1	9913	7mer-m8	1459	1465	-0.224	-0.044	-0.081	0.054	0.01	0	0	0	-0.031	0	0	0	0	0.129	-0.074	-0.031	0	-0.011	0.101	0.149	0	-0.053	83	1	-0.053	88	AAGAGGCACCAGAAGGAACUUUC	ENSBTAG00000012007	-1.246	0.617	-0.03
bta-miR-AB-47	RAB30	ENST00000525117.1	9913	6mer	434	439	-0.079	-0.005	-0.038	0.016	-0.002	0	0	0	0.016	0	0	0	0.012	0.014	-0.028	-0.009	0	-0.01	0.041	0.043	0	-0.029	74	1	-0.029	82	NNAAAUGGAUCUUGGUUAACUUUU	ENSBTAG00000002417	1.131	0.617	0.08
bta-miR-AB-47	FKBP5	ENST00000536438.1	9913	8mer-1a	360	367	-0.589	-0.016	-0.181	0.079	-0.018	0	0	0	0.012	0	0	0	0	0.154	-0.098	0.075	0	-0.02	0.162	0.232	0	-0.208	97	1	-0.208	98	GUUUUACAUUUGACUGAACUUUA	ENSBTAG00000047502	-1.533	0.617	0.31
bta-miR-AB-47	ASCL1	ENST00000266744.3	9913	6mer	938	943	-0.079	-0.01	-0.033	0.02	-0.002	0	0	0	0.016	0	-0.002	0	0	0.025	-0.025	0.002	0	-0.01	0.041	0.043	0	-0.014	62	1	-0.014	72	NNGUCUUACUUUAUAGAAACUUUG	ENSBTAG00000016227	-1.707	0.617	-0.05
bta-miR-AB-47	RAB30	ENST00000534141.1	9913	7mer-m8	631	637	-0.224	-0.022	-0.097	0.046	0.01	0	0	0	-0.031	0	0	0	0	0.123	-0.094	-0.007	0	-0.011	0.101	0.149	0	-0.057	84	1	-0.057	89	CACGGGCACUUUCAAGAACUUUG	ENSBTAG00000002417	1.131	0.617	0.08
bta-miR-AB-47	ASCL1	ENST00000266744.3	9913	6mer	1151	1156	-0.079	-0.01	-0.048	-0.002	-0.002	0	0	0	0.016	0	0	0	0	0.025	-0.023	0.002	0	-0.01	0.041	0.043	0	-0.047	81	1	-0.047	87	NNCUAGUUUCGUAAUAAAACUUUU	ENSBTAG00000016227	-1.707	0.617	-0.05
bta-miR-AB-47	RAB30	ENST00000533486.1	9913	7mer-m8	518	524	-0.224	-0.022	-0.097	0.043	0.01	0	0	0	-0.031	0	0	0	0	0.144	-0.094	0.002	0	-0.011	0.101	0.149	0	-0.03	76	1	-0.03	82	CACGGGCACUUUCAAGAACUUUG	ENSBTAG00000002417	1.131	0.617	0.08
bta-miR-AB-47	CCDC80	ENST00000206423.3	9913	7mer-m8	3090	3096	-0.224	0	-0.126	0.063	0.01	0	0	0	-0.031	0	0	0	0	0.166	-0.114	0.072	0	-0.011	0.101	0.149	0	-0.02	70	0.30364	-0.006	60	GUCUGUGAGCUUCCUGAACUUUU	ENSBTAG00000010793	-1.95	0.617	-0.13
bta-miR-AB-47	MBNL3	ENST00000538204.1	9913	7mer-1a	4296	4302	-0.195	-0.036	-0.083	0.056	-0.025	0	0	0	0.033	0	0	0	0	0.157	-0.068	0.012	0	-0.02	0.082	0.118	0	-0.01	60	0.8189	-0.0082	63	UUUAAGAACAAAGUUAACUUUAU	ENSBTAG00000014088	-1.182	0.617	0.09
bta-miR-AB-47	SCD	ENST00000370355.2	9913	7mer-m8	2203	2209	-0.224	-0.011	-0.08	0.044	0.01	0	0	0	-0.031	0	0	0	0	0.132	-0.104	0.028	0	-0.011	0.101	0.149	0	-0.02	70	0.99781	-0.02	78	GAUGUGAGAUGCCAUGAACUUUG	ENSBTAG00000047957	-1.79	0.617	-0.22
bta-miR-AB-47	TP53INP1	ENST00000342697.4	9913	7mer-m8	524	530	-0.224	-0.022	-0.117	0.027	0.01	0	0	0	-0.031	0	0	0	0	0.083	-0.088	0.01	0	-0.011	0.101	0.149	0	-0.113	91	0.84174	-0.0945	93	AAUGGAAUUAUGGCUGAACUUUC	ENSBTAG00000026232	-1.089	0.617	0.21
bta-miR-AB-47	MBNL3	ENST00000370839.3	9913	7mer-m8	8638	8644	-0.224	-0.022	-0.116	0.057	0.01	0	0	0	-0.031	0	0	0	0	0.203	-0.112	0.025	0	-0.011	0.101	0.149	0	-0.02	70	0.19263	-0.0038	57	UUUUUUUUCCCAUUAGAACUUUC	ENSBTAG00000014088	-1.182	0.617	0.09
bta-miR-AB-47	MBNL3	ENST00000370839.3	9913	7mer-1a	4325	4331	-0.195	-0.036	-0.083	0.056	-0.025	0	0	0	0.033	0	0	0	0	0.157	-0.068	0.016	0	-0.02	0.082	0.118	0	-0.01	60	0.81046	-0.0081	63	UUUAAGAACAAAGUUAACUUUAU	ENSBTAG00000014088	-1.182	0.617	0.09
bta-miR-AB-47	GATM	ENST00000396659.3	9913	6mer	911	916	-0.079	0	-0.04	-0.005	-0.002	0	0	0	0.016	0	-0.002	0	0	0.021	-0.026	0.01	0	-0.01	0.041	0.043	0	-0.033	77	1	-0.033	84	NNAUUUUUAUUCUAAUAAACUUUU	ENSBTAG00000005586	1.161	0.617	0.17
bta-miR-AB-47	MBNL3	ENST00000538204.1	9913	7mer-m8	8609	8615	-0.224	-0.022	-0.116	0.057	0.01	0	0	0	-0.031	0	0	0	0	0.203	-0.112	0.019	0	-0.011	0.101	0.149	0	-0.02	70	0.20107	-0.004	58	UUUUUUUUCCCAUUAGAACUUUC	ENSBTAG00000014088	-1.182	0.617	0.09
bta-miR-AB-47	MBNL3	ENST00000538204.1	9913	7mer-1a	6641	6647	-0.195	-0.036	-0.031	0.044	-0.025	0	0	0	0.033	0	0	0.036	0	0.157	-0.077	0.012	0	-0.02	0.082	0.118	0	-0.01	60	0.8189	-0.0082	63	UCUAUAAAAUAACCCAACUUUAA	ENSBTAG00000014088	-1.182	0.617	0.09
bta-miR-AB-47	MBNL3	ENST00000370839.3	9913	7mer-1a	1540	1546	-0.195	-0.024	-0.05	0.047	-0.025	0	0	0	0.033	0	0	0	0	0.157	-0.078	0.016	0	-0.02	0.082	0.118	0	-0.01	60	0.81046	-0.0081	63	AUUUUCGCCUUCCCAAACUUUAU	ENSBTAG00000014088	-1.182	0.617	0.09
bta-miR-AB-47	SCD	ENST00000370355.2	9913	7mer-m8	2203	2209	-0.224	-0.011	-0.08	0.044	0.01	0	0	0	-0.031	0	0	0	0	0.132	-0.104	0.028	0	-0.011	0.101	0.149	0	-0.02	70	0.99781	-0.02	78	GAUGUGAGAUGCCAUGAACUUUG	ENSBTAG00000045728	-2.065	0.617	-0.21
bta-miR-AB-47	RAB30	ENST00000533486.1	9913	8mer-1a	2277	2284	-0.589	-0.016	-0.112	0.13	-0.018	0	0	0	0.012	0	0	0	0	0.345	-0.103	0.002	0	-0.02	0.162	0.232	0	-0.03	76	0.81511	-0.0244	80	UAUAUACUCUUGGCUGAACUUUA	ENSBTAG00000002417	1.131	0.617	0.08
bta-miR-AB-47	LURAP1L	ENST00000319264.3	9913	6mer	335	340	-0.079	-0.01	-0.027	0.005	-0.002	0	0	0	0.016	0	-0.002	0	0	0.01	-0.024	0.002	0	-0.01	0.041	0.043	0	-0.037	78	1	-0.037	85	NNAGGGAUUACAAGAUAAACUUUG	ENSBTAG00000010431	-1.489	0.617	0.05
bta-miR-AB-47	SCD	ENST00000370355.2	9913	7mer-1a	505	511	-0.195	-0.036	-0.068	0.033	-0.025	0	0	0	0.033	0	0	0	0	0.101	-0.07	0.018	0	-0.02	0.082	0.118	0	-0.029	74	0.99889	-0.029	82	AUGAAAUGGAAAAAUAACUUUAU	ENSBTAG00000045728	-2.065	0.617	-0.21
bta-miR-AB-47	MBNL3	ENST00000538204.1	9913	7mer-1a	1511	1517	-0.195	-0.024	-0.05	0.047	-0.025	0	0	0	0.033	0	0	0	0	0.157	-0.078	0.012	0	-0.02	0.082	0.118	0	-0.01	60	0.8189	-0.0082	63	AUUUUCGCCUUCCCAAACUUUAU	ENSBTAG00000014088	-1.182	0.617	0.09
bta-miR-AB-47	TTC39C	ENST00000540918.2	9913	7mer-m8	902	908	-0.224	-0.011	-0.134	0.047	0.01	0	0	0	-0.031	0	0	0	0	0.116	-0.034	0.016	0	-0.011	0.101	0.149	0	-0.02	70	0.61862	-0.0123	71	AGUUUCCAAGUUUUGGAACUUUU	ENSBTAG00000005635	1.174	0.617	0
bta-miR-AB-47	MBNL3	ENST00000370839.3	9913	7mer-1a	6670	6676	-0.195	-0.036	-0.031	0.044	-0.025	0	0	0	0.033	0	0	0.036	0	0.157	-0.077	0.016	0	-0.02	0.082	0.118	0	-0.01	60	0.81046	-0.0081	63	UCUAUAAAAUAACCCAACUUUAA	ENSBTAG00000014088	-1.182	0.617	0.09
bta-miR-AB-47	RPL12	ENST00000361436.5	9913	7mer-1a	252	258	-0.195	-0.024	-0.03	0.026	-0.025	0	0	0	0.033	0	0	0.036	0	0.051	-0.042	-0.004	0	-0.02	0.082	0.118	0	-0.01	60	0.55603	-0.0056	60	AAUUACUGAUGGGACAACUUUAU	ENSBTAG00000025385	3.052	0.617	-0.03
bta-miR-AB-47	CCDC80	ENST00000206423.3	9913	7mer-m8	1185	1191	-0.224	-0.022	-0.141	0.055	0.01	0	0	0	-0.031	0	0	0	0	0.139	-0.14	0.072	0	-0.011	0.101	0.149	0	-0.043	80	0.37062	-0.0158	73	UCUUUUACUUCAUCUGAACUUUC	ENSBTAG00000010793	-1.95	0.617	-0.13
bta-miR-AB-47	RAB30	ENST00000533486.1	9913	7mer-m8	4168	4174	-0.224	-0.022	-0.029	0.074	0.01	0	0	0	-0.031	0	0	0	0	0.196	-0.054	0.002	0	-0.011	0.101	0.149	0	-0.02	70	0.60634	-0.0121	71	UUCCUAGGCCCAUGGGAACUUUG	ENSBTAG00000002417	1.131	0.617	0.08
bta-miR-AB-47	TP53INP1	ENST00000448464.2	9913	7mer-m8	790	796	-0.224	-0.022	-0.117	0.03	0.01	0	0	0	-0.031	0	0	0	0	0.094	-0.088	-0.007	0	-0.011	0.101	0.149	0	-0.116	92	0.84148	-0.097	93	AAUGGAAUUAUGGCUGAACUUUC	ENSBTAG00000026232	-1.089	0.617	0.21
bta-miR-AB-47	RAB30	ENST00000534141.1	9913	8mer-1a	2390	2397	-0.589	-0.016	-0.112	0.116	-0.018	0	0	0	0.012	0	0	0	0	0.29	-0.103	-0.017	0	-0.02	0.162	0.232	0	-0.063	85	0.55121	-0.0344	84	UAUAUACUCUUGGCUGAACUUUA	ENSBTAG00000002417	1.131	0.617	0.08
bta-miR-AB-47	TLE1	ENST00000376499.3	9913	7mer-1a	75	81	-0.195	-0.024	-0.061	0.012	-0.025	0	0	0	0.033	0	0	0	0	0.023	-0.062	0.039	0	-0.02	0.082	0.118	0	-0.08	88	1	-0.08	92	AAAUAGAAAAGUCGUAACUUUAA	ENSBTAG00000000256	-1.157	0.617	0.05
bta-miR-AB-47	SCD	ENST00000370355.2	9913	7mer-1a	505	511	-0.195	-0.036	-0.068	0.033	-0.025	0	0	0	0.033	0	0	0	0	0.101	-0.07	0.018	0	-0.02	0.082	0.118	0	-0.029	74	0.99889	-0.029	82	AUGAAAUGGAAAAAUAACUUUAU	ENSBTAG00000047957	-1.79	0.617	-0.22

## Sheet: DE_miRNA_targets_Charolais_DE_G
Predicted DE gene targets (Targetscan_7) for the DE miRNAs for Charolais at context++ score percentile threshold of > 50
DE miRNA miRBase_ID	DE Target Gene Symbol	Refseq_ID	Species ID	Site Type	UTR start	UTR end	Site type contribution	3' pairing contribution	local AU contribution	Min_dist contribution	sRNA1A contribution	sRNA1C contribution	sRNA1G contribution	sRNA8A contribution	sRNA8C contribution	sRNA8G contribution	site8A contribution	site8C contribution	site8G contribution	3' UTR length contribution	SA contribution	ORF length contribution	ORF 8mer contribution	Offset 6mer contribution	TA contribution	SPS contribution	PCT contribution	context++ score	context++ score percentile	AIR	weighted context score	weighted context++ score percentile	UTR region	Bovine Ensembl Gene ID	logFC_DE_Target	logFC_DE_miRNA	mRNA-miRNA correlation
bta-miR-12001	TBATA	ENST00000545575.1	9913	6mer	104	109	-0.079	-0.014	-0.012	0.005	0	0.004	0	0	0	0.006	0	0	0.012	-0.007	-0.018	-0.002	0	-0.01	0.036	0.015	0	-0.064	63	1	-0.064	74	NNACCCAAGGGACAGGGUCACAGU	ENSBTAG00000021180	1.02	-0.729	0.29
bta-miR-12001	GNAZ	ENST00000248996.4	9913	7mer-1a	558	564	-0.195	-0.048	-0.024	0.03	0	-0.021	0	0	0	-0.017	0	0	0	0.059	-0.04	-0.183	0	-0.02	0.07	0.039	0	-0.35	98	0.52867	-0.1744	91	AUAAACGUGCUGUGUUCACAGAA	ENSBTAG00000047664	1.336	-0.729	-0.32
bta-miR-12001	CXCL2	ENST00000508487.2	9913	6mer	509	514	-0.079	-0.024	-0.043	0.018	0	0.004	0	0	0	0.006	-0.002	0	0	0.017	-0.024	-0.008	0	-0.01	0.036	0.015	0	-0.094	71	1	-0.094	81	NNUUUAUUGAAAUGAUUUCACAGU	ENSBTAG00000037778	1.474	-0.729	-0.04
bta-miR-12001	ABCC4	ENST00000538287.1	9913	7mer-1a	735	741	-0.195	-0.024	-0.018	0.035	0	-0.021	0	0	0	-0.017	0	0	0	0.078	-0.051	-0.058	0	-0.02	0.07	0.039	0	-0.182	89	1	-0.182	92	GUAAGACUGCAGCCUUCACAGAC	ENSBTAG00000047764	2.222	-0.729	0.03
bta-miR-12001	GNAZ	ENST00000248996.4	9913	6mer	833	838	-0.079	-0.019	0.004	0.011	0	0.004	0	0	0	0.006	0	0	0.012	0.021	-0.013	-0.084	0	-0.01	0.036	0.015	0	-0.096	72	0.52867	-0.05	70	NNGGUCAGUGCCCAGAGUCACAGC	ENSBTAG00000047664	1.336	-0.729	-0.32
bta-miR-12001	THEM4	ENST00000489410.1	9913	8mer-1a	326	333	-0.589	0	-0.117	0.076	0	-0.021	0	0	0	0.015	0	0	0	0.108	-0.114	-0.054	0	-0.02	0.141	0.084	0	-0.491	99	0.13126	-0.0557	72	AAGUCACCCCCUCAUCUCACAGA	ENSBTAG00000004772	-1.239	-0.729	-0.31
bta-miR-133a	LPIN1	ENST00000256720.2	9913	6mer	2332	2337	-0.079	-0.01	-0.036	-0.015	0	0	0	0	0.016	0	0	0	0	0.036	-0.028	0.02	0	-0.01	0.019	0.015	0	-0.072	55	0.98318	-0.0708	66	NNUAUUGUAAUAAAUGAGACCAAU	ENSBTAG00000007689	-1.118	0.64	-0.15
bta-miR-133a	DLK1	ENST00000341267.4	9913	7mer-1a	304	310	-0.195	0	-0.074	0.028	0	0	0	0	0.033	0	0	0	0	0.102	-0.086	0.012	0	-0.02	0.034	0.039	-0.001	-0.128	72	0.02125	-0.0026	24	CCUAAAAUCAAAAAAGACCAAAA	ENSBTAG00000037899	1.337	0.64	-0.43
bta-miR-133a	SLC7A5	ENST00000565644.1	9913	7mer-m8	157	163	-0.224	-0.022	-0.057	0.023	0	0	0	0	-0.031	0	0	0	0	0.09	-0.106	0.01	0	-0.011	0.05	0.036	0	-0.242	88	1	-0.242	91	GGAGGCAGGAACAUUGGACCAAG	ENSBTAG00000006731	-1.71	0.64	-0.02
bta-miR-133a	CES1	ENST00000360526.3	9913	6mer	143	148	-0.079	-0.019	-0.029	-0.033	0	0	0	0	0.016	0	0	0	0	-0.009	-0.022	0.014	0	-0.01	0.019	0.015	0	-0.137	73	0.002	-0.0003	17	NAAACGUUCUUUUGGAGACCAAN	ENSBTAG00000001852	-1.694	0.64	0.04
bta-miR-133a	CES1	ENST00000360526.3	9913	8mer-1a	28	35	-0.589	-0.032	-0.179	0.001	0	0	0	0	0.012	0	0	0	0	-0.056	-0.086	0.094	0	-0.02	0.073	0.057	0	-0.725	99	1	-0.725	99	UCUAGAAAUGUUUAU--GGACCAAA	ENSBTAG00000001852	-1.694	0.64	0.04
bta-miR-1842	GNAZ	ENST00000248996.4	9913	7mer-m8	762	768	-0.224	-0.033	0.045	0.025	0	0	0	0	0	-0.008	0	0	0	0.071	-0.014	-0.29	0	-0.011	0.099	-0.002	0	-0.342	95	0.52867	-0.1707	85	GCCGAGGGCUGCCCGCAGAGCCC	ENSBTAG00000047664	1.336	-1.026	-0.33
bta-miR-1842	SPNS2	ENST00000329078.3	9913	7mer-1a	1043	1049	-0.195	-0.06	0.001	0.03	0	0	0	0	0	-0.017	0	0	0	0.078	-0.033	0.03	0	-0.02	0.08	-0.004	0	-0.11	66	1	-0.11	75	UGGCAGGAGACCCCA-AGAGCCAG	ENSBTAG00000007429	1.028	-1.026	-0.24
bta-miR-1842	RND1	ENST00000309739.5	9913	7mer-1a	155	161	-0.195	-0.048	-0.009	0.02	0	0	0	0	0	-0.017	0	0	0	0.054	-0.028	0.005	0	-0.02	0.08	-0.004	0	-0.162	78	1	-0.162	84	GAACGAGACAAGGAAAGAGCCAG	ENSBTAG00000018773	1.021	-1.026	-0.2
bta-miR-1842	ABCC4	ENST00000538287.1	9913	7mer-m8	1570	1576	-0.224	-0.044	-0.038	0.026	0	0	0	0	0	-0.008	0	0	0	0.106	-0.097	-0.092	0	-0.011	0.099	-0.002	0	-0.285	92	1	-0.285	94	CCGGGUCAACCUUGCCAGAGCCG	ENSBTAG00000047764	2.222	-1.026	-0.21
bta-miR-1842	ABCC4	ENST00000538287.1	9913	6mer	140	145	-0.079	-0.01	-0.016	0.015	0	0	0	0	0	0.006	0	0	0	0.024	-0.017	-0.027	0	-0.01	0.04	-0.001	0	-0.075	55	1	-0.075	67	NNGAUCAAGAGGUUUUGAGAGCCG	ENSBTAG00000047764	2.222	-1.026	-0.21
bta-miR-1842	SIRPA	ENST00000400068.3	9913	8mer-1a	257	264	-0.589	-0.016	0.012	0.069	0	0	0	0	0	0.015	0	0	0	0.222	0.002	0.085	0	-0.02	0.159	-0.003	0	-0.064	51	1	-0.064	64	UGGCCUGGAACUGGCCAGAGCCA	ENSBTAG00000039520	1.326	-1.026	-0.04
bta-miR-1842	ABCC4	ENST00000412704.1	9913	8mer-1a	280	287	-0.589	-0.032	-0.122	0.072	0	0	0	0	0	0.015	0	0	0	0.205	-0.099	0.169	0	-0.02	0.159	-0.003	0	-0.245	89	1	-0.245	92	GCCUUAAAGAGACUC--CAGAGCCA	ENSBTAG00000047764	2.222	-1.026	-0.21
bta-miR-1842	SIRPA	ENST00000400068.3	9913	8mer-1a	1629	1636	-0.589	-0.008	-0.073	0.104	0	0	0	0	0	0.015	0	0	0	0.248	0.014	0.085	0	-0.02	0.159	-0.003	0	-0.068	53	0.87067	-0.059	62	CCUGGCACAGGCUGUCAGAGCCA	ENSBTAG00000039520	1.326	-1.026	-0.04
bta-miR-1842	SLC4A4	ENST00000425175.1	9913	7mer-1a	3702	3708	-0.195	-0.024	-0.052	0.032	0	0	0	0	0	-0.017	0	0	0	0.127	-0.037	0.049	-0.058	-0.02	0.08	-0.004	0	-0.119	69	0.96567	-0.1147	76	UCCAGUGAAACUUUUAGAGCCAG	ENSBTAG00000002348	-1.063	-1.026	0.48
bta-miR-1842	RND1	ENST00000309739.5	9913	8mer-1a	521	528	-0.589	-0.016	-0.092	0.075	0	0	0	0	0	0.015	0	0	0	0.133	-0.018	0.014	0	-0.02	0.159	-0.003	0	-0.342	95	1	-0.342	96	AAGGCAGGAGCUGGUCAGAGCCA	ENSBTAG00000018773	1.021	-1.026	-0.2
bta-miR-1842	SCD	ENST00000370355.2	9913	7mer-m8	2987	2993	-0.224	-0.033	-0.04	0.05	0	0	0	0	0	-0.008	0	0	0	0.15	-0.073	0.028	0	-0.011	0.099	-0.002	0	-0.064	51	0.99459	-0.0636	64	AGCCCCUUUGCACCCCAGAGCCU	ENSBTAG00000045728	-1.275	-1.026	0.13
bta-miR-1842	SPNS2	ENST00000329078.3	9913	7mer-m8	1489	1495	-0.224	-0.044	-0.031	0.047	0	0	0	0	0	-0.008	0	0	0	0.119	-0.113	0.047	0	-0.011	0.099	-0.002	0	-0.121	69	0.00154	-0.0002	17	GACCCACACAGACAC--CAGAGCCC	ENSBTAG00000007429	1.028	-1.026	-0.24
bta-miR-1842	DLK1	ENST00000341267.4	9913	7mer-m8	38	44	-0.224	-0.022	0.027	0	0	0	0	0	0	-0.008	0	0	0	-0.039	0.048	0.019	0	-0.011	0.099	-0.002	0	-0.113	67	1	-0.113	76	CUUCUCGGGGUCCCGCAGAGCCC	ENSBTAG00000037899	1.337	-1.026	-0.09
bta-miR-1842	SLC4A4	ENST00000340595.3	9913	7mer-1a	3841	3847	-0.195	-0.024	-0.052	0.032	0	0	0	0	0	-0.017	0	0	0	0.129	-0.037	0.047	-0.058	-0.02	0.08	-0.004	0	-0.119	69	0.96567	-0.1147	76	UCCAGUGAAACUUUUAGAGCCAG	ENSBTAG00000002348	-1.063	-1.026	0.48
bta-miR-1842	SCD	ENST00000370355.2	9913	8mer-1a	1910	1917	-0.589	0	-0.034	0.105	0	0	0	0	0	0.015	0	0	0	0.261	-0.014	0.053	0	-0.02	0.159	-0.003	0	-0.067	52	0.99781	-0.0668	65	AUGCUCAUGUUGUGCCAGAGCCA	ENSBTAG00000045728	-1.275	-1.026	0.13
bta-miR-2284ac	SLC4A4	ENST00000425175.1	9913	7mer-1a	351	357	-0.195	-0.036	-0.025	0.03	-0.025	0	0	0	0.033	0	0	0.036	0	0.127	-0.059	0.049	0	-0.02	0.071	0.114	0	-0.01	56	0.96567	-0.0097	64	AUUGAAGGAACUUCCAACAUUAG	ENSBTAG00000002348	-1.063	0.656	0
bta-miR-2284ac	SLC4A4	ENST00000425175.1	9913	7mer-1a	1996	2002	-0.195	-0.024	-0.067	0.05	-0.025	0	0	0	0.033	0	0	0	0	0.127	-0.063	0.049	0	-0.02	0.071	0.114	0	-0.01	56	0.96567	-0.0097	64	GAAGGUGGCAGAAUAAACAUUAU	ENSBTAG00000002348	-1.063	0.656	0
bta-miR-2284ac	SLC7A5	ENST00000565644.1	9913	7mer-m8	150	156	-0.224	-0.022	-0.002	0.022	0.01	0	0	0	-0.031	0	0	0	0	0.09	-0.089	0.01	0	-0.011	0.09	0.144	0	-0.02	65	1	-0.02	76	CGAGCGUGGAGGCAGGAACAUUG	ENSBTAG00000006731	-1.71	0.656	0.19
bta-miR-2284ac	SLC4A4	ENST00000340595.3	9913	7mer-1a	490	496	-0.195	-0.036	-0.025	0.034	-0.025	0	0	0	0.033	0	0	0.036	0	0.129	-0.059	0.047	0	-0.02	0.071	0.114	0	-0.01	56	0.96567	-0.0097	64	AUUGAAGGAACUUCCAACAUUAG	ENSBTAG00000002348	-1.063	0.656	0
bta-miR-2284ac	TP53INP1	ENST00000342697.4	9913	6mer	189	194	-0.079	-0.014	-0.033	0.016	-0.002	0	0	0	0.016	0	0	0.015	0	0.02	-0.021	0.003	0	-0.01	0.036	0.042	0	-0.011	56	0.96044	-0.0106	68	NNUAAUGCCUUGCUCUUAACAUUU	ENSBTAG00000026232	-1.367	0.656	-0.13
bta-miR-2284ac	CYP2C19	ENST00000371321.3	9913	6mer	147	152	-0.079	-0.01	-0.029	0.015	-0.002	0	0	0	0.016	0	0	0	0	0.017	-0.026	0.012	0	-0.01	0.036	0.042	0	-0.018	61	0.002	0	45	NNUUCUCCCUAUCCUGUAACAUUU	ENSBTAG00000024700	3.146	0.656	-0.02
bta-miR-2284ac	KLHL13	ENST00000371882.1	9913	6mer	1083	1088	-0.079	-0.01	-0.04	-0.008	-0.002	0	0	0	0.016	0	-0.002	0	0	0.024	-0.021	0.015	0	-0.01	0.036	0.042	0	-0.039	76	0.88497	-0.0345	82	NNUUUUGUUCAAUAAAAAACAUUU	ENSBTAG00000000501	-1.184	0.656	0.26
bta-miR-2284ac	LURAP1L	ENST00000319264.3	9913	7mer-m8	1564	1570	-0.224	-0.044	-0.141	0.005	0.01	0	0	0	-0.031	0	0	0	0	0.102	-0.098	0.007	0	-0.011	0.09	0.144	0	-0.191	96	0.0001	0	45	UCUACAGCACUGCAAGAACAUUU	ENSBTAG00000010431	-1.726	0.656	0.08
bta-miR-2284ac	SLC4A4	ENST00000425175.1	9913	7mer-1a	3996	4002	-0.195	-0.036	-0.076	0.018	-0.025	0	0	0	0.033	0	0	0	0	0.127	-0.06	0.049	0	-0.02	0.071	0.114	0	-0.01	56	0.96567	-0.0097	64	ACCUAAAAUUCCUAUAACAUUAU	ENSBTAG00000002348	-1.063	0.656	0
bta-miR-2284ac	ABCC4	ENST00000538287.1	9913	6mer	1406	1411	-0.079	-0.01	-0.033	0.022	-0.002	0	0	0	0.016	0	-0.002	0	0	0.031	-0.017	-0.027	0	-0.01	0.036	0.042	0	-0.033	73	1	-0.033	81	NNGGAACUGUGAGGAGUAACAUUU	ENSBTAG00000047764	2.222	0.656	-0.43
bta-miR-2284ac	SLC4A4	ENST00000340595.3	9913	7mer-1a	2135	2141	-0.195	-0.024	-0.067	0.051	-0.025	0	0	0	0.033	0	0	0	0	0.129	-0.063	0.047	0	-0.02	0.071	0.114	0	-0.01	56	0.96567	-0.0097	64	GAAGGUGGCAGAAUAAACAUUAU	ENSBTAG00000002348	-1.063	0.656	0
bta-miR-2284ac	SIRPA	ENST00000400068.3	9913	6mer	3068	3073	-0.079	-0.01	-0.045	-0.017	-0.002	0	0	0	0.016	0	0	0.015	0	0.04	-0.01	0.012	0	-0.01	0.036	0.042	0	-0.012	57	0.0001	0	45	NNUAAUGAUGUCAACAUAACAUUU	ENSBTAG00000039520	1.326	0.656	-0.42
bta-miR-2284ac	ANXA2	ENST00000396024.3	9913	7mer-m8	206	212	-0.224	-0.066	-0.112	0.02	0.01	0	0	0	-0.031	0	0	0	0	0.016	-0.109	0.025	0	-0.011	0.09	0.144	0	-0.248	98	1	-0.248	98	UAUAGCCAAAGAAAUGAACAUUC	ENSBTAG00000009615	1.065	0.656	-0.27
bta-miR-2284ac	SCD	ENST00000370355.2	9913	7mer-m8	2424	2430	-0.224	-0.044	-0.115	0.036	0.01	0	0	0	-0.031	0	0	0	0	0.132	-0.094	0.028	0	-0.011	0.09	0.144	0	-0.079	86	0.99781	-0.0788	91	GGAUGGAAAGGAGGA-GAACAUUU	ENSBTAG00000045728	-1.275	0.656	-0.07
bta-miR-2284ac	SLC4A4	ENST00000340595.3	9913	7mer-1a	4135	4141	-0.195	-0.036	-0.076	0.018	-0.025	0	0	0	0.033	0	0	0	0	0.129	-0.06	0.047	0	-0.02	0.071	0.114	0	-0.01	56	0.96567	-0.0097	64	ACCUAAAAUUCCUAUAACAUUAU	ENSBTAG00000002348	-1.063	0.656	0
bta-miR-2284ac	PDK4	ENST00000005178.5	9913	7mer-m8	987	993	-0.224	-0.022	-0.138	0.052	0.01	0	0	0	-0.031	0	0	0	0	0.115	-0.1	0.033	0	-0.011	0.09	0.144	0	-0.082	86	0.9997	-0.082	91	UAACAAAUGGUUCAAGAACAUUG	ENSBTAG00000014069	-1.33	0.656	-0.16
bta-miR-2284c	TNC	ENST00000340094.3	9913	7mer-1a	600	606	-0.195	-0.036	-0.062	0.036	-0.025	0	0	0	0	0	0	0	0	0.073	-0.063	0.064	0	-0.02	0.113	0.118	0	-0.01	55	0.00357	0	42	AAUAAAAGCACAAGUACUUUUAA	ENSBTAG00000000575	1.233	-1.104	0.27
bta-miR-2284c	SLC4A4	ENST00000425175.1	9913	7mer-m8	724	730	-0.224	-0.033	-0.224	0.048	0.01	0	0	0	0	0	0	0	0	0.154	-0.137	0.078	0	-0.011	0.135	0.193	0	-0.02	74	0.96567	-0.0193	75	UUUGUCAAUUUUUUAAACUUUUU	ENSBTAG00000002348	-1.063	-1.104	0.1
bta-miR-2284c	SIRPA	ENST00000400068.3	9913	7mer-m8	2193	2199	-0.224	-0.044	-0.151	0.032	0.01	0	0	0	0	0	0	0	0	0.125	-0.102	0.043	0	-0.011	0.135	0.193	0	-0.02	74	0.87067	-0.0174	73	UAUAGUUGCAACUUAAACUUUUU	ENSBTAG00000039520	1.326	-1.104	0.16
bta-miR-2284c	SLC4A4	ENST00000425175.1	9913	7mer-1a	1899	1905	-0.195	-0.024	-0.076	0.049	-0.025	0	0	0	0	0	0	0	0	0.127	-0.063	0.049	0	-0.02	0.113	0.118	0	-0.01	55	0.96567	-0.0097	63	CCUAAAUUAACUGUUACUUUUAU	ENSBTAG00000002348	-1.063	-1.104	0.1
bta-miR-2284c	SLC4A4	ENST00000340595.3	9913	7mer-1a	2038	2044	-0.195	-0.024	-0.076	0.05	-0.025	0	0	0	0	0	0	0	0	0.129	-0.063	0.047	0	-0.02	0.113	0.118	0	-0.01	55	0.96567	-0.0097	63	CCUAAAUUAACUGUUACUUUUAU	ENSBTAG00000002348	-1.063	-1.104	0.1
bta-miR-2284c	SLC4A4	ENST00000340595.3	9913	7mer-m8	742	748	-0.224	-0.022	-0.155	0.048	0.01	0	0	0	0	0	0	0	0	0.156	-0.151	0.075	0	-0.011	0.135	0.193	0	-0.02	74	0.96567	-0.0193	75	CUUUUUUCCUAUGCAAACUUUUU	ENSBTAG00000002348	-1.063	-1.104	0.1
bta-miR-2284c	SLC4A4	ENST00000340595.3	9913	7mer-1a	2357	2363	-0.195	-0.024	-0.062	0.049	-0.025	0	0	0	0	0	0	0.036	0	0.129	-0.075	0.047	0	-0.02	0.113	0.118	0	-0.01	55	0.96567	-0.0097	63	AAGACACAUUUGUUCACUUUUAU	ENSBTAG00000002348	-1.063	-1.104	0.1
bta-miR-2284c	SLC4A4	ENST00000425175.1	9913	8mer-1a	3695	3702	-0.589	-0.032	-0.11	0.084	-0.018	0	0	0	0	0	0	0	0	0.305	-0.06	0.155	0	-0.02	0.222	0.302	0	-0.03	81	0.96567	-0.029	85	AAAGUCAUCCAGUGA-AACUUUUA	ENSBTAG00000002348	-1.063	-1.104	0.1
bta-miR-2284c	SLC4A4	ENST00000425175.1	9913	7mer-1a	4038	4044	-0.195	0	-0.05	0.013	-0.025	0	0	0	0	0	0	0	0.015	0.127	-0.042	0.049	0	-0.02	0.113	0.118	0	-0.01	55	0.96567	-0.0097	63	AAGCUUUCUAUUGUGACUUUUAU	ENSBTAG00000002348	-1.063	-1.104	0.1
bta-miR-2284c	THEM4	ENST00000368814.3	9913	8mer-1a	335	342	-0.589	-0.016	-0.148	0.063	-0.018	0	0	0	0	0	0	0	0	0.093	-0.098	0.013	0	-0.02	0.222	0.302	0	-0.196	98	0.7961	-0.1538	98	AAAAAUUCAUACUGAAACUUUUA	ENSBTAG00000004772	-1.239	-1.104	0.37
bta-miR-2284c	SLC4A4	ENST00000340595.3	9913	7mer-m8	863	869	-0.224	-0.033	-0.224	0.05	0.01	0	0	0	0	0	0	0	0	0.156	-0.137	0.075	0	-0.011	0.135	0.193	0	-0.02	74	0.96567	-0.0193	75	UUUGUCAAUUUUUUAAACUUUUU	ENSBTAG00000002348	-1.063	-1.104	0.1
bta-miR-2284c	SLC4A4	ENST00000425175.1	9913	7mer-m8	603	609	-0.224	-0.022	-0.155	0.045	0.01	0	0	0	0	0	0	0	0	0.154	-0.151	0.078	0	-0.011	0.135	0.193	0	-0.02	74	0.96567	-0.0193	75	CUUUUUUCCUAUGCAAACUUUUU	ENSBTAG00000002348	-1.063	-1.104	0.1
bta-miR-2284c	AK4	ENST00000545314.1	9913	7mer-1a	632	638	-0.195	0	-0.038	0.037	-0.025	0	0	0	0	0	0	0.036	0	0.14	-0.063	0.004	0	-0.02	0.113	0.118	0	-0.01	55	1	-0.01	64	GACUUGGCUUCUACCACUUUUAU	ENSBTAG00000030674	1.225	-1.104	0.16
bta-miR-2284c	ABCC4	ENST00000412704.1	9913	6mer	72	77	-0.079	-0.014	-0.045	0.008	-0.002	0	0	0	0	0	0	0	0	0.03	-0.029	0.025	0	-0.01	0.056	0.043	0	-0.017	58	1	-0.017	72	NNUGUAAACUACAUUUUACUUUUU	ENSBTAG00000047764	2.222	-1.104	-0.08
bta-miR-2284c	SLC4A4	ENST00000340595.3	9913	8mer-1a	3834	3841	-0.589	-0.032	-0.11	0.084	-0.018	0	0	0	0	0	0	0	0	0.308	-0.06	0.15	0	-0.02	0.222	0.302	0	-0.03	81	0.96567	-0.029	85	AAAGUCAUCCAGUGA-AACUUUUA	ENSBTAG00000002348	-1.063	-1.104	0.1
bta-miR-2284c	AK4	ENST00000545314.1	9913	7mer-m8	5393	5399	-0.224	0	-0.172	0.004	0.01	0	0	0	0	0	0	0	0	0.169	-0.099	0.007	0	-0.011	0.135	0.193	0	-0.02	74	1	-0.02	77	UUGAAGAUCGAUUCAAACUUUUU	ENSBTAG00000030674	1.225	-1.104	0.16
bta-miR-2284c	ABCC4	ENST00000412704.1	9913	6mer	1621	1626	-0.079	-0.01	-0.041	0.002	-0.002	0	0	0	0	0	0	0	0	0.03	-0.025	0.025	0	-0.01	0.056	0.043	0	-0.011	55	0.99201	-0.0109	68	NNUCAAUGGCAUUAUAGACUUUUU	ENSBTAG00000047764	2.222	-1.104	-0.08
bta-miR-2284c	SLC4A4	ENST00000340595.3	9913	8mer-1a	2064	2071	-0.589	-0.016	-0.289	0.132	-0.018	0	0	0	0	0	0	0	0	0.308	-0.111	0.15	0	-0.02	0.222	0.302	0	-0.03	81	0.96567	-0.029	85	AUCUGAUAAUCUUAAAACUUUUA	ENSBTAG00000002348	-1.063	-1.104	0.1
bta-miR-2284c	SLC4A4	ENST00000425175.1	9913	8mer-1a	1925	1932	-0.589	-0.016	-0.289	0.13	-0.018	0	0	0	0	0	0	0	0	0.305	-0.111	0.155	0	-0.02	0.222	0.302	0	-0.03	81	0.96567	-0.029	85	AUCUGAUAAUCUUAAAACUUUUA	ENSBTAG00000002348	-1.063	-1.104	0.1
bta-miR-2284c	KLHL13	ENST00000371882.1	9913	7mer-1a	756	762	-0.195	-0.048	-0.084	0.029	-0.025	0	0	0	0	0	0	0	0	0.066	-0.084	0.032	0	-0.02	0.113	0.118	0	-0.098	94	1	-0.098	95	UGCAAAAAAAUAAAUACUUUUAA	ENSBTAG00000000501	-1.184	-1.104	0.22
bta-miR-2284c	SLC4A4	ENST00000425175.1	9913	7mer-1a	2218	2224	-0.195	-0.024	-0.062	0.049	-0.025	0	0	0	0	0	0	0.036	0	0.127	-0.075	0.049	0	-0.02	0.113	0.118	0	-0.01	55	0.96567	-0.0097	63	AAGACACAUUUGUUCACUUUUAU	ENSBTAG00000002348	-1.063	-1.104	0.1
bta-miR-2284c	SLC4A4	ENST00000340595.3	9913	7mer-1a	4177	4183	-0.195	0	-0.05	0.013	-0.025	0	0	0	0	0	0	0	0.015	0.129	-0.042	0.047	0	-0.02	0.113	0.118	0	-0.01	55	0.96567	-0.0097	63	AAGCUUUCUAUUGUGACUUUUAU	ENSBTAG00000002348	-1.063	-1.104	0.1
bta-miR-2284c	THEM4	ENST00000368814.3	9913	7mer-m8	183	189	-0.224	-0.044	-0.125	0.026	0.01	0	0	0	0	0	0	0	0	0.039	-0.153	0.008	0	-0.011	0.135	0.193	0	-0.146	96	1	-0.146	97	CAUUUCCACCUUCCAAACUUUUU	ENSBTAG00000004772	-1.239	-1.104	0.37
bta-miR-2285ai-5p	SCD	ENST00000370355.2	9913	7mer-m8	2425	2431	-0.224	-0.033	-0.058	0.036	0.01	0	0	0	0	0	0	0	0	0.132	-0.083	0.028	0	-0.011	0.139	0.189	0	-0.02	75	0.99781	-0.02	82	GAUGGAAAGGAGGAGAACAUUUC	ENSBTAG00000045728	-1.275	0.645	-0.07
bta-miR-2285ai-5p	ABCC4	ENST00000538287.1	9913	7mer-m8	1406	1412	-0.224	0	-0.142	0.034	0.01	0	0	0	0	0	0	0	0	0.105	-0.082	-0.092	0	-0.011	0.139	0.189	0	-0.074	91	1	-0.074	94	GGAACUGUGAGGAGUAACAUUUU	ENSBTAG00000047764	2.222	0.645	-0.43
bta-miR-2285ai-5p	PDK4	ENST00000005178.5	9913	8mer-1a	492	499	-0.589	-0.008	-0.202	0.078	-0.018	0	0	0	0	0	0	0	0	0.186	-0.111	0.064	0	-0.02	0.229	0.295	0	-0.096	94	1	-0.096	96	GUCAGUGACUAAAAUAACAUUUA	ENSBTAG00000014069	-1.33	0.645	-0.16
bta-miR-2285ai-5p	LURAP1L	ENST00000319264.3	9913	7mer-m8	1565	1571	-0.224	-0.044	-0.08	0.004	0.01	0	0	0	0	0	0	0	0	0.102	-0.097	0.007	0	-0.011	0.139	0.189	0	-0.02	75	0.0001	0	43	CUACAGCACUGCAAG--AACAUUUC	ENSBTAG00000010431	-1.726	0.645	0.09
bta-miR-2285ai-5p	SLC4A4	ENST00000340595.3	9913	7mer-m8	1258	1264	-0.224	-0.033	-0.126	0.056	0.01	0	0	0	0	0	0	0	0	0.156	-0.095	0.075	0	-0.011	0.139	0.189	0	-0.02	75	0.96567	-0.0193	75	UUUUUCCAUUUUGAAAACAUUUG	ENSBTAG00000002348	-1.063	0.645	-0.01
bta-miR-2285ai-5p	INMT	ENST00000013222.5	9913	6mer	545	550	-0.079	-0.014	-0.048	0.013	-0.002	0	0	0	0	0	-0.002	0	0	0.015	-0.026	0.004	0	-0.01	0.058	0.042	0	-0.049	87	1	-0.049	91	NNUAAGAUAAACAAAAUACAUUUU	ENSBTAG00000001448	1.104	0.645	-0.43
bta-miR-2285ai-5p	TP53INP1	ENST00000342697.4	9913	7mer-1a	1460	1466	-0.195	-0.024	-0.045	0.046	-0.025	0	0	0	0	0	0	0.036	0	0.132	-0.084	0.006	0	-0.02	0.117	0.114	0	-0.01	53	0.37979	-0.0038	55	GAAAUUAAGUUAAACACAUUUAC	ENSBTAG00000026232	-1.367	0.645	-0.13
bta-miR-2285ai-5p	ANXA2	ENST00000396024.3	9913	7mer-1a	466	472	-0.195	-0.024	-0.078	0.003	-0.025	0	0	0	0	0	0	0	0	0.031	-0.063	0.016	0	-0.02	0.117	0.114	0	-0.124	95	0.51036	-0.062	93	UGGCUGUUUACAUUUACAUUUAU	ENSBTAG00000009615	1.065	0.645	-0.25
bta-miR-2285ai-5p	TP53INP1	ENST00000448464.2	9913	7mer-1a	2474	2480	-0.195	-0.024	-0.059	0.052	-0.025	0	0	0	0	0	0	0	0	0.134	-0.086	-0.004	0	-0.02	0.117	0.114	0	-0.01	53	0.37953	-0.0038	55	CCUGAUACCUUAAAUACAUUUAC	ENSBTAG00000026232	-1.367	0.645	-0.13
bta-miR-2285ai-5p	GPNMB	ENST00000258733.4	9913	7mer-1a	623	629	-0.195	-0.048	-0.021	0.025	-0.025	0	0	0	0	0	0	0	0.015	0.056	-0.04	0.03	0	-0.02	0.117	0.114	0	-0.01	53	1	-0.01	64	UCAUUUUUCCCAUGG--ACAUUUAU	ENSBTAG00000000604	1.155	0.645	-0.01
bta-miR-2285ai-5p	TP53INP1	ENST00000448464.2	9913	7mer-1a	3578	3584	-0.195	-0.024	-0.067	0.044	-0.025	0	0	0	0	0	0	0	0.015	0.134	-0.06	-0.004	0	-0.02	0.117	0.114	0	-0.01	53	0.37953	-0.0038	55	GACUCUAGAAGAUAGACAUUUAA	ENSBTAG00000026232	-1.367	0.645	-0.13
bta-miR-2285ai-5p	SLC4A4	ENST00000425175.1	9913	7mer-m8	3940	3946	-0.224	-0.022	-0.159	0.027	0.01	0	0	0	0	0	0	0	0	0.154	-0.132	0.078	0	-0.011	0.139	0.189	0	-0.02	75	0.96567	-0.0193	75	UGAUAUAGAACAGAAAACAUUUC	ENSBTAG00000002348	-1.063	0.645	-0.01
bta-miR-2285ai-5p	SIRPA	ENST00000400068.3	9913	8mer-1a	3068	3075	-0.589	-0.024	-0.24	-0.065	-0.018	0	0	0	0	0	0	0	0	0.273	-0.027	0.085	0	-0.02	0.229	0.295	0	-0.101	94	0.0001	0	43	UAAUGAUGUCAACAUAACAUUUA	ENSBTAG00000039520	1.326	0.645	-0.43
bta-miR-2285ai-5p	SLC4A4	ENST00000425175.1	9913	7mer-1a	1405	1411	-0.195	-0.048	-0.062	0.046	-0.025	0	0	0	0	0	0	0.036	0	0.127	-0.068	0.049	0	-0.02	0.117	0.114	0	-0.01	53	0.96567	-0.0097	64	UAAUAGACCAUUUACACAUUUAA	ENSBTAG00000002348	-1.063	0.645	-0.01
bta-miR-2285ai-5p	TP53INP1	ENST00000342697.4	9913	6mer	455	460	-0.079	-0.005	-0.042	0.02	-0.002	0	0	0	0	0	-0.002	0	0	0.024	-0.026	0.003	0	-0.01	0.058	0.042	0	-0.019	57	0.84174	-0.016	72	NNCUGUAUAUAAUGAAUACAUUUU	ENSBTAG00000026232	-1.367	0.645	-0.13
bta-miR-2285ai-5p	TP53INP1	ENST00000448464.2	9913	7mer-m8	455	461	-0.224	-0.033	-0.119	0.035	0.01	0	0	0	0	0	0	0	0	0.082	-0.102	-0.007	0	-0.011	0.139	0.189	0	-0.041	85	0.96018	-0.0393	89	UAAUGCCUUGCUCUUAACAUUUG	ENSBTAG00000026232	-1.367	0.645	-0.13
bta-miR-2285ai-5p	TP53INP1	ENST00000448464.2	9913	7mer-m8	3039	3045	-0.224	-0.011	-0.213	0.061	0.01	0	0	0	0	0	0	0	0	0.162	-0.099	-0.007	0	-0.011	0.139	0.189	0	-0.02	75	0.37953	-0.0076	60	GUUUUUCAUUUUUAAAACAUUUU	ENSBTAG00000026232	-1.367	0.645	-0.13
bta-miR-2285ai-5p	PDK4	ENST00000005178.5	9913	7mer-m8	1521	1527	-0.224	0.022	-0.142	0.043	0.01	0	0	0	0	0	0	0	0	0.115	-0.069	0.033	0	-0.011	0.139	0.189	0	-0.02	75	0.9997	-0.02	82	CUAUAUGUUGGAUUUAACAUUUG	ENSBTAG00000014069	-1.33	0.645	-0.16
bta-miR-2285ai-5p	PDK4	ENST00000005178.5	9913	7mer-m8	1724	1730	-0.224	-0.011	-0.178	0.035	0.01	0	0	0	0	0	0	0	0	0.115	-0.11	0.033	0	-0.011	0.139	0.189	0	-0.02	75	0.9997	-0.02	82	CGUUUCAAAAAUCUAAACAUUUU	ENSBTAG00000014069	-1.33	0.645	-0.16
bta-miR-2285ai-5p	TP53INP1	ENST00000342697.4	9913	7mer-m8	2773	2779	-0.224	-0.011	-0.213	0.061	0.01	0	0	0	0	0	0	0	0	0.159	-0.099	0.01	0	-0.011	0.139	0.189	0	-0.02	75	0.37979	-0.0076	60	GUUUUUCAUUUUUAAAACAUUUU	ENSBTAG00000026232	-1.367	0.645	-0.13
bta-miR-2285ai-5p	SLC4A4	ENST00000340595.3	9913	7mer-1a	1544	1550	-0.195	-0.048	-0.062	0.047	-0.025	0	0	0	0	0	0	0.036	0	0.129	-0.068	0.047	0	-0.02	0.117	0.114	0	-0.01	53	0.96567	-0.0097	64	UAAUAGACCAUUUACACAUUUAA	ENSBTAG00000002348	-1.063	0.645	-0.01
bta-miR-2285ai-5p	CXCL2	ENST00000508487.2	9913	6mer	577	582	-0.079	-0.01	-0.03	0.014	-0.002	0	0	0	0	0	0	0	0	0.017	-0.021	-0.008	0	-0.01	0.058	0.042	0	-0.029	78	1	-0.029	86	NNCUAAAUACCCUUUGGACAUUUU	ENSBTAG00000037778	1.474	0.645	0.28
bta-miR-2285ai-5p	KLHL13	ENST00000371882.1	9913	7mer-m8	1083	1089	-0.224	-0.033	-0.153	-0.014	0.01	0	0	0	0	0	0	0	0	0.081	-0.102	0.051	0	-0.011	0.139	0.189	0	-0.067	90	0.88497	-0.0591	92	UUUUGUUCAAUAAAAAACAUUUG	ENSBTAG00000000501	-1.184	0.645	0.26
bta-miR-2285ai-5p	TP53INP1	ENST00000448464.2	9913	6mer	721	726	-0.079	-0.005	-0.042	0.021	-0.002	0	0	0	0	0	-0.002	0	0	0.028	-0.026	-0.002	0	-0.01	0.058	0.042	0	-0.019	57	0.84148	-0.016	72	NNCUGUAUAUAAUGAAUACAUUUU	ENSBTAG00000026232	-1.367	0.645	-0.13
bta-miR-2285ai-5p	TP53INP1	ENST00000448464.2	9913	7mer-1a	1726	1732	-0.195	-0.024	-0.045	0.048	-0.025	0	0	0	0	0	0	0.036	0	0.134	-0.084	-0.004	0	-0.02	0.117	0.114	0	-0.01	53	0.37953	-0.0038	55	GAAAUUAAGUUAAACACAUUUAC	ENSBTAG00000026232	-1.367	0.645	-0.13
bta-miR-2285ai-5p	GPNMB	ENST00000409458.3	9913	6mer	406	411	-0.079	-0.01	-0.033	0.012	-0.002	0	0	0	0	0	0	0	0	0.011	-0.02	0.001	0	-0.01	0.058	0.042	0	-0.03	78	1	-0.03	87	NNGAUCAUAACAUAUACACAUUUU	ENSBTAG00000000604	1.155	0.645	-0.01
bta-miR-2285ai-5p	TP53INP1	ENST00000342697.4	9913	7mer-m8	189	195	-0.224	-0.033	-0.119	0.024	0.01	0	0	0	0	0	0	0	0	0.068	-0.102	0.01	0	-0.011	0.139	0.189	0	-0.049	87	0.96044	-0.047	91	UAAUGCCUUGCUCUUAACAUUUG	ENSBTAG00000026232	-1.367	0.645	-0.13
bta-miR-2285ai-5p	ANXA2	ENST00000396024.3	9913	7mer-1a	460	466	-0.195	-0.024	-0.062	0.005	-0.025	0	0	0	0	0	0	0	0	0.031	-0.025	0.016	0	-0.02	0.117	0.114	0	-0.068	90	0.51036	-0.0343	88	CAGAUGUGGCUGUUUACAUUUAC	ENSBTAG00000009615	1.065	0.645	-0.25
bta-miR-2285ai-5p	CYP2C19	ENST00000371321.3	9913	7mer-m8	147	153	-0.224	-0.022	-0.104	0.023	0.01	0	0	0	0	0	0	0	0	0.057	-0.129	0.042	-0.044	-0.011	0.139	0.189	0	-0.074	91	0.002	-0.0001	43	UUCUCCCUAUCCUGUAACAUUUG	ENSBTAG00000024700	3.146	0.645	-0.02
bta-miR-2285ai-5p	SLC4A4	ENST00000425175.1	9913	7mer-m8	1119	1125	-0.224	-0.033	-0.126	0.054	0.01	0	0	0	0	0	0	0	0	0.154	-0.095	0.078	0	-0.011	0.139	0.189	0	-0.02	75	0.96567	-0.0193	75	UUUUUCCAUUUUGAAAACAUUUG	ENSBTAG00000002348	-1.063	0.645	-0.01
bta-miR-2285ai-5p	TP53INP1	ENST00000342697.4	9913	7mer-1a	3312	3318	-0.195	-0.024	-0.067	0.044	-0.025	0	0	0	0	0	0	0	0.015	0.132	-0.06	0.006	0	-0.02	0.117	0.114	0	-0.01	53	0.37979	-0.0038	55	GACUCUAGAAGAUAGACAUUUAA	ENSBTAG00000026232	-1.367	0.645	-0.13
bta-miR-2285ai-5p	SLC4A4	ENST00000340595.3	9913	7mer-m8	4079	4085	-0.224	-0.022	-0.159	0.027	0.01	0	0	0	0	0	0	0	0	0.156	-0.132	0.075	0	-0.011	0.139	0.189	0	-0.02	75	0.96567	-0.0193	75	UGAUAUAGAACAGAAAACAUUUC	ENSBTAG00000002348	-1.063	0.645	-0.01
bta-miR-2285ai-5p	THEM4	ENST00000368814.3	9913	7mer-m8	1901	1907	-0.224	0.011	-0.122	0.023	0.01	0	0	0	0	0	0	0	0	0.115	-0.077	0.008	0	-0.011	0.139	0.189	0	-0.02	75	0.07192	-0.0014	50	UCUACACUGGAUGGAAACAUUUU	ENSBTAG00000004772	-1.239	0.645	0.09
bta-miR-2285ai-5p	TP53INP1	ENST00000342697.4	9913	7mer-1a	2208	2214	-0.195	-0.024	-0.059	0.051	-0.025	0	0	0	0	0	0	0	0	0.132	-0.086	0.006	0	-0.02	0.117	0.114	0	-0.01	53	0.37979	-0.0038	55	CCUGAUACCUUAAAUACAUUUAC	ENSBTAG00000026232	-1.367	0.645	-0.13
bta-miR-2285i	TP53INP1	ENST00000342697.4	9913	6mer	4481	4486	-0.079	-0.019	-0.041	0.001	-0.002	0	0	0	0	0.006	0	0	0	0.046	-0.021	0.003	0	-0.01	-0.037	0.023	0	-0.13	63	0.37979	-0.048	39	NNCACUACCUGGAGUU----ACGGUUUU	ENSBTAG00000026232	-1.367	-0.966	0.25
bta-miR-2285i	TP53INP1	ENST00000448464.2	9913	6mer	4747	4752	-0.079	-0.019	-0.041	0.001	-0.002	0	0	0	0	0.006	0	0	0	0.047	-0.021	-0.002	0	-0.01	-0.037	0.023	0	-0.134	64	0.37953	-0.0494	40	NNCACUACCUGGAGUU----ACGGUUUU	ENSBTAG00000026232	-1.367	-0.966	0.25
bta-miR-2346	CYP2C19	ENST00000371321.3	9913	7mer-m8	706	712	-0.224	0.022	-0.161	-0.035	0.01	0	0	0	0	0	0	0	0	0.057	-0.106	0.042	0	-0.011	0.068	0.088	0	-0.25	93	0.002	-0.0005	23	AUUGUUUUAUAUGUAACAUCAGU	ENSBTAG00000024700	3.146	-1.33	-0.46
bta-miR-2346	THEM4	ENST00000489410.1	9913	7mer-m8	586	592	-0.224	-0.044	-0.111	0.013	0.01	0	0	0	0	0	0	0	0	0.053	-0.084	-0.025	0	-0.011	0.068	0.088	0	-0.267	94	0.13126	-0.0324	61	UUAAGUCCAUAGUUUACAUCAGG	ENSBTAG00000004772	-1.239	-1.33	0.14
bta-miR-2346	TP53INP1	ENST00000342697.4	9913	7mer-m8	833	839	-0.224	-0.088	-0.054	0.05	0.01	0	0	0	0	0	0	0	0	0.159	-0.119	0.01	0	-0.011	0.068	0.088	0	-0.111	76	0.37979	-0.0412	65	CCUACUUGCCACCUC-ACAUCAGC	ENSBTAG00000026232	-1.367	-1.33	0.35
bta-miR-2346	THEM4	ENST00000489410.1	9913	6mer	166	171	-0.079	-0.019	-0.018	0.016	-0.002	0	0	0	0	0	0	0.015	0	0.016	-0.025	-0.007	0	-0.01	0.027	0.019	0	-0.067	64	0.13126	-0.0086	39	NNCCACCAUGGCAUCAUCAUCAGC	ENSBTAG00000004772	-1.239	-1.33	0.14
bta-miR-2346	ABCC4	ENST00000538287.1	9913	6mer	1706	1711	-0.079	0	-0.03	0.014	-0.002	0	0	0	0	0	-0.002	0	0	0.032	-0.019	-0.027	0	-0.01	0.027	0.019	0	-0.077	68	1	-0.077	78	NNAGAAUCUUAGUGACUCAUCAGU	ENSBTAG00000047764	2.222	-1.33	-0.05
bta-miR-2346	ABCC4	ENST00000538287.1	9913	7mer-1a	1197	1203	-0.195	0.024	-0.016	0.031	-0.025	0	0	0	0	0	0	0	0.015	0.084	-0.033	-0.058	0	-0.02	0.051	0.051	0	-0.091	72	1	-0.091	81	CUUUUUGGGAUAAGGCAUCAGAC	ENSBTAG00000047764	2.222	-1.33	-0.05
bta-miR-2346	PDK4	ENST00000005178.5	9913	7mer-1a	359	365	-0.195	-0.036	-0.056	0.03	-0.025	0	0	0	0	0	0	0	0	0.077	-0.044	0.021	0	-0.02	0.051	0.051	0	-0.146	83	1	-0.146	88	GCCACUGAUUGAUGUCAUCAGAU	ENSBTAG00000014069	-1.33	-1.33	0.6
bta-miR-2346	CYP2C19	ENST00000371321.3	9913	6mer	61	66	-0.079	-0.01	-0.015	-0.012	-0.002	0	0	0	0	0	0	0	0.012	-0.019	0.004	0.012	0	-0.01	0.027	0.019	0	-0.073	67	1	-0.073	77	NNCCCUUUCAUGGGGGGCAUCAGU	ENSBTAG00000024700	3.146	-1.33	-0.46
bta-miR-2346	PDK4	ENST00000005178.5	9913	7mer-1a	1617	1623	-0.195	-0.024	-0.056	0.032	-0.025	0	0	0	0	0	0	0	0	0.095	-0.041	0.021	0	-0.02	0.051	0.051	0	-0.111	76	0.9997	-0.111	84	GAUUUCAGAUUUUAUCAUCAGAA	ENSBTAG00000014069	-1.33	-1.33	0.6
bta-miR-2346	ABCC4	ENST00000538287.1	9913	7mer-1a	1140	1146	-0.195	-0.036	-0.031	0.031	-0.025	0	0	0	0	0	0	0.036	0	0.082	-0.032	-0.058	0	-0.02	0.051	0.051	0	-0.146	83	1	-0.146	88	UCCACUCUCAACUGCCAUCAGAU	ENSBTAG00000047764	2.222	-1.33	-0.05
bta-miR-2346	ABCC4	ENST00000538287.1	9913	7mer-1a	778	784	-0.195	-0.024	-0.052	0.035	-0.025	0	0	0	0	0	0	0	0.015	0.078	-0.061	-0.058	0	-0.02	0.051	0.051	0	-0.205	90	1	-0.205	93	UGAAGUUAUAACGGGCAUCAGAA	ENSBTAG00000047764	2.222	-1.33	-0.05
bta-miR-2346	AK4	ENST00000545314.1	9913	8mer-1a	3218	3225	-0.589	-0.016	-0.1	0.134	-0.018	0	0	0	0	0	0	0	0	0.335	-0.07	0.01	0	-0.02	0.106	0.138	0	-0.09	72	1	-0.09	80	UACUUUGUUUCCCUGACAUCAGA	ENSBTAG00000030674	1.225	-1.33	-0.27
bta-miR-2346	SCD	ENST00000370355.2	9913	7mer-1a	3622	3628	-0.195	0.012	-0.051	0.025	-0.025	0	0	0	0	0	0	0	0.015	0.124	-0.056	0.018	0	-0.02	0.051	0.051	0	-0.051	57	0.99459	-0.0507	69	GAGAUGGAAUAAAUGCAUCAGAU	ENSBTAG00000045728	-1.275	-1.33	0.17
bta-miR-2346	THEM4	ENST00000368814.3	9913	6mer	102	107	-0.079	-0.014	-0.014	0.012	-0.002	0	0	0	0	0	0	0	0	0.012	-0.024	0.002	0	-0.01	0.027	0.019	0	-0.071	66	1	-0.071	76	NNUCCACUGUUAAAUCCCAUCAGG	ENSBTAG00000004772	-1.239	-1.33	0.14
bta-miR-2346	TP53INP1	ENST00000448464.2	9913	7mer-m8	1099	1105	-0.224	-0.088	-0.054	0.054	0.01	0	0	0	0	0	0	0	0	0.162	-0.119	-0.007	0	-0.011	0.068	0.088	0	-0.121	78	0.37953	-0.0447	66	CCUACUUGCCACCUC-ACAUCAGC	ENSBTAG00000026232	-1.367	-1.33	0.35
bta-miR-2346	DLK1	ENST00000341267.4	9913	7mer-1a	2180	2186	-0.195	-0.024	-0.007	0.021	-0.025	0	0	0	0	0	0	0.036	0	0.102	-0.063	0.012	0	-0.02	0.051	0.051	0	-0.061	62	0.02125	-0.0013	27	AAGCUCAAAGACAGCCAUCAGAG	ENSBTAG00000037899	1.337	-1.33	-0.26
bta-miR-2346	SPNS2	ENST00000329078.3	9913	8mer-1a	942	949	-0.589	-0.032	0.011	0.086	-0.018	0	0	0	0	0	0	0	0	0.188	-0.112	0.092	0	-0.02	0.106	0.138	0	-0.15	83	1	-0.15	88	ACAGCUGCCAACUUCACAUCAGA	ENSBTAG00000007429	1.028	-1.33	-0.19
bta-miR-2415-3p	SLC7A5	ENST00000565644.1	9913	8mer-1a	1116	1123	-0.589	-0.024	-0.074	0.088	0	-0.021	0	0	0	0	0	0	0	0.202	-0.033	0.017	0	-0.02	0.153	-0.02	0	-0.321	97	0.93606	-0.2982	97	CACCGAGGAAGCCAGAGGCCUGA	ENSBTAG00000006731	-1.71	1.261	0.52
bta-miR-2415-3p	PDK4	ENST00000005178.5	9913	7mer-m8	550	556	-0.224	-0.022	-0.078	0.037	0	0.014	0	0	0	0	0	0	0	0.093	-0.075	0.033	0	-0.011	0.096	-0.013	0	-0.15	86	1	-0.15	90	UCAAAGUUGCAGCCAAGGCCUGG	ENSBTAG00000014069	-1.33	1.261	-0.39
bta-miR-2415-3p	SLC7A5	ENST00000565644.1	9913	7mer-m8	539	545	-0.224	-0.011	-0.075	0.041	0	0.014	0	0	0	0	0	0	0	0.097	-0.038	0.01	0	-0.011	0.096	-0.013	0	-0.114	80	0.9627	-0.1096	85	GGGCAGUGCAGCCUCAGGCCUGU	ENSBTAG00000006731	-1.71	1.261	0.52
bta-miR-2415-3p	AK4	ENST00000545314.1	9913	7mer-m8	2707	2713	-0.224	0.011	-0.117	0.068	0	0.014	0	0	0	0	0	0	0	0.169	-0.078	0.007	0	-0.011	0.096	-0.013	0	-0.078	72	1	-0.078	80	GGUACCAUAUAUUGAAGGCCUGC	ENSBTAG00000030674	1.225	1.261	-0.22
bta-miR-2415-3p	SPNS2	ENST00000329078.3	9913	7mer-1a	2189	2195	-0.195	-0.012	0.003	-0.02	0	-0.021	0	0	0	0	0	0	0	0.099	0.02	0.03	0	-0.02	0.077	-0.03	0	-0.069	70	0.00154	-0.0001	24	GGGGCUCUGCUGUGUGGCCUGAG	ENSBTAG00000007429	1.028	1.261	-0.07
bta-miR-2415-3p	NR0B2	ENST00000254227.3	9913	6mer	50	55	-0.079	0	-0.002	0.005	0	0.004	0	0	0	0	0	0	0	0.005	-0.006	0.004	0	-0.01	0.039	-0.01	0	-0.05	62	1	-0.05	71	NNUGGCAGCACUGAUUCGGCCUGG	ENSBTAG00000014848	-1.18	1.261	-0.35
bta-miR-2415-3p	SERPINA3	ENST00000393080.4	9913	7mer-m8	1431	1437	-0.224	-0.011	-0.072	0.045	0	0.014	0	0	0	0	0	0	0	0.115	-0.037	0.034	0	-0.011	0.096	-0.013	0	-0.064	68	0.0001	0	23	GGAGGCAGCGAUUGGAGGCCUGU	ENSBTAG00000048094	-1.225	1.261	-0.07
bta-miR-2415-3p	AK4	ENST00000545314.1	9913	8mer-1a	405	412	-0.589	-0.024	-0.035	0.083	0	-0.021	0	0	0	0	0	0	0	0.335	-0.025	0.01	0	-0.02	0.153	-0.02	0	-0.153	87	1	-0.153	90	AAACAUAGCACCAGGAGGCCUGA	ENSBTAG00000030674	1.225	1.261	-0.22
bta-miR-2415-3p	NR0B2	ENST00000254227.3	9913	6mer	20	25	-0.079	-0.01	0.002	-0.004	0	0.004	0	0	0	0	0	0.015	0	0.005	-0.007	0.004	0	-0.01	0.039	-0.01	0	-0.051	63	1	-0.051	72	NNCUCCAGCCCAAGCAGGGCCUGG	ENSBTAG00000014848	-1.18	1.261	-0.35
bta-miR-2415-3p	SERPINA3	ENST00000393080.4	9913	7mer-m8	1431	1437	-0.224	-0.011	-0.072	0.045	0	0.014	0	0	0	0	0	0	0	0.115	-0.037	0.034	0	-0.011	0.096	-0.013	0	-0.064	68	0.0001	0	23	GGAGGCAGCGAUUGGAGGCCUGU	ENSBTAG00000003492	1.685	1.261	0
bta-miR-299	AK4	ENST00000545314.1	9913	7mer-m8	3686	3692	-0.224	-0.022	-0.155	0.061	0	0	0	0	-0.031	0	0	0	0	0.169	-0.116	0.007	0	-0.011	0.054	0.103	0	-0.165	88	1	-0.165	92	UAGAAAGAUGCCUAUGUAAACCC	ENSBTAG00000030674	1.225	0.772	-0.2
bta-miR-299	SIRPA	ENST00000400068.3	9913	7mer-m8	1870	1876	-0.224	-0.044	-0.083	0.044	0	0	0	0	-0.031	0	0	0	0	0.125	-0.079	0.043	0	-0.011	0.054	0.103	0	-0.103	79	0.87067	-0.0893	83	CCAUAAGGUUGGCUU-GUAAACCC	ENSBTAG00000039520	1.326	0.772	0.09
bta-miR-299	AK4	ENST00000545314.1	9913	7mer-1a	1278	1284	-0.195	-0.048	-0.069	0.045	0	0	0	0	0.033	0	0	0	0	0.14	-0.064	0.004	0	-0.02	0.038	0.08	0	-0.056	63	1	-0.056	74	AGAAUGUAGCAUCAAUAAACCAU	ENSBTAG00000030674	1.225	0.772	-0.2
bta-miR-299	LURAP1L	ENST00000319264.3	9913	7mer-1a	355	361	-0.195	0	-0.077	0.03	0	0	0	0	0.033	0	0	0	0	0.072	-0.078	0.004	0	-0.02	0.038	0.08	0	-0.113	81	0.18074	-0.0198	56	UGCUAAAUUUUACAAUAAACCAA	ENSBTAG00000010431	-1.726	0.772	0.15
bta-miR-299	TBATA	ENST00000545575.1	9913	6mer	38	43	-0.079	-0.01	-0.007	0.002	0	0	0	0	0.016	0	-0.002	0	0	-0.007	-0.003	-0.002	0	-0.01	0.02	0.03	0	-0.052	61	1	-0.052	73	NNCCACUCCUUUGUAACUAAACCG	ENSBTAG00000021180	1.02	0.772	0.21
bta-miR-365-5p	ANXA2	ENST00000396024.3	9913	6mer	181	186	-0.079	-0.019	-0.026	0.013	-0.002	0	0	0	0	0	0	0	0.012	0.005	-0.017	0.007	0	-0.01	0.027	-0.001	0	-0.09	62	1	-0.09	74	NNCUGGCUUUCCCGGC-UAGUCCCU	ENSBTAG00000009615	1.065	0.747	-0.28
bta-miR-365-5p	DLK1	ENST00000341267.4	9913	7mer-1a	955	961	-0.195	-0.096	-0.004	0.041	-0.025	0	0	0	0	0	0	0	0.015	0.102	-0.071	0.012	0	-0.02	0.052	-0.004	0	-0.193	85	0.02125	-0.0038	23	CGGUCGCCCCCUUUGAGUCCCAG	ENSBTAG00000037899	1.337	0.747	-0.29
bta-miR-365-5p	TP53INP1	ENST00000448464.2	9913	8mer-1a	3725	3732	-0.589	-0.016	-0.262	0.112	-0.018	0	0	0	0	0	0	0	0	0.321	-0.123	-0.017	0	-0.02	0.106	0.058	0	-0.448	98	0.37953	-0.1541	86	UUAUCUUUAUUCUAUAAGUCCCA	ENSBTAG00000026232	-1.367	0.747	0.03
bta-miR-365-5p	SLC7A5	ENST00000565644.1	9913	6mer	125	130	-0.079	-0.01	-0.013	0.013	-0.002	0	0	0	0	0	0	0	0	0.026	-0.02	0.003	0	-0.01	0.027	-0.001	0	-0.066	51	1	-0.066	66	NNCCCUGGUACGAAUUUAGUCCCC	ENSBTAG00000006731	-1.71	0.747	0.17
bta-miR-365-5p	TP53INP1	ENST00000342697.4	9913	8mer-1a	3459	3466	-0.589	-0.016	-0.262	0.112	-0.018	0	0	0	0	0	0	0	0	0.315	-0.123	0.017	0	-0.02	0.106	0.058	0	-0.42	97	0.37979	-0.1455	85	UUAUCUUUAUUCUAUAAGUCCCA	ENSBTAG00000026232	-1.367	0.747	0.03
bta-miR-449a	THEM4	ENST00000368814.3	9913	8mer-1a	1271	1278	-0.589	-0.04	-0.132	0.102	0	0	0	0	0	0.015	0	0	0	0.229	-0.108	0.013	0	-0.02	0.14	0	0	-0.39	96	0.07192	-0.0248	43	GAAAGAACAAGCCAGCACUGCCA	ENSBTAG00000004772	-1.239	1.117	-0.26
bta-miR-449a	LPIN1	ENST00000256720.2	9913	7mer-m8	1809	1815	-0.224	-0.033	-0.052	0.043	0	0	0	0	0	-0.008	0	0	0	0.123	-0.119	0.069	0	-0.011	0.088	0	0	-0.124	63	0.98318	-0.1218	74	CCUAAGCUUCCACACCACUGCCC	ENSBTAG00000007689	-1.118	1.117	0.02
bta-miR-449a	GPX3	ENST00000517973.1	9913	7mer-m8	691	697	-0.224	0	-0.063	0.036	0	0	0	0	0	-0.008	0	0	0	0.077	-0.117	-0.028	0	-0.011	0.088	0	0	-0.25	88	0.99562	-0.2488	91	UUUCUGGGUCCGCCACACUGCCU	ENSBTAG00000043553	1.412	1.117	-0.05
bta-miR-449a	ABCC4	ENST00000538287.1	9913	7mer-1a	1135	1141	-0.195	-0.048	-0.041	0.031	0	0	0	0	0	-0.017	0	0	0	0.082	-0.044	-0.058	0	-0.02	0.07	-0.003	0	-0.243	87	1	-0.243	91	ACAGCUCCACUCUCAACUGCCAU	ENSBTAG00000047764	2.222	1.117	0.08
bta-miR-449a	GPX3	ENST00000388825.4	9913	7mer-m8	467	473	-0.224	0	-0.063	0.036	0	0	0	0	0	-0.008	0	0	0	0.064	-0.117	0.007	0	-0.011	0.088	0	0	-0.228	85	1	-0.228	89	UUUCUGGGUCCGCCACACUGCCU	ENSBTAG00000043553	1.412	1.117	-0.05
bta-miR-449a	TP53INP1	ENST00000448464.2	9913	8mer-1a	3784	3791	-0.589	0	-0.153	0.11	0	0	0	0	0	0.015	0	0	0	0.321	-0.001	-0.017	0	-0.02	0.14	0	0	-0.194	79	0.37953	-0.0706	62	UAUCAUGGAUGGUUUCACUGCCA	ENSBTAG00000026232	-1.367	1.117	0.04
bta-miR-449a	SIRPA	ENST00000400068.3	9913	7mer-m8	1574	1580	-0.224	-0.066	-0.066	0.051	0	0	0	0	0	-0.008	0	0	0	0.125	-0.112	0.043	0	-0.011	0.088	0	0	-0.18	76	0.87067	-0.1554	80	UGAGAUGCUAAUCUU-CACUGCCC	ENSBTAG00000039520	1.326	1.117	-0.03
bta-miR-449a	SERPINA3	ENST00000393080.4	9913	7mer-1a	937	943	-0.195	-0.072	-0.039	0.041	0	0	0	0	0	-0.017	0	0	0	0.095	-0.064	0.021	0	-0.02	0.07	-0.003	0	-0.183	77	0.0001	0	12	CCACAGCUAGAAAUU-ACUGCCAG	ENSBTAG00000048094	-1.225	1.117	-0.1
bta-miR-449a	MIOX	ENST00000216075.6	9913	7mer-m8	80	86	-0.224	-0.022	-0.014	0.01	0	0	0	0	0	-0.008	0	0	0	-0.032	-0.033	0.017	0	-0.011	0.088	0	0	-0.229	85	0.00061	-0.0001	13	CCACAGGCCCACCUGCACUGCCU	ENSBTAG00000002559	1.07	1.117	0.1
bta-miR-449a	SERPINA3	ENST00000393080.4	9913	7mer-1a	937	943	-0.195	-0.072	-0.039	0.041	0	0	0	0	0	-0.017	0	0	0	0.095	-0.064	0.021	0	-0.02	0.07	-0.003	0	-0.183	77	0.0001	0	12	CCACAGCUAGAAAUU-ACUGCCAG	ENSBTAG00000003492	1.685	1.117	-0.04
bta-miR-449a	TMEM176B	ENST00000492607.1	9913	7mer-m8	56	62	-0.224	-0.011	0.006	0.009	0	0	0	0	0	-0.008	0	0	0	-0.012	0.049	0.014	0	-0.011	0.088	0	0	-0.1	57	1	-0.1	70	AAGUUGCCCAGGGCCCACUGCCC	ENSBTAG00000016766	1.195	1.117	0.03
bta-miR-449a	TP53INP1	ENST00000342697.4	9913	8mer-1a	3518	3525	-0.589	0	-0.153	0.11	0	0	0	0	0	0.015	0	0	0	0.315	-0.001	0.017	0	-0.02	0.14	0	0	-0.166	73	0.37979	-0.0608	59	UAUCAUGGAUGGUUUCACUGCCA	ENSBTAG00000026232	-1.367	1.117	0.04
bta-miR-449a	THEM4	ENST00000368814.3	9913	7mer-m8	1870	1876	-0.224	-0.011	-0.093	0.026	0	0	0	0	0	-0.008	0	0	0	0.115	-0.118	0.008	0	-0.011	0.088	0	0	-0.228	85	0.07192	-0.0152	35	CAUGCAGUUGUUCCUCACUGCCC	ENSBTAG00000004772	-1.239	1.117	-0.26
bta-miR-449a	DLK1	ENST00000341267.4	9913	7mer-m8	1673	1679	-0.224	-0.011	-0.055	0.047	0	0	0	0	0	-0.008	0	0	0	0.123	-0.139	0.019	0	-0.011	0.088	0	0	-0.171	74	0.02125	-0.0034	23	CCCCCCCCCCCCACCCACUGCCU	ENSBTAG00000037899	1.337	1.117	0.08
bta-miR-449a	MIOX	ENST00000395732.3	9913	7mer-m8	111	117	-0.224	-0.022	-0.014	0.01	0	0	0	0	0	-0.008	0	0	0	-0.021	-0.033	0.015	0	-0.011	0.088	0	0	-0.22	84	0.30513	-0.0636	60	CCACAGGCCCACCUGCACUGCCU	ENSBTAG00000002559	1.07	1.117	0.1
bta-miR-449a	THEM4	ENST00000489410.1	9913	6mer	144	149	-0.079	-0.019	-0.014	0.015	0	0	0	0	0	0.006	-0.002	0	0	0.016	-0.023	-0.007	0	-0.01	0.036	0	0	-0.081	52	0.13126	-0.0104	31	NNAUUGCCAUUAAUAA--GACUGCCC	ENSBTAG00000004772	-1.239	1.117	-0.26
bta-miR-485	INMT	ENST00000013222.5	9913	6mer	95	100	-0.079	-0.01	-0.027	0.011	-0.002	0	0	0	0	0.006	0	0	0.012	0.015	-0.021	0.004	-0.06	-0.01	0.054	-0.001	0	-0.108	69	1	-0.108	77	NNUGUUAAAGACAAGGAAGCCUCU	ENSBTAG00000001448	1.104	-0.872	-0.08
bta-miR-485	SIRPA	ENST00000400068.3	9913	8mer-1a	2337	2344	-0.589	0	-0.007	0.042	-0.018	0	0	0	0	0.015	0	0	0	0.248	-0.092	0.085	-0.118	-0.02	0.213	-0.003	0	-0.244	91	0.87067	-0.21	91	CCCCGGGCUUGGAAGCAGCCUCA	ENSBTAG00000039520	1.326	-0.872	0.04
bta-miR-485	SLC7A5	ENST00000565644.1	9913	8mer-1a	1196	1203	-0.589	-0.016	-0.013	0.082	-0.018	0	0	0	0	0.015	0	0	0	0.202	0.014	0.017	0	-0.02	0.213	-0.003	0	-0.116	70	0.93606	-0.1083	77	UCCACGGGGCUCCAGCAGCCUCA	ENSBTAG00000006731	-1.71	-0.872	0.43
bta-miR-485	GNAZ	ENST00000248996.4	9913	6mer	461	466	-0.079	-0.01	0.006	0.015	-0.002	0	0	0	0	0.006	0	0	0.012	0.014	0.01	-0.084	0	-0.01	0.054	-0.001	0	-0.069	57	1	-0.069	69	NNCGUCUGCCCGGCGGUAGCCUCG	ENSBTAG00000047664	1.336	-0.872	-0.34
bta-miR-485	GPX3	ENST00000517973.1	9913	7mer-m8	721	727	-0.224	-0.033	-0.033	0.035	0.01	0	0	0	0	-0.008	0	0	0	0.077	-0.127	-0.028	0	-0.011	0.13	-0.002	0	-0.214	88	0.99562	-0.213	91	UCCUUCUCCACCACACAGCCUCG	ENSBTAG00000043553	1.412	-0.872	0.17
bta-miR-485	SPNS2	ENST00000329078.3	9913	8mer-1a	1213	1220	-0.589	-0.016	0.069	0.059	-0.018	0	0	0	0	0.015	0	0	0	0.188	-0.055	0.092	-0.118	-0.02	0.213	-0.003	0	-0.183	84	1	-0.183	88	CCUCCACUCCCGCCCCAGCCUCA	ENSBTAG00000007429	1.028	-0.872	0.04
bta-miR-485	GPX3	ENST00000388825.4	9913	7mer-m8	497	503	-0.224	-0.033	-0.033	0.035	0.01	0	0	0	0	-0.008	0	0	0	0.064	-0.127	0.007	0	-0.011	0.13	-0.002	0	-0.192	85	1	-0.192	89	UCCUUCUCCACCACACAGCCUCG	ENSBTAG00000043553	1.412	-0.872	0.17
bta-miR-485	SLC7A5	ENST00000565644.1	9913	8mer-1a	532	539	-0.589	-0.016	-0.013	0.087	-0.018	0	0	0	0	0.015	0	0	0	0.192	0.018	0.017	0	-0.02	0.213	-0.003	0	-0.117	71	0.9627	-0.1125	78	AGAUGGUGGGCAGUGCAGCCUCA	ENSBTAG00000006731	-1.71	-0.872	0.43
bta-miR-485	RND1	ENST00000309739.5	9913	7mer-1a	327	333	-0.195	-0.012	-0.008	0.029	-0.025	0	0	0	0	-0.017	0	0	0.015	0.054	-0.033	0.005	0	-0.02	0.108	-0.004	0	-0.103	67	1	-0.103	76	UUGGGGGCCUACAGGAGCCUCAC	ENSBTAG00000018773	1.021	-0.872	0.12
bta-miR-485	SERPINA3	ENST00000393080.4	9913	8mer-1a	277	284	-0.589	-0.016	-0.005	0.071	-0.018	0	0	0	0	0.015	0	0	0	0.228	-0.098	0.066	0	-0.02	0.213	-0.003	0	-0.156	79	0.0001	0	18	UGGGCCCCUCUGCCUCAGCCUCA	ENSBTAG00000003492	1.685	-0.872	0.16
bta-miR-485	DLK1	ENST00000341267.4	9913	7mer-m8	2013	2019	-0.224	-0.033	-0.024	0.036	0.01	0	0	0	0	-0.008	0	0	0	0.123	-0.118	0.019	0	-0.011	0.13	-0.002	0	-0.102	67	0.02125	-0.0021	27	UCAGAACCAAGUCAGCAGCCUCG	ENSBTAG00000037899	1.337	-0.872	0.43
bta-miR-485	SERPINA3	ENST00000393080.4	9913	8mer-1a	277	284	-0.589	-0.016	-0.005	0.071	-0.018	0	0	0	0	0.015	0	0	0	0.228	-0.098	0.066	0	-0.02	0.213	-0.003	0	-0.156	79	0.0001	0	18	UGGGCCCCUCUGCCUCAGCCUCA	ENSBTAG00000048094	-1.225	-0.872	0.22
bta-miR-7859	TNC	ENST00000340094.3	9913	7mer-m8	1031	1037	-0.224	-0.022	-0.07	0.029	0.01	0	0	0	0	-0.008	0	0	0	0.088	-0.081	0.101	0	-0.011	0.133	0.154	0	-0.02	69	0.00357	-0.0001	43	AACCUCUCCAGGCCUCAGUUUUC	ENSBTAG00000000575	1.233	0.916	0.4
bta-miR-7859	TP53INP1	ENST00000342697.4	9913	7mer-1a	3579	3585	-0.195	-0.024	-0.082	0.041	-0.025	0	0	0	0	-0.017	0	0	0	0.132	-0.037	0.006	0	-0.02	0.112	0.118	0	-0.01	52	0.37979	-0.0038	54	UAUUUUAAUGCUUAAAGUUUUAU	ENSBTAG00000026232	-1.367	0.916	0.19
bta-miR-7859	AK4	ENST00000545314.1	9913	6mer	5417	5422	-0.079	-0.019	-0.043	-0.005	-0.002	0	0	0	0	0.006	0	0	0	0.049	-0.018	0.002	0	-0.01	0.055	0.043	0	-0.021	69	1	-0.021	79	NNAUCUGAUAGAAAUA--AAGUUUUU	ENSBTAG00000030674	1.225	0.916	-0.41
bta-miR-7859	SIRPA	ENST00000400068.3	9913	7mer-m8	1525	1531	-0.224	-0.011	-0.098	0.051	0.01	0	0	0	0	-0.008	0	0	0	0.125	-0.111	0.043	0	-0.011	0.133	0.154	0	-0.02	69	0.87067	-0.0174	71	UAAGCCCUGUUUAUUCAGUUUUC	ENSBTAG00000039520	1.326	0.916	0
bta-miR-7859	SCD	ENST00000370355.2	9913	7mer-m8	3404	3410	-0.224	-0.022	-0.091	0.04	0.01	0	0	0	0	-0.008	0	0	0	0.15	-0.121	0.028	0	-0.011	0.133	0.154	0	-0.02	69	0.99459	-0.0199	74	AACUAUAAUGUGCCUCAGUUUUC	ENSBTAG00000045728	-1.275	0.916	-0.33
bta-miR-7859	ABCC4	ENST00000412704.1	9913	8mer-1a	745	752	-0.589	-0.008	-0.108	0.101	-0.018	0	0	0	0	0.015	0	0	0	0.205	-0.097	0.169	0	-0.02	0.218	0.241	0	-0.03	74	1	-0.03	83	UUGAUAUACCUGUUGCAGUUUUA	ENSBTAG00000047764	2.222	0.916	-0.16
bta-miR-7859	AK4	ENST00000545314.1	9913	7mer-1a	5038	5044	-0.195	-0.024	-0.043	0.031	-0.025	0	0	0	0	-0.017	0	0	0	0.14	-0.064	0.004	0	-0.02	0.112	0.118	0	-0.01	52	1	-0.01	63	AUAGAGGGCUUUCCUAGUUUUAU	ENSBTAG00000030674	1.225	0.916	-0.41
bta-miR-7859	SLC4A4	ENST00000340595.3	9913	7mer-m8	1370	1376	-0.224	0	-0.168	0.057	0.01	0	0	0	0	-0.008	0	0	0	0.156	-0.127	0.075	0	-0.011	0.133	0.154	0	-0.02	69	0.96567	-0.0193	73	ACUAGUCUCUUGUGUCAGUUUUU	ENSBTAG00000002348	-1.063	0.916	0.23
bta-miR-7859	ABCC4	ENST00000538287.1	9913	6mer	211	216	-0.079	-0.014	-0.022	0.018	-0.002	0	0	0	0	0.006	0	0	0	0.024	-0.012	-0.027	0	-0.01	0.055	0.043	0	-0.02	69	1	-0.02	78	NNCUGGAAAUCCUAUGUAGUUUUG	ENSBTAG00000047764	2.222	0.916	-0.16
bta-miR-7859	SLC4A4	ENST00000425175.1	9913	8mer-1a	4013	4020	-0.589	-0.008	-0.255	0.043	-0.018	0	0	0	0	0.015	0	0	0	0.305	-0.07	0.155	0	-0.02	0.218	0.241	0	-0.03	74	0.96567	-0.029	82	CAUUAUAGUAUUUUACAGUUUUA	ENSBTAG00000002348	-1.063	0.916	0.23
bta-miR-7859	TP53INP1	ENST00000342697.4	9913	7mer-1a	3888	3894	-0.195	-0.012	-0.049	0.036	-0.025	0	0	0	0	-0.017	0	0	0	0.132	-0.05	0.006	0	-0.02	0.112	0.118	0	-0.01	52	0.37979	-0.0038	54	UCUGUAUUUGCCUGAAGUUUUAG	ENSBTAG00000026232	-1.367	0.916	0.19
bta-miR-7859	TP53INP1	ENST00000448464.2	9913	7mer-1a	4154	4160	-0.195	-0.012	-0.049	0.036	-0.025	0	0	0	0	-0.017	0	0	0	0.134	-0.05	-0.004	0	-0.02	0.112	0.118	0	-0.01	52	0.37953	-0.0038	54	UCUGUAUUUGCCUGAAGUUUUAG	ENSBTAG00000026232	-1.367	0.916	0.19
bta-miR-7859	AK4	ENST00000545314.1	9913	8mer-1a	2732	2739	-0.589	-0.008	-0.153	0.14	-0.018	0	0	0	0	0.015	0	0	0	0.335	-0.104	0.01	0	-0.02	0.218	0.241	0	-0.03	74	1	-0.03	83	AGUGUCAUAUGUGUACAGUUUUA	ENSBTAG00000030674	1.225	0.916	-0.41
bta-miR-7859	SLC4A4	ENST00000340595.3	9913	8mer-1a	4152	4159	-0.589	-0.008	-0.255	0.043	-0.018	0	0	0	0	0.015	0	0	0	0.308	-0.07	0.15	0	-0.02	0.218	0.241	0	-0.03	74	0.96567	-0.029	82	CAUUAUAGUAUUUUACAGUUUUA	ENSBTAG00000002348	-1.063	0.916	0.23
bta-miR-7859	TP53INP1	ENST00000448464.2	9913	7mer-m8	4449	4455	-0.224	-0.011	-0.164	0.036	0.01	0	0	0	0	-0.008	0	0	0	0.162	-0.099	-0.007	0	-0.011	0.133	0.154	0	-0.029	73	0.37953	-0.0109	66	UGAUGUGUUUCUGGACAGUUUUU	ENSBTAG00000026232	-1.367	0.916	0.19
bta-miR-7859	SLC7A5	ENST00000565644.1	9913	7mer-m8	1141	1147	-0.224	-0.011	-0.012	0.041	0.01	0	0	0	0	-0.008	0	0	0	0.102	-0.032	0.01	0	-0.011	0.133	0.154	0	-0.02	69	0.93606	-0.0187	72	UGAGACUGUUGGGGCCAGUUUUC	ENSBTAG00000006731	-1.71	0.916	0.48
bta-miR-7859	AK4	ENST00000545314.1	9913	7mer-1a	3769	3775	-0.195	-0.024	-0.047	0.048	-0.025	0	0	0	0	-0.017	0	0	0	0.14	-0.074	0.004	0	-0.02	0.112	0.118	0	-0.01	52	1	-0.01	63	UUAUUUGUUUAAAGAAGUUUUAA	ENSBTAG00000030674	1.225	0.916	-0.41
bta-miR-7859	SLC4A4	ENST00000425175.1	9913	7mer-m8	1231	1237	-0.224	0	-0.168	0.056	0.01	0	0	0	0	-0.008	0	0	0	0.154	-0.127	0.078	0	-0.011	0.133	0.154	0	-0.02	69	0.96567	-0.0193	73	ACUAGUCUCUUGUGUCAGUUUUU	ENSBTAG00000002348	-1.063	0.916	0.23
bta-miR-7859	TP53INP1	ENST00000448464.2	9913	7mer-m8	4083	4089	-0.224	-0.011	-0.166	0.047	0.01	0	0	0	0	-0.008	0	0	0	0.162	-0.101	-0.007	0	-0.011	0.133	0.154	0	-0.022	70	0.37953	-0.0083	60	UUUGUGUGUCACUGACAGUUUUU	ENSBTAG00000026232	-1.367	0.916	0.19
bta-miR-7859	THEM4	ENST00000489410.1	9913	8mer-1a	74	81	-0.589	0	-0.107	0.016	-0.018	0	0	0	0	0.015	0	0	0	-0.036	-0.079	-0.054	0	-0.02	0.218	0.241	0	-0.413	99	0.95952	-0.3938	99	GGUUGCUAUAUUCUCCAGUUUUA	ENSBTAG00000004772	-1.239	0.916	-0.13
bta-miR-7859	TP53INP1	ENST00000342697.4	9913	8mer-1a	4351	4358	-0.589	-0.016	-0.177	0.055	-0.018	0	0	0	0	0.015	0	0	0	0.315	-0.04	0.017	0	-0.02	0.218	0.241	0	-0.03	74	0.37979	-0.0113	67	UGGUUCAUAGAUGGUCAGUUUUA	ENSBTAG00000026232	-1.367	0.916	0.19
bta-miR-7859	TP53INP1	ENST00000448464.2	9913	7mer-1a	380	386	-0.195	-0.036	-0.052	0.027	-0.025	0	0	0	0	-0.017	0	0	0	0.064	-0.065	-0.004	0	-0.02	0.112	0.118	0	-0.093	91	0.99974	-0.093	94	GAUGACCAAUCACAUAGUUUUAU	ENSBTAG00000026232	-1.367	0.916	0.19
bta-miR-7859	TP53INP1	ENST00000342697.4	9913	7mer-m8	4183	4189	-0.224	-0.011	-0.164	0.036	0.01	0	0	0	0	-0.008	0	0	0	0.159	-0.099	0.01	0	-0.011	0.133	0.154	0	-0.02	69	0.37979	-0.0076	59	UGAUGUGUUUCUGGACAGUUUUU	ENSBTAG00000026232	-1.367	0.916	0.19
bta-miR-7859	SLC7A5	ENST00000565644.1	9913	7mer-m8	554	560	-0.224	-0.022	-0.077	0.042	0.01	0	0	0	0	-0.008	0	0	0	0.097	-0.064	0.01	0	-0.011	0.133	0.154	0	-0.02	69	0.9627	-0.0192	73	AGGCCUGUUCUGCAUCAGUUUUG	ENSBTAG00000006731	-1.71	0.916	0.48
bta-miR-7859	SCD	ENST00000370355.2	9913	7mer-1a	2596	2602	-0.195	-0.024	-0.019	0.027	-0.025	0	0	0	0	-0.017	0	0	0.015	0.111	-0.023	0.018	0	-0.02	0.112	0.118	0	-0.01	52	0.99742	-0.01	63	GAAAUGCCUGUGGGGAGUUUUAA	ENSBTAG00000045728	-1.275	0.916	-0.33
bta-miR-7859	TP53INP1	ENST00000448464.2	9913	7mer-1a	3845	3851	-0.195	-0.024	-0.082	0.041	-0.025	0	0	0	0	-0.017	0	0	0	0.134	-0.037	-0.004	0	-0.02	0.112	0.118	0	-0.01	52	0.37953	-0.0038	54	UAUUUUAAUGCUUAAAGUUUUAU	ENSBTAG00000026232	-1.367	0.916	0.19
bta-miR-7859	TP53INP1	ENST00000448464.2	9913	8mer-1a	4617	4624	-0.589	-0.016	-0.177	0.055	-0.018	0	0	0	0	0.015	0	0	0	0.321	-0.04	-0.017	0	-0.02	0.218	0.241	0	-0.03	74	0.37953	-0.0113	67	UGGUUCAUAGAUGGUCAGUUUUA	ENSBTAG00000026232	-1.367	0.916	0.19
bta-miR-7859	SLC4A4	ENST00000512686.1	9913	6mer	147	152	-0.079	-0.014	-0.03	0.007	-0.002	0	0	0	0	0.006	-0.002	0	0	-0.003	-0.026	0.016	0	-0.01	0.055	0.043	0	-0.039	79	1	-0.039	86	NNGUAUAGGUGAGAAAUAGUUUUG	ENSBTAG00000002348	-1.063	0.916	0.23
bta-miR-7859	THEM4	ENST00000368814.3	9913	8mer-1a	1549	1556	-0.589	-0.008	-0.063	0.089	-0.018	0	0	0	0	0.015	0	0	0	0.229	-0.076	0.013	0	-0.02	0.218	0.241	0	-0.03	74	0.07192	-0.0021	51	CUUCUAGCCAUUGUGCAGUUUUA	ENSBTAG00000004772	-1.239	0.916	-0.13
bta-miR-7859	TP53INP1	ENST00000342697.4	9913	7mer-1a	114	120	-0.195	-0.036	-0.052	0.015	-0.025	0	0	0	0	-0.017	0	0	0	0.05	-0.065	0.006	0	-0.02	0.112	0.118	0	-0.109	93	1	-0.109	95	GAUGACCAAUCACAUAGUUUUAU	ENSBTAG00000026232	-1.367	0.916	0.19
bta-miR-7859	HLA-DQB1	ENST00000399082.3	9913	6mer	296	301	-0.079	-0.014	-0.04	0.017	-0.002	0	0	0	0	0.006	0	0	0	0.01	-0.021	-0.005	0	-0.01	0.055	0.043	0	-0.04	80	0.26064	-0.0103	66	NNUUUACCAGGCUGUAGAGUUUUU	ENSBTAG00000021077	-2.194	0.916	-0.17
bta-miR-7859	TP53INP1	ENST00000342697.4	9913	7mer-m8	3817	3823	-0.224	-0.011	-0.166	0.047	0.01	0	0	0	0	-0.008	0	0	0	0.159	-0.101	0.01	0	-0.011	0.133	0.154	0	-0.02	69	0.37979	-0.0076	59	UUUGUGUGUCACUGACAGUUUUU	ENSBTAG00000026232	-1.367	0.916	0.19
bta-miR-7859	SCD	ENST00000370355.2	9913	7mer-m8	3455	3461	-0.224	-0.044	-0.044	0.039	0.01	0	0	0	0	-0.008	0	0	0	0.15	-0.066	0.028	0	-0.011	0.133	0.154	0	-0.02	69	0.99459	-0.0199	74	ACCUACCUCAAAGGG--CAGUUUUG	ENSBTAG00000045728	-1.275	0.916	-0.33
bta-miR-7859	SLC13A2	ENST00000314669.5	9913	6mer	468	473	-0.079	-0.005	-0.014	-0.013	-0.002	0	0	0	0	0.006	0	0	0	0.01	-0.027	0.014	0	-0.01	0.055	0.043	0	-0.022	70	1	-0.022	79	NNCUCCUGCCCCAUUAAAGUUUUG	ENSBTAG00000008788	1.987	0.916	-0.24
bta-miR-7859	DLK1	ENST00000341267.4	9913	6mer	2317	2322	-0.079	-0.019	-0.033	0.001	-0.002	0	0	0	0	0.006	-0.002	0	0	0.036	-0.02	0.005	0	-0.01	0.055	0.043	0	-0.019	55	0.02125	-0.0004	46	NNCAGACAUGCAAAAA-AAGUUUUG	ENSBTAG00000037899	1.337	0.916	-0.18
bta-miR-AB-15	PDK4	ENST00000005178.5	9913	7mer-m8	1991	1997	-0.224	-0.011	-0.132	0.008	0.01	0	0	0.004	0	0	0	0	0	0.115	-0.097	0.033	0	-0.011	0.025	0.083	0	-0.197	77	0.9997	-0.1969	86	UAAAUUGUGUUUUUGUGUCUAGG	ENSBTAG00000014069	-1.33	0.735	-0.09
bta-miR-AB-15	SIRPA	ENST00000400068.3	9913	7mer-m8	2976	2982	-0.224	-0.022	-0.123	0.016	0.01	0	0	0.004	0	0	0	0	0	0.138	-0.107	0.043	0	-0.011	0.025	0.083	0	-0.168	70	0.23625	-0.038	46	CCGCCGGAUAAUUCAUGUCUAGU	ENSBTAG00000039520	1.326	0.735	0.08
bta-miR-AB-15	TP53INP1	ENST00000342697.4	9913	7mer-1a	1811	1817	-0.195	-0.048	-0.014	0.049	-0.025	0	0	-0.049	0	0	0	0	0.015	0.132	-0.027	0.006	0	-0.02	0.011	0.045	0	-0.12	59	0.37979	-0.0444	49	CUCUCCAGAACAAGG--GUCUAGAU	ENSBTAG00000026232	-1.367	0.735	-0.21
bta-miR-AB-15	GPNMB	ENST00000258733.4	9913	7mer-m8	363	369	-0.224	0	-0.1	0.037	0.01	0	0	0.004	0	0	0	0	0	0.067	-0.049	0.047	0	-0.011	0.025	0.083	0	-0.111	56	1	-0.111	73	AAGAGAGGCUGGACAUGUCUAGC	ENSBTAG00000000604	1.155	0.735	0.44
bta-miR-AB-15	SCD	ENST00000370355.2	9913	7mer-m8	2330	2336	-0.224	-0.066	-0.073	0.04	0.01	0	0	0.004	0	0	0	0	0	0.132	-0.077	0.028	0	-0.011	0.025	0.083	0	-0.129	61	0.99781	-0.1287	76	CCCUGUAACCUCAGUUGUCUAGG	ENSBTAG00000045728	-1.275	0.735	-0.18
bta-miR-AB-15	ABCC4	ENST00000412704.1	9913	8mer-1a	1047	1054	-0.589	-0.016	-0.196	0.094	-0.018	0	0	0.022	0	0	0	0	0	0.205	-0.096	0.169	0	-0.02	0.029	0.13	0	-0.286	91	1	-0.286	94	CCACUAAUUGCACUUUGUCUAGA	ENSBTAG00000047764	2.222	0.735	0
bta-miR-AB-15	AK4	ENST00000545314.1	9913	7mer-1a	1226	1232	-0.195	-0.024	-0.058	0.044	-0.025	0	0	-0.049	0	0	0	0	0.015	0.14	-0.007	0.004	0	-0.02	0.011	0.045	0	-0.119	58	1	-0.119	74	UAGGAUGGCCAUUAGGUCUAGAA	ENSBTAG00000030674	1.225	0.735	-0.16
bta-miR-AB-15	TP53INP1	ENST00000448464.2	9913	7mer-1a	2077	2083	-0.195	-0.048	-0.014	0.05	-0.025	0	0	-0.049	0	0	0	0	0.015	0.134	-0.027	-0.004	0	-0.02	0.011	0.045	0	-0.127	60	0.37953	-0.0469	50	CUCUCCAGAACAAGG--GUCUAGAU	ENSBTAG00000026232	-1.367	0.735	-0.21
bta-miR-AB-2	SIRPA	ENST00000400068.3	9913	7mer-1a	662	668	-0.195	-0.036	-0.019	0.034	0	0	0.03	0	0	-0.017	0	0	0	0.092	-0.054	0.027	0	-0.02	0.059	-0.074	0	-0.173	86	1	-0.173	89	UAUGACGCUCCAUGUGGCCCCAC	ENSBTAG00000039520	1.326	0.77	-0.32
bta-miR-AB-2	NR0B2	ENST00000254227.3	9913	7mer-1a	105	111	-0.195	-0.012	0.007	0.016	0	0	0.03	0	0	-0.017	0	0	0	0.013	0.012	0.008	-0.058	-0.02	0.059	-0.074	0	-0.231	93	1	-0.231	94	UUCCCCAGAGCAGCUGGCCCCAG	ENSBTAG00000014848	-1.18	0.77	0.04
bta-miR-AB-2	SPNS2	ENST00000329078.3	9913	7mer-1a	229	235	-0.195	-0.048	-0.001	0.025	0	0	0.03	0	0	-0.017	0	0	0	0.078	0.027	0.03	0	-0.02	0.059	-0.074	0	-0.106	72	1	-0.106	79	GACAGGCUGCCCUCA--GGCCCCAG	ENSBTAG00000007429	1.028	0.77	-0.29
bta-miR-AB-2	SPNS2	ENST00000329078.3	9913	7mer-1a	1225	1231	-0.195	-0.048	-0.002	0.022	0	0	0.03	0	0	-0.017	0	0	0.015	0.078	-0.015	0.03	0	-0.02	0.059	-0.074	0	-0.137	79	1	-0.137	84	CCCCAGCCUCAGCGGGGCCCCAG	ENSBTAG00000007429	1.028	0.77	-0.29
bta-miR-AB-2	THEM4	ENST00000489410.1	9913	7mer-1a	186	192	-0.195	-0.024	-0.016	0.022	0	0	0.03	0	0	-0.017	0	0	0.015	0.044	0.005	-0.016	0	-0.02	0.059	-0.074	0	-0.187	88	0.13126	-0.0232	46	GCAUUAGCAGGAAGGGGCCCCAG	ENSBTAG00000004772	-1.239	0.77	0.07
bta-miR-AB-2	GPX3	ENST00000388825.4	9913	7mer-1a	122	128	-0.195	0.024	-0.028	0.017	0	0	0.03	0	0	-0.017	0	0	0	0.053	-0.029	0.005	0	-0.02	0.059	-0.074	0	-0.175	86	1	-0.175	89	UUUACUGUUACACAAGGCCCCAG	ENSBTAG00000043553	1.412	0.77	-0.27
bta-miR-AB-2	SIRPA	ENST00000400068.3	9913	7mer-1a	2164	2170	-0.195	0.024	-0.064	0.027	0	0	0.03	0	0	-0.017	0	0	0	0.103	-0.048	0.027	0	-0.02	0.059	-0.074	0	-0.148	82	0.87067	-0.128	82	GUGGGGAAGGAAACAGGCCCCAU	ENSBTAG00000039520	1.326	0.77	-0.32
bta-miR-AB-2	SCD	ENST00000370355.2	9913	7mer-1a	2131	2137	-0.195	0	0.001	0.036	0	0	0.03	0	0	-0.017	0	0	0	0.109	-0.024	0.018	0	-0.02	0.059	-0.074	0	-0.077	64	0.99781	-0.0768	72	CCUCACUCAGAAGGUGGCCCCAG	ENSBTAG00000045728	-1.275	0.77	0.02
bta-miR-AB-2	GPX3	ENST00000517973.1	9913	7mer-1a	346	352	-0.195	0.024	-0.028	0.03	0	0	0.03	0	0	-0.017	0	0	0	0.064	-0.029	-0.018	0	-0.02	0.059	-0.074	0	-0.174	86	0.99562	-0.1732	89	UUUACUGUUACACAAGGCCCCAG	ENSBTAG00000043553	1.412	0.77	-0.27
bta-miR-AB-2	SERPINA3	ENST00000393080.4	9913	7mer-1a	208	214	-0.195	-0.06	0.001	0.024	0	0	0.03	0	0	-0.017	0	0	0.015	0.095	0.019	0.021	0	-0.02	0.059	-0.074	0	-0.102	71	0.0001	0	17	UCCGCCCUGCUGCUGGGCCCCAA	ENSBTAG00000048094	-1.225	0.77	0.29
bta-miR-AB-2	GNAZ	ENST00000248996.4	9913	7mer-m8	739	745	-0.224	-0.022	0.005	0.027	0	0	0.062	0	0	-0.008	0	0	0	0.071	0.054	-0.29	0	-0.011	0.076	-0.086	0	-0.346	98	0.52867	-0.1726	88	GGGCUACCACGUGGACGGCCCCG	ENSBTAG00000047664	1.336	0.77	0.31
bta-miR-AB-2	SIRPA	ENST00000400068.3	9913	7mer-1a	1783	1789	-0.195	-0.024	-0.029	0.037	0	0	0.03	0	0	-0.017	0	0	0	0.103	0.025	0.027	0	-0.02	0.059	-0.074	0	-0.078	65	0.87067	-0.0677	69	CAUGUGAGCAGCUUUGGCCCCAU	ENSBTAG00000039520	1.326	0.77	-0.32
bta-miR-AB-2	SLC7A5	ENST00000565644.1	9913	7mer-1a	954	960	-0.195	-0.048	-0.004	0.037	0	0	0.03	0	0	-0.017	0	0	0.015	0.084	0.031	0.006	0	-0.02	0.059	-0.074	0	-0.096	70	0.93606	-0.0897	75	CCGCCUGGGCUCUGGGGCCCCAU	ENSBTAG00000006731	-1.71	0.77	-0.19
bta-miR-AB-2	MIOX	ENST00000395732.3	9913	6mer	127	132	-0.079	-0.019	-0.007	0.004	0	0	0.018	0	0	0.006	0	0	0.012	-0.006	-0.003	0.004	0	-0.01	0.03	-0.025	0	-0.075	63	0.30513	-0.0225	46	NNACUGCCUGCCCGGU-UGGCCCCC	ENSBTAG00000002559	1.07	0.77	-0.16
bta-miR-AB-2	SIRPA	ENST00000400068.3	9913	7mer-1a	2906	2912	-0.195	0.024	-0.026	0.021	0	0	0.03	0	0	-0.017	0	0	0.015	0.114	-0.033	0.027	0	-0.02	0.059	-0.074	0	-0.075	63	0.23625	-0.0174	41	AUGGGUCACUCUUGGGGCCCCAC	ENSBTAG00000039520	1.326	0.77	-0.32
bta-miR-AB-2	DLK1	ENST00000341267.4	9913	7mer-1a	1021	1027	-0.195	-0.024	-0.017	0.042	0	0	0.03	0	0	-0.017	0	0	0	0.102	-0.049	0.012	0	-0.02	0.059	-0.074	0	-0.151	82	0.02125	-0.003	26	UACCCACCUACUCAAGGCCCCAG	ENSBTAG00000037899	1.337	0.77	-0.32
bta-miR-AB-2	SERPINA3	ENST00000393080.4	9913	7mer-1a	208	214	-0.195	-0.06	0.001	0.024	0	0	0.03	0	0	-0.017	0	0	0.015	0.095	0.019	0.021	0	-0.02	0.059	-0.074	0	-0.102	71	0.0001	0	17	UCCGCCCUGCUGCUGGGCCCCAA	ENSBTAG00000003492	1.685	0.77	-0.24
bta-miR-AB-2	MIOX	ENST00000216075.6	9913	6mer	96	101	-0.079	-0.019	-0.007	0.004	0	0	0.018	0	0	0.006	0	0	0.012	-0.009	-0.003	0.005	0	-0.01	0.03	-0.025	0	-0.077	64	0.00061	0	17	NNACUGCCUGCCCGGU-UGGCCCCC	ENSBTAG00000002559	1.07	0.77	-0.16

## Sheet: DE_miRNA_targets_KC_DE_genes
Predicted DE gene targets (Targetscan_7) for the DE miRNAs for KC at context++ score percentile threshold of > 50
DE miRNA Mirbase_ID	DE Target Gene_Symbol	Refseq_ID	Species ID	Site Type	UTR start	UTR end	Site type contribution	3' pairing contribution	local AU contribution	Min_dist contribution	sRNA1A contribution	sRNA1C contribution	sRNA1G contribution	sRNA8A contribution	sRNA8C contribution	sRNA8G contribution	site8A contribution	site8C contribution	site8G contribution	3' UTR length contribution	SA contribution	ORF length contribution	ORF 8mer contribution	Offset 6mer contribution	TA contribution	SPS contribution	PCT contribution	context++ score	context_score_percentile	AIR	weighted context++ score	weighted context score++ percentile	Bovine Ensembl Gene ID	logFC_DE_Target	logFC_DE_miRNA	mRNA-miRNA correlation
bta-miR-1246	TAT	ENST00000355962.4	9913	7mer-m8	223	229	-0.224	-0.011	-0.084	0.03	0.01	0	0	0	0	0	0	0	0	0.111	-0.149	0.038	0	-0.011	0.05	0.126	0	-0.114	77	1	-0.114	86	ENSBTAG00000002214	-1.675	-0.683	-0.17
bta-miR-1246	RNF125	ENST00000217740.3	9913	7mer-1a	693	699	-0.195	-0.024	-0.049	0.038	-0.025	0	0	0	0	0	0	0.036	0	0.115	-0.054	0.005	0	-0.02	0.035	0.065	0	-0.073	65	1	-0.073	77	ENSBTAG00000003113	-1.311	-0.683	-0.08
bta-miR-1246	SLC38A7	ENST00000570101.1	9913	6mer	2893	2898	-0.079	-0.019	-0.029	0.018	-0.002	0	0	0	0	0	0	0	0	0.04	-0.032	0.011	0	-0.01	0.019	0.024	0	-0.059	58	0.01972	-0.0011	23	ENSBTAG00000007170	1.214	-0.683	-0.06
bta-miR-1246	MKNK1	ENST00000545730.1	9913	6mer	42	47	-0.079	0	-0.018	0.003	-0.002	0	0	0	0	0	-0.002	0	0	0.01	-0.017	-0.005	0	-0.01	0.019	0.024	0	-0.077	67	1	-0.077	79	ENSBTAG00000019933	-1.904	-0.683	-0.14
bta-miR-1246	GCH1	ENST00000395514.1	9913	6mer	803	808	-0.079	-0.005	-0.028	0.015	-0.002	0	0	0	0	0	-0.002	0	0	0.021	-0.028	0.001	0	-0.01	0.019	0.024	0	-0.074	65	0.99998	-0.074	78	ENSBTAG00000040151	-1.344	-0.683	-0.2
bta-miR-1246	RHOJ	ENST00000316754.3	9913	6mer	1205	1210	-0.079	-0.029	-0.013	0.029	-0.002	0	0	0	0	0	0	0	0	0.032	-0.022	0.001	0	-0.01	0.019	0.024	0	-0.05	53	0.86449	-0.0431	65	ENSBTAG00000017200	1.151	-0.683	-0.09
bta-miR-1246	IGF1	ENST00000456098.1	9913	7mer-1a	1893	1899	-0.195	-0.012	-0.079	0.049	-0.025	0	0	0	0	0	0	0	0	0.146	-0.027	-0.005	0	-0.02	0.035	0.065	0	-0.068	63	0.26339	-0.0176	45	ENSBTAG00000011082	1.151	-0.683	0.1
bta-miR-1246	IRAK3	ENST00000545837.1	9913	6mer	640	645	-0.079	-0.024	-0.024	0.027	-0.002	0	0	0	0	0	-0.002	0	0	0.024	-0.012	-0.017	0	-0.01	0.019	0.024	0	-0.076	66	1	-0.076	78	ENSBTAG00000007636	1.466	-0.683	-0.11
bta-miR-1246	SLC38A7	ENST00000570101.1	9913	6mer	2901	2906	-0.079	-0.019	-0.028	0.017	-0.002	0	0	0	0	0	0	0	0	0.04	-0.03	0.011	0	-0.01	0.019	0.024	0	-0.057	57	0.01972	-0.0011	23	ENSBTAG00000007170	1.214	-0.683	-0.06
bta-miR-1246	TP53INP1	ENST00000448464.2	9913	7mer-m8	1042	1048	-0.224	-0.022	-0.121	0.042	0.01	0	0	0	0	0	0	0	0	0.133	-0.111	-0.007	0	-0.011	0.05	0.126	0	-0.135	81	0.58473	-0.0774	79	ENSBTAG00000026232	-1.452	-0.683	-0.13
bta-miR-1246	EDNRA	ENST00000358556.4	9913	7mer-1a	674	680	-0.195	-0.012	-0.054	0.037	-0.025	0	0	0	0	0	0	0	0	0.101	-0.077	0.014	0	-0.02	0.035	0.065	0	-0.131	80	1	-0.131	88	ENSBTAG00000013674	1.585	-0.683	-0.16
bta-miR-1246	AIF1L	ENST00000372298.1	9913	6mer	1358	1363	-0.079	-0.014	-0.015	0.028	-0.002	0	0	0	0	0	-0.002	0	0	0.032	-0.027	-0.013	0	-0.01	0.019	0.024	0	-0.059	58	0.7316	-0.0429	65	ENSBTAG00000046484	-1.433	-0.683	0.11
bta-miR-1246	GCLC	ENST00000514004.1	9913	6mer	892	897	-0.079	-0.01	-0.017	0.013	-0.002	0	0	0	0	0	0	0	0	0.022	-0.02	0.003	0	-0.01	0.019	0.024	0	-0.057	57	1	-0.057	72	ENSBTAG00000015571	1.096	-0.683	-0.09
bta-miR-1246	IL20RA	ENST00000316649.5	9913	7mer-1a	1234	1240	-0.195	0	-0.072	0.027	-0.025	0	0	0	0	0	0	0	0	0.081	-0.035	0.03	0	-0.02	0.035	0.065	0	-0.109	76	0.12466	-0.0131	42	ENSBTAG00000015638	1.621	-0.683	-0.23
bta-miR-1246	SAMD9	ENST00000379958.2	9913	7mer-1a	58	64	-0.195	-0.036	-0.042	0.009	-0.025	0	0	0	0	0	0	0	0.015	0.057	-0.079	0.06	0	-0.02	0.035	0.065	0	-0.156	85	1	-0.156	91	ENSBTAG00000012894	1.221	-0.683	-0.35
bta-miR-1246	IGF1	ENST00000337514.6	9913	7mer-1a	1859	1865	-0.195	-0.012	-0.079	0.049	-0.025	0	0	0	0	0	0	0	0	0.146	-0.027	-0.006	0	-0.02	0.035	0.065	0	-0.069	63	0.26339	-0.0179	46	ENSBTAG00000011082	1.151	-0.683	0.1
bta-miR-1246	TPH1	ENST00000250018.2	9913	8mer-1a	391	398	-0.589	-0.008	-0.19	0.082	-0.018	0	0	0	0	0	0	0	0	0.257	-0.041	0.073	0	-0.02	0.074	0.197	0	-0.183	89	1	-0.183	93	ENSBTAG00000005343	1.47	-0.683	-0.12
bta-miR-1246	PALMD	ENST00000263174.4	9913	6mer	23	28	-0.079	-0.01	-0.032	-0.003	-0.002	0	0	0	0	0	-0.002	0	0	0.004	-0.029	0.014	0	-0.01	0.019	0.024	0	-0.106	76	1	-0.106	85	ENSBTAG00000017655	1.014	-0.683	0.01
bta-miR-1246	EDNRA	ENST00000339690.5	9913	7mer-1a	1344	1350	-0.195	-0.012	-0.054	0.045	-0.025	0	0	0	0	0	0	0	0	0.112	-0.077	-0.005	0	-0.02	0.035	0.065	0	-0.131	80	1	-0.131	88	ENSBTAG00000013674	1.585	-0.683	-0.16
bta-miR-1246	FKBP5	ENST00000542713.1	9913	7mer-1a	167	173	-0.195	-0.024	-0.016	0.021	-0.025	0	0	0	0	0	0	0.036	0	0.113	-0.062	0.009	0	-0.02	0.035	0.065	0	-0.063	60	1	-0.063	74	ENSBTAG00000047502	-4.663	-0.683	-0.07
bta-miR-1246	AIF1L	ENST00000372300.1	9913	6mer	2193	2198	-0.079	-0.014	-0.015	0.028	-0.002	0	0	0	0	0	-0.002	0	0	0.038	-0.027	-0.013	0	-0.01	0.019	0.024	0	-0.053	55	0.68427	-0.0361	61	ENSBTAG00000046484	-1.433	-0.683	0.11
bta-miR-1246	GCH1	ENST00000536224.2	9913	6mer	775	780	-0.079	-0.005	-0.028	0.016	-0.002	0	0	0	0	0	-0.002	0	0	0.021	-0.028	-0.001	0	-0.01	0.019	0.024	0	-0.075	66	1	-0.075	78	ENSBTAG00000040151	-1.344	-0.683	-0.2
bta-miR-1246	IL20RA	ENST00000316649.5	9913	7mer-m8	485	491	-0.224	-0.022	-0.135	0.042	0.01	0	0	0	0	0	0	0	0	0.098	-0.134	0.047	0	-0.011	0.05	0.126	0	-0.153	84	0.12466	-0.0182	46	ENSBTAG00000015638	1.621	-0.683	-0.23
bta-miR-1246	TP53INP1	ENST00000342697.4	9913	7mer-m8	776	782	-0.224	-0.022	-0.121	0.038	0.01	0	0	0	0	0	0	0	0	0.127	-0.111	0.01	0	-0.011	0.05	0.126	0	-0.128	80	0.58499	-0.0735	78	ENSBTAG00000026232	-1.452	-0.683	-0.13
bta-miR-1246	SLC25A15	ENST00000338625.4	9913	7mer-m8	464	470	-0.224	-0.011	-0.137	0.041	0.01	0	0	0	0	0	0	0	0	0.104	-0.125	0.02	0	-0.011	0.05	0.126	0	-0.157	85	0.96712	-0.1516	90	ENSBTAG00000011647	-1.624	-0.683	0.28
bta-miR-1246	IL20RA	ENST00000316649.5	9913	6mer	1201	1206	-0.079	-0.019	-0.028	0.022	-0.002	0	0	0	0	0	-0.002	0	0	0.029	-0.019	0.014	0	-0.01	0.019	0.024	0	-0.051	53	0.12466	-0.0063	34	ENSBTAG00000015638	1.621	-0.683	-0.23
bta-miR-1246	GCH1	ENST00000491895.2	9913	6mer	1754	1759	-0.079	-0.005	-0.028	0.015	-0.002	0	0	0	0	0	-0.002	0	0	0.032	-0.028	0.001	0	-0.01	0.019	0.024	0	-0.063	60	0.95321	-0.06	73	ENSBTAG00000040151	-1.344	-0.683	-0.2
bta-miR-1246	GCH1	ENST00000543643.2	9913	6mer	803	808	-0.079	-0.005	-0.028	0.015	-0.002	0	0	0	0	0	-0.002	0	0	0.021	-0.028	0	0	-0.01	0.019	0.024	0	-0.075	66	0.99998	-0.075	78	ENSBTAG00000040151	-1.344	-0.683	-0.2
bta-miR-1246	RCL1	ENST00000381750.4	9913	7mer-m8	3596	3602	-0.224	-0.077	-0.081	0.03	0.01	0	0	0	0	0	0	0	0	0.15	-0.118	0.029	0	-0.011	0.05	0.126	0	-0.116	78	0.01475	-0.0016	25	ENSBTAG00000018667	-1.457	-0.683	-0.15
bta-miR-1246	SLC38A7	ENST00000564100.1	9913	6mer	2822	2827	-0.079	-0.019	-0.028	0.017	-0.002	0	0	0	0	0	0	0	0	0.04	-0.03	0.008	0	-0.01	0.019	0.024	0	-0.06	59	0.01972	-0.0012	23	ENSBTAG00000007170	1.214	-0.683	-0.06
bta-miR-1246	SLC38A7	ENST00000564100.1	9913	6mer	2814	2819	-0.079	-0.019	-0.029	0.018	-0.002	0	0	0	0	0	0	0	0	0.04	-0.032	0.008	0	-0.01	0.019	0.024	0	-0.062	60	0.01972	-0.0012	23	ENSBTAG00000007170	1.214	-0.683	-0.06
bta-miR-1246	CYP1A1	ENST00000564596.1	9913	6mer	167	172	-0.079	-0.029	-0.006	0.001	-0.002	0	0	0	0	0	-0.002	0	0	-0.003	-0.013	-0.003	0	-0.01	0.019	0.024	0	-0.103	75	1	-0.103	84	ENSBTAG00000001021	-1.321	-0.683	0.03
bta-miR-147	AK4	ENST00000545314.1	9913	7mer-m8	4170	4176	-0.224	-0.022	-0.03	0.056	0	0	0.062	0	0	-0.008	0	0	0	0.169	-0.047	0.007	0	-0.011	-0.06	0.004	0	-0.104	64	1	-0.104	72	ENSBTAG00000030674	2.256	0.801	0.03
bta-miR-147	ACACA	ENST00000353139.5	9913	7mer-1a	1309	1315	-0.195	-0.024	-0.035	0.033	0	0	0.03	0	0	-0.017	0	0	0	0.089	-0.079	0.071	0	-0.02	-0.068	0.013	0	-0.202	81	0.78459	-0.156	82	ENSBTAG00000017567	-1.142	0.801	0.1
bta-miR-147	TAT	ENST00000355962.4	9913	7mer-m8	157	163	-0.224	-0.044	-0.065	0.024	0	0	0.062	0	0	-0.008	0	0	0	0.111	-0.125	0.038	0	-0.011	-0.06	0.004	0	-0.298	91	1	-0.298	94	ENSBTAG00000002214	-1.675	0.801	-0.27
bta-miR-147	ZNF608	ENST00000504926.1	9913	6mer	266	271	-0.079	-0.01	-0.012	0.021	0	0	0.018	0	0	0.006	0	0	0.012	0.022	-0.02	0.022	-0.06	-0.01	-0.03	0.006	0	-0.114	67	1	-0.114	75	ENSBTAG00000016137	1.506	0.801	0.19
bta-miR-155	ATP2A2	ENST00000395494.2	9913	7mer-m8	2046	2052	-0.224	-0.022	-0.157	0.062	0	0	0	0	0	0	0	0	0	0.151	-0.107	0.074	0	-0.011	0.058	0.123	0	-0.053	51	0.93028	-0.0492	66	ENSBTAG00000001398	-1.148	0.829	0.23
bta-miR-155	SERPINI2	ENST00000476257.1	9913	7mer-1a	144	150	-0.195	-0.012	-0.059	0.019	0	0	0	0	0	0	0	0	0	0.005	-0.047	0.021	0	-0.02	0.042	0.076	0	-0.17	84	1	-0.17	90	ENSBTAG00000011423	5.522	0.829	-0.11
bta-miR-155	TAT	ENST00000355962.4	9913	7mer-m8	1610	1616	-0.224	-0.022	-0.09	0.034	0	0	0	0	0	0	0	0	0	0.111	-0.101	0.038	0	-0.011	0.058	0.123	0	-0.084	64	1	-0.084	77	ENSBTAG00000002214	-1.675	0.829	0.09
bta-miR-155	ARG1	ENST00000368087.3	9913	7mer-1a	280	286	-0.195	-0.012	-0.062	0.019	0	0	0	0	0	0	0	0	0.015	0.022	-0.06	0.014	0	-0.02	0.042	0.076	-0.001	-0.162	82	1	-0.162	89	ENSBTAG00000012403	-1.986	0.829	0
bta-miR-155	IGF1	ENST00000456098.1	9913	7mer-m8	3711	3717	-0.224	-0.011	-0.114	0.066	0	0	0	0	0	0	0	0	0	0.177	-0.13	-0.008	0	-0.011	0.058	0.123	0	-0.074	61	0.26339	-0.0191	47	ENSBTAG00000011082	1.151	0.829	0.23
bta-miR-155	SERPINA3	ENST00000393080.4	9913	8mer-1a	1445	1452	-0.589	-0.008	-0.059	0.094	0	0	0	0	0	0	0	0	0	0.228	-0.113	0.066	0	-0.02	0.088	0.193	0	-0.12	74	0.0001	0	13	ENSBTAG00000003492	1.048	0.829	-0.17
bta-miR-155	ACMSD	ENST00000356140.5	9913	6mer	69	74	-0.079	-0.038	-0.043	0.008	0	0	0	0	0	0	0	0	0	-0.007	-0.025	0.007	0	-0.01	0.022	0.028	0	-0.137	78	1	-0.137	86	ENSBTAG00000008039	-1.43	0.829	-0.16
bta-miR-155	PNP	ENST00000361505.5	9913	7mer-1a	2256	2262	-0.195	-0.024	-0.053	0.045	0	0	0	0	0	0	0	0	0	0.121	-0.074	0.011	0	-0.02	0.042	0.076	0	-0.071	60	0.23185	-0.0162	44	ENSBTAG00000012317	-1.06	0.829	0.37
bta-miR-155	IGF1	ENST00000337514.6	9913	7mer-1a	6391	6397	-0.195	-0.06	-0.055	0.029	0	0	0	0	0	0	0	0	0	0.15	-0.052	-0.006	0	-0.02	0.042	0.076	-0.001	-0.092	67	0.00053	0	13	ENSBTAG00000011082	1.151	0.829	0.23
bta-miR-155	COQ10B	ENST00000263960.2	9913	7mer-1a	1098	1104	-0.195	-0.024	-0.062	0	0	0	0	0	0	0	0	0	0	0.068	-0.02	0.006	0	-0.02	0.042	0.076	0	-0.129	76	0.0021	-0.0003	17	ENSBTAG00000004659	-1.224	0.829	0.24
bta-miR-155	GBP6	ENST00000370456.4	9913	6mer	362	367	-0.079	-0.01	-0.035	0.02	0	0	0	0	0	0	0	0	0	0.014	-0.018	0.015	0	-0.01	0.022	0.028	0	-0.053	51	1	-0.053	67	ENSBTAG00000014857	1.456	0.829	0.9
bta-miR-155	SCD	ENST00000370355.2	9913	7mer-1a	2818	2824	-0.195	-0.048	-0.056	0.042	0	0	0	0	0	0	0	0	0	0.124	-0.073	0.018	0	-0.02	0.042	0.076	0	-0.09	66	0.99459	-0.0895	78	ENSBTAG00000047957	-1.726	0.829	0
bta-miR-155	MPZL2	ENST00000278937.2	9913	7mer-m8	1712	1718	-0.224	-0.044	-0.172	-0.019	0	0	0	0	0	0	0	0	0	0.106	-0.113	0.005	0	-0.011	0.058	0.123	0	-0.291	95	0.6771	-0.1905	91	ENSBTAG00000033510	1.812	0.829	-0.2
bta-miR-155	PPARGC1A	ENST00000507380.1	9913	8mer-1a	1393	1400	-0.589	-0.024	-0.061	0.093	0	0	0	0	0	0	0	0	0	0.224	-0.093	-0.064	0	-0.02	0.088	0.193	0	-0.253	92	1	-0.253	95	ENSBTAG00000017024	-1.222	0.829	0.26
bta-miR-155	HIVEP2	ENST00000367604.1	9913	8mer-1a	771	778	-0.589	-0.016	-0.216	0.056	0	0	0	0	0	0	0	0	0	0.147	-0.063	0.229	0	-0.02	0.088	0.193	0	-0.191	87	1	-0.191	91	ENSBTAG00000001146	1.181	0.829	-0.02
bta-miR-155	PPARGC1A	ENST00000507380.1	9913	7mer-1a	1618	1624	-0.195	-0.048	-0.061	0.029	0	0	0	0	0	0	0	0	0	0.093	-0.052	-0.019	0	-0.02	0.042	0.076	-0.002	-0.157	82	1	-0.157	88	ENSBTAG00000017024	-1.222	0.829	0.26
bta-miR-155	SCD	ENST00000370355.2	9913	7mer-1a	2818	2824	-0.195	-0.048	-0.056	0.042	0	0	0	0	0	0	0	0	0	0.124	-0.073	0.018	0	-0.02	0.042	0.076	0	-0.09	66	0.99459	-0.0895	78	ENSBTAG00000045728	-1.809	0.829	0.05
bta-miR-155	TLE1	ENST00000376463.1	9913	7mer-1a	411	417	-0.195	-0.024	-0.071	0.023	0	0	0	0	0	0	0	0	0	0.04	-0.046	-0.008	0	-0.02	0.042	0.076	-0.001	-0.184	86	1	-0.184	91	ENSBTAG00000000256	-1.26	0.829	0.32
bta-miR-155	OTUD6B	ENST00000285420.4	9913	8mer-1a	1503	1510	-0.589	-0.008	-0.198	0.091	0	0	0	0	0	0	0	0	0	0.228	-0.118	0.043	0	-0.02	0.088	0.193	0	-0.29	94	0.28198	-0.076	75	ENSBTAG00000003481	-1.187	0.829	0.2
bta-miR-155	TP53INP1	ENST00000342697.4	9913	8mer-1a	476	483	-0.589	-0.024	-0.112	0.064	0	0	0	0	0	0	0	0	0	0.165	-0.109	0.017	0	-0.02	0.088	0.193	0	-0.327	96	0.84174	-0.2701	96	ENSBTAG00000026232	-1.452	0.829	0.25
bta-miR-155	COQ10B	ENST00000263960.2	9913	7mer-1a	1026	1032	-0.195	-0.024	-0.048	0.015	0	0	0	0	0	0	0	0	0	0.068	-0.086	0.006	0	-0.02	0.042	0.076	-0.001	-0.167	83	0.0021	-0.0003	17	ENSBTAG00000004659	-1.224	0.829	0.24
bta-miR-155	ZBTB16	ENST00000335953.4	9913	8mer-1a	3449	3456	-0.589	-0.032	-0.191	0.125	0	0	0	0	0	0	0	0	0	0.328	-0.128	0.111	0	-0.02	0.088	0.193	0	-0.115	73	0.93165	-0.1068	82	ENSBTAG00000011266	-1.725	0.829	0.28
bta-miR-155	GPRIN3	ENST00000609438.1	9913	8mer-1a	104	111	-0.589	-0.008	-0.157	0.042	0	0	0	0	0	0	0	0	0	0.306	-0.079	0.124	0	-0.02	0.088	0.193	0	-0.1	69	1	-0.1	80	ENSBTAG00000045966	1.274	0.829	-0.04
bta-miR-155	RBP5	ENST00000266560.3	9913	7mer-m8	365	371	-0.224	-0.044	-0.035	0.011	0	0	0	0	0	0	0	0	0	0.03	-0.038	-0.016	0	-0.011	0.058	0.123	0	-0.146	80	0.88708	-0.1288	85	ENSBTAG00000008127	-1.61	0.829	-0.17
bta-miR-155	TP53INP1	ENST00000448464.2	9913	8mer-1a	742	749	-0.589	-0.024	-0.112	0.069	0	0	0	0	0	0	0	0	0	0.188	-0.109	-0.017	0	-0.02	0.088	0.193	0	-0.333	96	0.84148	-0.2748	96	ENSBTAG00000026232	-1.452	0.829	0.25
bta-miR-155	FGF21	ENST00000593756.1	9913	6mer	42	47	-0.079	-0.005	-0.044	0.003	0	0	0	0	0	0	-0.002	0	0	-0.013	-0.029	0.001	0	-0.01	0.022	0.028	0	-0.128	76	1	-0.128	85	ENSBTAG00000011624	2.019	0.829	-0.01
bta-miR-155	CYCS	ENST00000305786.2	9913	7mer-m8	924	930	-0.224	-0.022	-0.101	0.044	0	0	0	0	0	0	0	0	0	0.097	-0.099	-0.026	0	-0.011	0.058	0.123	0	-0.161	82	0.9223	-0.1478	87	ENSBTAG00000022613	-1.257	0.829	0.14
bta-miR-155	IGF1	ENST00000337514.6	9913	7mer-m8	3677	3683	-0.224	-0.011	-0.114	0.066	0	0	0	0	0	0	0	0	0	0.176	-0.13	-0.01	0	-0.011	0.058	0.123	0	-0.077	62	0.26339	-0.0199	48	ENSBTAG00000011082	1.151	0.829	0.23
bta-miR-155	AUTS2	ENST00000403018.2	9913	7mer-1a	240	246	-0.195	-0.012	-0.032	0.006	0	0	0	0	0	0	0	0	0.015	0.005	-0.01	0.011	0	-0.02	0.042	0.076	-0.001	-0.115	73	0.002	-0.0002	15	ENSBTAG00000002083	-1.337	0.829	0.32
bta-miR-190a	TP53INP1	ENST00000448464.2	9913	8mer-1a	500	507	-0.589	-0.04	-0.236	0.074	0	0	0	0	0	0	0	0	0	0.165	-0.061	-0.017	0	-0.02	0.046	0.204	0	-0.474	98	0.96018	-0.4518	99	ENSBTAG00000026232	-1.452	-3.133	0.34
bta-miR-190a	ARHGAP24	ENST00000395184.1	9913	7mer-1a	120	126	-0.195	-0.012	-0.036	0.017	0	0	0	0	0	0	0	0	0.015	0.049	-0.03	0.038	0	-0.02	0.019	0.084	0	-0.071	60	1	-0.071	74	ENSBTAG00000003959	1.178	-3.133	0.1
bta-miR-190a	TP53INP1	ENST00000342697.4	9913	8mer-1a	234	241	-0.589	-0.04	-0.236	0.056	0	0	0	0	0	0	0	0	0	0.136	-0.061	0.017	0	-0.02	0.046	0.204	0	-0.487	98	0.96044	-0.4643	99	ENSBTAG00000026232	-1.452	-3.133	0.34
bta-miR-190a	HAL	ENST00000538703.1	9913	7mer-1a	804	810	-0.195	-0.048	-0.056	0.033	0	0	0	0	0	0	0	0	0.015	0.073	-0.064	0.032	0	-0.02	0.019	0.084	0	-0.127	76	0.23725	-0.0291	53	ENSBTAG00000016276	-1.136	-3.133	0.46
bta-miR-190a	COQ10B	ENST00000263960.2	9913	7mer-1a	358	364	-0.195	-0.084	-0.053	0.03	0	0	0	0	0	0	0	0.036	0	0.057	-0.072	0.006	0	-0.02	0.019	0.084	0	-0.192	87	1	-0.192	92	ENSBTAG00000004659	-1.224	-3.133	0.44
bta-miR-190a	GCH1	ENST00000491895.2	9913	6mer	1845	1850	-0.079	-0.01	-0.033	0.015	0	0	0	0	0	0	0	0	0	0.033	-0.028	0.001	0	-0.01	0.012	0.031	0	-0.068	59	0.94875	-0.0644	71	ENSBTAG00000040151	-1.344	-3.133	0.43
bta-miR-190a	AK4	ENST00000545314.1	9913	7mer-m8	2553	2559	-0.224	-0.022	-0.091	0.067	0	0	0	0	0	0	0	0	0	0.169	-0.148	0.007	0	-0.011	0.034	0.13	0	-0.089	67	1	-0.089	79	ENSBTAG00000030674	2.256	-3.133	0.22
bta-miR-190a	OTUD6B	ENST00000285420.4	9913	7mer-1a	346	352	-0.195	-0.012	-0.055	0.03	0	0	0	0	0	0	0	0.036	0	0.095	-0.067	0.014	0	-0.02	0.019	0.084	0	-0.071	60	0.28198	-0.0197	45	ENSBTAG00000003481	-1.187	-3.133	0.5
bta-miR-190a	GCH1	ENST00000536224.2	9913	6mer	866	871	-0.079	-0.01	-0.033	0.015	0	0	0	0	0	0	0	0	0	0.022	-0.028	-0.001	0	-0.01	0.012	0.031	0	-0.081	64	0.99532	-0.0806	77	ENSBTAG00000040151	-1.344	-3.133	0.43
bta-miR-190a	IGF1	ENST00000337514.6	9913	7mer-1a	822	828	-0.195	-0.024	-0.072	0.028	0	0	0	0	0	0	0	0	0.015	0.108	-0.071	-0.006	0	-0.02	0.019	0.084	0	-0.134	78	0.48005	-0.0628	71	ENSBTAG00000011082	1.151	-3.133	-0.05
bta-miR-190a	TTC39C	ENST00000540918.2	9913	7mer-m8	1263	1269	-0.224	-0.022	-0.153	0.055	0	0	0	0	0	0	0	0	0	0.125	-0.145	0.016	0	-0.011	0.034	0.13	0	-0.195	87	0.61393	-0.1166	84	ENSBTAG00000005635	1.266	-3.133	0.09
bta-miR-190a	ARG1	ENST00000368087.3	9913	6mer	257	262	-0.079	-0.019	-0.036	0.016	0	0	0	0	0	0	-0.002	0	0	0.008	-0.03	0.007	0	-0.01	0.012	0.031	0	-0.102	70	1	-0.102	81	ENSBTAG00000012403	-1.986	-3.133	0.23
bta-miR-190a	GCH1	ENST00000543643.2	9913	6mer	894	899	-0.079	-0.01	-0.033	0.015	0	0	0	0	0	0	0	0	0	0.023	-0.028	0	0	-0.01	0.012	0.031	0	-0.079	63	0.9953	-0.0786	76	ENSBTAG00000040151	-1.344	-3.133	0.43
bta-miR-190a	OAS1	ENST00000452357.2	9913	7mer-1a	63	69	-0.195	0	-0.027	-0.002	0	0	0	0	0	0	0	0	0	-0.029	-0.08	0.018	0	-0.02	0.019	0.084	0	-0.232	91	1	-0.232	94	ENSBTAG00000037527	-1.853	-3.133	-0.3
bta-miR-190a	RCL1	ENST00000381750.4	9913	6mer	617	622	-0.079	-0.029	-0.026	0.002	0	0	0	0	0	0	0	0	0	0.016	-0.027	0.008	0	-0.01	0.012	0.031	0	-0.102	70	0.76873	-0.0778	76	ENSBTAG00000018667	-1.457	-3.133	0.43
bta-miR-190a	ARHGAP24	ENST00000395184.1	9913	6mer	260	265	-0.079	-0.01	-0.036	0.02	0	0	0	0	0	0	-0.002	0	0	0.017	-0.029	0.018	0	-0.01	0.012	0.031	0	-0.068	59	1	-0.068	73	ENSBTAG00000003959	1.178	-3.133	0.1
bta-miR-190a	FOXA3	ENST00000302177.2	9913	7mer-1a	41	47	-0.195	-0.036	-0.011	0.005	0	0	0	0	0	0	0	0	0	0.043	-0.069	0.017	0	-0.02	0.019	0.084	0	-0.163	83	1	-0.163	89	ENSBTAG00000012104	-1.188	-3.133	0.6
bta-miR-190a	HAL	ENST00000261208.3	9913	7mer-1a	676	682	-0.195	-0.048	-0.056	0.031	0	0	0	0	0	0	0	0	0.015	0.069	-0.064	0.035	0	-0.02	0.019	0.084	0	-0.13	77	0.24785	-0.0311	55	ENSBTAG00000016276	-1.136	-3.133	0.46
bta-miR-190a	CXCL10	ENST00000306602.1	9913	7mer-1a	148	154	-0.195	-0.012	-0.01	0.02	0	0	0	0	0	0	0	0.036	0	0.053	-0.044	-0.019	0	-0.02	0.019	0.084	0	-0.088	66	1	-0.088	79	ENSBTAG00000001725	1.787	-3.133	-0.19
bta-miR-190a	PPARGC1A	ENST00000507380.1	9913	8mer-1a	1244	1251	-0.589	-0.016	-0.13	0.1	0	0	0	0	0	0	0	0	0	0.224	-0.111	-0.064	0	-0.02	0.046	0.204	0	-0.356	96	1	-0.356	98	ENSBTAG00000017024	-1.222	-3.133	0.32
bta-miR-190a	GCH1	ENST00000395514.1	9913	6mer	894	899	-0.079	-0.01	-0.033	0.015	0	0	0	0	0	0	0	0	0	0.023	-0.028	0.001	0	-0.01	0.012	0.031	0	-0.078	63	0.9953	-0.0776	76	ENSBTAG00000040151	-1.344	-3.133	0.43
bta-miR-190a	FKBP5	ENST00000542713.1	9913	7mer-1a	332	338	-0.195	-0.048	-0.065	0.029	0	0	0	0	0	0	0	0	0	0.113	-0.073	0.009	0	-0.02	0.019	0.084	0	-0.147	80	1	-0.147	88	ENSBTAG00000047502	-4.663	-3.133	0.37
bta-miR-190a	IGF1	ENST00000456098.1	9913	7mer-1a	856	862	-0.195	-0.024	-0.072	0.028	0	0	0	0	0	0	0	0	0.015	0.109	-0.071	-0.005	0	-0.02	0.019	0.084	0	-0.132	77	0.48005	-0.0619	70	ENSBTAG00000011082	1.151	-3.133	-0.05
bta-miR-223	FOXA3	ENST00000302177.2	9913	7mer-1a	188	194	-0.195	-0.024	-0.017	0.022	0	0	0	0	0	0	0	0.036	0	0.043	-0.05	0.017	0	-0.02	0.038	0.036	0	-0.114	72	1	-0.114	82	ENSBTAG00000012104	-1.188	0.737	-0.05
bta-miR-223	HMGCR	ENST00000287936.4	9913	7mer-1a	1537	1543	-0.195	-0.036	-0.05	0.009	0	0	0	0	0	0	0	0	0.015	0.084	-0.016	0.043	0	-0.02	0.038	0.036	0	-0.092	66	0.28968	-0.0261	49	ENSBTAG00000007840	-1.272	0.737	-0.08
bta-miR-223	SLC16A10	ENST00000368850.3	9913	7mer-m8	4535	4541	-0.224	0	-0.108	0.057	0	0	0	0	0	0	0	0	0	0.174	-0.097	0.002	0	-0.011	0.054	0.089	0	-0.064	55	0.14777	-0.0093	33	ENSBTAG00000009239	-1.406	0.737	-0.13
bta-miR-223	ZCCHC24	ENST00000372336.3	9913	7mer-m8	2103	2109	-0.224	-0.033	-0.061	0.054	0	0	0	0	0	0	0	0	0	0.14	-0.115	0.008	0	-0.011	0.054	0.089	0	-0.099	68	1	-0.099	79	ENSBTAG00000003877	-1.259	0.737	-0.2
bta-miR-223	DDIT4	ENST00000307365.3	9913	6mer	507	512	-0.079	-0.01	-0.019	0.022	0	0	0	0	0	0	-0.002	0	0	0.019	-0.019	0.002	0	-0.01	0.02	0.014	0	-0.062	53	0.84785	-0.0524	64	ENSBTAG00000000163	-1.136	0.737	-0.19
bta-miR-223	GLCE	ENST00000559420.2	9913	7mer-m8	1784	1790	-0.224	-0.022	-0.108	0.048	0	0	0	0	0	0	0	0	0	0.127	-0.061	0.047	0	-0.011	0.054	0.089	0	-0.061	53	0.73637	-0.0447	60	ENSBTAG00000001405	-2.188	0.737	-0.14
bta-miR-223	ZDHHC9	ENST00000357166.6	9913	8mer-1a	137	144	-0.589	-0.024	-0.216	0.05	0	0	0	0	0	0	0	0	0	0.197	-0.089	0.054	0	-0.02	0.08	0.139	0	-0.418	98	0.99417	-0.4152	98	ENSBTAG00000015354	-1.153	0.737	-0.05
bta-miR-223	SLC7A2	ENST00000494857.1	9913	8mer-1a	2395	2402	-0.589	-0.024	-0.117	0.125	0	0	0	0	0	0	0	0	0	0.303	-0.107	0.109	0	-0.02	0.08	0.139	0	-0.101	69	0.97354	-0.0982	79	ENSBTAG00000010085	-1.806	0.737	-0.21
bta-miR-223	BTG2	ENST00000290551.4	9913	7mer-m8	1248	1254	-0.224	-0.033	-0.098	0.05	0	0	0	0	0	0	0	0	0	0.116	-0.102	-0.008	0	-0.011	0.054	0.089	0	-0.167	82	0.99236	-0.1656	89	ENSBTAG00000015711	-1.522	0.737	-0.12
bta-miR-223	ZCCHC24	ENST00000372333.3	9913	7mer-m8	1998	2004	-0.224	-0.033	-0.061	0.054	0	0	0	0	0	0	0	0	0	0.138	-0.115	-0.001	0	-0.011	0.054	0.089	0	-0.11	71	0.98608	-0.1084	81	ENSBTAG00000003877	-1.259	0.737	-0.2
bta-miR-223	TTPAL	ENST00000262605.4	9913	8mer-1a	2601	2608	-0.589	-0.016	-0.112	0.115	0	0	0	0	0	0	0	0	0	0.296	-0.092	0.049	0	-0.02	0.08	0.139	0	-0.15	79	0.44305	-0.0645	69	ENSBTAG00000018873	-1.231	0.737	0
bta-miR-223	CYCS	ENST00000305786.2	9913	7mer-1a	452	458	-0.195	-0.048	-0.056	0.033	0	0	0	0	0	0	0	0.036	0	0.08	-0.077	-0.017	0	-0.02	0.038	0.036	0	-0.19	85	0.9223	-0.1743	89	ENSBTAG00000022613	-1.257	0.737	0.04
bta-miR-223	AUTS2	ENST00000403018.2	9913	6mer	76	81	-0.079	-0.024	-0.024	0.002	0	0	0	0	0	0	0	0	0	-0.012	-0.021	0.005	0	-0.01	0.02	0.014	0	-0.129	76	1	-0.129	84	ENSBTAG00000002083	-1.337	0.737	-0.14
bta-miR-223	TP53INP1	ENST00000342697.4	9913	7mer-1a	1485	1491	-0.195	-0.024	-0.048	0.046	0	0	0	0	0	0	0	0	0	0.132	-0.074	0.006	0	-0.02	0.038	0.036	0	-0.103	69	0.37979	-0.0383	57	ENSBTAG00000026232	-1.452	0.737	-0.1
bta-miR-223	SCD	ENST00000370355.2	9913	7mer-1a	1695	1701	-0.195	-0.012	-0.03	0.042	0	0	0	0	0	0	0	0	0	0.109	-0.043	0.018	0	-0.02	0.038	0.036	0	-0.057	51	0.99781	-0.0569	66	ENSBTAG00000047957	-1.726	0.737	0.22
bta-miR-223	PER1	ENST00000354903.5	9913	8mer-1a	319	326	-0.589	0	0.043	0.06	0	0	0	0	0	0	0	0	0	0.08	-0.056	0.133	0	-0.02	0.08	0.139	0	-0.13	76	1	-0.13	85	ENSBTAG00000003889	-2.03	0.737	-0.24
bta-miR-223	SLC16A13	ENST00000308027.6	9913	7mer-1a	753	759	-0.195	0	-0.015	0.017	0	0	0	0	0	0	0	0	0.015	0.056	-0.059	0.023	0	-0.02	0.038	0.036	0	-0.104	70	0.13315	-0.0134	38	ENSBTAG00000020853	1.182	0.737	0.25
bta-miR-223	NPC1	ENST00000269228.5	9913	7mer-1a	284	290	-0.195	0	-0.009	0.018	0	0	0	0	0	0	0	0.036	0	0.023	-0.05	0.053	0	-0.02	0.038	0.036	0	-0.07	58	1	-0.07	71	ENSBTAG00000015195	-1.444	0.737	-0.08
bta-miR-223	PPARGC1A	ENST00000507380.1	9913	7mer-1a	1938	1944	-0.195	-0.048	-0.047	-0.003	0	0	0	0	0	0	0	0.036	0	0.093	-0.048	-0.019	0	-0.02	0.038	0.036	0	-0.177	84	1	-0.177	90	ENSBTAG00000017024	-1.222	0.737	-0.09
bta-miR-223	TMEM140	ENST00000275767.3	9913	7mer-1a	748	754	-0.195	-0.024	-0.04	0.011	0	0	0	0	0	0	0	0.036	0	0.053	-0.049	-0.001	0	-0.02	0.038	0.036	0	-0.155	80	0.9929	-0.1538	87	ENSBTAG00000001576	1.006	0.737	0.33
bta-miR-223	P2RY2	ENST00000311131.2	9913	7mer-m8	940	946	-0.224	-0.044	-0.154	0.052	0	0	0	0	0	0	0	0	0	0.174	-0.121	0.03	0	-0.011	0.054	0.089	0	-0.155	80	0.28023	-0.0418	59	ENSBTAG00000039050	-1.23	0.737	-0.05
bta-miR-223	CXCL10	ENST00000306602.1	9913	7mer-1a	291	297	-0.195	-0.036	-0.026	0.028	0	0	0	0	0	0	0	0	0	0.053	-0.053	-0.019	0	-0.02	0.038	0.036	0	-0.194	86	1	-0.194	91	ENSBTAG00000001725	1.787	0.737	-0.02
bta-miR-223	TP53INP1	ENST00000448464.2	9913	7mer-1a	1751	1757	-0.195	-0.024	-0.048	0.048	0	0	0	0	0	0	0	0	0	0.134	-0.074	-0.004	0	-0.02	0.038	0.036	0	-0.109	71	0.37953	-0.0404	58	ENSBTAG00000026232	-1.452	0.737	-0.1
bta-miR-223	FKBP5	ENST00000542713.1	9913	8mer-1a	2519	2526	-0.589	-0.016	-0.1	0.087	0	0	0	0	0	0	0	0	0	0.27	-0.044	0.027	0	-0.02	0.08	0.139	0	-0.166	82	1	-0.166	89	ENSBTAG00000047502	-4.663	0.737	-0.17
bta-miR-223	RNF125	ENST00000217740.3	9913	8mer-1a	2041	2048	-0.589	-0.008	-0.173	0.112	0	0	0	0	0	0	0	0	0	0.274	-0.091	0.014	0	-0.02	0.08	0.139	0	-0.262	92	1	-0.262	95	ENSBTAG00000003113	-1.311	0.737	-0.1
bta-miR-223	FKBP5	ENST00000542713.1	9913	7mer-1a	2947	2953	-0.195	-0.024	-0.053	0.002	0	0	0	0	0	0	0	0	0	0.113	-0.072	0.009	0	-0.02	0.038	0.036	0	-0.166	82	1	-0.166	89	ENSBTAG00000047502	-4.663	0.737	-0.17
bta-miR-223	DDIT4	ENST00000307365.3	9913	8mer-1a	104	111	-0.589	-0.016	-0.13	0.041	0	0	0	0	0	0	0	0	0	0.068	-0.076	0.013	0	-0.02	0.08	0.139	-0.002	-0.492	98	1	-0.492	99	ENSBTAG00000000163	-1.136	0.737	-0.19
bta-miR-223	FKBP5	ENST00000536438.1	9913	8mer-1a	2246	2253	-0.589	0	-0.182	0.084	0	0	0	0	0	0	0	0	0	0.258	-0.078	0.075	0	-0.02	0.08	0.139	0	-0.233	90	0.0472	-0.0102	35	ENSBTAG00000047502	-4.663	0.737	-0.17
bta-miR-223	AK4	ENST00000545314.1	9913	7mer-m8	4485	4491	-0.224	-0.022	-0.099	0.052	0	0	0	0	0	0	0	0	0	0.169	-0.129	0.007	0	-0.011	0.054	0.089	-0.003	-0.117	73	1	-0.117	82	ENSBTAG00000030674	2.256	0.737	0.12
bta-miR-223	GCLC	ENST00000229416.6	9913	7mer-m8	42	48	-0.224	-0.022	0.004	0.004	0	0	0	0	0	0	0	0	0	0.064	-0.083	0.054	0	-0.011	0.054	0.089	0	-0.071	58	1	-0.071	72	ENSBTAG00000015571	1.096	0.737	-0.11
bta-miR-223	MYCL	ENST00000397332.2	9913	7mer-m8	1593	1599	-0.224	-0.033	-0.047	0.031	0	0	0	0	0	0	0	0	0	0.109	-0.057	0.032	0	-0.011	0.054	0.089	0	-0.057	51	1	-0.057	66	ENSBTAG00000006338	2.031	0.737	-0.11
bta-miR-223	EDNRA	ENST00000339690.5	9913	7mer-1a	2472	2478	-0.195	-0.024	-0.028	0.034	0	0	0	0	0	0	0	0	0.015	0.112	-0.023	-0.005	0	-0.02	0.038	0.036	0	-0.06	52	1	-0.06	67	ENSBTAG00000013674	1.585	0.737	0.17
bta-miR-223	RCL1	ENST00000381750.4	9913	6mer	3806	3811	-0.079	-0.01	-0.035	-0.004	0	0	0	0	0	0	0	0	0.012	0.044	-0.019	0.008	0	-0.01	0.02	0.014	0	-0.059	52	0.01475	-0.0009	19	ENSBTAG00000018667	-1.457	0.737	-0.09
bta-miR-223	TP53INP1	ENST00000342697.4	9913	7mer-1a	3812	3818	-0.195	-0.06	-0.051	0.038	0	0	0	0	0	0	0	0.036	0	0.132	-0.039	0.006	0	-0.02	0.038	0.036	0	-0.079	62	0.37979	-0.0295	51	ENSBTAG00000026232	-1.452	0.737	-0.1
bta-miR-223	SLC22A7	ENST00000372589.3	9913	6mer	318	323	-0.079	-0.024	-0.025	0.023	0	0	0	0	0	0	0	0	0.012	0.018	-0.026	0.013	0	-0.01	0.02	0.014	0	-0.064	55	1	-0.064	69	ENSBTAG00000006350	1.364	0.737	0.17
bta-miR-223	CAPN5	ENST00000531028.1	9913	6mer	239	244	-0.079	-0.019	-0.006	0.02	0	0	0	0	0	0	0	0	0	0.02	-0.022	-0.016	0	-0.01	0.02	0.014	0	-0.078	61	0.94408	-0.0735	72	ENSBTAG00000005034	1.152	0.737	0.19
bta-miR-223	SCD	ENST00000370355.2	9913	7mer-1a	1695	1701	-0.195	-0.012	-0.03	0.042	0	0	0	0	0	0	0	0	0	0.109	-0.043	0.018	0	-0.02	0.038	0.036	0	-0.057	51	0.99781	-0.0569	66	ENSBTAG00000045728	-1.809	0.737	0.25
bta-miR-223	DDIT4	ENST00000307365.3	9913	7mer-1a	309	315	-0.195	-0.072	-0.045	0.028	0	0	0	0	0	0	0	0	0	0.052	-0.029	0.005	0	-0.02	0.038	0.036	0	-0.202	87	0.84785	-0.1694	89	ENSBTAG00000000163	-1.136	0.737	-0.19
bta-miR-223	TP53INP1	ENST00000448464.2	9913	7mer-1a	4078	4084	-0.195	-0.06	-0.051	0.038	0	0	0	0	0	0	0	0.036	0	0.134	-0.039	-0.004	0	-0.02	0.038	0.036	0	-0.087	65	0.37953	-0.0324	53	ENSBTAG00000026232	-1.452	0.737	-0.1
bta-miR-223	CYP1A1	ENST00000379727.3	9913	7mer-1a	472	478	-0.195	0	-0.03	0.03	0	0	0	0	0	0	0	0	0	0.054	-0.03	0.028	0	-0.02	0.038	0.036	0	-0.089	65	1	-0.089	77	ENSBTAG00000001021	-1.321	0.737	-0.15
bta-miR-223	PNP	ENST00000361505.5	9913	7mer-m8	1229	1235	-0.224	-0.055	-0.109	0.056	0	0	0	0	0	0	0	0	0	0.146	-0.069	0.018	0	-0.011	0.054	0.089	-0.006	-0.111	72	0.23185	-0.025	48	ENSBTAG00000012317	-1.06	0.737	-0.18
bta-miR-223	ZFHX3	ENST00000268489.5	9913	7mer-m8	817	823	-0.224	-0.044	-0.212	0.05	0	0	0	0	0	0	0	0	0	0.135	-0.125	0.133	0	-0.011	0.054	0.089	-0.002	-0.157	81	1	-0.157	88	ENSBTAG00000014636	1.185	0.737	0.15
bta-miR-223	GLCE	ENST00000559420.2	9913	8mer-1a	1571	1578	-0.589	0	-0.112	0.108	0	0	0	0	0	0	0	0	0	0.251	-0.083	0.093	0	-0.02	0.08	0.139	0	-0.133	76	0.73637	-0.0967	79	ENSBTAG00000001405	-2.188	0.737	-0.14
bta-miR-223	TTPAL	ENST00000372906.2	9913	8mer-1a	2860	2867	-0.589	-0.016	-0.112	0.115	0	0	0	0	0	0	0	0	0	0.303	-0.092	-0.023	0	-0.02	0.08	0.139	0	-0.215	88	0.31677	-0.0647	69	ENSBTAG00000018873	-1.231	0.737	0
bta-miR-223	P2RY2	ENST00000311131.2	9913	7mer-m8	835	841	-0.224	-0.011	-0.157	0.039	0	0	0	0	0	0	0	0	0	0.139	-0.091	0.03	0	-0.011	0.054	0.089	0	-0.143	78	0.35592	-0.0493	63	ENSBTAG00000039050	-1.23	0.737	-0.05
bta-miR-223	PALMD	ENST00000263174.4	9913	8mer-1a	330	337	-0.589	-0.056	-0.271	0.047	0	0	0	0	0	0	0	0	0	0.067	-0.119	0.092	0	-0.02	0.08	0.139	0	-0.63	99	0.08722	-0.0452	61	ENSBTAG00000017655	1.014	0.737	-0.03
bta-miR-223	NR0B2	ENST00000254227.3	9913	7mer-m8	301	307	-0.224	-0.055	-0.129	0.003	0	0	0	0	0	0	0	0	0	0.016	-0.098	0.013	0	-0.011	0.054	0.089	0	-0.342	96	1	-0.342	97	ENSBTAG00000014848	-1.375	0.737	0.02
bta-miR-223	MOB3B	ENST00000262244.5	9913	7mer-1a	2525	2531	-0.195	-0.048	-0.046	0.051	0	0	0	0	0	0	0	0.036	0	0.135	-0.057	0.003	0	-0.02	0.038	0.036	0	-0.067	56	0.42127	-0.0278	50	ENSBTAG00000000804	1.372	0.737	0.13
bta-miR-223	TMEM140	ENST00000275767.3	9913	7mer-1a	1075	1081	-0.195	-0.036	-0.009	0.007	0	0	0	0	0	0	0	0	0.015	0.068	-0.057	-0.001	0	-0.02	0.038	0.036	0	-0.154	80	0.10881	-0.016	41	ENSBTAG00000001576	1.006	0.737	0.33
bta-miR-223	NR0B2	ENST00000254227.3	9913	6mer	286	291	-0.079	-0.01	-0.029	0.005	0	0	0	0	0	0	0	0	0	0.005	-0.014	0.004	0	-0.01	0.02	0.014	0	-0.094	67	1	-0.094	78	ENSBTAG00000014848	-1.375	0.737	0.02
bta-miR-2411-3p	AIF1L	ENST00000372298.1	9913	7mer-m8	1094	1100	-0.224	-0.022	-0.059	0.049	0	0	0.062	0	0	0	0	0	0	0.111	-0.094	-0.046	0	-0.011	0.068	0.093	0	-0.073	78	0.7316	-0.053	80	ENSBTAG00000046484	-1.433	-0.677	0.36
bta-miR-2411-3p	AUTS2	ENST00000342771.4	9913	7mer-m8	1168	1174	-0.224	-0.011	-0.091	0.038	0	0	0.062	0	0	0	0	0	0	0.1	-0.044	0.084	0	-0.011	0.068	0.093	0	-0.02	54	0.66708	-0.0133	56	ENSBTAG00000002083	-1.337	-0.677	0.15
bta-miR-2411-3p	RAB11FIP4	ENST00000325874.8	9913	7mer-1a	2149	2155	-0.195	-0.072	-0.036	0.051	0	0	0.03	0	0	0	0	0	0	0.137	-0.055	0.033	0	-0.02	0.051	0.052	0	-0.024	56	0.40312	-0.0096	50	ENSBTAG00000016972	1.568	-0.677	-0.08
bta-miR-2411-3p	EDNRA	ENST00000358556.4	9913	6mer	263	268	-0.079	-0.014	-0.035	0.021	0	0	0.018	0	0	0	-0.002	0	0	0.035	-0.022	0.006	0	-0.01	0.027	0.02	0	-0.035	64	1	-0.035	75	ENSBTAG00000013674	1.585	-0.677	-0.07
bta-miR-2411-3p	EDNRA	ENST00000339690.5	9913	7mer-m8	2771	2777	-0.224	-0.022	-0.124	0.028	0	0	0.062	0	0	0	0	0	0	0.136	-0.123	-0.008	0	-0.011	0.068	0.093	0	-0.125	88	1	-0.125	92	ENSBTAG00000013674	1.585	-0.677	-0.07
bta-miR-2411-3p	FKBP5	ENST00000542713.1	9913	7mer-1a	1145	1151	-0.195	-0.036	-0.044	0.043	0	0	0.03	0	0	0	0	0	0	0.113	-0.031	0.009	0	-0.02	0.051	0.052	0	-0.028	58	1	-0.028	71	ENSBTAG00000047502	-4.663	-0.677	0.2
bta-miR-2411-3p	EDNRA	ENST00000358556.4	9913	7mer-m8	2101	2107	-0.224	-0.022	-0.124	0.028	0	0	0.062	0	0	0	0	0	0	0.122	-0.123	0.022	0	-0.011	0.068	0.093	0	-0.109	86	1	-0.109	90	ENSBTAG00000013674	1.585	-0.677	-0.07
bta-miR-2411-3p	AIF1L	ENST00000372309.3	9913	7mer-m8	1856	1862	-0.224	-0.022	-0.059	0.049	0	0	0.062	0	0	0	0	0	0	0.13	-0.094	-0.021	0	-0.011	0.068	0.093	0	-0.029	58	0.68427	-0.0198	62	ENSBTAG00000046484	-1.433	-0.677	0.36
bta-miR-2411-3p	AIF1L	ENST00000372298.1	9913	6mer	1700	1705	-0.079	-0.01	-0.022	0.018	0	0	0.018	0	0	0	0	0	0.012	0.032	-0.018	-0.013	0	-0.01	0.027	0.02	0	-0.025	56	0.7316	-0.0182	61	ENSBTAG00000046484	-1.433	-0.677	0.36
bta-miR-2411-3p	TMEM140	ENST00000275767.3	9913	7mer-m8	1040	1046	-0.224	-0.033	-0.044	0.015	0	0	0.062	0	0	0	0	0	0	0.082	-0.084	-0.001	0	-0.011	0.068	0.093	0	-0.077	79	0.10881	-0.0082	48	ENSBTAG00000001576	1.006	-0.677	0.12
bta-miR-2411-3p	COL27A1	ENST00000356083.3	9913	7mer-m8	795	801	-0.224	-0.011	-0.12	0.049	0	0	0.062	0	0	0	0	0	0	0.109	-0.073	0.102	0	-0.011	0.068	0.093	0	-0.02	54	1	-0.02	66	ENSBTAG00000019807	1.936	-0.677	0.01
bta-miR-2411-3p	USP2	ENST00000455332.2	9913	7mer-m8	1236	1242	-0.224	-0.044	0.008	0.037	0	0	0.062	0	0	0	0	0	0	0.102	-0.088	0.028	0	-0.011	0.068	0.093	0	-0.02	54	1	-0.02	66	ENSBTAG00000009749	-2.544	-0.677	0.08
bta-miR-2411-3p	MPZL2	ENST00000278937.2	9913	6mer	1622	1627	-0.079	-0.01	-0.028	0.012	0	0	0.018	0	0	0	-0.002	0	0	0.031	-0.017	0.001	0	-0.01	0.027	0.02	0	-0.037	65	0.6771	-0.0249	69	ENSBTAG00000033510	1.812	-0.677	0.14
bta-miR-2411-3p	P2RY2	ENST00000311131.2	9913	7mer-m8	5210	5216	-0.224	-0.033	-0.124	0.047	0	0	0.062	0	0	0	0	0	0	0.174	-0.117	0.03	0	-0.011	0.068	0.093	0	-0.035	64	0.28023	-0.0097	50	ENSBTAG00000039050	-1.23	-0.677	0.49
bta-miR-2411-3p	CYCS	ENST00000305786.2	9913	8mer-1a	808	815	-0.589	-0.016	-0.226	0.095	0	0	0.06	0	0	0	0	0	0	0.194	-0.045	-0.057	0	-0.02	0.105	0.145	0	-0.354	98	0.9223	-0.3232	98	ENSBTAG00000022613	-1.257	-0.677	0.56
bta-miR-2411-3p	HMGCR	ENST00000287936.4	9913	7mer-1a	707	713	-0.195	-0.024	-0.051	0.032	0	0	0.03	0	0	0	0	0	0	0.07	-0.054	0.043	0	-0.02	0.051	0.052	0	-0.066	76	0.95794	-0.0632	83	ENSBTAG00000007840	-1.272	-0.677	-0.09
bta-miR-2411-3p	IL20RA	ENST00000367746.3	9913	6mer	320	325	-0.079	-0.005	-0.033	0.006	0	0	0.018	0	0	0	0	0	0	0.006	-0.012	0.001	0	-0.01	0.027	0.02	0	-0.061	74	1	-0.061	82	ENSBTAG00000015638	1.621	-0.677	0.15
bta-miR-2411-3p	TSKU	ENST00000333090.4	9913	7mer-1a	523	529	-0.195	-0.024	-0.024	0.028	0	0	0.03	0	0	0	0	0	0	0.058	-0.053	0.017	0	-0.02	0.051	0.052	0	-0.08	80	0.96857	-0.0774	86	ENSBTAG00000001537	-3.512	-0.677	0.28
bta-miR-2411-3p	TTC39C	ENST00000540918.2	9913	6mer	1115	1120	-0.079	-0.01	-0.038	0.035	0	0	0.018	0	0	0	0	0	0	0.036	-0.011	0.005	-0.06	-0.01	0.027	0.02	0	-0.067	76	0.61393	-0.0408	77	ENSBTAG00000005635	1.266	-0.677	-0.21
bta-miR-2411-3p	C12orf45	ENST00000280749.5	9913	8mer-1a	71	78	-0.589	-0.032	-0.087	0.03	0	0	0.06	0	0	0	0	0	0	0.001	-0.078	-0.095	0	-0.02	0.105	0.145	0	-0.56	99	1	-0.56	99	ENSBTAG00000021196	-1.248	-0.677	-0.02
bta-miR-2411-3p	MOB3B	ENST00000262244.5	9913	6mer	2695	2700	-0.079	-0.019	-0.041	0.041	0	0	0.018	0	0	0	-0.002	0	0	0.047	-0.024	0.001	0	-0.01	0.027	0.02	0	-0.021	54	0.42127	-0.0088	48	ENSBTAG00000000804	1.372	-0.677	0.16
bta-miR-2411-3p	GCH1	ENST00000491895.2	9913	7mer-1a	307	313	-0.195	-0.024	-0.05	0.028	0	0	0.03	0	0	0	0	0	0	0.092	-0.049	0.003	0	-0.02	0.051	0.052	0	-0.082	80	0.95321	-0.0781	86	ENSBTAG00000040151	-1.344	-0.677	0.23
bta-miR-2411-3p	COL27A1	ENST00000356083.3	9913	7mer-m8	1353	1359	-0.224	-0.066	-0.045	0.041	0	0	0.062	0	0	0	0	0	0	0.109	-0.109	0.102	0	-0.011	0.068	0.093	0	-0.02	54	1	-0.02	66	ENSBTAG00000019807	1.936	-0.677	0.01
bta-miR-2411-3p	MKNK1	ENST00000341183.5	9913	7mer-1a	986	992	-0.195	-0.048	-0.043	0.028	0	0	0.03	0	0	0	0	0	0	0.074	-0.017	0.017	0	-0.02	0.051	0.052	0	-0.071	78	1	-0.071	85	ENSBTAG00000019933	-1.904	-0.677	0.2
bta-miR-2411-3p	ASB9	ENST00000380483.3	9913	7mer-m8	247	253	-0.224	-0.022	-0.11	0.017	0	0	0.062	0	0	0	0	0	0	0.022	-0.105	0.011	0	-0.011	0.068	0.093	0	-0.199	94	0.92199	-0.1824	95	ENSBTAG00000009198	-2.8	-0.677	0.07
bta-miR-2411-3p	SLC16A10	ENST00000368850.3	9913	8mer-1a	4733	4740	-0.589	-0.016	-0.186	0.114	0	0	0.06	0	0	0	0	0	0	0.343	-0.112	0	0	-0.02	0.105	0.145	0	-0.156	91	0.14777	-0.022	67	ENSBTAG00000009239	-1.406	-0.677	0.39
bta-miR-2411-3p	ABCG8	ENST00000272286.2	9913	7mer-m8	2294	2300	-0.224	-0.011	-0.059	0.044	0	0	0.062	0	0	0	0	0	0	0.134	-0.092	0.056	0	-0.011	0.068	0.093	0	-0.02	54	0.10834	-0.0022	38	ENSBTAG00000016366	1.599	-0.677	0.13
bta-miR-2411-3p	HMGCR	ENST00000287936.4	9913	7mer-m8	2117	2123	-0.224	0.022	-0.069	0.059	0	0	0.062	0	0	0	0	0	0	0.147	0.008	0.069	0	-0.011	0.068	0.093	0	-0.02	54	0.00485	-0.0001	29	ENSBTAG00000007840	-1.272	-0.677	-0.09
bta-miR-2411-3p	IL20RA	ENST00000316649.5	9913	7mer-m8	1446	1452	-0.224	-0.033	-0.118	0.01	0	0	0.062	0	0	0	0	0	0	0.098	-0.123	0.047	0	-0.011	0.068	0.093	0	-0.131	89	0.12466	-0.0157	58	ENSBTAG00000015638	1.621	-0.677	0.15
bta-miR-2411-3p	EDNRA	ENST00000339690.5	9913	6mer	933	938	-0.079	-0.014	-0.035	0.033	0	0	0.018	0	0	0	-0.002	0	0	0.04	-0.022	-0.002	0	-0.01	0.027	0.02	0	-0.026	57	1	-0.026	69	ENSBTAG00000013674	1.585	-0.677	-0.07
bta-miR-2411-3p	CXCL10	ENST00000306602.1	9913	6mer	202	207	-0.079	0	-0.025	0.018	0	0	0.018	0	0	0	0	0	0.012	0.019	-0.015	-0.009	0	-0.01	0.027	0.02	0	-0.024	56	1	-0.024	68	ENSBTAG00000001725	1.787	-0.677	-0.24
bta-miR-2411-3p	SLCO4A1	ENST00000217159.1	9913	7mer-m8	341	347	-0.224	0	-0.117	-0.019	0	0	0.062	0	0	0	0	0	0	0.018	-0.095	0.058	0	-0.011	0.068	0.093	0	-0.167	92	0.05018	-0.0079	47	ENSBTAG00000016388	-1.628	-0.677	0.05
bta-miR-2411-3p	FKBP5	ENST00000536438.1	9913	6mer	2416	2421	-0.079	-0.029	-0.03	0.02	0	0	0.018	0	0	0	0	0	0	0.038	-0.025	0.011	0	-0.01	0.027	0.02	0	-0.039	66	0.0472	-0.0018	37	ENSBTAG00000047502	-4.663	-0.677	0.2
bta-miR-2411-3p	FKBP5	ENST00000542713.1	9913	7mer-1a	399	405	-0.195	-0.024	-0.054	0.031	0	0	0.03	0	0	0	0	0	0	0.113	-0.026	0.009	0	-0.02	0.051	0.052	0	-0.033	63	1	-0.033	74	ENSBTAG00000047502	-4.663	-0.677	0.2
bta-miR-2411-3p	NYNRIN	ENST00000382554.3	9913	7mer-m8	296	302	-0.224	-0.044	-0.048	0.034	0	0	0.062	0	0	0	0	0	0	0.108	-0.07	0.102	0	-0.011	0.068	0.093	0	-0.02	54	1	-0.02	66	ENSBTAG00000007149	1.9	-0.677	0.09
bta-miR-2411-3p	AIF1L	ENST00000372300.1	9913	7mer-m8	2647	2653	-0.224	-0.022	-0.038	0.015	0	0	0.062	0	0	0	0	0	0	0.131	-0.106	-0.043	0	-0.011	0.068	0.093	0	-0.075	79	0.68427	-0.0509	80	ENSBTAG00000046484	-1.433	-0.677	0.36
bta-miR-2411-3p	IRAK3	ENST00000261233.4	9913	7mer-m8	382	388	-0.224	-0.066	-0.104	0.038	0	0	0.062	0	0	0	0	0	0	0.156	-0.123	0.047	0	-0.011	0.068	0.093	0	-0.064	75	0.81826	-0.0522	80	ENSBTAG00000007636	1.466	-0.677	-0.23
bta-miR-2411-3p	NMNAT2	ENST00000294868.4	9913	6mer	3632	3637	-0.079	-0.019	-0.028	0.025	0	0	0.018	0	0	0	0	0	0	0.045	-0.027	0.006	0	-0.01	0.027	0.02	0	-0.022	55	1	-0.022	67	ENSBTAG00000000795	-3.022	-0.677	0.54
bta-miR-2411-3p	TOP1	ENST00000361337.2	9913	7mer-1a	553	559	-0.195	-0.048	-0.025	0.035	0	0	0.03	0	0	0	0	0	0.015	0.07	-0.015	0.039	-0.058	-0.02	0.051	0.052	0	-0.069	77	1	-0.069	85	ENSBTAG00000007960	-1.142	-0.677	0.28
bta-miR-2411-3p	ATP2A2	ENST00000308664.6	9913	6mer	36	41	-0.079	-0.019	-0.028	0.001	0	0	0.018	0	0	0	0	0	0.012	0.013	-0.02	0.021	0	-0.01	0.027	0.02	0	-0.044	68	1	-0.044	78	ENSBTAG00000001398	-1.148	-0.677	0.28
bta-miR-2411-3p	TP53INP1	ENST00000342697.4	9913	7mer-m8	2111	2117	-0.224	-0.033	-0.086	0.064	0	0	0.062	0	0	0	0	0	0	0.159	-0.07	0.01	0	-0.011	0.068	0.093	0	-0.02	54	0.37979	-0.0076	47	ENSBTAG00000026232	-1.452	-0.677	-0.1
bta-miR-2411-3p	P2RY2	ENST00000311131.2	9913	7mer-m8	4972	4978	-0.224	-0.044	0.006	0.052	0	0	0.062	0	0	0	0	0	0	0.174	-0.089	0.03	0	-0.011	0.068	0.093	0	-0.02	54	0.28023	-0.0056	44	ENSBTAG00000039050	-1.23	-0.677	0.49
bta-miR-2411-3p	CCND1	ENST00000227507.2	9913	7mer-m8	1632	1638	-0.224	-0.033	-0.138	0.046	0	0	0.062	0	0	0	0	0	0	0.121	-0.042	0.019	0	-0.011	0.068	0.093	0	-0.039	66	0.95791	-0.0373	76	ENSBTAG00000017514	1.254	-0.677	-0.1
bta-miR-2411-3p	LPIN1	ENST00000256720.2	9913	8mer-1a	684	691	-0.589	0	-0.211	0.089	0	0	0.06	0	0	0	0	0	0	0.207	-0.087	0.137	0	-0.02	0.105	0.145	0	-0.164	92	1	-0.164	94	ENSBTAG00000007689	-4.492	-0.677	0.04
bta-miR-2411-3p	AIF1L	ENST00000372309.3	9913	7mer-m8	2574	2580	-0.224	-0.022	-0.038	0.015	0	0	0.062	0	0	0	0	0	0	0.13	-0.106	-0.021	0	-0.011	0.068	0.093	0	-0.054	72	0.68427	-0.0367	75	ENSBTAG00000046484	-1.433	-0.677	0.36
bta-miR-2411-3p	IL20RA	ENST00000316649.5	9913	7mer-1a	492	498	-0.195	-0.036	-0.044	0.034	0	0	0.03	0	0	0	0	0	0	0.081	-0.06	0.03	0	-0.02	0.051	0.052	0	-0.077	79	0.12466	-0.0094	49	ENSBTAG00000015638	1.621	-0.677	0.15
bta-miR-2411-3p	TTC39C	ENST00000540918.2	9913	6mer	1900	1905	-0.079	-0.014	-0.035	0.028	0	0	0.018	0	0	0	0	0	0	0.036	-0.02	0.005	-0.06	-0.01	0.027	0.02	0	-0.084	81	0.61393	-0.051	80	ENSBTAG00000005635	1.266	-0.677	-0.21
bta-miR-2411-3p	HEYL	ENST00000372852.3	9913	7mer-m8	8245	8251	-0.224	-0.033	-0.143	0.043	0	0	0.062	0	0	0	0	0	0	0.196	-0.089	0.024	0	-0.011	0.068	0.093	0	-0.02	54	0.00027	0	28	ENSBTAG00000008688	-1.355	-0.677	0.38
bta-miR-2411-3p	GHR	ENST00000230882.4	9913	7mer-m8	361	367	-0.224	-0.022	-0.076	0.037	0	0	0.062	0	0	0	0	0	0	0.11	-0.072	0.053	0	-0.011	0.068	0.093	0	-0.02	54	1	-0.02	66	ENSBTAG00000001335	1.046	-0.677	0.14
bta-miR-2411-3p	C12orf45	ENST00000280749.5	9913	8mer-1a	83	90	-0.589	-0.016	-0.167	0.035	0	0	0.06	0	0	0	0	0	0	0.001	-0.092	-0.095	0	-0.02	0.105	0.145	0	-0.633	99	1	-0.633	99	ENSBTAG00000021196	-1.248	-0.677	-0.02
bta-miR-2411-3p	CYCS	ENST00000305786.2	9913	6mer	1813	1818	-0.079	-0.01	-0.027	0.007	0	0	0.018	0	0	0	0	0	0	0.032	-0.019	-0.008	0	-0.01	0.027	0.02	0	-0.049	70	0.0001	0	28	ENSBTAG00000022613	-1.257	-0.677	0.56
bta-miR-2411-3p	SERPINA3	ENST00000393080.4	9913	7mer-m8	2019	2025	-0.224	-0.022	-0.046	-0.016	0	0	0.062	0	0	0	0	0	0	0.115	-0.072	0.034	0	-0.011	0.068	0.093	0	-0.02	54	0.0001	0	28	ENSBTAG00000003492	1.048	-0.677	0.14
bta-miR-2411-3p	P2RY2	ENST00000311131.2	9913	7mer-m8	240	246	-0.224	-0.044	-0.016	0.031	0	0	0.062	0	0	0	0	0	0	0.1	-0.09	0.03	0	-0.011	0.068	0.093	0	-0.02	54	1	-0.02	66	ENSBTAG00000039050	-1.23	-0.677	0.49
bta-miR-2411-3p	SLC16A10	ENST00000368850.3	9913	7mer-m8	4208	4214	-0.224	-0.033	-0.094	0.06	0	0	0.062	0	0	0	0	0	0	0.174	-0.075	0.002	0	-0.011	0.068	0.093	0	-0.02	54	0.14777	-0.0029	40	ENSBTAG00000009239	-1.406	-0.677	0.39
bta-miR-2411-3p	TP53INP1	ENST00000448464.2	9913	7mer-m8	2377	2383	-0.224	-0.033	-0.086	0.066	0	0	0.062	0	0	0	0	0	0	0.162	-0.07	-0.007	0	-0.011	0.068	0.093	0	-0.02	54	0.37953	-0.0076	47	ENSBTAG00000026232	-1.452	-0.677	-0.1
bta-miR-2411-3p	SLC16A10	ENST00000368850.3	9913	8mer-1a	665	672	-0.589	-0.016	-0.159	0.098	0	0	0.06	0	0	0	0	0	0	0.286	-0.069	0	0	-0.02	0.105	0.145	0	-0.159	91	0.18626	-0.0283	71	ENSBTAG00000009239	-1.406	-0.677	0.39
bta-miR-2411-3p	AK4	ENST00000545314.1	9913	7mer-m8	3734	3740	-0.224	-0.022	-0.138	0.061	0	0	0.062	0	0	0	0	0	0	0.169	-0.039	0.007	0	-0.011	0.068	0.093	0	-0.02	54	1	-0.02	66	ENSBTAG00000030674	2.256	-0.677	-0.01
bta-miR-2411-3p	SLC25A15	ENST00000338625.4	9913	6mer	1793	1798	-0.079	-0.014	-0.037	0.014	0	0	0.018	0	0	0	-0.002	0	0	0.033	-0.024	0.006	0	-0.01	0.027	0.02	0	-0.048	70	0.79979	-0.0383	76	ENSBTAG00000011647	-1.624	-0.677	0.39
bta-miR-2411-3p	AIF1L	ENST00000372300.1	9913	7mer-m8	1929	1935	-0.224	-0.022	-0.059	0.049	0	0	0.062	0	0	0	0	0	0	0.131	-0.094	-0.043	0	-0.011	0.068	0.093	0	-0.05	71	0.68427	-0.034	74	ENSBTAG00000046484	-1.433	-0.677	0.36
bta-miR-2411-3p	MYO9A	ENST00000566885.1	9913	7mer-m8	460	466	-0.224	-0.044	-0.134	0.014	0	0	0.062	0	0	0	0	0	0	0.042	-0.115	0.086	0	-0.011	0.068	0.093	0	-0.163	92	1	-0.163	94	ENSBTAG00000007433	1.282	-0.677	-0.06
bta-miR-2411-3p	AK4	ENST00000545314.1	9913	8mer-1a	1746	1753	-0.589	-0.008	-0.106	0.127	0	0	0.06	0	0	0	0	0	0	0.335	-0.072	0.01	0	-0.02	0.105	0.145	0	-0.03	61	1	-0.03	72	ENSBTAG00000030674	2.256	-0.677	-0.01
bta-miR-2411-3p	FKBP5	ENST00000536438.1	9913	6mer	856	861	-0.079	-0.005	-0.026	0.023	0	0	0.018	0	0	0	-0.002	0	0	0.025	-0.024	0.011	0	-0.01	0.027	0.02	0	-0.022	55	0.61888	-0.0136	56	ENSBTAG00000047502	-4.663	-0.677	0.2
bta-miR-2411-3p	MKNK1	ENST00000371946.4	9913	7mer-1a	775	781	-0.195	-0.048	-0.043	0.028	0	0	0.03	0	0	0	0	0	0	0.065	-0.017	0.023	0	-0.02	0.051	0.052	0	-0.074	78	1	-0.074	86	ENSBTAG00000019933	-1.904	-0.677	0.2
bta-miR-2411-3p	ASB9	ENST00000380488.4	9913	7mer-m8	90	96	-0.224	-0.022	-0.11	0.008	0	0	0.062	0	0	0	0	0	0	-0.005	-0.105	0.018	0	-0.011	0.068	0.093	0	-0.228	96	0.9221	-0.2089	96	ENSBTAG00000009198	-2.8	-0.677	0.07
bta-miR-2411-3p	AIF1L	ENST00000372298.1	9913	7mer-m8	1812	1818	-0.224	-0.022	-0.038	0.015	0	0	0.062	0	0	0	0	0	0	0.111	-0.106	-0.046	0	-0.011	0.068	0.093	0	-0.098	83	0.7316	-0.071	85	ENSBTAG00000046484	-1.433	-0.677	0.36
bta-miR-2411-3p	ELOVL2	ENST00000354666.3	9913	7mer-1a	374	380	-0.195	-0.048	-0.085	0.03	0	0	0.03	0	0	0	0	0	0	0.111	-0.024	0.012	0	-0.02	0.051	0.052	0	-0.086	81	0.92385	-0.0793	86	ENSBTAG00000002497	1.346	-0.677	0.05
bta-miR-2411-3p	SLC16A13	ENST00000308027.6	9913	8mer-1a	366	373	-0.589	-0.008	-0.159	0.041	0	0	0.06	0	0	0	0	0	0	0.075	-0.055	0.07	0	-0.02	0.105	0.145	0	-0.335	98	0.25662	-0.0788	86	ENSBTAG00000020853	1.182	-0.677	-0.08
bta-miR-2483-5p	RCL1	ENST00000381750.4	9913	7mer-1a	2443	2449	-0.195	-0.024	-0.036	0.046	0	-0.021	0	0	0.033	0	0	0	0	0.124	-0.048	0.018	0	-0.02	0.008	0.049	0	-0.066	51	0.01475	-0.001	19	ENSBTAG00000018667	-1.457	0.877	-0.08
bta-miR-2483-5p	IL20RA	ENST00000316649.5	9913	6mer	220	225	-0.079	-0.005	-0.029	0.007	0	0.004	0	0	0.016	0	-0.002	0	0	0.007	-0.022	0.014	0	-0.01	0.006	0.019	0	-0.074	55	1	-0.074	69	ENSBTAG00000015638	1.621	0.877	0.59
bta-miR-2483-5p	EDNRA	ENST00000339690.5	9913	7mer-m8	810	816	-0.224	-0.022	-0.11	0.049	0	0.014	0	0	-0.031	0	0	0	0	0.136	-0.063	-0.008	0	-0.011	0.021	0.05	0	-0.199	84	1	-0.199	89	ENSBTAG00000013674	1.585	0.877	0.33
bta-miR-2483-5p	TP53INP1	ENST00000342697.4	9913	7mer-m8	3909	3915	-0.224	-0.011	-0.176	0.045	0	0.014	0	0	-0.031	0	0	0	0	0.159	-0.068	0.01	0	-0.011	0.021	0.05	0	-0.222	87	0.37979	-0.0803	71	ENSBTAG00000026232	-1.452	0.877	-0.37
bta-miR-2483-5p	RAB11FIP4	ENST00000325874.8	9913	7mer-1a	864	870	-0.195	-0.024	-0.028	0.027	0	-0.021	0	0	0.033	0	0	0	0	0.087	-0.047	0.033	0	-0.02	0.008	0.049	0	-0.098	64	0.95972	-0.0939	75	ENSBTAG00000016972	1.568	0.877	0.33
bta-miR-2483-5p	HAL	ENST00000538703.1	9913	7mer-1a	993	999	-0.195	-0.048	-0.025	0.036	0	-0.021	0	0	0.033	0	0	0	0	0.084	-0.031	0.032	0	-0.02	0.008	0.049	0	-0.098	64	0.20819	-0.0199	42	ENSBTAG00000016276	-1.136	0.877	-0.22
bta-miR-2483-5p	TP53INP1	ENST00000448464.2	9913	7mer-m8	4175	4181	-0.224	-0.011	-0.176	0.045	0	0.014	0	0	-0.031	0	0	0	0	0.162	-0.068	-0.007	0	-0.011	0.021	0.05	0	-0.236	89	0.37953	-0.0851	72	ENSBTAG00000026232	-1.452	0.877	-0.37
bta-miR-2483-5p	ZCCHC24	ENST00000372333.3	9913	7mer-1a	18	24	-0.195	-0.048	-0.04	-0.005	0	-0.021	0	0	0.033	0	0	0	0	0.108	-0.004	0	0	-0.02	0.008	0.049	0	-0.135	73	1	-0.135	82	ENSBTAG00000003877	-1.259	0.877	-0.2
bta-miR-2483-5p	LRIG1	ENST00000273261.3	9913	7mer-1a	304	310	-0.195	-0.024	-0.071	0.028	0	-0.021	0	0	0.033	0	0	0	0	0.079	-0.047	0.049	0	-0.02	0.008	0.049	0	-0.132	73	0.99215	-0.1309	81	ENSBTAG00000010360	-1.194	0.877	-0.19
bta-miR-2483-5p	ZBTB16	ENST00000335953.4	9913	8mer-1a	485	492	-0.589	-0.032	-0.087	0.088	0	-0.021	0	0	0.012	0	0	0	0	0.328	-0.056	0.111	0	-0.02	0.024	0.078	0	-0.164	79	0.93165	-0.1522	84	ENSBTAG00000011266	-1.725	0.877	-0.58
bta-miR-2483-5p	EDNRA	ENST00000358556.4	9913	7mer-m8	140	146	-0.224	-0.022	-0.11	0.023	0	0.014	0	0	-0.031	0	0	0	0	0.122	-0.063	0.022	0	-0.011	0.021	0.05	0	-0.209	86	1	-0.209	90	ENSBTAG00000013674	1.585	0.877	0.33
bta-miR-2483-5p	PPARGC1A	ENST00000507380.1	9913	8mer-1a	1309	1316	-0.589	-0.024	-0.166	0.097	0	-0.021	0	0	0.012	0	0	0	0	0.224	-0.055	-0.064	0	-0.02	0.024	0.078	0	-0.504	98	1	-0.504	99	ENSBTAG00000017024	-1.222	0.877	-0.22
bta-miR-2483-5p	DUSP1	ENST00000239223.3	9913	7mer-1a	755	761	-0.195	-0.036	-0.039	0.038	0	-0.021	0	0	0.033	0	0	0	0	0.08	-0.033	0.018	0	-0.02	0.008	0.049	0	-0.118	69	0.00601	-0.0007	18	ENSBTAG00000013863	-1.337	0.877	-0.16
bta-miR-2483-5p	HAL	ENST00000261208.3	9913	7mer-1a	865	871	-0.195	-0.048	-0.025	0.036	0	-0.021	0	0	0.033	0	0	0	0	0.081	-0.031	0.035	0	-0.02	0.008	0.049	0	-0.098	64	0.21879	-0.0209	43	ENSBTAG00000016276	-1.136	0.877	-0.22
bta-miR-2483-5p	MYO9A	ENST00000566885.1	9913	6mer	123	128	-0.079	-0.014	-0.038	0.013	0	0.004	0	0	0.016	0	-0.002	0	0	0.012	-0.024	0.025	0	-0.01	0.006	0.019	0	-0.072	54	1	-0.072	68	ENSBTAG00000007433	1.282	0.877	0.11
bta-miR-2483-5p	MOB3B	ENST00000262244.5	9913	7mer-1a	2311	2317	-0.195	-0.048	-0.014	0.052	0	-0.021	0	0	0.033	0	0	0	0	0.135	-0.054	0.003	0	-0.02	0.008	0.049	0	-0.072	54	0.42127	-0.0299	49	ENSBTAG00000000804	1.372	0.877	0.03
bta-miR-2483-5p	FOXA3	ENST00000302177.2	9913	7mer-m8	249	255	-0.224	-0.011	-0.088	0.032	0	0.014	0	0	-0.031	0	0	0	0	0.053	-0.069	0.027	0	-0.011	0.021	0.05	0	-0.237	89	1	-0.237	92	ENSBTAG00000012104	-1.188	0.877	-0.27
bta-miR-2483-5p	GCLC	ENST00000229416.6	9913	7mer-1a	1066	1072	-0.195	-0.072	-0.079	0.02	0	-0.021	0	0	0.033	0	0	0	0	0.072	-0.06	0.034	0	-0.02	0.008	0.049	0	-0.231	88	0.93963	-0.216	91	ENSBTAG00000015571	1.096	0.877	0.3
bta-miR-2483-5p	HEYL	ENST00000372852.3	9913	7mer-1a	2011	2017	-0.195	-0.024	-0.034	0.012	0	-0.021	0	0	0.033	0	0	0	0	0.096	-0.057	0.015	0	-0.02	0.008	0.049	0	-0.138	74	0.34741	-0.0465	59	ENSBTAG00000008688	-1.355	0.877	-0.26
bta-miR-2483-5p	ERBB3	ENST00000267101.3	9913	7mer-1a	340	346	-0.195	-0.036	-0.044	0.029	0	-0.021	0	0	0.033	0	0	0	0	0.059	-0.074	0.055	0	-0.02	0.008	0.049	0	-0.157	78	1	-0.157	85	ENSBTAG00000010444	1.192	0.877	0.17
bta-miR-2483-5p	RCL1	ENST00000381732.3	9913	6mer	151	156	-0.079	-0.014	-0.031	-0.013	0	0.004	0	0	0.016	0	0	0	0	-0.007	-0.017	-0.002	0	-0.01	0.006	0.019	0	-0.128	72	1	-0.128	81	ENSBTAG00000018667	-1.457	0.877	-0.08
bta-miR-2483-5p	SERPINI2	ENST00000476257.1	9913	6mer	44	49	-0.079	-0.019	-0.036	0.003	0	0.004	0	0	0.016	0	-0.002	0	0	0.002	-0.009	0.01	0	-0.01	0.006	0.019	0	-0.095	63	1	-0.095	75	ENSBTAG00000011423	5.522	0.877	0.21
bta-miR-2483-5p	ZCCHC24	ENST00000372336.3	9913	7mer-1a	123	129	-0.195	-0.048	-0.038	0.017	0	-0.021	0	0	0.033	0	0	0	0	0.116	-0.016	0.005	0	-0.02	0.008	0.049	0	-0.11	67	1	-0.11	78	ENSBTAG00000003877	-1.259	0.877	-0.2
bta-miR-2483-5p	FKBP5	ENST00000542713.1	9913	7mer-1a	1643	1649	-0.195	-0.024	-0.047	0.045	0	-0.021	0	0	0.033	0	0	0	0	0.113	-0.044	0.009	0	-0.02	0.008	0.049	0	-0.094	62	1	-0.094	75	ENSBTAG00000047502	-4.663	0.877	-0.27
bta-miR-363	TLE1	ENST00000376463.1	9913	6mer	578	583	-0.079	-0.014	-0.04	0.001	-0.002	0	0	0	0	0.006	-0.002	0	0	0.014	-0.02	-0.004	0	-0.01	0.007	0.015	0	-0.128	70	1	-0.128	81	ENSBTAG00000000256	-1.26	0.866	-0.15
bta-miR-363	TMEM140	ENST00000275767.3	9913	8mer-1a	789	796	-0.589	-0.024	0.011	0.03	-0.018	0	0	0	0	0.015	0	0	0	0.136	-0.049	-0.006	0	-0.02	0.029	0.094	0	-0.391	98	0.93342	-0.3614	98	ENSBTAG00000001576	1.006	0.866	0.31
bta-miR-363	FKBP5	ENST00000536438.1	9913	7mer-1a	2600	2606	-0.195	-0.024	-0.047	0.011	-0.025	0	0	0	0	-0.017	0	0	0	0.107	-0.062	0.024	0	-0.02	0.01	0.04	0	-0.198	84	0.0472	-0.0088	27	ENSBTAG00000047502	-4.663	0.866	-0.16
bta-miR-363	APMAP	ENST00000217456.2	9913	7mer-1a	441	447	-0.195	0	-0.025	0.018	-0.025	0	0	0	0	-0.017	0	0	0	0.037	-0.003	0.021	-0.058	-0.02	0.01	0.04	0	-0.217	88	0.95094	-0.2056	91	ENSBTAG00000004278	1.248	0.866	0.15
bta-miR-363	MPZL2	ENST00000278937.2	9913	7mer-1a	231	237	-0.195	-0.024	-0.075	0.02	-0.025	0	0	0	0	-0.017	0	0	0	0.043	-0.044	0.003	0	-0.02	0.01	0.04	0	-0.284	95	0.99996	-0.284	96	ENSBTAG00000033510	1.812	0.866	0.08
bta-miR-363	MANF	ENST00000528157.1	9913	6mer	413	418	-0.079	-0.019	-0.006	0.018	-0.002	0	0	0	0	0.006	0	0	0.012	0.014	-0.014	-0.001	-0.06	-0.01	0.007	0.015	0	-0.119	68	0.02005	-0.0023	18	ENSBTAG00000031797	-1.128	0.866	-0.13
bta-miR-363	MKNK1	ENST00000341183.5	9913	6mer	1234	1239	-0.079	-0.019	-0.024	0.004	-0.002	0	0	0	0	0.006	-0.002	0	0	0.026	-0.009	0.008	0	-0.01	0.007	0.015	0	-0.079	54	1	-0.079	69	ENSBTAG00000019933	-1.904	0.866	-0.1
bta-miR-363	ATP2A2	ENST00000395494.2	9913	7mer-1a	3635	3641	-0.195	-0.024	-0.05	0.027	-0.025	0	0	0	0	-0.017	0	0	0	0.125	-0.042	0.047	0	-0.02	0.01	0.04	0	-0.124	69	0.93028	-0.115	78	ENSBTAG00000001398	-1.148	0.866	-0.08
bta-miR-363	ATP2A2	ENST00000395494.2	9913	7mer-1a	3853	3859	-0.195	-0.012	-0.045	0.022	-0.025	0	0	0	0	-0.017	0	0	0	0.126	-0.016	0.047	0	-0.02	0.01	0.04	0	-0.085	57	0.91121	-0.0772	69	ENSBTAG00000001398	-1.148	0.866	-0.08
bta-miR-363	PPARGC1A	ENST00000264867.2	9913	7mer-1a	2913	2919	-0.195	-0.024	-0.055	0.04	-0.025	0	0	0	0	-0.017	0	0	0	0.124	-0.066	0.04	0	-0.02	0.01	0.04	0	-0.148	74	0.46132	-0.0664	64	ENSBTAG00000017024	-1.222	0.866	-0.13
bta-miR-363	APMAP	ENST00000447138.1	9913	7mer-1a	629	635	-0.195	0	-0.025	0.019	-0.025	0	0	0	0	-0.017	0	0	0	0.051	-0.003	0.011	-0.058	-0.02	0.01	0.04	0	-0.212	87	0.95094	-0.2008	90	ENSBTAG00000004278	1.248	0.866	0.15
bta-miR-363	ARHGAP24	ENST00000395184.1	9913	7mer-1a	1689	1695	-0.195	-0.048	-0.072	0.024	-0.025	0	0	0	0	-0.017	0	0	0	0.092	-0.042	0.038	0	-0.02	0.01	0.04	0	-0.215	87	0.5748	-0.1196	79	ENSBTAG00000003959	1.178	0.866	0.08
bta-miR-363	LURAP1L	ENST00000319264.3	9913	6mer	26	31	-0.079	-0.029	-0.035	-0.002	-0.002	0	0	0	0	0.006	0	0	0.012	0.01	-0.009	0.002	0	-0.01	0.007	0.015	0	-0.114	66	1	-0.114	78	ENSBTAG00000010431	-2.313	0.866	-0.25
bta-miR-363	TSKU	ENST00000333090.4	9913	7mer-1a	2655	2661	-0.195	-0.024	-0.047	0.052	-0.025	0	0	0	0	-0.017	0	0	0	0.137	-0.049	0.017	0	-0.02	0.01	0.04	0	-0.121	68	0.0946	-0.011	29	ENSBTAG00000001537	-3.512	0.866	-0.17
bta-miR-363	IGF1	ENST00000456098.1	9913	7mer-1a	3793	3799	-0.195	-0.036	-0.016	0.052	-0.025	0	0	0	0	-0.017	0	0	0.015	0.146	-0.035	-0.005	0	-0.02	0.01	0.04	0	-0.086	57	0.26339	-0.0222	38	ENSBTAG00000011082	1.151	0.866	0.09
bta-miR-363	PER1	ENST00000317276.4	9913	7mer-1a	1161	1167	-0.195	-0.024	-0.052	0.029	-0.025	0	0	0	0	-0.017	0	0	0	0.081	-0.049	0.054	0	-0.02	0.01	0.04	0	-0.168	79	0.28238	-0.0455	53	ENSBTAG00000003889	-2.03	0.866	-0.18
bta-miR-363	OTUD6B	ENST00000285420.4	9913	7mer-1a	763	769	-0.195	-0.024	-0.063	0.039	-0.025	0	0	0	0	-0.017	0	0	0	0.095	-0.063	0.014	0	-0.02	0.01	0.04	0	-0.209	86	0.28198	-0.0559	59	ENSBTAG00000003481	-1.187	0.866	-0.01
bta-miR-363	ABCG8	ENST00000272286.2	9913	7mer-1a	1498	1504	-0.195	-0.024	-0.042	0.046	-0.025	0	0	0	0	-0.017	0	0	0	0.111	-0.061	0.035	0	-0.02	0.01	0.04	0	-0.142	73	0.10834	-0.0147	32	ENSBTAG00000016366	1.599	0.866	0.04
bta-miR-363	HAL	ENST00000538703.1	9913	8mer-1a	1152	1159	-0.589	-0.008	-0.049	0.087	-0.018	0	0	0	0	0.015	0	0	0	0.204	-0.022	0.099	0	-0.02	0.029	0.094	0	-0.178	81	0.20819	-0.0353	47	ENSBTAG00000016276	-1.136	0.866	-0.16
bta-miR-363	MOB3B	ENST00000262244.5	9913	7mer-1a	3123	3129	-0.195	-0.036	-0.052	0.048	-0.025	0	0	0	0	-0.017	0	0	0	0.135	-0.035	0.003	0	-0.02	0.01	0.04	0	-0.144	73	0.42127	-0.0589	60	ENSBTAG00000000804	1.372	0.866	-0.01
bta-miR-363	ATP2A2	ENST00000308664.6	9913	7mer-1a	335	341	-0.195	-0.024	-0.05	0.024	-0.025	0	0	0	0	-0.017	0	0	0	0.036	-0.042	0.046	0	-0.02	0.01	0.04	0	-0.217	88	1	-0.217	92	ENSBTAG00000001398	-1.148	0.866	-0.08
bta-miR-363	MYCL	ENST00000372815.1	9913	7mer-1a	302	308	-0.195	-0.024	-0.031	0.028	-0.025	0	0	0	0	-0.017	0	0	0	0.072	-0.027	0.005	0	-0.02	0.01	0.04	0	-0.184	82	1	-0.184	88	ENSBTAG00000006338	2.031	0.866	0.05
bta-miR-363	MKNK1	ENST00000545730.1	9913	7mer-1a	333	339	-0.195	-0.024	-0.041	0.017	-0.025	0	0	0	0	-0.017	0	0	0	0.026	-0.029	-0.01	0	-0.02	0.01	0.04	0	-0.268	94	1	-0.268	96	ENSBTAG00000019933	-1.904	0.866	-0.1
bta-miR-363	ZFHX3	ENST00000268489.5	9913	7mer-1a	2329	2335	-0.195	-0.06	-0.061	0.048	-0.025	0	0	0	0	-0.017	0	0	0	0.126	-0.033	0.084	0	-0.02	0.01	0.04	0	-0.103	63	0.84973	-0.087	72	ENSBTAG00000014636	1.185	0.866	-0.23
bta-miR-363	TTPAL	ENST00000372906.2	9913	8mer-1a	3569	3576	-0.589	-0.016	-0.023	0.088	-0.018	0	0	0	0	0.015	0	0	0	0.303	-0.012	-0.023	0	-0.02	0.029	0.094	0	-0.172	79	0.31677	-0.0523	57	ENSBTAG00000018873	-1.231	0.866	-0.02
bta-miR-363	PPARGC1A	ENST00000264867.2	9913	7mer-1a	602	608	-0.195	-0.012	-0.072	0.036	-0.025	0	0	0	0	-0.017	0	0	0	0.108	-0.028	0.04	0	-0.02	0.01	0.04	0	-0.135	71	1	-0.135	82	ENSBTAG00000017024	-1.222	0.866	-0.13
bta-miR-363	TTPAL	ENST00000262605.4	9913	8mer-1a	3310	3317	-0.589	-0.016	-0.023	0.088	-0.018	0	0	0	0	0.015	0	0	0	0.296	-0.012	0.049	0	-0.02	0.029	0.094	0	-0.107	64	0.03042	-0.0031	20	ENSBTAG00000018873	-1.231	0.866	-0.02
bta-miR-363	ERBB2	ENST00000406381.2	9913	7mer-1a	230	236	-0.195	-0.048	-0.002	0.023	-0.025	0	0	0	0	-0.017	0	0	0	0.024	-0.034	0.052	0	-0.02	0.01	0.04	0	-0.192	83	1	-0.192	89	ENSBTAG00000021798	1.509	0.866	-0.26
bta-miR-363	GLCE	ENST00000559420.2	9913	7mer-1a	2810	2816	-0.195	-0.012	-0.043	0.024	-0.025	0	0	0	0	-0.017	0	0	0.015	0.113	-0.05	0.03	0	-0.02	0.01	0.04	0	-0.13	70	0.43111	-0.0546	58	ENSBTAG00000001405	-2.188	0.866	-0.03
bta-miR-363	TLE1	ENST00000376463.1	9913	7mer-1a	72	78	-0.195	-0.024	-0.034	0.011	-0.025	0	0	0	0	-0.017	0	0	0	0.04	-0.069	-0.008	0	-0.02	0.01	0.04	0	-0.291	96	1	-0.291	97	ENSBTAG00000000256	-1.26	0.866	-0.15
bta-miR-363	IRAK3	ENST00000545837.1	9913	7mer-1a	1015	1021	-0.195	-0.012	-0.067	0.019	-0.025	0	0	0	0	-0.017	0	0	0	0.069	-0.058	-0.038	0	-0.02	0.01	0.04	0	-0.294	96	1	-0.294	97	ENSBTAG00000007636	1.466	0.866	-0.19
bta-miR-363	IFI30	ENST00000407280.3	9913	6mer	30	35	-0.079	-0.014	-0.012	0	-0.002	0	0	0	0	0.006	0	0.015	0	-0.008	-0.007	0.003	0	-0.01	0.007	0.015	0	-0.086	57	1	-0.086	72	ENSBTAG00000018349	1.234	0.866	0.26
bta-miR-363	MKNK1	ENST00000371946.4	9913	6mer	1023	1028	-0.079	-0.019	-0.024	0.004	-0.002	0	0	0	0	0.006	-0.002	0	0	0.023	-0.009	0.01	0	-0.01	0.007	0.015	0	-0.08	55	1	-0.08	70	ENSBTAG00000019933	-1.904	0.866	-0.1
bta-miR-363	HAL	ENST00000261208.3	9913	8mer-1a	1024	1031	-0.589	-0.008	-0.049	0.087	-0.018	0	0	0	0	0.015	0	0	0	0.195	-0.022	0.108	0	-0.02	0.029	0.094	0	-0.178	81	0.21879	-0.0371	48	ENSBTAG00000016276	-1.136	0.866	-0.16
bta-miR-363	ATP2A2	ENST00000308664.6	9913	6mer	625	630	-0.079	-0.029	-0.035	0.01	-0.002	0	0	0	0	0.006	0	0	0	0.017	-0.009	0.021	0	-0.01	0.007	0.015	0	-0.088	58	0.9795	-0.0861	72	ENSBTAG00000001398	-1.148	0.866	-0.08
bta-miR-363	SDS	ENST00000257549.4	9913	7mer-1a	315	321	-0.195	0	-0.058	0.003	-0.025	0	0	0	0	-0.017	0	0	0	0.015	-0.067	0.015	0	-0.02	0.01	0.04	0	-0.299	96	1	-0.299	97	ENSBTAG00000031814	-2.136	0.866	-0.04
bta-miR-363	ATP2A2	ENST00000308664.6	9913	7mer-1a	553	559	-0.195	-0.012	-0.045	0.02	-0.025	0	0	0	0	-0.017	0	0	0	0.047	-0.016	0.046	0	-0.02	0.01	0.04	0	-0.167	78	0.9795	-0.1634	86	ENSBTAG00000001398	-1.148	0.866	-0.08
bta-miR-363	IGF1	ENST00000337514.6	9913	7mer-1a	3759	3765	-0.195	-0.036	-0.016	0.052	-0.025	0	0	0	0	-0.017	0	0	0.015	0.146	-0.035	-0.006	0	-0.02	0.01	0.04	0	-0.087	58	0.26339	-0.0224	38	ENSBTAG00000011082	1.151	0.866	0.09
bta-miR-363	ERBB2	ENST00000584450.1	9913	7mer-1a	577	583	-0.195	-0.048	-0.002	0.022	-0.025	0	0	0	0	-0.017	0	0	0	0.05	-0.034	0.048	0	-0.02	0.01	0.04	0	-0.171	79	0.99022	-0.1692	86	ENSBTAG00000021798	1.509	0.866	-0.26
bta-miR-424-5p	EDNRA	ENST00000358556.4	9913	7mer-1a	696	702	-0.195	-0.024	-0.064	0.038	0	-0.021	0	-0.049	0	0	0	0	0	0.101	-0.03	0.014	0	-0.02	0.082	-0.003	0	-0.171	86	1	-0.171	90	ENSBTAG00000013674	1.585	0.756	0.1
bta-miR-424-5p	GSTM4	ENST00000369833.1	9913	7mer-m8	1121	1127	-0.224	-0.011	-0.073	0.053	0	0.014	0	0.004	0	0	0	0	0	0.119	-0.105	-0.003	0	-0.011	0.102	0.022	0	-0.113	76	1	-0.113	84	ENSBTAG00000016472	-1.09	0.756	-0.02
bta-miR-424-5p	CGNL1	ENST00000281282.5	9913	7mer-m8	199	205	-0.224	-0.022	-0.039	0.028	0	0.014	0	0.004	0	0	0	0	0	0.075	-0.083	0.086	0	-0.011	0.102	0.022	-0.004	-0.052	57	1	-0.052	68	ENSBTAG00000008575	1.107	0.756	0.02
bta-miR-424-5p	COQ10B	ENST00000263960.2	9913	6mer	1118	1123	-0.079	-0.005	-0.018	-0.013	0	0.004	0	-0.015	0	0	0	0	0.012	0.024	-0.02	0.003	0	-0.01	0.042	0	0	-0.075	66	0.0021	-0.0002	20	ENSBTAG00000004659	-1.224	0.756	-0.14
bta-miR-424-5p	PER1	ENST00000317276.4	9913	6mer	282	287	-0.079	-0.01	-0.018	0.016	0	0.004	0	-0.015	0	0	0	0.015	0	0.015	-0.015	0.025	-0.06	-0.01	0.042	0	0	-0.09	71	0.99587	-0.0896	80	ENSBTAG00000003889	-2.03	0.756	-0.21
bta-miR-424-5p	LURAP1L	ENST00000319264.3	9913	7mer-1a	58	64	-0.195	0	-0.057	0.009	0	-0.021	0	-0.049	0	0	0	0.036	0	0.027	-0.028	0.004	0	-0.02	0.082	-0.003	0	-0.215	91	1	-0.215	94	ENSBTAG00000010431	-2.313	0.756	-0.24
bta-miR-424-5p	CCND1	ENST00000227507.2	9913	8mer-1a	1909	1916	-0.589	-0.048	-0.219	0.088	0	-0.021	0	0.022	0	0	0	0	0	0.246	-0.089	0.035	0	-0.02	0.164	0.034	0	-0.397	98	0.95102	-0.3748	98	ENSBTAG00000017514	1.254	0.756	0.03
bta-miR-424-5p	CXCL10	ENST00000306602.1	9913	7mer-1a	155	161	-0.195	-0.048	-0.031	0.02	0	-0.021	0	-0.049	0	0	0	0	0	0.053	-0.066	-0.019	0	-0.02	0.082	-0.003	0	-0.297	96	1	-0.297	97	ENSBTAG00000001725	1.787	0.756	0.04
bta-miR-424-5p	APMAP	ENST00000217456.2	9913	6mer	399	404	-0.079	-0.024	-0.019	0.017	0	0.004	0	-0.015	0	0	0	0.015	0	0.013	-0.02	0.01	0	-0.01	0.042	0	0	-0.066	63	0.95094	-0.0627	72	ENSBTAG00000004278	1.248	0.756	0.12
bta-miR-424-5p	TAT	ENST00000355962.4	9913	7mer-m8	698	704	-0.224	-0.022	-0.102	0.047	0	0.014	0	0.004	0	0	0	0	0	0.111	-0.061	0.038	0	-0.011	0.102	0.022	0	-0.082	69	1	-0.082	78	ENSBTAG00000002214	-1.675	0.756	-0.11
bta-miR-424-5p	FKBP5	ENST00000536438.1	9913	6mer	1184	1189	-0.079	-0.01	-0.034	0.023	0	0.004	0	-0.015	0	0	-0.002	0	0	0.029	-0.02	0.011	0	-0.01	0.042	0	0	-0.061	61	0.43829	-0.0264	54	ENSBTAG00000047502	-4.663	0.756	-0.2
bta-miR-424-5p	MKNK1	ENST00000341183.5	9913	7mer-m8	1017	1023	-0.224	-0.022	-0.098	0.032	0	0.014	0	0.004	0	0	0	0	0	0.089	-0.08	0.026	0	-0.011	0.102	0.022	-0.002	-0.148	82	1	-0.148	88	ENSBTAG00000019933	-1.904	0.756	-0.19
bta-miR-424-5p	PER1	ENST00000317276.4	9913	6mer	450	455	-0.079	-0.019	-0.003	0.026	0	0.004	0	-0.015	0	0	0	0.015	0	0.028	-0.012	0.025	-0.06	-0.01	0.042	0	0	-0.058	60	0.28238	-0.0161	42	ENSBTAG00000003889	-2.03	0.756	-0.21
bta-miR-424-5p	IGF1	ENST00000456098.1	9913	8mer-1a	5613	5620	-0.589	-0.008	-0.111	0.093	0	-0.021	0	0.022	0	0	0	0	0	0.349	-0.098	-0.02	0	-0.02	0.164	0.034	0	-0.205	90	0.26339	-0.0512	68	ENSBTAG00000011082	1.151	0.756	-0.04
bta-miR-424-5p	RNF125	ENST00000217740.3	9913	7mer-1a	2033	2039	-0.195	0	-0.053	0.043	0	-0.021	0	-0.049	0	0	0	0	0	0.115	-0.05	0.005	0	-0.02	0.082	-0.003	-0.001	-0.147	82	1	-0.147	88	ENSBTAG00000003113	-1.311	0.756	-0.05
bta-miR-424-5p	GCH1	ENST00000536224.2	9913	6mer	193	198	-0.079	-0.01	-0.021	0.018	0	0.004	0	-0.015	0	0	0	0	0.012	0.021	-0.017	-0.001	0	-0.01	0.042	0	0	-0.056	59	1	-0.056	70	ENSBTAG00000040151	-1.344	0.756	-0.05
bta-miR-424-5p	TTC39C	ENST00000584250.1	9913	6mer	242	247	-0.079	0.005	-0.002	0.011	0	0.004	0	-0.015	0	0	0	0	0	0.005	-0.006	-0.013	0	-0.01	0.042	0	0	-0.058	60	1	-0.058	70	ENSBTAG00000005635	1.266	0.756	0.03
bta-miR-424-5p	CGNL1	ENST00000281282.5	9913	7mer-m8	328	334	-0.224	0	-0.074	0.036	0	0.014	0	0.004	0	0	0	0	0	0.075	-0.12	0.086	0	-0.011	0.102	0.022	-0.007	-0.097	73	1	-0.097	81	ENSBTAG00000008575	1.107	0.756	0.02
bta-miR-424-5p	GCH1	ENST00000395514.1	9913	6mer	221	226	-0.079	-0.01	-0.021	0.019	0	0.004	0	-0.015	0	0	0	0	0.012	0.021	-0.017	0.001	0	-0.01	0.042	0	0	-0.053	57	0.99998	-0.053	68	ENSBTAG00000040151	-1.344	0.756	-0.05
bta-miR-424-5p	NMNAT2	ENST00000294868.4	9913	8mer-1a	3971	3978	-0.589	-0.016	-0.235	0.028	0	-0.021	0	0.022	0	0	0	0	0	0.302	-0.045	0.038	0	-0.02	0.164	0.034	0	-0.338	97	1	-0.338	98	ENSBTAG00000000795	-3.022	0.756	-0.24
bta-miR-424-5p	BTG2	ENST00000290551.4	9913	7mer-1a	1525	1531	-0.195	-0.036	-0.01	0.035	0	-0.021	0	-0.049	0	0	0	0	0.015	0.096	-0.011	-0.005	0	-0.02	0.082	-0.003	0	-0.122	78	0.99236	-0.121	85	ENSBTAG00000015711	-1.522	0.756	-0.22
bta-miR-424-5p	HEYL	ENST00000372852.3	9913	7mer-m8	8635	8641	-0.224	-0.077	-0.143	0.023	0	0.014	0	0.004	0	0	0	0	0	0.196	-0.131	0.024	0	-0.011	0.102	0.022	0	-0.201	89	0.00027	-0.0001	19	ENSBTAG00000008688	-1.355	0.756	-0.14
bta-miR-424-5p	MKNK1	ENST00000371946.4	9913	8mer-1a	559	566	-0.589	-0.008	-0.168	0.09	0	-0.021	0	0.022	0	0	0	0	0	0.159	-0.039	0.07	0	-0.02	0.164	0.034	0	-0.306	96	1	-0.306	97	ENSBTAG00000019933	-1.904	0.756	-0.19
bta-miR-424-5p	MYCL	ENST00000397332.2	9913	7mer-1a	1472	1478	-0.195	-0.012	-0.03	0.03	0	-0.021	0	-0.049	0	0	0	0	0	0.09	-0.013	0.02	0	-0.02	0.082	-0.003	0	-0.121	78	1	-0.121	85	ENSBTAG00000006338	2.031	0.756	0.05
bta-miR-424-5p	NYNRIN	ENST00000382554.3	9913	6mer	38	43	-0.079	-0.005	0.005	0.002	0	0.004	0	-0.015	0	0	0	0	0	0.032	-0.002	0.03	-0.06	-0.01	0.042	0	0	-0.056	59	1	-0.056	70	ENSBTAG00000007149	1.9	0.756	-0.04
bta-miR-424-5p	CYCS	ENST00000305786.2	9913	6mer	1825	1830	-0.079	-0.01	-0.022	0.005	0	0.004	0	-0.015	0	0	-0.002	0	0	0.032	-0.01	-0.008	0	-0.01	0.042	0	0	-0.073	66	0.0001	0	17	ENSBTAG00000022613	-1.257	0.756	-0.05
bta-miR-424-5p	GLS2	ENST00000311966.4	9913	7mer-m8	431	437	-0.224	-0.022	-0.05	0.013	0	0.014	0	0.004	0	0	0	0	0	0.038	-0.058	0.049	0	-0.011	0.102	0.022	-0.008	-0.131	80	1	-0.131	86	ENSBTAG00000009284	-1.951	0.756	-0.1
bta-miR-424-5p	EDNRA	ENST00000358556.4	9913	6mer	1868	1873	-0.079	-0.029	-0.025	0.026	0	0.004	0	-0.015	0	0	0	0	0	0.035	-0.017	0.006	0	-0.01	0.042	0	0	-0.062	62	1	-0.062	72	ENSBTAG00000013674	1.585	0.756	0.1
bta-miR-424-5p	CCBL1	ENST00000302586.3	9913	6mer	449	454	-0.079	-0.01	-0.025	0	0	0.004	0	-0.015	0	0	0	0	0	0.01	-0.016	0.01	0	-0.01	0.042	0	0	-0.089	71	0.06513	-0.0056	32	ENSBTAG00000036101	-1.451	0.756	-0.16
bta-miR-424-5p	AK4	ENST00000545314.1	9913	8mer-1a	1014	1021	-0.589	-0.024	-0.272	0.111	0	-0.021	0	0.022	0	0	0	0	0	0.335	-0.095	0.01	0	-0.02	0.164	0.034	0	-0.345	97	1	-0.345	98	ENSBTAG00000030674	2.256	0.756	-0.04
bta-miR-424-5p	GLCE	ENST00000559420.2	9913	6mer	3090	3095	-0.079	-0.014	-0.049	0.002	0	0.004	0	-0.015	0	0	-0.002	0	0	0.04	-0.015	0.014	0	-0.01	0.042	0	0	-0.082	69	0.31394	-0.0252	53	ENSBTAG00000001405	-2.188	0.756	-0.17
bta-miR-424-5p	MKNK1	ENST00000371946.4	9913	6mer	974	979	-0.079	-0.01	-0.032	0.011	0	0.004	0	-0.015	0	0	0	0	0	0.023	-0.006	0.01	0	-0.01	0.042	0	0	-0.062	62	1	-0.062	72	ENSBTAG00000019933	-1.904	0.756	-0.19
bta-miR-424-5p	IGF1	ENST00000337514.6	9913	8mer-1a	5579	5586	-0.589	-0.008	-0.111	0.094	0	-0.021	0	0.022	0	0	0	0	0	0.348	-0.098	-0.024	0	-0.02	0.164	0.034	0	-0.209	90	0.26339	-0.0522	68	ENSBTAG00000011082	1.151	0.756	-0.04
bta-miR-424-5p	BTG2	ENST00000290551.4	9913	7mer-m8	744	750	-0.224	-0.011	-0.091	0.048	0	0.014	0	0.004	0	0	0	0	0	0.116	-0.074	-0.008	0	-0.011	0.102	0.022	-0.007	-0.12	78	0.99236	-0.119	85	ENSBTAG00000015711	-1.522	0.756	-0.22
bta-miR-424-5p	PPARGC1A	ENST00000264867.2	9913	6mer	174	179	-0.079	-0.043	-0.018	0.017	0	0.004	0	-0.015	0	0	0	0.015	0	0.038	-0.011	0.018	0	-0.01	0.042	0	0	-0.042	51	1	-0.042	63	ENSBTAG00000017024	-1.222	0.756	-0.23
bta-miR-424-5p	MOB3B	ENST00000262244.5	9913	8mer-1a	1616	1623	-0.589	-0.016	-0.17	0.125	0	-0.021	0	0.022	0	0	0	0	0	0.321	-0.11	0.007	0	-0.02	0.164	0.034	0	-0.253	94	0.42127	-0.1012	82	ENSBTAG00000000804	1.372	0.756	0.06
bta-miR-424-5p	GLCE	ENST00000559420.2	9913	7mer-1a	2829	2835	-0.195	-0.036	-0.066	0.023	0	-0.021	0	-0.049	0	0	0	0	0	0.113	-0.044	0.03	0	-0.02	0.082	-0.003	0	-0.186	88	0.43111	-0.0773	77	ENSBTAG00000001405	-2.188	0.756	-0.17
bta-miR-424-5p	SERPINA3	ENST00000393080.4	9913	7mer-1a	793	799	-0.195	-0.024	-0.04	0.039	0	-0.021	0	-0.049	0	0	0	0	0	0.095	-0.039	0.021	0	-0.02	0.082	-0.003	0	-0.154	83	0.0001	0	17	ENSBTAG00000003492	1.048	0.756	-0.09
bta-miR-424-5p	MYCL	ENST00000372815.1	9913	6mer	685	690	-0.079	0	-0.032	0.028	0	0.004	0	-0.015	0	0	0	0	0	0.025	-0.015	0.002	0	-0.01	0.042	0	0	-0.05	55	1	-0.05	67	ENSBTAG00000006338	2.031	0.756	0.05
bta-miR-424-5p	PPARGC1A	ENST00000507380.1	9913	6mer	1253	1258	-0.079	-0.029	-0.038	0.03	0	0.004	0	-0.015	0	0	0	0.015	0	0.033	-0.021	-0.009	0	-0.01	0.042	0	0	-0.077	67	1	-0.077	77	ENSBTAG00000017024	-1.222	0.756	-0.23
bta-miR-424-5p	LRIG1	ENST00000273261.3	9913	7mer-m8	1267	1273	-0.224	-0.044	-0.152	0.024	0	0.014	0	0.004	0	0	0	0	0	0.095	-0.049	0.077	0	-0.011	0.102	0.022	-0.007	-0.149	82	0.99215	-0.1478	88	ENSBTAG00000010360	-1.194	0.756	-0.16
bta-miR-424-5p	OGDH	ENST00000222673.5	9913	6mer	491	496	-0.079	-0.01	0.004	0.025	0	0.004	0	-0.015	0	0	-0.002	0	0	0.021	-0.004	0.022	-0.06	-0.01	0.042	0	0	-0.062	62	1	-0.062	72	ENSBTAG00000006029	-1.245	0.756	-0.26
bta-miR-424-5p	CAPN5	ENST00000531028.1	9913	6mer	579	584	-0.079	-0.014	-0.017	0.019	0	0.004	0	-0.015	0	0	-0.002	0	0	0.02	-0.018	-0.016	0	-0.01	0.042	0	0	-0.086	70	0.94408	-0.0811	78	ENSBTAG00000005034	1.152	0.756	0.1
bta-miR-424-5p	USP2	ENST00000455332.2	9913	7mer-1a	483	489	-0.195	0	-0.022	0.033	0	-0.021	0	-0.049	0	0	0	0	0.015	0.084	-0.021	0.018	0	-0.02	0.082	-0.003	0	-0.099	73	1	-0.099	81	ENSBTAG00000009749	-2.544	0.756	-0.27
bta-miR-424-5p	EDNRA	ENST00000339690.5	9913	7mer-m8	542	548	-0.224	-0.011	-0.047	0.043	0	0.014	0	0.004	0	0	0	0	0	0.136	-0.067	-0.008	0	-0.011	0.102	0.022	0	-0.047	54	1	-0.047	66	ENSBTAG00000013674	1.585	0.756	0.1
bta-miR-424-5p	SLC7A2	ENST00000494857.1	9913	7mer-m8	4845	4851	-0.224	-0.022	-0.158	-0.007	0	0.014	0	0.004	0	0	0	0	0	0.163	-0.131	0.055	0	-0.011	0.102	0.022	-0.011	-0.204	89	0.96766	-0.1969	92	ENSBTAG00000010085	-1.806	0.756	-0.18
bta-miR-424-5p	MPZL2	ENST00000278937.2	9913	7mer-m8	1441	1447	-0.224	-0.022	-0.038	0.033	0	0.014	0	0.004	0	0	0	0	0	0.106	-0.088	0.005	0	-0.011	0.102	0.022	0	-0.097	73	0.6771	-0.065	73	ENSBTAG00000033510	1.812	0.756	0.09
bta-miR-424-5p	IGF1	ENST00000456098.1	9913	7mer-1a	389	395	-0.195	-0.036	-0.036	0.031	0	-0.021	0	-0.049	0	0	0	0	0.015	0.109	-0.029	-0.005	0	-0.02	0.082	-0.003	0	-0.157	84	0.48005	-0.0732	76	ENSBTAG00000011082	1.151	0.756	-0.04
bta-miR-424-5p	ACACA	ENST00000353139.5	9913	6mer	363	368	-0.079	-0.01	0.001	0.024	0	0.004	0	-0.015	0	0	0	0.015	0	0.031	-0.019	0.033	-0.06	-0.01	0.042	0	0	-0.043	52	0.78459	-0.0336	59	ENSBTAG00000017567	-1.142	0.756	-0.07
bta-miR-424-5p	GCLC	ENST00000229416.6	9913	7mer-m8	817	823	-0.224	-0.022	-0.13	0.039	0	0.014	0	0.004	0	0	0	0	0	0.087	-0.129	0.054	0	-0.011	0.102	0.022	-0.003	-0.197	89	0.93963	-0.1843	91	ENSBTAG00000015571	1.096	0.756	0.1
bta-miR-424-5p	ALAS1	ENST00000394965.2	9913	6mer	163	168	-0.079	-0.005	-0.027	0.006	0	0.004	0	-0.015	0	0	0	0	0	-0.002	-0.023	0.016	-0.06	-0.01	0.042	0	0	-0.153	83	0.15833	-0.0232	52	ENSBTAG00000004118	-2.234	0.756	-0.25
bta-miR-424-5p	STS	ENST00000217961.4	9913	6mer	1839	1844	-0.079	-0.029	-0.032	0.03	0	0.004	0	-0.015	0	0	-0.002	0	0	0.037	-0.025	0.014	0	-0.01	0.042	0	0	-0.065	63	0.79022	-0.0511	68	ENSBTAG00000020789	-2.414	0.756	-0.01
bta-miR-424-5p	SLC38A7	ENST00000570101.1	9913	7mer-m8	1822	1828	-0.224	-0.033	-0.049	0.056	0	0.014	0	0.004	0	0	0	0	0	0.138	-0.096	0.039	0	-0.011	0.102	0.022	-0.007	-0.045	53	0.01972	-0.0009	23	ENSBTAG00000007170	1.214	0.756	0.16
bta-miR-424-5p	RNF125	ENST00000217740.3	9913	7mer-m8	56	62	-0.224	0	-0.166	0.009	0	0.014	0	0.004	0	0	0	0	0	0.138	-0.046	0.008	0	-0.011	0.102	0.022	-0.019	-0.169	85	1	-0.169	90	ENSBTAG00000003113	-1.311	0.756	-0.05
bta-miR-424-5p	CAPN5	ENST00000278559.3	9913	6mer	448	453	-0.079	-0.014	-0.017	0.018	0	0.004	0	-0.015	0	0	-0.002	0	0	0.018	-0.018	0.016	0	-0.01	0.042	0	0	-0.057	59	1	-0.057	70	ENSBTAG00000005034	1.152	0.756	0.1
bta-miR-424-5p	ZBTB9	ENST00000395064.2	9913	7mer-m8	45	51	-0.224	-0.022	-0.034	0.005	0	0.014	0	0.004	0	0	0	0	0	0.074	-0.059	0.039	0	-0.011	0.102	0.022	-0.008	-0.098	73	1	-0.098	81	ENSBTAG00000038888	1.225	0.756	0.14
bta-miR-424-5p	CCND1	ENST00000227507.2	9913	7mer-1a	1838	1844	-0.195	-0.012	-0.018	0.035	0	-0.021	0	-0.049	0	0	0	0.036	0	0.102	-0.07	0.012	0	-0.02	0.082	-0.003	0	-0.121	78	0.95102	-0.1148	84	ENSBTAG00000017514	1.254	0.756	0.03
bta-miR-424-5p	GATA4	ENST00000335135.4	9913	7mer-m8	730	736	-0.224	-0.022	-0.05	0.046	0	0.014	0	0.004	0	0	0	0	0	0.094	-0.062	0.037	0	-0.011	0.102	0.022	-0.006	-0.056	59	1	-0.056	70	ENSBTAG00000005425	1.092	0.756	0.29
bta-miR-424-5p	HAL	ENST00000538703.1	9913	6mer	663	668	-0.079	0	-0.045	0.023	0	0.004	0	-0.015	0	0	0	0.015	0	0.023	-0.018	0.014	0	-0.01	0.042	0	0	-0.046	54	0.25016	-0.0114	38	ENSBTAG00000016276	-1.136	0.756	-0.25
bta-miR-424-5p	GCLC	ENST00000229416.6	9913	6mer	963	968	-0.079	-0.01	-0.028	0.021	0	0.004	0	-0.015	0	0	-0.002	0	0	0.025	-0.015	0.015	0	-0.01	0.042	0	0	-0.052	57	0.93963	-0.0488	66	ENSBTAG00000015571	1.096	0.756	0.1
bta-miR-424-5p	EDNRA	ENST00000339690.5	9913	7mer-m8	426	432	-0.224	-0.011	-0.118	0.034	0	0.014	0	0.004	0	0	0	0	0	0.114	-0.102	-0.008	0	-0.011	0.102	0.022	0	-0.184	87	1	-0.184	91	ENSBTAG00000013674	1.585	0.756	0.1
bta-miR-424-5p	EDNRA	ENST00000339690.5	9913	6mer	2538	2543	-0.079	-0.029	-0.025	0.026	0	0.004	0	-0.015	0	0	0	0	0	0.04	-0.017	-0.002	0	-0.01	0.042	0	0	-0.065	63	1	-0.065	73	ENSBTAG00000013674	1.585	0.756	0.1
bta-miR-424-5p	ZBTB16	ENST00000335953.4	9913	7mer-m8	3539	3545	-0.224	-0.022	-0.152	0.059	0	0.014	0	0.004	0	0	0	0	0	0.166	-0.06	0.056	0	-0.011	0.102	0.022	-0.007	-0.053	57	0.93165	-0.0493	67	ENSBTAG00000011266	-1.725	0.756	-0.05
bta-miR-424-5p	RCL1	ENST00000381750.4	9913	7mer-m8	1912	1918	-0.224	-0.022	-0.146	0.062	0	0.014	0	0.004	0	0	0	0	0	0.15	-0.113	0.029	0	-0.011	0.102	0.022	-0.004	-0.137	81	0.01475	-0.0019	26	ENSBTAG00000018667	-1.457	0.756	-0.07
bta-miR-424-5p	GCH1	ENST00000543643.2	9913	6mer	221	226	-0.079	-0.01	-0.021	0.019	0	0.004	0	-0.015	0	0	0	0	0.012	0.021	-0.017	0	0	-0.01	0.042	0	0	-0.054	58	0.99998	-0.054	69	ENSBTAG00000040151	-1.344	0.756	-0.05
bta-miR-424-5p	GHR	ENST00000230882.4	9913	8mer-1a	1707	1714	-0.589	-0.016	-0.19	0.05	0	-0.021	0	0.022	0	0	0	0	0	0.218	-0.073	0.105	0	-0.02	0.164	0.034	0	-0.316	96	1	-0.316	98	ENSBTAG00000001335	1.046	0.756	-0.01
bta-miR-424-5p	SLC38A7	ENST00000564100.1	9913	7mer-m8	1743	1749	-0.224	-0.033	-0.049	0.056	0	0.014	0	0.004	0	0	0	0	0	0.137	-0.096	0.027	0	-0.011	0.102	0.022	-0.007	-0.058	60	0.01972	-0.0011	24	ENSBTAG00000007170	1.214	0.756	0.16
bta-miR-424-5p	PNP	ENST00000361505.5	9913	6mer	45	50	-0.079	-0.01	-0.007	0.004	0	0.004	0	-0.015	0	0	0	0	0.012	0.01	-0.01	0.005	0	-0.01	0.042	0	0	-0.054	58	1	-0.054	69	ENSBTAG00000012317	-1.06	0.756	-0.13
bta-miR-424-5p	TTPAL	ENST00000372906.2	9913	7mer-m8	96	102	-0.224	-0.033	0.026	0.017	0	0.014	0	0.004	0	0	0	0	0	0.082	-0.061	-0.01	0	-0.011	0.102	0.022	0	-0.072	66	1	-0.072	75	ENSBTAG00000018873	-1.231	0.756	-0.22
bta-miR-424-5p	NYNRIN	ENST00000382554.3	9913	6mer	970	975	-0.079	-0.019	-0.018	0.032	0	0.004	0	-0.015	0	0	0	0	0.012	0.032	-0.01	0.03	-0.06	-0.01	0.042	0	0	-0.059	60	1	-0.059	71	ENSBTAG00000007149	1.9	0.756	-0.04
bta-miR-424-5p	IRAK3	ENST00000545837.1	9913	8mer-1a	1040	1047	-0.589	-0.016	-0.094	0.044	0	-0.021	0	0.022	0	0	0	0	0	0.167	-0.036	-0.125	0	-0.02	0.164	0.034	0	-0.47	99	1	-0.47	99	ENSBTAG00000007636	1.466	0.756	-0.08
bta-miR-424-5p	SLC25A15	ENST00000338625.4	9913	7mer-m8	218	224	-0.224	-0.022	-0.11	0.025	0	0.014	0	0.004	0	0	0	0	0	0.084	-0.12	0.02	0	-0.011	0.102	0.022	0	-0.216	91	1	-0.216	94	ENSBTAG00000011647	-1.624	0.756	-0.21
bta-miR-424-5p	MKNK1	ENST00000341183.5	9913	6mer	1185	1190	-0.079	-0.01	-0.032	0.011	0	0.004	0	-0.015	0	0	0	0	0	0.026	-0.006	0.008	0	-0.01	0.042	0	0	-0.061	61	1	-0.061	71	ENSBTAG00000019933	-1.904	0.756	-0.19
bta-miR-424-5p	APMAP	ENST00000447138.1	9913	6mer	587	592	-0.079	-0.024	-0.019	0.018	0	0.004	0	-0.015	0	0	0	0.015	0	0.018	-0.02	0.005	0	-0.01	0.042	0	0	-0.065	63	0.95094	-0.0617	72	ENSBTAG00000004278	1.248	0.756	0.12
bta-miR-424-5p	SLC38A7	ENST00000570101.1	9913	6mer	943	948	-0.079	-0.01	-0.023	0.03	0	0.004	0	-0.015	0	0	-0.002	0	0	0.03	-0.028	0.011	0	-0.01	0.042	0	0	-0.05	55	0.99033	-0.0495	67	ENSBTAG00000007170	1.214	0.756	0.16
bta-miR-424-5p	IL20RA	ENST00000316649.5	9913	8mer-1a	1400	1407	-0.589	-0.016	-0.254	0.042	0	-0.021	0	0.022	0	0	0	0	0	0.196	-0.097	0.092	0	-0.02	0.164	0.034	0	-0.447	99	0.12466	-0.0487	66	ENSBTAG00000015638	1.621	0.756	0.17
bta-miR-424-5p	IGF1	ENST00000337514.6	9913	7mer-1a	355	361	-0.195	-0.036	-0.036	0.03	0	-0.021	0	-0.049	0	0	0	0	0.015	0.108	-0.029	-0.006	0	-0.02	0.082	-0.003	0	-0.16	84	0.48005	-0.0746	76	ENSBTAG00000011082	1.151	0.756	-0.04
bta-miR-424-5p	ZNF608	ENST00000504926.1	9913	6mer	358	363	-0.079	-0.01	-0.035	0.024	0	0.004	0	-0.015	0	0	-0.002	0	0	0.022	-0.009	0.022	0	-0.01	0.042	0	0	-0.046	54	1	-0.046	65	ENSBTAG00000016137	1.506	0.756	0.13
bta-miR-424-5p	CYP1A1	ENST00000564596.1	9913	6mer	132	137	-0.079	0	-0.022	0.008	0	0.004	0	-0.015	0	0	0	0	0	-0.003	-0.013	-0.003	0	-0.01	0.042	0	0	-0.091	71	1	-0.091	80	ENSBTAG00000001021	-1.321	0.756	-0.07
bta-miR-424-5p	NYNRIN	ENST00000382554.3	9913	6mer	792	797	-0.079	-0.014	-0.026	0.031	0	0.004	0	-0.015	0	0	-0.002	0	0	0.032	-0.022	0.03	-0.06	-0.01	0.042	0	0	-0.089	71	1	-0.089	79	ENSBTAG00000007149	1.9	0.756	-0.04
bta-miR-424-5p	MANF	ENST00000528157.1	9913	6mer	15	20	-0.079	-0.01	-0.007	-0.009	0	0.004	0	-0.015	0	0	0	0.015	0	-0.011	-0.03	-0.001	0	-0.01	0.042	0	0	-0.111	76	1	-0.111	83	ENSBTAG00000031797	-1.128	0.756	0.06
bta-miR-424-5p	MOB3B	ENST00000262244.5	9913	8mer-1a	185	192	-0.589	-0.024	0.005	0.059	0	-0.021	0	0.022	0	0	0	0	0	0.239	-0.071	0.007	0	-0.02	0.164	0.034	0	-0.195	89	1	-0.195	92	ENSBTAG00000000804	1.372	0.756	0.06
bta-miR-424-5p	OTUD6B	ENST00000285420.4	9913	6mer	695	700	-0.079	-0.01	-0.028	0.03	0	0.004	0	-0.015	0	0	0	0	0	0.033	-0.022	0.007	0	-0.01	0.042	0	0	-0.048	55	0.28198	-0.0134	39	ENSBTAG00000003481	-1.187	0.756	-0.1
bta-miR-424-5p	ZBTB9	ENST00000395064.2	9913	7mer-m8	42	48	-0.224	-0.011	-0.032	0.004	0	0.014	0	0.004	0	0	0	0	0	0.074	-0.059	0.039	0	-0.011	0.102	0.022	-0.008	-0.086	70	1	-0.086	79	ENSBTAG00000038888	1.225	0.756	0.14
bta-miR-424-5p	WFDC2	ENST00000372676.3	9913	6mer	111	116	-0.079	-0.01	-0.032	0.001	0	0.004	0	-0.015	0	0	-0.002	0	0	-0.009	-0.011	-0.006	0	-0.01	0.042	0	0	-0.127	79	1	-0.127	86	ENSBTAG00000013928	-2.017	0.756	0.18
bta-miR-424-5p	MKNK1	ENST00000371946.4	9913	7mer-m8	806	812	-0.224	-0.022	-0.098	0.032	0	0.014	0	0.004	0	0	0	0	0	0.079	-0.08	0.036	0	-0.011	0.102	0.022	-0.003	-0.149	82	1	-0.149	88	ENSBTAG00000019933	-1.904	0.756	-0.19
bta-miR-424-5p	MKNK1	ENST00000341183.5	9913	8mer-1a	770	777	-0.589	-0.008	-0.168	0.09	0	-0.021	0	0.022	0	0	0	0	0	0.178	-0.039	0.05	0	-0.02	0.164	0.034	0	-0.307	96	1	-0.307	97	ENSBTAG00000019933	-1.904	0.756	-0.19
bta-miR-424-5p	LPIN1	ENST00000396098.1	9913	6mer	44	49	-0.079	-0.014	-0.036	0.001	0	0.004	0	-0.015	0	0	0	0	0.012	-0.018	-0.002	0.011	0	-0.01	0.042	0	0	-0.104	75	0.002	-0.0002	20	ENSBTAG00000007689	-4.492	0.756	-0.22
bta-miR-424-5p	ELOVL2	ENST00000354666.3	9913	6mer	982	987	-0.079	-0.01	-0.03	0.033	0	0.004	0	-0.015	0	0	-0.002	0	0	0.039	-0.02	0.005	0	-0.01	0.042	0	0	-0.043	52	0.92385	-0.0397	62	ENSBTAG00000002497	1.346	0.756	0.03
bta-miR-424-5p	HAL	ENST00000261208.3	9913	6mer	535	540	-0.079	0	-0.045	0.022	0	0.004	0	-0.015	0	0	0	0.015	0	0.021	-0.018	0.016	0	-0.01	0.042	0	0	-0.047	54	0.26076	-0.0121	38	ENSBTAG00000016276	-1.136	0.756	-0.25
bta-miR-424-5p	MPZL2	ENST00000278937.2	9913	7mer-m8	1438	1444	-0.224	-0.022	-0.053	0.034	0	0.014	0	0.004	0	0	0	0	0	0.106	-0.07	0.005	0	-0.011	0.102	0.022	0	-0.093	72	0.6771	-0.0623	72	ENSBTAG00000033510	1.812	0.756	0.09
bta-miR-424-5p	FKBP5	ENST00000536438.1	9913	7mer-m8	160	166	-0.224	-0.055	0.014	0.025	0	0.014	0	0.004	0	0	0	0	0	0.077	-0.076	0.039	0	-0.011	0.102	0.022	-0.017	-0.086	70	1	-0.086	79	ENSBTAG00000047502	-4.663	0.756	-0.2
bta-miR-424-5p	TTC39C	ENST00000584250.1	9913	6mer	109	114	-0.079	-0.038	0.001	0.012	0	0.004	0	-0.015	0	0	0	0.015	0	0.005	-0.018	-0.013	0	-0.01	0.042	0	0	-0.094	72	1	-0.094	81	ENSBTAG00000005635	1.266	0.756	0.03
bta-miR-424-5p	OGDH	ENST00000222673.5	9913	6mer	195	200	-0.079	0.01	-0.007	0.018	0	0.004	0	-0.015	0	0	-0.002	0	0	0.021	-0.016	0.022	-0.06	-0.01	0.042	0	0	-0.072	66	1	-0.072	75	ENSBTAG00000006029	-1.245	0.756	-0.26
bta-miR-424-5p	MPZL2	ENST00000278937.2	9913	8mer-1a	1444	1451	-0.589	-0.024	-0.047	0.071	0	-0.021	0	0.022	0	0	0	0	0	0.21	-0.067	0.007	0	-0.02	0.164	0.034	0	-0.26	94	0.6771	-0.1708	90	ENSBTAG00000033510	1.812	0.756	0.09
bta-miR-424-5p	MFSD2A	ENST00000372811.5	9913	6mer	137	142	-0.079	-0.019	-0.008	0.01	0	0.004	0	-0.015	0	0	0	0	0	-0.002	-0.012	0.013	0	-0.01	0.042	0	0	-0.076	67	1	-0.076	76	ENSBTAG00000013054	-2.053	0.756	-0.04
bta-miR-424-5p	GATA4	ENST00000335135.4	9913	6mer	625	630	-0.079	-0.019	-0.007	0.029	0	0.004	0	-0.015	0	0	0	0	0	0.027	-0.027	0.011	0	-0.01	0.042	0	0	-0.044	52	1	-0.044	64	ENSBTAG00000005425	1.092	0.756	0.29
bta-miR-424-5p	NYNRIN	ENST00000382554.3	9913	7mer-m8	1136	1142	-0.224	-0.044	-0.068	0.047	0	0.014	0	0.004	0	0	0	0	0	0.108	-0.1	0.102	-0.044	-0.011	0.102	0.022	-0.003	-0.095	73	1	-0.095	81	ENSBTAG00000007149	1.9	0.756	-0.04
bta-miR-424-5p	RCL1	ENST00000381750.4	9913	8mer-1a	1160	1167	-0.589	-0.016	-0.052	0.115	0	-0.021	0	0.022	0	0	0	0	0	0.297	-0.05	0.056	0	-0.02	0.164	0.034	0	-0.06	60	0.01475	-0.0009	23	ENSBTAG00000018667	-1.457	0.756	-0.07
bta-miR-424-5p	TP53INP1	ENST00000448464.2	9913	6mer	72	77	-0.079	-0.01	-0.016	0.008	0	0.004	0	-0.015	0	0	0	0.015	0	0.023	-0.01	-0.002	0	-0.01	0.042	0	0	-0.05	55	0.99974	-0.05	67	ENSBTAG00000026232	-1.452	0.756	-0.18
bta-miR-424-5p	SLC38A7	ENST00000564100.1	9913	6mer	864	869	-0.079	-0.01	-0.023	0.03	0	0.004	0	-0.015	0	0	-0.002	0	0	0.03	-0.028	0.008	0	-0.01	0.042	0	0	-0.053	57	0.98246	-0.0521	68	ENSBTAG00000007170	1.214	0.756	0.16
bta-miR-424-5p	GLS2	ENST00000311966.4	9913	8mer-1a	434	441	-0.589	-0.016	-0.057	0.029	0	-0.021	0	0.022	0	0	0	0	0	0.078	-0.028	0.097	0	-0.02	0.164	0.034	0	-0.307	96	1	-0.307	97	ENSBTAG00000009284	-1.951	0.756	-0.1
bta-miR-424-5p	TUBA8	ENST00000330423.3	9913	7mer-m8	225	231	-0.224	-0.022	-0.042	0.014	0	0.014	0	0.004	0	0	0	0	0	0.011	-0.083	0.038	0	-0.011	0.102	0.022	0	-0.177	86	0.17648	-0.0297	56	ENSBTAG00000018530	-1.172	0.756	-0.12
bta-miR-424-5p	EDNRA	ENST00000339690.5	9913	7mer-1a	1366	1372	-0.195	-0.024	-0.064	0.045	0	-0.021	0	-0.049	0	0	0	0	0	0.112	-0.03	-0.005	0	-0.02	0.082	-0.003	0	-0.172	86	1	-0.172	90	ENSBTAG00000013674	1.585	0.756	0.1
bta-miR-424-5p	ACACA	ENST00000588142.1	9913	7mer-m8	116	122	-0.224	-0.022	-0.113	0.018	0	0.014	0	0.004	0	0	0	0	0	-0.007	-0.033	-0.024	0	-0.011	0.102	0.022	-0.008	-0.282	95	1	-0.282	97	ENSBTAG00000017567	-1.142	0.756	-0.07
bta-miR-449a	RNF125	ENST00000217740.3	9913	8mer-1a	1548	1555	-0.589	-0.008	-0.072	0.123	0	0	0	0	0	0.015	0	0	0	0.274	-0.025	0.014	0	-0.02	0.14	0	0	-0.148	69	1	-0.148	79	ENSBTAG00000003113	-1.311	1.252	-0.07
bta-miR-449a	INSIG1	ENST00000344756.4	9913	7mer-1a	227	233	-0.195	-0.06	-0.004	0.025	0	0	0	0	0	-0.017	0	0	0.015	0.052	-0.045	-0.002	0	-0.02	0.07	-0.003	0	-0.184	77	0.91094	-0.1666	81	ENSBTAG00000001592	-1.685	1.252	0.2
bta-miR-449a	CAPN5	ENST00000278559.3	9913	7mer-1a	337	343	-0.195	-0.036	-0.019	0.027	0	0	0	0	0	-0.017	0	0	0	0.05	-0.061	0.034	0	-0.02	0.07	-0.003	0	-0.17	74	1	-0.17	82	ENSBTAG00000005034	1.152	1.252	0.12
bta-miR-449a	AIF1L	ENST00000372309.3	9913	7mer-m8	2059	2065	-0.224	-0.011	-0.055	0.045	0	0	0	0	0	-0.008	0	0	0	0.13	-0.106	-0.021	0	-0.011	0.088	0	0	-0.173	74	0.68427	-0.1161	73	ENSBTAG00000046484	-1.433	1.252	-0.37
bta-miR-449a	INSIG1	ENST00000342407.5	9913	7mer-1a	363	369	-0.195	-0.06	-0.004	0.03	0	0	0	0	0	-0.017	0	0	0.015	0.059	-0.045	-0.005	0	-0.02	0.07	-0.003	0	-0.175	75	0.90813	-0.158	80	ENSBTAG00000001592	-1.685	1.252	0.2
bta-miR-449a	ZBTB16	ENST00000335953.4	9913	8mer-1a	1651	1658	-0.589	-0.008	-0.158	0.125	0	0	0	0	0	0.015	0	0	0	0.328	-0.107	0.111	0	-0.02	0.14	0	0	-0.163	72	0.93165	-0.1513	79	ENSBTAG00000011266	-1.725	1.252	0.08
bta-miR-449a	AIF1L	ENST00000372300.1	9913	7mer-m8	2132	2138	-0.224	-0.011	-0.055	0.045	0	0	0	0	0	-0.008	0	0	0	0.131	-0.106	-0.043	0	-0.011	0.088	0	0	-0.194	79	0.68427	-0.1299	76	ENSBTAG00000046484	-1.433	1.252	-0.37
bta-miR-449a	GCH1	ENST00000491895.2	9913	7mer-1a	220	226	-0.195	-0.024	-0.066	0.024	0	0	0	0	0	-0.017	0	0	0	0.092	-0.07	0.003	0	-0.02	0.07	-0.003	0	-0.206	81	0.95321	-0.1957	86	ENSBTAG00000040151	-1.344	1.252	0.14
bta-miR-449a	GLCE	ENST00000559420.2	9913	7mer-m8	934	940	-0.224	-0.022	-0.133	0.052	0	0	0	0	0	-0.008	0	0	0	0.127	-0.134	0.047	0	-0.011	0.088	0	0	-0.218	83	0.73637	-0.1573	80	ENSBTAG00000001405	-2.188	1.252	-0.15
bta-miR-449a	GSTM4	ENST00000369833.1	9913	7mer-m8	2081	2087	-0.224	-0.011	-0.017	0.016	0	0	0	0	0	-0.008	0	0	0	0.119	-0.051	-0.003	0	-0.011	0.088	0	0	-0.102	58	1	-0.102	70	ENSBTAG00000016472	-1.09	1.252	-0.44
bta-miR-449a	AIF1L	ENST00000372309.3	9913	7mer-1a	2520	2526	-0.195	-0.048	-0.024	0.019	0	0	0	0	0	-0.017	0	0	0.015	0.107	0.014	-0.013	0	-0.02	0.07	-0.003	0	-0.095	56	0.68427	-0.0643	60	ENSBTAG00000046484	-1.433	1.252	-0.37
bta-miR-449a	P2RY2	ENST00000311131.2	9913	8mer-1a	973	980	-0.589	-0.016	-0.224	0.109	0	0	0	0	0	0.015	0	0	0	0.344	-0.098	0.058	0	-0.02	0.14	0	-0.001	-0.282	91	0.28023	-0.0736	63	ENSBTAG00000039050	-1.23	1.252	-0.2
bta-miR-449a	RNF125	ENST00000217740.3	9913	7mer-1a	840	846	-0.195	-0.012	-0.038	0.04	0	0	0	0	0	-0.017	0	0	0	0.115	-0.036	0.005	0	-0.02	0.07	-0.003	0	-0.091	54	1	-0.091	68	ENSBTAG00000003113	-1.311	1.252	-0.07
bta-miR-449a	TRANK1	ENST00000428977.2	9913	7mer-m8	1032	1038	-0.224	-0.011	-0.061	0.035	0	0	0	0	0	-0.008	0	0	0	0.092	-0.138	0.113	0	-0.011	0.088	0	0	-0.125	64	1	-0.125	75	ENSBTAG00000021452	1.022	1.252	0.2
bta-miR-449a	IGF1	ENST00000337514.6	9913	7mer-m8	5307	5313	-0.224	-0.011	-0.146	0.05	0	0	0	0	0	-0.008	0	0	0	0.176	-0.13	-0.01	0	-0.011	0.088	0	0	-0.226	84	0.26339	-0.0562	58	ENSBTAG00000011082	1.151	1.252	0.13
bta-miR-449a	AIF1L	ENST00000372298.1	9913	7mer-m8	1297	1303	-0.224	-0.011	-0.055	0.045	0	0	0	0	0	-0.008	0	0	0	0.111	-0.106	-0.046	0	-0.011	0.088	0	0	-0.217	83	0.7316	-0.1555	80	ENSBTAG00000046484	-1.433	1.252	-0.37
bta-miR-449a	GBP6	ENST00000370456.4	9913	6mer	106	111	-0.079	-0.014	-0.036	0.012	0	0	0	0	0	0.006	-0.002	0	0	0.014	-0.027	0.015	0	-0.01	0.036	0	0	-0.085	53	1	-0.085	66	ENSBTAG00000014857	1.456	1.252	0.33
bta-miR-449a	GPRIN3	ENST00000609438.1	9913	7mer-m8	1452	1458	-0.224	-0.055	-0.093	0.058	0	0	0	0	0	-0.008	0	0	0	0.187	-0.12	0.063	0	-0.011	0.088	0	0	-0.115	61	0.98234	-0.1129	72	ENSBTAG00000045966	1.274	1.252	0.14
bta-miR-449a	TTPAL	ENST00000262605.4	9913	7mer-m8	1706	1712	-0.224	-0.022	-0.062	0.061	0	0	0	0	0	-0.008	0	0	0	0.149	-0.109	0.026	0	-0.011	0.088	0	0	-0.112	60	0.44305	-0.0486	55	ENSBTAG00000018873	-1.231	1.252	0.04
bta-miR-449a	NAV2	ENST00000360655.4	9913	6mer	2644	2649	-0.079	-0.005	-0.023	0.027	0	0	0	0	0	0.006	0	0.015	0	0.041	-0.02	0.033	-0.12	-0.01	0.036	0	0	-0.099	57	0.92691	-0.0915	68	ENSBTAG00000018431	2.29	1.252	0.08
bta-miR-449a	HMGCR	ENST00000287936.4	9913	7mer-1a	2188	2194	-0.195	-0.024	-0.062	0.046	0	0	0	0	0	-0.017	0	0	0	0.122	-0.056	0.043	0	-0.02	0.07	-0.003	0	-0.096	56	0.00485	-0.0005	16	ENSBTAG00000007840	-1.272	1.252	0.31
bta-miR-449a	FOXA3	ENST00000302177.2	9913	7mer-1a	135	141	-0.195	-0.024	-0.017	0.019	0	0	0	0	0	-0.017	0	0	0.015	0.043	0.024	0.017	0	-0.02	0.07	-0.003	0	-0.088	54	1	-0.088	67	ENSBTAG00000012104	-1.188	1.252	-0.24
bta-miR-449a	NAV2	ENST00000360655.4	9913	6mer	202	207	-0.079	-0.014	-0.02	0.018	0	0	0	0	0	0.006	-0.002	0	0	0.038	-0.023	0.033	-0.12	-0.01	0.036	0	0	-0.137	66	1	-0.137	77	ENSBTAG00000018431	2.29	1.252	0.08
bta-miR-449a	TTPAL	ENST00000372906.2	9913	7mer-m8	1965	1971	-0.224	-0.022	-0.062	0.063	0	0	0	0	0	-0.008	0	0	0	0.153	-0.109	-0.01	0	-0.011	0.088	0	0	-0.142	67	0.31677	-0.0435	53	ENSBTAG00000018873	-1.231	1.252	0.04
bta-miR-449a	IGF1	ENST00000456098.1	9913	7mer-m8	5341	5347	-0.224	-0.011	-0.146	0.05	0	0	0	0	0	-0.008	0	0	0	0.177	-0.13	-0.008	0	-0.011	0.088	0	0	-0.223	84	0.26339	-0.0555	57	ENSBTAG00000011082	1.151	1.252	0.13
bta-miR-449a	CYP2B6	ENST00000324071.4	9913	6mer	62	67	-0.079	-0.005	-0.006	0.007	0	0	0	0	0	0.006	-0.002	0	0	0.02	-0.012	0.013	-0.06	-0.01	0.036	0	0	-0.092	55	1	-0.092	68	ENSBTAG00000003871	-3.489	1.252	-0.23
bta-miR-449a	RHOJ	ENST00000316754.3	9913	7mer-1a	165	171	-0.195	-0.036	-0.017	0.021	0	0	0	0	0	-0.017	0	0	0	0.065	-0.073	0.003	0	-0.02	0.07	-0.003	0	-0.202	80	1	-0.202	86	ENSBTAG00000017200	1.151	1.252	-0.19
bta-miR-449a	FOXA3	ENST00000302177.2	9913	7mer-1a	224	230	-0.195	-0.024	-0.039	0.024	0	0	0	0	0	-0.017	0	0	0.015	0.043	-0.04	0.017	0	-0.02	0.07	-0.003	0	-0.169	73	1	-0.169	82	ENSBTAG00000012104	-1.188	1.252	-0.24
bta-miR-449a	ERBB2	ENST00000406381.2	9913	7mer-m8	1043	1049	-0.224	-0.022	-0.107	0.006	0	0	0	0	0	-0.008	0	0	0	0.081	-0.069	0.083	0	-0.011	0.088	0	0	-0.183	77	0.01881	-0.0032	23	ENSBTAG00000021798	1.509	1.252	-0.05
bta-miR-449a	SERPINA3	ENST00000393080.4	9913	7mer-1a	937	943	-0.195	-0.072	-0.039	0.041	0	0	0	0	0	-0.017	0	0	0	0.095	-0.064	0.021	0	-0.02	0.07	-0.003	0	-0.183	77	0.0001	0	12	ENSBTAG00000003492	1.048	1.252	-0.06
bta-miR-449a	DDIT4	ENST00000307365.3	9913	7mer-m8	211	217	-0.224	-0.022	-0.012	0.019	0	0	0	0	0	-0.008	0	0	0	0.036	0.016	0.008	0	-0.011	0.088	0	0	-0.11	60	0.99876	-0.1099	72	ENSBTAG00000000163	-1.136	1.252	-0.27
bta-miR-449a	CXCL10	ENST00000306602.1	9913	8mer-1a	435	442	-0.589	-0.008	-0.025	0.08	0	0	0	0	0	0.015	0	0	0	0.129	-0.033	-0.065	0	-0.02	0.14	0	0	-0.376	96	1	-0.376	97	ENSBTAG00000001725	1.787	1.252	0.33
bta-miR-449a	LPIN1	ENST00000256720.2	9913	7mer-m8	1809	1815	-0.224	-0.033	-0.052	0.043	0	0	0	0	0	-0.008	0	0	0	0.123	-0.119	0.069	0	-0.011	0.088	0	0	-0.124	63	0.98318	-0.1218	74	ENSBTAG00000007689	-4.492	1.252	-0.17
bta-miR-449a	RBP5	ENST00000266560.3	9913	7mer-m8	206	212	-0.224	-0.033	-0.08	0.027	0	0	0	0	0	-0.008	0	0	0	0.026	-0.12	-0.016	0	-0.011	0.088	0	0	-0.351	95	1	-0.351	96	ENSBTAG00000008127	-1.61	1.252	-0.38
bta-miR-449a	TRIB2	ENST00000155926.4	9913	6mer	1557	1562	-0.079	0	-0.038	0.026	0	0	0	0	0	0.006	0	0	0	0.033	-0.018	0.007	-0.06	-0.01	0.036	0	0	-0.097	56	1	-0.097	69	ENSBTAG00000016045	-1.256	1.252	0.11
bta-miR-449a	RRS1	ENST00000320270.2	9913	7mer-m8	86	92	-0.224	-0.011	-0.091	0.015	0	0	0	0	0	-0.008	0	0	0	0.001	0.008	0.028	0	-0.011	0.088	0	0	-0.205	81	1	-0.205	87	ENSBTAG00000016716	-1.281	1.252	0.08
bta-miR-449a	GSTM4	ENST00000369836.4	9913	7mer-m8	344	350	-0.224	-0.011	-0.017	0.016	0	0	0	0	0	-0.008	0	0	0	0.03	-0.051	0.006	0	-0.011	0.088	0	0	-0.182	76	1	-0.182	84	ENSBTAG00000016472	-1.09	1.252	-0.44
bta-miR-449a	SLC16A10	ENST00000368850.3	9913	7mer-m8	1012	1018	-0.224	-0.011	-0.203	0.051	0	0	0	0	0	-0.008	0	0	0	0.145	-0.149	0.002	0	-0.011	0.088	0	0	-0.32	93	0.18626	-0.0545	57	ENSBTAG00000009239	-1.406	1.252	-0.23
bta-miR-449a	INSIG1	ENST00000340368.4	9913	7mer-1a	316	322	-0.195	-0.06	-0.004	0.028	0	0	0	0	0	-0.017	0	0	0.015	0.057	-0.045	0.01	0	-0.02	0.07	-0.003	0	-0.164	72	0.91094	-0.1486	79	ENSBTAG00000001592	-1.685	1.252	0.2
bta-miR-449a	TRANK1	ENST00000428977.2	9913	8mer-1a	435	442	-0.589	-0.008	-0.064	0.085	0	0	0	0	0	0.015	0	0	0	0.184	-0.113	0.227	0	-0.02	0.14	0	0	-0.143	68	1	-0.143	78	ENSBTAG00000021452	1.022	1.252	0.2
bta-miR-449a	BTG2	ENST00000290551.4	9913	7mer-m8	1567	1573	-0.224	-0.011	-0.023	0.042	0	0	0	0	0	-0.008	0	0	0	0.116	-0.041	-0.008	0	-0.011	0.088	0	0	-0.08	51	0.99236	-0.0794	65	ENSBTAG00000015711	-1.522	1.252	0.05
bta-miR-449a	TP53INP1	ENST00000342697.4	9913	8mer-1a	3518	3525	-0.589	0	-0.153	0.11	0	0	0	0	0	0.015	0	0	0	0.315	-0.001	0.017	0	-0.02	0.14	0	0	-0.166	73	0.37979	-0.0608	59	ENSBTAG00000026232	-1.452	1.252	0.09
bta-miR-449a	CAPN5	ENST00000531028.1	9913	7mer-1a	468	474	-0.195	-0.036	-0.019	0.028	0	0	0	0	0	-0.017	0	0	0	0.055	-0.061	-0.035	0	-0.02	0.07	-0.003	0	-0.233	85	0.94408	-0.2189	88	ENSBTAG00000005034	1.152	1.252	0.12
bta-miR-449a	AIF1L	ENST00000372300.1	9913	7mer-1a	2593	2599	-0.195	-0.048	-0.024	0.019	0	0	0	0	0	-0.017	0	0	0.015	0.109	0.014	-0.027	0	-0.02	0.07	-0.003	0	-0.107	59	0.68427	-0.0724	63	ENSBTAG00000046484	-1.433	1.252	-0.37
bta-miR-449a	TTPAL	ENST00000372906.2	9913	7mer-m8	79	85	-0.224	-0.033	-0.082	0.014	0	0	0	0	0	-0.008	0	0	0	0.082	-0.049	-0.01	0	-0.011	0.088	0	0	-0.233	85	1	-0.233	90	ENSBTAG00000018873	-1.231	1.252	0.04
bta-miR-449a	GSTM4	ENST00000369833.1	9913	7mer-m8	1008	1014	-0.224	-0.011	-0.085	0.053	0	0	0	0	0	-0.008	0	0	0	0.119	-0.05	-0.003	0	-0.011	0.088	0	0	-0.132	65	1	-0.132	76	ENSBTAG00000016472	-1.09	1.252	-0.44
bta-miR-449a	AIF1L	ENST00000372298.1	9913	7mer-1a	1758	1764	-0.195	-0.048	-0.024	0.019	0	0	0	0	0	-0.017	0	0	0.015	0.092	0.014	-0.029	0	-0.02	0.07	-0.003	0	-0.126	64	0.7316	-0.0911	68	ENSBTAG00000046484	-1.433	1.252	-0.37
bta-miR-449a	MKNK1	ENST00000545730.1	9913	6mer	107	112	-0.079	-0.01	-0.025	0.012	0	0	0	0	0	0.006	-0.002	0	0	0.01	-0.012	-0.005	0	-0.01	0.036	0	0	-0.079	51	1	-0.079	65	ENSBTAG00000019933	-1.904	1.252	0.13
bta-miR-449a	SLC38A7	ENST00000564100.1	9913	7mer-m8	472	478	-0.224	0.011	-0.036	0.036	0	0	0	0	0	-0.008	0	0	0	0.083	-0.04	0.027	-0.044	-0.011	0.088	0	0	-0.118	62	0.99033	-0.1168	73	ENSBTAG00000007170	1.214	1.252	-0.03
bta-miR-449a	RAB11FIP4	ENST00000325874.8	9913	7mer-m8	1342	1348	-0.224	-0.022	-0.048	0.057	0	0	0	0	0	-0.008	0	0	0	0.166	-0.137	0.052	0	-0.011	0.088	0	0	-0.087	53	0.40312	-0.0344	48	ENSBTAG00000016972	1.568	1.252	-0.18
bta-miR-449a	ERBB2	ENST00000584450.1	9913	7mer-m8	1390	1396	-0.224	-0.022	-0.107	0.006	0	0	0	0	0	-0.008	0	0	0	0.096	-0.069	0.076	0	-0.011	0.088	0	0	-0.175	75	0.01881	-0.0031	23	ENSBTAG00000021798	1.509	1.252	-0.05
bta-miR-449a	CAPN5	ENST00000531028.1	9913	7mer-1a	369	375	-0.195	-0.036	-0.012	0.03	0	0	0	0	0	-0.017	0	0	0	0.055	-0.061	-0.035	0	-0.02	0.07	-0.003	0	-0.224	84	0.94408	-0.2105	88	ENSBTAG00000005034	1.152	1.252	0.12
bta-miR-449a	TP53INP1	ENST00000448464.2	9913	8mer-1a	3784	3791	-0.589	0	-0.153	0.11	0	0	0	0	0	0.015	0	0	0	0.321	-0.001	-0.017	0	-0.02	0.14	0	0	-0.194	79	0.37953	-0.0706	62	ENSBTAG00000026232	-1.452	1.252	0.09
bta-miR-449a	CAPN5	ENST00000278559.3	9913	7mer-1a	238	244	-0.195	-0.036	-0.012	0.025	0	0	0	0	0	-0.017	0	0	0	0.05	-0.061	0.034	0	-0.02	0.07	-0.003	0	-0.165	73	1	-0.165	81	ENSBTAG00000005034	1.152	1.252	0.12
bta-miR-449a	HEYL	ENST00000372852.3	9913	7mer-m8	1194	1200	-0.224	-0.022	-0.028	0.041	0	0	0	0	0	-0.008	0	0	0	0.104	-0.071	0.024	0	-0.011	0.088	0	0	-0.107	59	1	-0.107	71	ENSBTAG00000008688	-1.355	1.252	-0.31
bta-miR-449a	OGDH	ENST00000222673.5	9913	7mer-m8	76	82	-0.224	0	0.018	0.013	0	0	0	0	0	-0.008	0	0	0	0.071	-0.108	0.075	0	-0.011	0.088	0	0	-0.086	53	1	-0.086	67	ENSBTAG00000006029	-1.245	1.252	-0.04
bta-miR-AB-225	CAPN5	ENST00000278559.3	9913	7mer-m8	1729	1735	-0.224	0	-0.08	0.041	0	0.014	0	0	0	-0.008	0	0	0	0.119	-0.09	0.054	0	-0.011	-0.068	0.05	0	-0.203	57	0.19235	-0.0369	26	ENSBTAG00000005034	1.152	1.227	-0.2
bta-miR-AB-225	CAPN5	ENST00000531028.1	9913	7mer-m8	1860	1866	-0.224	0	-0.08	0.041	0	0.014	0	0	0	-0.008	0	0	0	0.123	-0.09	-0.056	0	-0.011	-0.068	0.05	0	-0.309	81	0.13642	-0.0385	26	ENSBTAG00000005034	1.152	1.227	-0.2
bta-miR-AB-225	TAT	ENST00000355962.4	9913	7mer-1a	327	333	-0.195	0	-0.035	0.029	0	-0.021	0	0	0	-0.017	0	0	0	0.092	-0.061	0.024	0	-0.02	-0.076	0.036	0	-0.244	66	1	-0.244	77	ENSBTAG00000002214	-1.675	1.227	-0.22
bta-miR-AB-225	PPARGC1A	ENST00000264867.2	9913	7mer-1a	1143	1149	-0.195	-0.024	-0.083	0.043	0	-0.021	0	0	0	-0.017	0	0	0	0.108	-0.051	0.04	0	-0.02	-0.076	0.036	0	-0.26	71	1	-0.26	80	ENSBTAG00000017024	-1.222	1.227	-0.15
bta-miR-AB-225	ABHD2	ENST00000352732.5	9913	7mer-1a	2078	2084	-0.195	-0.024	-0.056	0.05	0	-0.021	0	0	0	-0.017	0	0	0	0.138	-0.033	0.022	0	-0.02	-0.076	0.036	0	-0.196	55	0.90903	-0.177	67	ENSBTAG00000019954	1.667	1.227	-0.09
bta-miR-AB-225	EDNRA	ENST00000339690.5	9913	7mer-1a	289	295	-0.195	-0.012	-0.016	0.025	0	-0.021	0	0	0	-0.017	0	0	0.015	0.083	-0.051	-0.005	0	-0.02	-0.076	0.036	0	-0.254	70	1	-0.254	79	ENSBTAG00000013674	1.585	1.227	0.23
bta-miR-AB-225	ACACA	ENST00000353139.5	9913	7mer-1a	502	508	-0.195	0	-0.03	0.034	0	-0.021	0	0	0	-0.017	0	0	0	0.089	-0.068	0.071	0	-0.02	-0.076	0.036	0	-0.197	55	0.78459	-0.1522	64	ENSBTAG00000017567	-1.142	1.227	-0.21
bta-miR-AB-225	ABHD2	ENST00000352732.5	9913	7mer-1a	698	704	-0.195	-0.024	-0.035	0.034	0	-0.021	0	0	0	-0.017	0	0	0	0.097	-0.069	0.022	0	-0.02	-0.076	0.036	0	-0.268	72	1	-0.268	81	ENSBTAG00000019954	1.667	1.227	-0.09
bta-miR-AB-225	ACACA	ENST00000353139.5	9913	8mer-1a	1695	1702	-0.589	-0.024	-0.149	0.076	0	-0.021	0	0	0	0.015	0	0	0	0.228	-0.074	0.227	0	-0.02	-0.133	0.079	0	-0.385	90	0.77459	-0.2888	84	ENSBTAG00000017567	-1.142	1.227	-0.21
bta-miR-AB-225	FKBP5	ENST00000542713.1	9913	7mer-1a	1922	1928	-0.195	-0.012	-0.068	0.043	0	-0.021	0	0	0	-0.017	0	0	0	0.113	-0.077	0.009	0	-0.02	-0.076	0.036	0	-0.285	77	1	-0.285	84	ENSBTAG00000047502	-4.663	1.227	-0.2
bta-miR-AB-225	ACACA	ENST00000416895.1	9913	6mer	37	42	-0.079	-0.014	-0.009	-0.001	0	0.004	0	0	0	0.006	-0.002	0	0	-0.016	-0.019	-0.013	0	-0.01	-0.034	0.014	0	-0.173	51	1	-0.173	67	ENSBTAG00000017567	-1.142	1.227	-0.21
bta-miR-AB-63	GCH1	ENST00000491895.2	9913	6mer	1697	1702	-0.079	-0.005	-0.034	0.018	0	0	0.018	0	0.016	0	-0.002	0	0	0.032	-0.031	0.001	0	-0.01	0.014	0.031	0	-0.031	64	0.95321	-0.0295	74	ENSBTAG00000040151	-1.344	-0.897	0.03
bta-miR-AB-63	P2RY2	ENST00000311131.2	9913	7mer-m8	5777	5783	-0.224	-0.055	-0.104	0.023	0	0	0.062	0	-0.031	0	0	0	0	0.174	-0.068	0.03	0	-0.011	0.04	0.096	0	-0.068	80	0.28023	-0.0187	67	ENSBTAG00000039050	-1.23	-0.897	0.05
bta-miR-AB-63	ARHGAP24	ENST00000503995.1	9913	6mer	43	48	-0.079	-0.01	-0.024	0.003	0	0	0.018	0	0.016	0	0	0	0	-0.005	-0.023	0.003	0	-0.01	0.014	0.031	0	-0.066	79	1	-0.066	86	ENSBTAG00000003959	1.178	-0.897	-0.27
bta-miR-AB-63	LURAP1L	ENST00000319264.3	9913	6mer	391	396	-0.079	-0.01	-0.042	0.025	0	0	0.018	0	0.016	0	0	0	0	0.025	-0.026	0.002	0	-0.01	0.014	0.031	0	-0.036	67	0.18074	-0.0064	51	ENSBTAG00000010431	-2.313	-0.897	0.15
bta-miR-AB-63	ZCCHC24	ENST00000372336.3	9913	7mer-1a	2427	2433	-0.195	-0.024	-0.064	0.039	0	0	0.03	0	0.033	0	0	0	0	0.116	-0.049	0.005	0	-0.02	0.025	0.085	0	-0.019	54	1	-0.019	67	ENSBTAG00000003877	-1.259	-0.897	0.01
bta-miR-AB-63	TMEM140	ENST00000275767.3	9913	6mer	727	732	-0.079	-0.01	-0.027	0.009	0	0	0.018	0	0.016	0	0	0	0	0.019	-0.017	0	0	-0.01	0.014	0.031	0	-0.036	67	1	-0.036	77	ENSBTAG00000001576	1.006	-0.897	-0.37
bta-miR-AB-63	MYCL	ENST00000372815.1	9913	7mer-1a	403	409	-0.195	-0.036	-0.016	0.031	0	0	0.03	0	0.033	0	0	0.036	0	0.072	-0.085	0.005	0	-0.02	0.025	0.085	0	-0.035	67	1	-0.035	77	ENSBTAG00000006338	2.031	-0.897	0.12
bta-miR-AB-63	MYCL	ENST00000372815.1	9913	7mer-1a	697	703	-0.195	-0.012	-0.054	0.034	0	0	0.03	0	0.033	0	0	0	0	0.072	-0.029	0.005	0	-0.02	0.025	0.085	0	-0.026	61	1	-0.026	72	ENSBTAG00000006338	2.031	-0.897	0.12
bta-miR-AB-63	HOOK1	ENST00000371208.3	9913	8mer-1a	922	929	-0.589	-0.032	-0.189	0.108	0	0	0.06	0	0.012	0	0	0	0	0.267	-0.056	0.111	0	-0.02	0.056	0.15	0	-0.122	90	0.9638	-0.1174	93	ENSBTAG00000030671	-1.335	-0.897	0
bta-miR-AB-63	SLC16A10	ENST00000368850.3	9913	6mer	51	56	-0.079	-0.005	-0.031	0.005	0	0	0.018	0	0.016	0	0	0.015	0	0.022	-0.015	0	0	-0.01	0.014	0.031	0	-0.019	54	1	-0.019	67	ENSBTAG00000009239	-1.406	-0.897	0.1
bta-miR-AB-63	OTUD6B	ENST00000285420.4	9913	7mer-1a	1310	1316	-0.195	-0.072	-0.038	0.038	0	0	0.03	0	0.033	0	0	0	0	0.095	-0.034	0.014	0	-0.02	0.025	0.085	0	-0.039	69	0.28198	-0.0109	61	ENSBTAG00000003481	-1.187	-0.897	0.15
bta-miR-AB-63	SLC16A10	ENST00000368850.3	9913	8mer-1a	611	618	-0.589	-0.008	-0.159	0.095	0	0	0.06	0	0.012	0	0	0	0	0.286	-0.076	0	0	-0.02	0.056	0.15	0	-0.193	95	0.18626	-0.034	76	ENSBTAG00000009239	-1.406	-0.897	0.1
bta-miR-AB-63	GCH1	ENST00000543643.2	9913	6mer	746	751	-0.079	-0.005	-0.034	0.018	0	0	0.018	0	0.016	0	-0.002	0	0	0.021	-0.031	0	0	-0.01	0.014	0.031	0	-0.043	71	0.99998	-0.043	79	ENSBTAG00000040151	-1.344	-0.897	0.03
bta-miR-AB-63	GCH1	ENST00000536224.2	9913	6mer	718	723	-0.079	-0.005	-0.034	0.019	0	0	0.018	0	0.016	0	-0.002	0	0	0.021	-0.031	-0.001	0	-0.01	0.014	0.031	0	-0.043	71	1	-0.043	79	ENSBTAG00000040151	-1.344	-0.897	0.03
bta-miR-AB-63	ZCCHC24	ENST00000372333.3	9913	7mer-1a	2322	2328	-0.195	-0.024	-0.064	0.039	0	0	0.03	0	0.033	0	0	0	0	0.114	-0.049	0	0	-0.02	0.025	0.085	0	-0.026	61	0.98608	-0.0256	71	ENSBTAG00000003877	-1.259	-0.897	0.01
bta-miR-AB-63	INSIG1	ENST00000340368.4	9913	6mer	916	921	-0.079	-0.01	-0.038	0.019	0	0	0.018	0	0.016	0	0	0.015	0	0.024	-0.026	0.005	0	-0.01	0.014	0.031	0	-0.021	57	0.43198	-0.009	55	ENSBTAG00000001592	-1.685	-0.897	0.27
bta-miR-AB-63	RILPL2	ENST00000280571.8	9913	7mer-1a	507	513	-0.195	-0.012	-0.07	0.026	0	0	0.03	0	0.033	0	0	0	0	0.05	-0.053	0.002	0	-0.02	0.025	0.085	0	-0.099	86	0.08621	-0.0083	54	ENSBTAG00000007804	1.05	-0.897	-0.38
bta-miR-AB-63	ACACA	ENST00000353139.5	9913	6mer	1970	1975	-0.079	-0.029	-0.034	0.005	0	0	0.018	0	0.016	0	-0.002	0	0	0.033	-0.029	0.033	0	-0.01	0.014	0.031	0	-0.033	66	0.77459	-0.0255	71	ENSBTAG00000017567	-1.142	-0.897	-0.08
bta-miR-AB-63	TTC39C	ENST00000540918.2	9913	7mer-1a	137	143	-0.195	-0.048	-0.046	0.018	0	0	0.03	0	0.033	0	0	0	0	0.075	-0.019	0.01	0	-0.02	0.025	0.085	0	-0.052	74	0.8942	-0.0464	81	ENSBTAG00000005635	1.266	-0.897	0.08
bta-miR-AB-63	NAV2	ENST00000360655.4	9913	7mer-m8	617	623	-0.224	-0.022	-0.03	0.045	0	0	0.062	0	-0.031	0	0	0	0	0.139	-0.006	0.113	0	-0.011	0.04	0.096	0	-0.02	57	0.92691	-0.0185	67	ENSBTAG00000018431	2.29	-0.897	-0.38
bta-miR-AB-63	INSIG1	ENST00000344756.4	9913	6mer	827	832	-0.079	-0.01	-0.038	0.014	0	0	0.018	0	0.016	0	0	0.015	0	0.021	-0.026	-0.001	0	-0.01	0.014	0.031	0	-0.035	67	0.44012	-0.0153	65	ENSBTAG00000001592	-1.685	-0.897	0.27
bta-miR-AB-63	INSIG1	ENST00000342407.5	9913	6mer	963	968	-0.079	-0.01	-0.038	0.02	0	0	0.018	0	0.016	0	0	0.015	0	0.025	-0.026	-0.002	0	-0.01	0.014	0.031	0	-0.026	61	0.41243	-0.0107	61	ENSBTAG00000001592	-1.685	-0.897	0.27
bta-miR-AB-63	SLC16A10	ENST00000368850.3	9913	7mer-1a	1703	1709	-0.195	-0.036	-0.056	0.041	0	0	0.03	0	0.033	0	0	0	0	0.12	-0.079	0.001	0	-0.02	0.025	0.085	0	-0.051	74	0.18626	-0.0094	56	ENSBTAG00000009239	-1.406	-0.897	0.1
bta-miR-AB-63	TLE1	ENST00000376484.1	9913	8mer-1a	180	187	-0.589	-0.016	-0.191	-0.017	0	0	0.06	0	0.012	0	0	0	0	-0.022	-0.086	-0.04	0	-0.02	0.056	0.15	0	-0.703	99	1	-0.703	99	ENSBTAG00000000256	-1.26	-0.897	0.12
bta-miR-AB-63	FKBP5	ENST00000536438.1	9913	6mer	1857	1862	-0.079	-0.014	-0.026	0.032	0	0	0.018	0	0.016	0	-0.002	0	0	0.038	-0.025	0.011	-0.06	-0.01	0.014	0.031	0	-0.056	75	0.0472	-0.0026	44	ENSBTAG00000047502	-4.663	-0.897	0.25
bta-miR-AB-63	SCD	ENST00000370355.2	9913	6mer	122	127	-0.079	-0.048	-0.044	0.013	0	0	0.018	0	0.016	0	-0.002	0	0	0.034	-0.02	0.008	0	-0.01	0.014	0.031	0	-0.069	80	1	-0.069	87	ENSBTAG00000047957	-1.726	-0.897	-0.2
bta-miR-AB-63	HEYL	ENST00000372852.3	9913	7mer-m8	6017	6023	-0.224	-0.022	-0.083	0.068	0	0	0.062	0	-0.031	0	0	0	0	0.196	-0.081	0.024	0	-0.011	0.04	0.096	0	-0.02	57	0.00027	0	32	ENSBTAG00000008688	-1.355	-0.897	-0.04
bta-miR-AB-63	FKBP5	ENST00000536438.1	9913	6mer	2020	2025	-0.079	-0.005	-0.039	0.03	0	0	0.018	0	0.016	0	0	0.015	0	0.038	-0.021	0.011	-0.06	-0.01	0.014	0.031	0	-0.041	70	0.0472	-0.0019	42	ENSBTAG00000047502	-4.663	-0.897	0.25
bta-miR-AB-63	BAG3	ENST00000369085.3	9913	6mer	197	202	-0.079	-0.01	-0.02	0.004	0	0	0.018	0	0.016	0	0	0	0	0.001	-0.015	0.014	0	-0.01	0.014	0.031	0	-0.036	67	1	-0.036	77	ENSBTAG00000013641	-1.348	-0.897	0.2
bta-miR-AB-63	GATA4	ENST00000335135.4	9913	6mer	1387	1392	-0.079	-0.005	-0.03	-0.014	0	0	0.018	0	0.016	0	0	0	0	0.027	-0.032	0.011	0	-0.01	0.014	0.031	0	-0.053	75	1	-0.053	83	ENSBTAG00000005425	1.092	-0.897	-0.4
bta-miR-AB-63	SCD	ENST00000370355.2	9913	6mer	122	127	-0.079	-0.048	-0.044	0.013	0	0	0.018	0	0.016	0	-0.002	0	0	0.034	-0.02	0.008	0	-0.01	0.014	0.031	0	-0.069	80	1	-0.069	87	ENSBTAG00000045728	-1.809	-0.897	-0.18
bta-miR-AB-63	RHOJ	ENST00000316754.3	9913	7mer-1a	1149	1155	-0.195	-0.012	-0.047	0.037	0	0	0.03	0	0.033	0	0	0	0	0.09	-0.075	0.003	0	-0.02	0.025	0.085	0	-0.046	72	0.86449	-0.0397	78	ENSBTAG00000017200	1.151	-0.897	-0.3
bta-miR-AB-63	LURAP1L	ENST00000319264.3	9913	6mer	756	761	-0.079	-0.01	-0.038	0.026	0	0	0.018	0	0.016	0	-0.002	0	0	0.025	-0.024	0.002	0	-0.01	0.014	0.031	0	-0.031	64	0.18074	-0.0056	49	ENSBTAG00000010431	-2.313	-0.897	0.15
bta-miR-AB-63	OAT	ENST00000539214.1	9913	6mer	244	249	-0.079	-0.01	-0.036	0.02	0	0	0.018	0	0.016	0	0	0.015	0	0.014	-0.024	0.006	0	-0.01	0.014	0.031	0	-0.025	59	1	-0.025	71	ENSBTAG00000006928	-2.013	-0.897	0.25
bta-miR-AB-63	ZBTB9	ENST00000395064.2	9913	7mer-m8	627	633	-0.224	-0.011	-0.084	0.036	0	0	0.062	0	-0.031	0	0	0	0	0.074	-0.035	0.039	0	-0.011	0.04	0.096	0	-0.049	73	1	-0.049	82	ENSBTAG00000038888	1.225	-0.897	-0.33
bta-miR-AB-63	GCH1	ENST00000395514.1	9913	6mer	746	751	-0.079	-0.005	-0.034	0.018	0	0	0.018	0	0.016	0	-0.002	0	0	0.021	-0.031	0.001	0	-0.01	0.014	0.031	0	-0.042	70	0.99998	-0.042	79	ENSBTAG00000040151	-1.344	-0.897	0.03
bta-miR-AB-63	RNF125	ENST00000217740.3	9913	6mer	685	690	-0.079	-0.043	-0.023	0.03	0	0	0.018	0	0.016	0	0	0	0.012	0.04	-0.024	0.002	0	-0.01	0.014	0.031	0	-0.016	52	1	-0.016	65	ENSBTAG00000003113	-1.311	-0.897	0.08
bta-miR-AB-63	COQ10B	ENST00000263960.2	9913	7mer-1a	801	807	-0.195	-0.012	-0.057	0.013	0	0	0.03	0	0.033	0	0	0	0	0.057	-0.04	0.006	0	-0.02	0.025	0.085	0	-0.075	81	1	-0.075	87	ENSBTAG00000004659	-1.224	-0.897	0.25
bta-miR-AB-63	IRAK3	ENST00000545837.1	9913	6mer	357	362	-0.079	-0.01	-0.038	0.024	0	0	0.018	0	0.016	0	0	0	0	0.024	-0.01	-0.017	0	-0.01	0.014	0.031	0	-0.037	67	1	-0.037	77	ENSBTAG00000007636	1.466	-0.897	-0.43
bta-miR-AB-63	IRAK3	ENST00000545837.1	9913	6mer	428	433	-0.079	-0.01	-0.032	0.025	0	0	0.018	0	0.016	0	0	0	0	0.024	-0.027	-0.017	0	-0.01	0.014	0.031	0	-0.047	72	1	-0.047	81	ENSBTAG00000007636	1.466	-0.897	-0.43
bta-miR-AB-63	BTG2	ENST00000290551.4	9913	7mer-m8	1192	1198	-0.224	-0.022	-0.08	0.051	0	0	0.062	0	-0.031	0	0	0	0	0.116	-0.011	-0.008	0	-0.011	0.04	0.096	0	-0.022	57	0.99236	-0.0218	69	ENSBTAG00000015711	-1.522	-0.897	0.01
bta-miR-AB-63	OAT	ENST00000539214.1	9913	6mer	478	483	-0.079	-0.01	-0.025	0.014	0	0	0.018	0	0.016	0	0	0	0.012	0.014	-0.021	0.006	0	-0.01	0.014	0.031	0	-0.02	57	1	-0.02	68	ENSBTAG00000006928	-2.013	-0.897	0.25
bta-miR-AB-2	ACACA	ENST00000353139.5	9913	8mer-1a	597	604	-0.589	-0.016	-0.009	0.095	0	0	0.06	0	0	0.015	0	0	0	0.213	-0.029	0.227	0	-0.02	0.119	-0.135	0	-0.069	61	0.78459	-0.0539	63	ENSBTAG00000017567	-1.142	-0.677	0.08
bta-miR-AB-2	ACACA	ENST00000353139.5	9913	7mer-1a	1361	1367	-0.195	-0.048	0	0.031	0	0	0.03	0	0	-0.017	0	0	0	0.089	-0.029	0.071	0	-0.02	0.059	-0.074	0	-0.103	72	0.78459	-0.0802	73	ENSBTAG00000017567	-1.142	-0.677	0.08
bta-miR-AB-2	ADAP2	ENST00000330889.3	9913	7mer-1a	58	64	-0.195	-0.048	0.007	0.009	0	0	0.03	0	0	-0.017	0	0	0.015	0.05	0.099	0.019	0	-0.02	0.059	-0.074	0	-0.066	59	1	-0.066	68	ENSBTAG00000003334	-1.252	-0.677	0.15
bta-miR-AB-2	AIF1L	ENST00000372300.1	9913	6mer	36	41	-0.079	-0.019	-0.003	0.001	0	0	0.018	0	0	0.006	0	0	0	0.016	-0.001	-0.013	0	-0.01	0.03	-0.025	0	-0.079	65	1	-0.079	73	ENSBTAG00000046484	-1.433	-0.677	0.24
bta-miR-AB-2	APMAP	ENST00000447138.1	9913	7mer-1a	215	221	-0.195	-0.024	-0.01	0.022	0	0	0.03	0	0	-0.017	0	0	0	0.042	0.029	0.011	-0.058	-0.02	0.059	-0.074	0	-0.205	90	1	-0.205	92	ENSBTAG00000004278	1.248	-0.677	0.03
bta-miR-AB-2	APMAP	ENST00000447138.1	9913	6mer	149	154	-0.079	-0.01	-0.009	0.015	0	0	0.018	0	0	0.006	0	0.015	0	0.015	-0.007	0.005	-0.06	-0.01	0.03	-0.025	0	-0.096	70	1	-0.096	77	ENSBTAG00000004278	1.248	-0.677	0.03
bta-miR-AB-2	APMAP	ENST00000217456.2	9913	7mer-1a	27	33	-0.195	-0.024	-0.009	0	0	0	0.03	0	0	-0.017	0	0	0	0.021	0.021	0.021	-0.058	-0.02	0.059	-0.074	0	-0.245	94	1	-0.245	95	ENSBTAG00000004278	1.248	-0.677	0.03
bta-miR-AB-2	APOA1	ENST00000375320.1	9913	7mer-1a	1730	1736	-0.195	-0.024	-0.016	0.013	0	0	0.03	0	0	-0.017	0	0	0	0.09	-0.038	0.009	0	-0.02	0.059	-0.074	0	-0.183	87	0.03426	-0.0059	30	ENSBTAG00000002258	1.302	-0.677	-0.05
bta-miR-AB-2	APOA1	ENST00000375320.1	9913	7mer-m8	1068	1074	-0.224	-0.066	0.023	0.048	0	0	0.062	0	0	-0.008	0	0	0	0.109	-0.083	0.014	0	-0.011	0.076	-0.086	0	-0.146	81	0.03426	-0.0048	29	ENSBTAG00000002258	1.302	-0.677	-0.05
bta-miR-AB-2	ARHGEF40	ENST00000298694.4	9913	7mer-1a	889	895	-0.195	0.024	-0.021	0.028	0	0	0.03	0	0	-0.017	0	0	0.015	0.071	-0.046	0.058	0	-0.02	0.059	-0.074	0	-0.088	68	0.19817	-0.017	41	ENSBTAG00000013401	1.602	-0.677	-0.12
bta-miR-AB-2	BAG3	ENST00000369085.3	9913	7mer-1a	271	277	-0.195	-0.036	-0.035	0.026	0	0	0.03	0	0	-0.017	0	0	0.015	0.033	-0.015	0.031	0	-0.02	0.059	-0.074	0	-0.198	89	0.18172	-0.034	53	ENSBTAG00000013641	-1.348	-0.677	0.05
bta-miR-AB-2	CARNS1	ENST00000307823.3	9913	7mer-m8	88	94	-0.224	-0.011	-0.014	0.016	0	0	0.062	0	0	-0.008	0	0	0	0.074	-0.106	0.061	0	-0.011	0.076	-0.086	0	-0.171	85	1	-0.171	88	ENSBTAG00000017690	1.396	-0.677	0.17
bta-miR-AB-2	CARNS1	ENST00000307823.3	9913	7mer-1a	692	698	-0.195	-0.024	-0.002	0.027	0	0	0.03	0	0	-0.017	0	0	0.015	0.061	-0.004	0.038	0	-0.02	0.059	-0.074	0	-0.106	72	1	-0.106	79	ENSBTAG00000017690	1.396	-0.677	0.17
bta-miR-AB-2	CARNS1	ENST00000307823.3	9913	7mer-1a	122	128	-0.195	-0.024	-0.011	0.017	0	0	0.03	0	0	-0.017	0	0	0	0.061	-0.042	0.038	0	-0.02	0.059	-0.074	0	-0.178	87	1	-0.178	89	ENSBTAG00000017690	1.396	-0.677	0.17
bta-miR-AB-2	CCBL1	ENST00000302586.3	9913	7mer-1a	317	323	-0.195	-0.024	-0.015	0.003	0	0	0.03	0	0	-0.017	0	0	0	0.015	-0.033	0.022	0	-0.02	0.059	-0.074	0	-0.249	94	1	-0.249	95	ENSBTAG00000036101	-1.451	-0.677	0.16
bta-miR-AB-2	CCND1	ENST00000227507.2	9913	6mer	35	40	-0.079	-0.034	0.005	0.001	0	0	0.018	0	0	0.006	0	0.015	0	0.028	-0.011	0.005	0	-0.01	0.03	-0.025	0	-0.051	52	1	-0.051	62	ENSBTAG00000017514	1.254	-0.677	-0.19
bta-miR-AB-2	CITED4	ENST00000372638.2	9913	6mer	509	514	-0.079	-0.019	-0.018	-0.001	0	0	0.018	0	0	0.006	0	0	0	0.012	-0.018	-0.001	0	-0.01	0.03	-0.025	0	-0.105	72	1	-0.105	78	ENSBTAG00000015113	1.434	-0.677	-0.04
bta-miR-AB-2	CITED4	ENST00000372638.2	9913	8mer-1a	299	306	-0.589	-0.008	0.023	0.066	0	0	0.06	0	0	0.015	0	0	0	0.085	-0.078	-0.008	0	-0.02	0.119	-0.135	0	-0.47	99	1	-0.47	99	ENSBTAG00000015113	1.434	-0.677	-0.04
bta-miR-AB-2	ERBB2	ENST00000584450.1	9913	7mer-1a	587	593	-0.195	-0.024	-0.025	0.022	0	0	0.03	0	0	-0.017	0	0	0	0.05	-0.043	0.048	0	-0.02	0.059	-0.074	0	-0.189	88	0.99022	-0.187	90	ENSBTAG00000021798	1.509	-0.677	0
bta-miR-AB-2	ERBB2	ENST00000406381.2	9913	7mer-1a	240	246	-0.195	-0.024	-0.025	0.022	0	0	0.03	0	0	-0.017	0	0	0	0.024	-0.043	0.052	0	-0.02	0.059	-0.074	0	-0.211	91	1	-0.211	92	ENSBTAG00000021798	1.509	-0.677	0
bta-miR-AB-2	ERBB3	ENST00000267101.3	9913	7mer-1a	1199	1205	-0.195	-0.024	-0.033	0.026	0	0	0.03	0	0	-0.017	0	0	0.015	0.08	-0.041	0.055	0	-0.02	0.059	-0.074	0	-0.139	80	0.00495	-0.0007	22	ENSBTAG00000010444	1.192	-0.677	0.01
bta-miR-AB-2	FKBP5	ENST00000536438.1	9913	7mer-m8	35	41	-0.224	0	-0.092	0.001	0	0	0.062	0	0	-0.008	0	0	0	0.077	-0.104	0.039	0	-0.011	0.076	-0.086	0	-0.27	96	1	-0.27	96	ENSBTAG00000047502	-4.663	-0.677	0.07
bta-miR-AB-2	GALE	ENST00000374497.3	9913	7mer-1a	74	80	-0.195	-0.024	0.011	0.012	0	0	0.03	0	0	-0.017	0	0	0.015	0.009	0.028	0.017	0	-0.02	0.059	-0.074	0	-0.149	82	1	-0.149	86	ENSBTAG00000005002	-1.143	-0.677	0.36
bta-miR-AB-2	GATA4	ENST00000335135.4	9913	7mer-m8	388	394	-0.224	-0.011	-0.022	0.038	0	0	0.062	0	0	-0.008	0	0	0	0.094	-0.059	0.037	0	-0.011	0.076	-0.086	0	-0.114	74	1	-0.114	80	ENSBTAG00000005425	1.092	-0.677	0.16
bta-miR-AB-2	GCLC	ENST00000229416.6	9913	6mer	796	801	-0.079	-0.01	-0.034	0.025	0	0	0.018	0	0	0.006	0	0	0	0.025	-0.025	0.015	0	-0.01	0.03	-0.025	0	-0.064	58	0.93963	-0.0601	66	ENSBTAG00000015571	1.096	-0.677	0.08
bta-miR-AB-2	GCLC	ENST00000514004.1	9913	6mer	727	732	-0.079	0.01	-0.041	0.022	0	0	0.018	0	0	0.006	0	0	0	0.022	-0.025	0.003	0	-0.01	0.03	-0.025	0	-0.069	61	1	-0.069	69	ENSBTAG00000015571	1.096	-0.677	0.08
bta-miR-AB-2	GNMT	ENST00000372808.3	9913	7mer-m8	80	86	-0.224	-0.022	-0.051	0.014	0	0	0.062	0	0	-0.008	0	0	0	-0.019	-0.003	0.019	0	-0.011	0.076	-0.086	0	-0.253	95	1	-0.253	96	ENSBTAG00000005530	-2.226	-0.677	0.14
bta-miR-AB-2	GOT1	ENST00000370508.5	9913	6mer	150	155	-0.079	0	-0.035	0.012	0	0	0.018	0	0	0.006	-0.002	0	0	0.001	-0.019	0.01	0	-0.01	0.03	-0.025	0	-0.093	69	1	-0.093	76	ENSBTAG00000011960	-1.548	-0.677	0.36
bta-miR-AB-2	GSTM4	ENST00000369836.4	9913	7mer-1a	123	129	-0.195	0.024	-0.054	0.017	0	0	0.03	0	0	-0.017	0	0	0	0.024	-0.046	0.004	0	-0.02	0.059	-0.074	0	-0.248	94	1	-0.248	95	ENSBTAG00000016472	-1.09	-0.677	0.04
bta-miR-AB-2	GSTM4	ENST00000369833.1	9913	7mer-1a	1860	1866	-0.195	0.024	-0.054	0.028	0	0	0.03	0	0	-0.017	0	0	0	0.098	-0.046	-0.002	0	-0.02	0.059	-0.074	0	-0.169	85	1	-0.169	88	ENSBTAG00000016472	-1.09	-0.677	0.04
bta-miR-AB-2	HEYL	ENST00000372852.3	9913	7mer-1a	1858	1864	-0.195	0	-0.008	0.025	0	0	0.03	0	0	-0.017	0	0	0	0.096	0.034	0.015	0	-0.02	0.059	-0.074	0	-0.055	54	0.34741	-0.0189	42	ENSBTAG00000008688	-1.355	-0.677	0.4
bta-miR-AB-2	HMGCR	ENST00000287936.4	9913	8mer-1a	385	392	-0.589	-0.016	-0.039	0.074	0	0	0.06	0	0	0.015	0	0	0	0.146	-0.062	0.136	0	-0.02	0.119	-0.135	0	-0.311	97	0.98805	-0.3069	97	ENSBTAG00000007840	-1.272	-0.677	-0.19
bta-miR-AB-2	IGF1	ENST00000456098.1	9913	7mer-1a	5757	5763	-0.195	0.024	-0.065	0.032	0	0	0.03	0	0	-0.017	0	0	0	0.146	-0.051	-0.005	0	-0.02	0.059	-0.074	0	-0.136	79	0.26339	-0.0346	53	ENSBTAG00000011082	1.151	-0.677	-0.17
bta-miR-AB-2	IGF1	ENST00000337514.6	9913	7mer-1a	5723	5729	-0.195	0.024	-0.065	0.032	0	0	0.03	0	0	-0.017	0	0	0	0.146	-0.051	-0.006	0	-0.02	0.059	-0.074	0	-0.137	79	0.26339	-0.0348	53	ENSBTAG00000011082	1.151	-0.677	-0.17
bta-miR-AB-2	IRAK3	ENST00000261233.4	9913	7mer-1a	2859	2865	-0.195	-0.024	-0.053	0.046	0	0	0.03	0	0	-0.017	0	0	0	0.129	-0.058	0.03	0	-0.02	0.059	-0.074	0	-0.147	81	0.81826	-0.1191	81	ENSBTAG00000007636	1.466	-0.677	-0.19
bta-miR-AB-2	ITGA7	ENST00000553804.1	9913	6mer	26	31	-0.079	-0.019	-0.02	-0.002	0	0	0.018	0	0	0.006	-0.002	0	0	0.01	-0.021	0.023	0	-0.01	0.03	-0.025	0	-0.091	69	1	-0.091	75	ENSBTAG00000012897	-1.195	-0.677	0.22
bta-miR-AB-2	ITGA7	ENST00000257880.7	9913	6mer	196	201	-0.079	-0.019	-0.02	0.018	0	0	0.018	0	0	0.006	-0.002	0	0	0.015	-0.018	0.023	0	-0.01	0.03	-0.025	0	-0.063	58	1	-0.063	67	ENSBTAG00000012897	-1.195	-0.677	0.22
bta-miR-AB-2	MKNK1	ENST00000341183.5	9913	7mer-1a	221	227	-0.195	-0.024	0.012	0.024	0	0	0.03	0	0	-0.017	0	0	0.015	0.074	0.02	0.017	0	-0.02	0.059	-0.074	0	-0.079	65	1	-0.079	73	ENSBTAG00000019933	-1.904	-0.677	0.05
bta-miR-AB-2	NMNAT2	ENST00000294868.4	9913	7mer-m8	27	33	-0.224	-0.066	0.014	-0.003	0	0	0.062	0	0	-0.008	0	0	0	0.153	-0.032	0.02	0	-0.011	0.076	-0.086	0	-0.105	72	1	-0.105	78	ENSBTAG00000000795	-3.022	-0.677	0.07
bta-miR-AB-2	NR0B2	ENST00000254227.3	9913	7mer-1a	105	111	-0.195	-0.012	0.007	0.016	0	0	0.03	0	0	-0.017	0	0	0	0.013	0.012	0.008	-0.058	-0.02	0.059	-0.074	0	-0.231	93	1	-0.231	94	ENSBTAG00000014848	-1.375	-0.677	0.01
bta-miR-AB-2	P2RY2	ENST00000311131.2	9913	7mer-1a	2010	2016	-0.195	-0.024	-0.02	0.05	0	0	0.03	0	0	-0.017	0	0	0	0.144	-0.039	0.019	0	-0.02	0.059	-0.074	0	-0.087	68	0.28023	-0.0239	46	ENSBTAG00000039050	-1.23	-0.677	0.21
bta-miR-AB-2	PIGR	ENST00000356495.4	9913	7mer-1a	847	853	-0.195	0.024	-0.03	0.027	0	0	0.03	0	0	-0.017	0	0	0	0.068	-0.034	0.039	-0.058	-0.02	0.059	-0.074	0	-0.181	87	1	-0.181	89	ENSBTAG00000019798	1.1	-0.677	-0.11
bta-miR-AB-2	RBP5	ENST00000266560.3	9913	6mer	16	21	-0.079	-0.005	-0.001	-0.007	0	0	0.018	0	0	0.006	0	0	0	0.008	-0.007	-0.005	0	-0.01	0.03	-0.025	0	-0.077	64	1	-0.077	72	ENSBTAG00000008127	-1.61	-0.677	0.21
bta-miR-AB-2	RILPL2	ENST00000280571.8	9913	7mer-1a	266	272	-0.195	-0.024	-0.004	0.023	0	0	0.03	0	0	-0.017	0	0	0.015	0.028	-0.053	0.002	0	-0.02	0.059	-0.074	0	-0.23	93	1	-0.23	94	ENSBTAG00000007804	1.05	-0.677	0.05
bta-miR-AB-2	SCD	ENST00000370355.2	9913	7mer-1a	2131	2137	-0.195	0	0.001	0.036	0	0	0.03	0	0	-0.017	0	0	0	0.109	-0.024	0.018	0	-0.02	0.059	-0.074	0	-0.077	64	0.99781	-0.0768	72	ENSBTAG00000045728	-1.809	-0.677	-0.07
bta-miR-AB-2	SCD	ENST00000370355.2	9913	7mer-1a	2131	2137	-0.195	0	0.001	0.036	0	0	0.03	0	0	-0.017	0	0	0	0.109	-0.024	0.018	0	-0.02	0.059	-0.074	0	-0.077	64	0.99781	-0.0768	72	ENSBTAG00000047957	-1.726	-0.677	-0.04
bta-miR-AB-2	SERPINA3	ENST00000393080.4	9913	7mer-1a	208	214	-0.195	-0.06	0.001	0.024	0	0	0.03	0	0	-0.017	0	0	0.015	0.095	0.019	0.021	0	-0.02	0.059	-0.074	0	-0.102	71	0.0001	0	17	ENSBTAG00000003492	1.048	-0.677	0.58
bta-miR-AB-2	SLC17A9	ENST00000370351.4	9913	6mer	63	68	-0.079	-0.014	-0.021	0.007	0	0	0.018	0	0	0.006	-0.002	0	0	0.019	-0.002	0.011	0	-0.01	0.03	-0.025	0	-0.062	58	1	-0.062	67	ENSBTAG00000001829	1.138	-0.677	0.6
bta-miR-AB-2	TSKU	ENST00000333090.4	9913	7mer-1a	3488	3494	-0.195	-0.024	-0.05	0.047	0	0	0.03	0	0	-0.017	0	0	0	0.137	-0.035	0.017	0	-0.02	0.059	-0.074	0	-0.125	77	0.0946	-0.0114	36	ENSBTAG00000001537	-3.512	-0.677	0.2
bta-miR-AB-2	TTC39C	ENST00000584250.1	9913	6mer	148	153	-0.079	-0.014	-0.001	0.015	0	0	0.018	0	0	0.006	-0.002	0	0	0.005	-0.011	-0.013	0	-0.01	0.03	-0.025	0	-0.081	66	1	-0.081	73	ENSBTAG00000005635	1.266	-0.677	-0.38
bta-miR-AB-2	TTPAL	ENST00000262605.4	9913	7mer-1a	711	717	-0.195	0	-0.036	0.029	0	0	0.03	0	0	-0.017	0	0	0	0.065	-0.05	0.016	0	-0.02	0.059	-0.074	0	-0.193	89	0.98521	-0.1899	90	ENSBTAG00000018873	-1.231	-0.677	0.3
bta-miR-AB-2	TTPAL	ENST00000372906.2	9913	7mer-1a	970	976	-0.195	0	-0.036	0.031	0	0	0.03	0	0	-0.017	0	0	0	0.08	-0.05	-0.006	0	-0.02	0.059	-0.074	0	-0.198	89	0.88526	-0.1739	89	ENSBTAG00000018873	-1.231	-0.677	0.3
bta-miR-AB-2	TUBA8	ENST00000330423.3	9913	7mer-1a	232	238	-0.195	-0.012	-0.009	0.012	0	0	0.03	0	0	-0.017	0	0	0	0.008	-0.045	0.024	0	-0.02	0.059	-0.074	0	-0.239	94	0.17648	-0.0394	56	ENSBTAG00000018530	-1.172	-0.677	0.51
bta-miR-AB-2	USP2	ENST00000455332.2	9913	7mer-1a	38	44	-0.195	-0.048	-0.029	0.004	0	0	0.03	0	0	-0.017	0	0	0	0.084	-0.02	0.018	0	-0.02	0.059	-0.074	0	-0.208	91	1	-0.208	92	ENSBTAG00000009749	-2.544	-0.677	-0.09
bta-miR-AB-2	ZBTB16	ENST00000335953.4	9913	8mer-1a	4776	4783	-0.589	-0.048	0.06	0.076	0	0	0.06	0	0	0.015	0	0	0	0.328	-0.059	0.111	0	-0.02	0.119	-0.135	0	-0.082	66	0.93165	-0.0762	72	ENSBTAG00000011266	-1.725	-0.677	0.22
bta-miR-AB-2	ZBTB16	ENST00000335953.4	9913	7mer-m8	4813	4819	-0.224	-0.022	-0.08	0.033	0	0	0.062	0	0	-0.008	0	0	0	0.166	-0.059	0.056	0	-0.011	0.076	-0.086	0	-0.097	70	0.93165	-0.0902	75	ENSBTAG00000011266	-1.725	-0.677	0.22
bta-miR-AB-2	ZBTB16	ENST00000335953.4	9913	7mer-1a	2098	2104	-0.195	-0.024	-0.012	0.05	0	0	0.03	0	0	-0.017	0	0	0.015	0.137	-0.053	0.035	0	-0.02	0.059	-0.074	0	-0.069	61	0.93165	-0.0642	68	ENSBTAG00000011266	-1.725	-0.677	0.22
bta-miR-AB-2	ZBTB16	ENST00000335953.4	9913	7mer-1a	1628	1634	-0.195	-0.036	-0.018	0.048	0	0	0.03	0	0	-0.017	0	0	0	0.137	-0.003	0.035	0	-0.02	0.059	-0.074	0	-0.054	54	0.93165	-0.0502	62	ENSBTAG00000011266	-1.725	-0.677	0.22
bta-miR-AB-2	ZDHHC9	ENST00000357166.6	9913	7mer-1a	1186	1192	-0.195	-0.024	-0.012	0.04	0	0	0.03	0	0	-0.017	0	0	0	0.105	-0.038	0.018	0	-0.02	0.059	-0.074	0	-0.128	77	0.9488	-0.1212	81	ENSBTAG00000015354	-1.153	-0.677	0.31
